# Supplementary material for: Transcriptome and metabolome reveal redirection of flavonoids in a white testa peanut mutant
Source: BMC Plant Biol. 2020 Apr 15;20:161. doi: 10.1186/s12870-020-02383-7 (PMC7161308; doi:10.1186/s12870-020-02383-7)
Supplement: Supplementary file 1 — Additional file 1. Flavonoids detected in peanut testae. [file 12870_2020_2383_MOESM1_ESM.xls]

## Sheet: DAF20
Index	Compounds	Class	WT DAF20-1	WT DAF20-2	WT DAF20-3	wsc DAF20-1	wsc DAF20-2	wsc DAF20-3	VIP	Fold_Change	LogFC	type	cpd_ID	kegg_map
Ara3	Cyanidin 3,5-O-diglucoside (Cyanin)	Anthocyanins	1510000	2140000	434000	13600	9160	5020	1.27338	0.00680215	-7.19979	down	C08639	ko00942
Ara15	Cyanidin 3-O-rutinoside (Keracyanin)	Anthocyanins	25200	71800	11100	9	9	9	1.64622	0.000249769	-11.9671	down	C08620	ko00942
Ara68	Cyanidin	Anthocyanins	368000	321000	251000	9	9	9	1.88785	2.87234e-05	-15.0874	down	C05905	ko00941,ko00942
Ara116	Peonidin	Anthocyanins	2440	4070	4070	9	9	9	1.42289	0.00255198	-8.61416	down	--	--
Ara9	Malvidin 3,5-diglucoside (Malvin)	Anthocyanins	9	9	9	3050	2260	4640	1.41309	368.519	8.52559	up	--	--
Ara24	Cyanidin 3-O-malonylhexoside	Anthocyanins	9	9	9	89300	28200	33600	1.69919	5596.3	12.4503	up	--	--
Ara47	Rosinidin O-hexoside	Anthocyanins	9	9	9	412000	183000	213000	1.86824	29925.9	14.8691	up	--	--
Ara273	Cyanidin 3-O-glucoside (Kuromanin)	Anthocyanins	9	9	9	4640	6000	3240	1.45463	514.074	9.00583	up	C08604	ko00942
Ara323	Naringenin 7-O-neohesperidoside (Naringin)	Flavanone	18300	14700	17900	9	9	9	1.60365	0.000530452	-10.8805	down	C09789	ko00941
Ara396	Isoliquiritigenin	Flavanone	1900	28500	9	9	9	9	1.0239	0.000887895	-10.1373	down	C08650	ko00941
Ara186	Naringenin O-malonylhexoside	Flavanone	170000	143000	208000	11400000	6400000	4780000	1.11937	43.3397	5.43762	up	--	--
Ara381	Homoeriodictyol	Flavanone	9	9	9	40900	7360	15000	1.59434	2342.96	11.1941	up	C09756	ko00941
Ara387	Hesperetin	Flavanone	9	9	9	9080	2000	3890	1.43884	554.444	9.1149	up	C01709	ko00941
Ara79	Luteolin O-hexosyl-O-pentoside	Flavone	48400	34000	33800	9	9	9	1.68804	0.000232358	-12.0714	down	--	--
Ara113	Apigenin 7-rutinoside (Isorhoifolin)	Flavone	109000	63300	111000	14300	5330	9	1.06012	0.0693223	-3.85054	down	--	--
Ara198	Chrysin O-hexoside	Flavone	8480	3510	4550	9	9	9	1.46936	0.00163241	-9.25878	down	--	--
Ara211	Chrysin 5-O-glucoside (Toringin)	Flavone	5740	2790	3130	9	9	9	1.43093	0.00231561	-8.75439	down	--	--
Ara61	Luteolin 3',7-di-O-glucoside	Flavone	9	9	4560	8470	3560	6470	1.04269	4.04107	2.01474	up	--	--
Ara70	Limocitrin O-hexoside	Flavone	9	9	9	5900	5220	3450	1.46119	539.63	9.07583	up	--	--
Ara111	Syringetin 5-O-hexoside	Flavone	9	9	9	11200	9	4740	1.03601	590.704	9.20629	up	--	--
Ara126	Tricin O-glycerylhexoside	Flavone	9	9	9	13600	7200	4050	1.50832	920.37	9.84607	up	--	--
Ara133	Chrysoeriol O-hexosyl-O-pentoside	Flavone	54800	46800	58200	2210000	1060000	1540000	1.06676	30.1001	4.9117	up	--	--
Ara177	Apigenin O-malonylhexoside	Flavone	9	9	7370	227000	125000	79900	1.463	58.4597	5.86937	up	--	--
Ara184	Chrysoeriol O-malonylhexoside	Flavone	24000	24100	59800	7560000	3780000	4430000	1.30424	146.154	7.19134	up	--	--
Ara201	Chrysoeriol O-sinapoylhexoside	Flavone	9	9	9	24400	21500	42900	1.65648	3288.89	11.6834	up	--	--
Ara234	Apigenin	Flavone	9	9	9	68300	34400	25900	1.68918	4762.96	12.2176	up	C01477	ko00941,ko00943,ko00944
Ara255	sakuranetin	Flavone	9	9	9	3850	5440	5270	1.46336	539.259	9.07484	up	--	--
Ara317	Apigenin O-hexosyl-O-pentoside	Flavone	1550	2640	5920	313000	127000	91300	1.14402	52.5519	5.71567	up	--	--
Ara322	Tricin 5-O-hexoside	Flavone	9	9	9	9	11900	12000	1.07697	885.519	9.79038	up	--	--
Ara335	Apigenin 7-O-glucoside (Cosmosiin)	Flavone	9	9	9	52900	37700	26500	1.6855	4337.04	12.0825	up	C04608	ko00944
Ara339	Chrysoeriol O-glucuronic acid	Flavone	9	9	9	2580	2200	3370	1.39337	301.852	8.2377	up	--	--
Ara343	Chrysoeriol 7-O-hexoside	Flavone	5000	3740	6900	1770000	1200000	1170000	1.37908	264.706	8.04825	up	--	--
Ara349	Tricetin	Flavone	9	9	9	101000	29700	49600	1.71814	6677.78	12.7052	up	C10192	ko00941
Ara382	Chrysoeriol	Flavone	43300	30600	44400	5900000	3970000	4040000	1.27313	117.582	6.87753	up	C04293	ko00944
Ara386	Chrysoeriol O-homovanillic acid	Flavone	9	9	9	9740	6070	5990	1.50741	807.407	9.65715	up	--	--
Ara389	Tricin O-malonyl shikimic acid	Flavone	9	9	9	1730	5630	1520	1.37597	328.889	8.36146	up	--	--
Ara62	8-C-hexosyl-luteolin O-pentoside	Flavone C-glycosides	47400	39000	33400	9	9	9	1.69163	0.000225376	-12.1154	down	--	--
Ara82	C-hexosyl-apigenin O-caffeoylhexoside	Flavone C-glycosides	4520	4760	2430	9	9	9	1.43267	0.00230572	-8.76057	down	--	--
Ara103	Naringenin C-hexoside	Flavone C-glycosides	5540	6790	8040	9	6930	9	1.0279	0.34109	-1.55178	down	--	--
Ara67	C-hexosyl-apigenin O-pentoside	Flavone C-glycosides	13200	14700	23500	977000	378000	297000	1.05609	32.1401	5.0063	up	--	--
Ara76	di-C,C-hexosyl-apigenin	Flavone C-glycosides	9	9	9	341000	97300	141000	1.82878	21455.6	14.3891	up	--	--
Ara110	O-methylnaringenin C-pentoside	Flavone C-glycosides	9	9	9	29000	15100	18000	1.62002	2300	11.1674	up	--	--
Ara164	8-C-hexosyl-apigenin O-sinapoylhexoside	Flavone C-glycosides	9	9	9	6030	7520	11900	1.52297	942.593	9.88049	up	--	--
Ara287	Luteolin C-hexoside	Flavone C-glycosides	9	9	9	20100	4510	9	1.05254	911.815	9.8326	up	--	--
Ara295	Isovitexin	Flavone C-glycosides	9	9	9	4900	20000	2040	1.47126	997.778	9.96257	up	C01714	ko00944
Ara145	Kaempferol 3-O-glucoside (Astragalin)	Flavonol	5660	1990	2680	9	9	9	1.40872	0.00261375	-8.57967	down	C12249	ko00944
Ara300	Kaempferol 3,7-dirhamnoside (Kaempferitrin)	Flavonol	36600	30900	24600	9	9	9	1.66454	0.00029316	-11.736	down	--	--
Ara328	Dihydroquercetin (Taxifolin)	Flavonol	1280000	744000	374000	22300	15800	15200	1.113	0.0222269	-5.49155	down	C01617	ko00941
Ara367	Quercetin	Flavonol	669000	412000	397000	24400	11600	21400	1.0483	0.0388363	-4.68645	down	C00389	ko00941,ko00944
Ara369	Morin	Flavonol	694000	431000	411000	23300	12800	22500	1.05048	0.038151	-4.71213	down	--	--
Ara182	Myricetin	Flavonol	9	9	9	18100	10800	22900	1.59981	1918.52	10.9058	up	C10107	ko00941,ko00944
Ara235	Kaempferol	Flavonol	9	9	9	5000	4520	3650	1.45201	487.778	8.93008	up	C05903	ko00941,ko00944
Ara315	Kaempferol 3-O-galactoside (Trifolin)	Flavonol	9	9	9	202000	184000	92100	1.82052	17707.4	14.1121	up	C12626	ko00944
Ara365	Glycitein	Isoflavone	8550	40500	9770	9	9	9	1.58397	0.000459028	-11.0891	down	C14536	ko00943
Ara232	Genistein (4',5,7-Trihydroxyisoflavone)	Isoflavone	9	9	9	44400	29400	17800	1.65671	3392.59	11.7282	up	C06563	ko00943
Ara346	6-Hydroxydaidzein	Isoflavone	9	9	9	9350	17300	9770	1.56258	1348.89	10.3976	up	C14314	ko00943
Ara370	Calycosin	Isoflavone	7690	8480	9730	1630000	2620000	1410000	1.35002	218.533	7.77171	up	C01562	ko00943
Ara372	Sissotrin	Isoflavone	9	9	9	72500	55500	40200	1.72314	6229.63	12.6049	up	C05376	ko00943
Ara22	Procyanidin A3	Proanthocyanidins	587000	231000	466000	9	1330	9	1.69917	0.00104984	-9.89561	down	--	--
Ara39	Procyanidin B2	Proanthocyanidins	348000	251000	383000	9	9	9	1.89138	2.74949e-05	-15.1505	down	--	--
Ara92	Procyanidin A1	Proanthocyanidins	24900000	21900000	17900000	144000	27100	19400	1.44351	0.00294436	-8.40783	down	--	--
Ara134	Procyanidin A2	Proanthocyanidins	24100000	21500000	15700000	99700	22000	13600	1.47383	0.00220718	-8.82358	down	--	--
Ara277	Procyanidin B3	Proanthocyanidins	377000	210000	969000	9	9	9	1.9131	1.73522e-05	-15.8145	down	--	--

## Sheet: DAF40
Index	Compounds	Class	WT DAF40-1	WT DAF40-2	WT DAF40-3	wsc DAF40-1	wsc DAF40-2	wsc DAF40-3	VIP	Fold_Change	LogFC	type	cpd_ID	kegg_map
Ara3	Cyanidin 3,5-O-diglucoside (Cyanin)	Anthocyanins	11400000	391000	3080000	85700	47100	34800	1.13756	0.0112703	-6.47134	down	C08639	ko00942
Ara10	Pelargonin	Anthocyanins	56200	21500	37600	2800	3490	1030	1.00769	0.0634866	-3.97741	down	C08725	ko00942
Ara15	Cyanidin 3-O-rutinoside (Keracyanin)	Anthocyanins	72000	15900	94400	9	9	11100	1.36287	0.0609874	-4.03535	down	C08620	ko00942
Ara16	C-hexosyl-luteolin O-hexosyl-O-pentoside	Flavone C-glycosides	11100	171000	43100	9	9	9	1.78045	0.000119893	-13.026	down	--	--
Ara22	Procyanidin A3	Proanthocyanidins	3210000	2820000	3210000	4740	9	9	1.94359	0.000514935	-10.9233	down	--	--
Ara23	C-hexosyl-luteolin O-hexoside	Flavone C-glycosides	7160	3540	3270	9	9	9	1.53195	0.00193271	-9.01516	down	--	--
Ara30	Delphinidin	Anthocyanins	283000	318000	412000	24000	15500	15000	1.05289	0.0538006	-4.21623	down	C05908	ko00941,ko00942
Ara39	Procyanidin B2	Proanthocyanidins	1190000	752000	858000	9	9	9	2.0951	9.64286e-06	-16.6621	down	--	--
Ara68	Cyanidin	Anthocyanins	514000	478000	777000	9	9	9	2.05254	1.52629e-05	-15.9996	down	C05905	ko00941,ko00942
Ara80	C-hexosyl-luteolin O-p-coumaroylhexoside	Flavone C-glycosides	11900	22200	11100	9	9	9	1.67329	0.000597345	-10.7091	down	--	--
Ara82	C-hexosyl-apigenin O-caffeoylhexoside	Flavone C-glycosides	6150	14600	6530	9	9	4940	1.15654	0.181745	-2.46001	down	--	--
Ara92	Procyanidin A1	Proanthocyanidins	34900000	33800000	29000000	37700	5440	8090	1.72651	0.00052436	-10.8972	down	--	--
Ara113	Apigenin 7-rutinoside (Isorhoifolin)	Flavone	1490000	1340000	1300000	9770	9	9	1.81445	0.00236998	-8.72091	down	--	--
Ara116	Peonidin	Anthocyanins	53200	140000	105000	9	9	44300	1.34753	0.148618	-2.75032	down	--	--
Ara134	Procyanidin A2	Proanthocyanidins	38000000	31900000	39300000	46700	9830	7310	1.71338	0.000584615	-10.7402	down	--	--
Ara145	Kaempferol 3-O-glucoside (Astragalin)	Flavonol	9150	13200	17300	9	9	9	1.66147	0.000680958	-10.5201	down	C12249	ko00944
Ara196	Chrysoeriol C-hexoside	Flavone C-glycosides	22700	73600	34300	4530	9	9	1.41062	0.0348239	-4.84378	down	--	--
Ara198	Chrysin O-hexoside	Flavone	144000	179000	326000	9	9	9	1.95285	4.16025e-05	-14.553	down	--	--
Ara207	Tricin O-rhamnoside	Flavone	2840	9260	4240	9	9	9	1.54108	0.00165239	-9.24123	down	--	--
Ara211	Chrysin 5-O-glucoside (Toringin)	Flavone	120000	151000	264000	9	9	9	1.93451	5.04673e-05	-14.2743	down	--	--
Ara224	Chrysin O-malonylhexoside	Flavone	348000	439000	746000	7350	4350	9220	1.27118	0.0136464	-6.19533	down	--	--
Ara237	Tricin	Flavone	186000	346000	231000	15900	10300	5410	1.09733	0.0414286	-4.59323	down	--	--
Ara254	Chrysin	Flavone	11300	17300	19000	9	9	9	1.68346	0.000567227	-10.7838	down	C10028	ko00941
Ara259	Pinocembrin (Dihydrochrysin)	Flavanone	1500	1230	3070	9	9	9	1.41584	0.00465517	-7.74695	down	C09827	ko00941
Ara277	Procyanidin B3	Proanthocyanidins	12500000	14100000	13700000	9	9	9	2.32637	6.69975e-07	-20.5094	down	--	--
Ara282	Cyanidin O-diacetyl-hexoside-O-glyceric acid	Anthocyanins	5640	3930	12700	9	9	9	1.58057	0.00121239	-9.68793	down	--	--
Ara300	Kaempferol 3,7-dirhamnoside (Kaempferitrin)	Flavonol	104000	144000	142000	9	9	9	1.90828	6.92308e-05	-13.8182	down	--	--
Ara308	Luteolin 7-O-glucoside (Cynaroside)	Flavone	215000	244000	240000	7630	26500	9200	1.04027	0.0619886	-4.01185	down	--	--
Ara313	Genistein 7-O-Glucoside (Genistin)	Isoflavone	358000	247000	301000	19900	18900	6660	1.07009	0.0501766	-4.31684	down	C09126	ko00943
Ara321	Apigenin 7-O-neohesperidoside (Rhoifolin)	Flavone	81000	163000	196000	9	9	5750	1.56846	0.0131091	-6.25329	down	C12627	ko00944
Ara328	Dihydroquercetin (Taxifolin)	Flavonol	4950000	4130000	5190000	24500	34100	32600	1.38715	0.00639103	-7.28974	down	C01617	ko00941
Ara348	2'-Hydroxydaidzein	Isoflavone	15000	8990	8010	9	9	9	1.63588	0.00084375	-10.2109	down	C02495	ko00943
Ara359	2'-Hydroxygenistein	Isoflavone	9	8410	9340	9	9	9	1.1108	0.00152036	-9.36138	down	C12134	ko00943
Ara366	Luteolin	Flavone	28200	29600	33400	9	9	9	1.75857	0.000296053	-11.7219	down	C01514	ko00941,ko00944
Ara367	Quercetin	Flavonol	5800000	5480000	7390000	93100	52100	96300	1.28775	0.0129352	-6.27255	down	C00389	ko00941,ko00944
Ara369	Morin	Flavonol	5980000	5410000	7350000	86900	50500	105000	1.28849	0.0129349	-6.27259	down	--	--
Ara376	Phloretin	Flavanone	3480	4600	3200	9	9	9	1.51348	0.00239362	-8.70659	down	--	--
Ara9	Malvidin 3,5-diglucoside (Malvin)	Anthocyanins	9	9	9	47700	26000	37800	1.77643	4129.63	12.0118	up	--	--
Ara13	Hesperetin C-hexosyl-O-hexosyl-O-hexoside	Flavone C-glycosides	3840	5160	3070	99900	49700	63600	1.03448	17.6636	4.14271	up	--	--
Ara19	Eriodictiol 6-C-hexoside 8-C-hexoside-O-hexoside	Flavone C-glycosides	4790	9	9	30000	12100	19600	1.29976	12.8328	3.68176	up	--	--
Ara20	Chrysoeriol 6-C-hexoside 8-C-hexoside-O-hexoside	Flavone C-glycosides	3210	7750	4400	147000	63300	51800	1.01149	17.0638	4.09287	up	--	--
Ara26	Quercetin 5-O-malonylhexosyl-hexoside	Flavonol	20200	17700	19600	835000	345000	610000	1.12704	31.1304	4.96025	up	--	--
Ara47	Rosinidin O-hexoside	Anthocyanins	5640	20600	23100	733000	360000	342000	1.1264	29.0839	4.86215	up	--	--
Ara50	Syringetin 3-O-hexoside	Flavonol	9	9	9	10400	6100	9	1.1018	611.444	9.25608	up	--	--
Ara57	6-C-hexosyl-hesperetin O-hexoside	Flavone C-glycosides	112000	90200	73800	1400000	1360000	1620000	1.02592	15.8696	3.98819	up	--	--
Ara66	Quercetin 7-O-malonylhexosyl-hexoside	Flavonol	46000	42500	38700	3910000	1600000	2660000	1.24445	64.2296	6.00517	up	--	--
Ara70	Limocitrin O-hexoside	Flavone	9	9	9	10800	14600	5230	1.62332	1134.44	10.1478	up	--	--
Ara76	di-C,C-hexosyl-apigenin	Flavone C-glycosides	13400	35200	19000	558000	278000	302000	1.02749	16.8343	4.07333	up	--	--
Ara111	Syringetin 5-O-hexoside	Flavone	9	9	9	12700	17000	9	1.15094	1100.33	10.1037	up	--	--
Ara126	Tricin O-glycerylhexoside	Flavone	9	9	9	11500	8040	6350	1.61217	958.889	9.90522	up	--	--
Ara164	8-C-hexosyl-apigenin O-sinapoylhexoside	Flavone C-glycosides	9	9	9	7190	9540	6260	1.60032	851.481	9.73383	up	--	--
Ara165	Selgin O-hexosyl-O-hexoside	Flavone	2020	2000	9	11500	13100	28500	1.04395	13.1794	3.72022	up	--	--
Ara181	Eriodictyol O-malonylhexoside	Flavanone	9	33700	16500	89200	404000	119000	1.0625	12.193	3.60799	up	--	--
Ara186	Naringenin O-malonylhexoside	Flavanone	158000	135000	210000	6460000	6380000	3550000	1.1427	32.5845	5.02611	up	--	--
Ara188	Tricin 5-O-acetylglucoside	Flavone	9	9	9	15500	6510	6230	1.61287	1045.93	10.0306	up	--	--
Ara191	Formononetin 7-O-glucoside (Ononin)	Isoflavone	9	9	9	3020	2500	9	1.0122	204.778	7.67792	up	C10509	ko00943
Ara197	Quercetin-3,4'-O-di-beta-glucopyranoside	Flavonol	9	9	9	10200	9	5280	1.09646	573.667	9.16407	up	--	--
Ara201	Chrysoeriol O-sinapoylhexoside	Flavone	9	9	9	76900	61100	20800	1.7991	5881.48	12.522	up	--	--
Ara226	O-methylChrysoeriol 7-O-hexoside	Flavone	9	9	9	8770	4340	9	1.08032	485.889	8.92448	up	--	--
Ara294	Chrysoeriol C-pentosyl-O-hexosyl-O-hexoside	Flavone C-glycosides	9	9	9	6860	4110	5200	1.5569	598.889	9.22614	up	--	--
Ara295	Isovitexin	Flavone C-glycosides	9	9	9	10200	13800	16800	1.66656	1511.11	10.5614	up	C01714	ko00944
Ara315	Kaempferol 3-O-galactoside (Trifolin)	Flavonol	9	9	9	162000	241000	216000	1.95358	22925.9	14.4847	up	C12626	ko00944
Ara316	Quercetin O-acetylhexoside	Flavonol	680000	897000	923000	14400000	9190000	20000000	1.02842	17.436	4.124	up	--	--
Ara318	Chrysoeriol 5-O-hexoside	Flavone	20300	9	9	85900	373000	232000	1.51743	34.0043	5.08765	up	--	--
Ara335	Apigenin 7-O-glucoside (Cosmosiin)	Flavone	9	9	9	53100	39700	32600	1.79028	4644.44	12.1813	up	C04608	ko00944
Ara341	Tricin 7-O-hexoside	Flavone	122000	59200	166000	2960000	1820000	4130000	1.10077	25.6624	4.68159	up	--	--
Ara346	6-Hydroxydaidzein	Isoflavone	9	9	9	8260	10900	6560	1.6127	952.593	9.89572	up	C14314	ko00943
Ara389	Tricin O-malonyl shikimic acid	Flavone	9	9	9	7190	1720	9	1.02841	330.333	8.36778	up	--	--
Ara408	Velutin	Flavone	9	9	9	7240	4750	8190	1.58318	747.407	9.54575	up	--	--

## Sheet: DAF60
Index	Compounds	Class	WT DAF60-1	WT DAF60-2	WT DAF60-3	wsc DAF60-1	wsc DAF60-2	wsc DAF60-3	VIP	Fold_Change	LogFC	type	cpd_ID	kegg_map
Ara10	Pelargonin	Anthocyanins	22300	25500	34100	9	9	9	1.70366	0.00032967	-11.5667	down	C08725	ko00942
Ara22	Procyanidin A3	Proanthocyanidins	3440000	2960000	3030000	9	9	9	2.15207	2.8632e-06	-18.4139	down	--	--
Ara30	Delphinidin	Anthocyanins	527000	608000	504000	25200	36300	20000	1.04468	0.0497254	-4.32987	down	C05908	ko00941,ko00942
Ara39	Procyanidin B2	Proanthocyanidins	741000	695000	569000	9	9	9	2.0169	1.34663e-05	-16.1803	down	--	--
Ara62	8-C-hexosyl-luteolin O-pentoside	Flavone C-glycosides	14200	11700	19700	9	9	9	1.63897	0.000592105	-10.7219	down	--	--
Ara68	Cyanidin	Anthocyanins	628000	689000	654000	9	9	9	2.01593	1.36986e-05	-16.1556	down	C05905	ko00941,ko00942
Ara73	Vitexin 2''-O-beta-L-rhamnoside	Flavone C-glycosides	60900	58300	59700	2320	3230	9	1.19849	0.0310732	-5.00818	down	C12628	ko00944
Ara79	Luteolin O-hexosyl-O-pentoside	Flavone	10800	12700	10400	9	9	9	1.60873	0.00079646	-10.2941	down	--	--
Ara92	Procyanidin A1	Proanthocyanidins	30000000	28900000	31400000	7440	4020	15100	1.72923	0.000294131	-11.7313	down	--	--
Ara105	Apigenin 5-O-glucoside	Flavone	44000	36600	37700	9	9	9	1.74406	0.000228233	-12.0972	down	--	--
Ara113	Apigenin 7-rutinoside (Isorhoifolin)	Flavone	1820000	1960000	1950000	9	9	9	2.10982	4.71204e-06	-17.6952	down	--	--
Ara130	Quercetin 3-alpha-L-arabinofuranoside (Avicularin)	Flavonol	49400	36800	46700	9	9	6680	1.36761	0.0503988	-4.31047	down	--	--
Ara134	Procyanidin A2	Proanthocyanidins	32300000	30000000	34700000	8650	6610	12400	1.72361	0.000285155	-11.776	down	--	--
Ara145	Kaempferol 3-O-glucoside (Astragalin)	Flavonol	36800	55800	29900	9	9	9	1.74381	0.000220408	-12.1475	down	C12249	ko00944
Ara196	Chrysoeriol C-hexoside	Flavone C-glycosides	308000	429000	283000	9	9	9	1.95404	2.64706e-05	-15.2053	down	--	--
Ara198	Chrysin O-hexoside	Flavone	260000	432000	210000	9	9	9	1.93923	2.99335e-05	-15.0279	down	--	--
Ara207	Tricin O-rhamnoside	Flavone	34200	45800	26100	9	9	9	1.7298	0.000254477	-11.9402	down	--	--
Ara211	Chrysin 5-O-glucoside (Toringin)	Flavone	209000	338000	175000	9	9	9	1.91907	3.73961e-05	-14.7068	down	--	--
Ara224	Chrysin O-malonylhexoside	Flavone	190000	404000	160000	3400	3630	3970	1.22076	0.0145889	-6.09899	down	--	--
Ara254	Chrysin	Flavone	16800	17400	14900	9	9	9	1.65021	0.000549898	-10.8285	down	C10028	ko00941
Ara273	Cyanidin 3-O-glucoside (Kuromanin)	Anthocyanins	5770	7260	6610	9	9	9	1.54582	0.00137475	-9.50662	down	C08604	ko00942
Ara277	Procyanidin B3	Proanthocyanidins	23000000	26800000	20000000	9	9	9	2.31432	3.86819e-07	-21.3018	down	--	--
Ara282	Cyanidin O-diacetyl-hexoside-O-glyceric acid	Anthocyanins	7060	4730	4550	9	9	9	1.52153	0.00165239	-9.24123	down	--	--
Ara288	Dihydromyricetin	Flavonol	18600	21000	14000	9	9	9	1.65822	0.000503731	-10.9551	down	C02906	ko00941
Ara300	Kaempferol 3,7-dirhamnoside (Kaempferitrin)	Flavonol	177000	194000	205000	9	9	9	1.90183	4.6875e-05	-14.3808	down	--	--
Ara308	Luteolin 7-O-glucoside (Cynaroside)	Flavone	705000	1500000	954000	26900	31100	15300	1.16029	0.0232035	-5.42951	down	--	--
Ara321	Apigenin 7-O-neohesperidoside (Rhoifolin)	Flavone	103000	109000	92500	2050	4010	4510	1.10728	0.0347126	-4.84839	down	C12627	ko00944
Ara324	Hesperetin O-malonylhexoside	Flavanone	9080	4030	5970	9	9	9	1.53455	0.00141509	-9.46489	down	--	--
Ara328	Dihydroquercetin (Taxifolin)	Flavonol	3600000	2130000	3550000	113000	98700	64500	1.1238	0.0297629	-5.07034	down	C01617	ko00941
Ara348	2'-Hydroxydaidzein	Isoflavone	26700	35400	31800	9	9	9	1.71945	0.00028754	-11.764	down	C02495	ko00943
Ara367	Quercetin	Flavonol	2810000	3260000	3200000	34100	26800	33500	1.29029	0.0101834	-6.61764	down	C00389	ko00941,ko00944
Ara369	Morin	Flavonol	2730000	3090000	3100000	47800	27400	34900	1.26459	0.012343	-6.34016	down	--	--
Ara373	Acetyl-eriodictyol O-hexoside	Flavone	1230	2010	1840	9	9	9	1.37472	0.00531496	-7.55573	down	--	--
Ara384	Tricin 4'-O-syringyl alcohol	Flavonolignan	977	968	8840	9	9	9	1.37725	0.00250348	-8.64185	down	--	--
Ara392	Amentoflavone	Flavone	138000	3030	351000	9	9	9	1.72715	5.48747e-05	-14.1535	down	--	--
Ara19	Eriodictiol 6-C-hexoside 8-C-hexoside-O-hexoside	Flavone C-glycosides	9	9	9	9	16800	11200	1.11879	1037.37	10.0187	up	--	--
Ara24	Cyanidin 3-O-malonylhexoside	Anthocyanins	10800	9	9	17600	19500	16900	1.18798	4.99168	2.31953	up	--	--
Ara26	Quercetin 5-O-malonylhexosyl-hexoside	Flavonol	9	3680	3770	95600	193000	320000	1.32541	81.5927	6.35037	up	--	--
Ara57	6-C-hexosyl-hesperetin O-hexoside	Flavone C-glycosides	38400	76500	63900	778000	1450000	1070000	1.02098	18.4452	4.20517	up	--	--
Ara58	Daidzein 7-O-glucoside (Daidzin)	Isoflavone	9	9	9	9	39100	3560	1.09631	1580.33	10.626	up	C10216	ko00943
Ara66	Quercetin 7-O-malonylhexosyl-hexoside	Flavonol	39000	47500	47800	2020000	2990000	3030000	1.21514	59.866	5.90366	up	--	--
Ara110	O-methylnaringenin C-pentoside	Flavone C-glycosides	9	9	9	29200	55500	24800	1.72825	4055.56	11.9857	up	--	--
Ara126	Tricin O-glycerylhexoside	Flavone	9	9	9	2660	3260	3570	1.45735	351.481	8.4573	up	--	--
Ara153	8-C-hexosyl-apigenin O-feruloylhexoside	Flavone C-glycosides	9	9	9	5400	9	7000	1.05673	459.593	8.84421	up	--	--
Ara164	8-C-hexosyl-apigenin O-sinapoylhexoside	Flavone C-glycosides	9	9	9	4310	10500	4020	1.52591	697.407	9.44586	up	--	--
Ara165	Selgin O-hexosyl-O-hexoside	Flavone	9	9	9	7840	12000	7680	1.58232	1019.26	9.99331	up	--	--
Ara201	Chrysoeriol O-sinapoylhexoside	Flavone	9	9	9	13400	42200	44900	1.70953	3722.22	11.8619	up	--	--
Ara274	Luteolin O-hexosyl-O-hexosyl-O-hexoside	Flavone	41300	55200	48700	719000	1710000	1320000	1.06942	25.8196	4.69039	up	--	--
Ara286	Afzelechin (3,5,7,4'-Tetrahydroxyflavan)	Flavanone	9	9	9	7070	8350	14100	1.58696	1093.33	10.0945	up	C09320	ko00941
Ara289	Hesperetin O-Glucuronic acid	Flavanone	9	9	9	11800	13600	8810	1.60798	1267.04	10.3072	up	--	--
Ara294	Chrysoeriol C-pentosyl-O-hexosyl-O-hexoside	Flavone C-glycosides	9	9	9	10200	13300	7880	1.59721	1162.22	10.1827	up	--	--
Ara314	Chrysoeriol 8-C-pentosyl-O-rutinoside	Flavone C-glycosides	9	9	9	11400	11900	5910	1.58536	1081.85	10.0793	up	--	--
Ara315	Kaempferol 3-O-galactoside (Trifolin)	Flavonol	9	9	9	270000	235000	257000	1.92838	28222.2	14.7845	up	C12626	ko00944
Ara318	Chrysoeriol 5-O-hexoside	Flavone	9	9	9	106000	55800	71900	1.80967	8655.56	13.0794	up	--	--
Ara330	Tricin di-O-hexoside	Flavone	9	9	9	16000	10800	10400	1.61693	1377.78	10.4281	up	--	--
Ara339	Chrysoeriol O-glucuronic acid	Flavone	9	9	9	5510	7230	11500	1.56389	897.778	9.81021	up	--	--
Ara351	Tricin 4'-O-(syringyl alcohol) ether 5-O-hexoside	Flavonolignan	9	9	9	26800	21900	24000	1.69265	2692.59	11.3948	up	--	--
Ara372	Sissotrin	Isoflavone	6250	9	9	6230	12800	12600	1.14002	5.04627	2.33522	up	C05376	ko00943

## Sheet: all detected flavonoids
Index	Ion mode	Q1 (Da)	Q3 (Da)	Rt (min)	Molecular Weight (Da)	Ionization model	KEGG ID	Compounds	Class	mix01	mix02	mix03	mix04	WTDAF20-1	WT DAF20-2	WT DAF20-3	WT DAF40-1	WT DAF40-2	WT DAF40-3	WT DAF60-1	WT DAF60-2	WT DAF60-3	wsc DAF20-1	wsc DAF20-2	wsc DAF20-3	wsc DAF40-1	wsc DAF40-2	wsc DAF40-3	wsc DAF60-1	wsc DAF60-2	wsc DAF60-3
Ara68	Positive	287	231.6	3.45	287.24	Protonated	C05905	Cyanidin	Anthocyanins	234000	396000	318000	413000	368000	321000	251000	514000	478000	777000	628000	689000	654000	9	9	9	9	9	9	9	9	9
Ara3	Positive	611	287.7	2.26	611	Protonated	C08639	Cyanidin 3,5-O-diglucoside (Cyanin)	Anthocyanins	1000000	1220000	1050000	1260000	1510000	2140000	434000	11400000	391000	3080000	802000	1630000	4390000	13600	9160	5020	85700	47100	34800	424000	248000	132000
Ara273	Negative	447.3	284.1	2.42	448.3	[M-H]-	C08604	Cyanidin 3-O-glucoside (Kuromanin)	Anthocyanins	3460	3940	6270	5430	9	9	9	5090	5670	5510	5770	7260	6610	4640	6000	3240	10100	8680	7040	9	9	9
Ara24	Positive	535.1	287.4	2.81	535.1	Protonated	-	Cyanidin 3-O-malonylhexoside	Anthocyanins	33400	29600	19900	17600	9	9	9	5800	17900	14100	10800	9	9	89300	28200	33600	140000	65800	65500	17600	19500	16900
Ara15	Positive	595	287.9	2.6	595	Protonated	C08620	Cyanidin 3-O-rutinoside (Keracyanin)	Anthocyanins	40600	28200	24700	44400	25200	71800	11100	72000	15900	94400	22300	39000	176000	9	9	9	9	9	11100	9	6190	10700
Ara275	Negative	489.1	285.3	2.82	490.1	[M-H]-	-	Cyanidin O-acetylhexoside	Anthocyanins	17300	21000	19900	17200	965	1070	1950	7490	22900	8890	13000	13100	15200	27400	10400	9530	111000	70600	67100	44900	34300	33000
Ara282	Negative	619.1	531.3	3.17	620.1	[M-H]-	-	Cyanidin O-diacetyl-hexoside-O-glyceric acid	Anthocyanins	5280	8330	7490	8050	9	9	1240	5640	3930	12700	7060	4730	4550	9	9	9	9	9	9	9	9	9
Ara30	Positive	303	149.3	2.9	303.24	Protonated	C05908	Delphinidin	Anthocyanins	154000	219000	184000	147000	26500	41800	45400	283000	318000	412000	527000	608000	504000	24700	34100	17700	24000	15500	15000	25200	36300	20000
Ara1	Positive	551.1	303.7	2.12	551.1	Protonated	-	Delphinidin O-malonylhexoside	Anthocyanins	8590	16500	11300	8810	9	9	9	1570	3200	2470	2220	3250	2800	4000	9	1270	48000	16000	40700	23000	32100	31300
Ara9	Positive	655.2	331.2	2.45	655.2	Protonated	C08718	Malvidin 3,5-diglucoside (Malvin)	Anthocyanins	28600	45300	44700	31400	9	9	9	9	9	9	74900	118000	96800	3050	2260	4640	47700	26000	37800	266000	226000	203000
Ara25	Positive	493	331.7	2.81	493	Protonated	-	Malvidin 3-O-galactoside	Anthocyanins	4210	11100	7410	6640	9	9	9	3810	9060	9930	7580	7470	7580	9	3670	9	16700	9630	12600	26000	43800	33900
Ara28	Positive	493.2	331.6	2.86	493.2	Protonated	C12140	Malvidin 3-O-glucoside (Oenin)	Anthocyanins	28200	57900	44400	23100	13100	8960	15000	23100	56200	49800	46600	48000	44400	59600	30100	54300	102000	39600	33500	49300	64300	47900
Ara14	Positive	433.1	271	2.58	433.1	Protonated	-	Pelargonidin 3-O-beta-D-glucoside（Callistephin chloride)	Anthocyanins	119000	253000	297000	196000	97100	66900	184000	411000	572000	576000	136000	102000	101000	102000	70300	78100	666000	409000	359000	140000	159000	185000
Ara279	Negative	473.1	269.3	3.05	474.1	[M-H]-	-	Pelargonidin O-acetylhexoside	Anthocyanins	2750	3600	3450	2780	7680	8360	13200	2570	9	5020	1000	9	9	5920	3970	1800	6880	5690	3340	9	9	9
Ara10	Positive	595	271.8	2.45	595	Protonated	C08725	Pelargonin	Anthocyanins	23400	18300	15900	19700	42400	27500	25500	56200	21500	37600	22300	25500	34100	8090	2260	4420	2800	3490	1030	9	9	9
Ara116	Positive	301.1	273.6	3.86	301.1	Protonated	C08726	Peonidin	Anthocyanins	72800	84600	70000	51900	2440	4070	4070	53200	140000	105000	202000	185000	183000	9	9	9	9	9	44300	65000	73500	61700
Ara35	Positive	463.123	301.4	3	463.123	Protonated	-	Peonidin O-hexoside	Anthocyanins	27000	58700	51900	39000	9	9	9	31100	99900	54500	131000	100000	129000	9	9	9	140000	43200	47700	271000	175000	154000
Ara276	Negative	547.1	503.4	2.87	548.1	[M-H]-	-	Peonidin O-malonylhexoside	Anthocyanins	37200	77700	80700	56300	124000	123000	94400	15700	52400	28300	2450	1820	9	432000	327000	306000	162000	143000	164000	7420	6970	14600
Ara47	Positive	477.1	315.6	3.22	477.1	Protonated	-	Rosinidin O-hexoside	Anthocyanins	85200	206000	178000	98300	9	9	9	5640	20600	23100	25100	47300	14800	412000	183000	213000	733000	360000	342000	31200	28200	47200
Ara401	Negative	299.1	74.8	6.58	300.1	[M-H]-	-	4'-Hydroxy-5,7-dimethoxyflavanone	Flavanone	238000	102000	146000	106000	25700	95100	71200	44200	37000	79600	30000	32600	89800	64000	68800	28200	40900	106000	48100	42600	61800	38200
Ara286	Negative	273	97	3.29	274.084	[M-H]-	C09320	Afzelechin (3,5,7,4'-Tetrahydroxyflavan)	Flavanone	20700	25000	27200	21000	39000	44300	54300	22600	21100	31000	9	9	9	53500	69100	48000	39400	43300	31500	7070	8350	14100
Ara375	Negative	271.07	135.1	5.3	272.069	[M-H]-	C08578	Butein	Flavanone	2170	5150	3340	4560	3260	9	9	9	9	9	7400	8610	8810	9	9	9	9	9	9	9	13600	9
Ara362	Negative	287.063	135.1	4.85	288.063	[M-H]-	C05631	Eriodictyol	Flavanone	905000	1150000	1120000	1090000	10400	7940	6210	41300	25500	40600	1640000	2570000	3920000	10400	10400	17000	20800	25100	7810	3730000	2480000	1400000
Ara181	Positive	537	289.7	4.39	536	[M+H]+	-	Eriodictyol O-malonylhexoside	Flavanone	209000	153000	117000	123000	17700	44300	27700	9	33700	16500	9340	16900	17500	282000	214000	166000	89200	404000	119000	56600	34800	33100
Ara387	Negative	301.079	242.1	5.63	302.079	[M-H]-	C01709	Hesperetin	Flavanone	75800	108000	115000	99000	9	9	9	32000	72200	35600	88800	128000	117000	9080	2000	3890	120000	38900	68400	449000	403000	298000
Ara320	Negative	463.132	301.1	3.88	464.132	[M-H]-	-	Hesperetin 5-O-glucoside	Flavanone	2510000	3930000	4370000	3610000	43000	28600	59900	4010000	7510000	4130000	10200000	14000000	9180000	393000	128000	193000	3490000	1850000	3270000	6980000	5690000	7960000
Ara139	Positive	611.19	303	3.99	610.19	[M+H]+	C09755	Hesperetin 7-rutinoside (Hesperidin)	Flavanone	182000	197000	193000	228000	69100	75700	55500	147000	132000	138000	115000	127000	120000	115000	50000	141000	334000	415000	538000	107000	210000	188000
Ara289	Negative	477.1	357.3	3.39	478.1	[M-H]-	-	Hesperetin O-Glucuronic acid	Flavanone	5220	7940	8240	6600	6800	11900	8920	3240	4500	12800	9	9	9	35600	17600	13800	17400	13600	10500	11800	13600	8810
Ara270	Negative	625.2	463.3	2.26	626.2	[M-H]-	-	Hesperetin O-hexosyl-O-hexoside	Flavanone	38000	51100	53400	45500	63300	79100	58600	36900	26500	43500	5280	3040	7490	121000	135000	87500	45700	52300	28500	12000	15000	7670
Ara324	Negative	549.2	387.3	3.93	550.2	[M-H]-	-	Hesperetin O-malonylhexoside	Flavanone	140000	202000	201000	181000	190000	268000	266000	271000	219000	604000	9080	4030	5970	101000	190000	141000	192000	69700	53400	9	9	9
Ara381	Negative	301.1	151	5.55	302.279	[M-H]-	C09756	Homoeriodictyol	Flavanone	390000	535000	531000	478000	9	9	9	182000	443000	191000	484000	714000	584000	40900	7360	15000	560000	208000	368000	2030000	1660000	1590000
Ara396	Negative	255	119.1	5.91	256.074	[M-H]-	C08650	Isoliquiritigenin	Flavanone	20400	21500	20000	21700	1900	28500	9	9	9	9	4560	1680	7500	9	9	9	9	9	9	11000	234000	2940
Ara404	Negative	285.08	164	6.81	286.084	[M-H]-	C05334	Isosakuranetin (4'-Methylnaringenin)	Flavanone	6680	7300	7370	8670	9	9	9	9	745	9	4640	12200	6270	9	9	9	9	9	9	13400	33000	66800
Ara213	Positive	257	137.1	4.87	256.074	[M+H]+	C09762	Liquiritigenin	Flavanone	20600	23100	21000	22300	9	33500	9	9	9	9	9	9	3620	9	9	9	9	9	9	8000	254000	9
Ara377	Negative	271.069	151	5.41	272.068	[M-H]-	C00509	Naringenin	Flavanone	224000	274000	262000	266000	32500	18500	8440	90900	115000	120000	177000	125000	310000	389000	245000	182000	338000	362000	151000	630000	633000	249000
Ara334	Negative	433.121	122.9	4.05	434.121	[M-H]-	C09099	Naringenin 7-O-glucoside (Prunin)	Flavanone	190000	275000	284000	252000	85800	51500	70000	205000	183000	249000	207000	268000	204000	714000	839000	517000	452000	1050000	326000	30500	28900	37000
Ara323	Negative	579.179	135	3.92	580.179	[M-H]-	C09789	Naringenin 7-O-neohesperidoside (Naringin)	Flavanone	2210	5270	4120	5320	18300	14700	17900	6790	9	9	9	9	9	9	9	9	9	9	9	9	9	9
Ara374	Negative	271.07	151.1	5.3	272.069	[M-H]-	C06561	Naringenin chalcone	Flavanone	188000	227000	232000	223000	27200	13700	6770	76200	97900	100000	155000	111000	269000	328000	204000	153000	285000	297000	117000	512000	524000	220000
Ara186	Positive	521	317.6	4.49	520	[M+H]+	-	Naringenin O-malonylhexoside	Flavanone	2980000	2830000	2080000	1760000	170000	143000	208000	158000	135000	210000	45800	53900	35800	11400000	6400000	4780000	6460000	6380000	3550000	69800	86600	198000
Ara376	Negative	273.084	167.1	5.34	274.084	[M-H]-	C00774	Phloretin	Flavanone	3680	4370	3700	4230	9	9	9	3480	4600	3200	6860	4330	8290	9	9	9	9	9	9	5040	5300	5400
Ara259	Positive	257.1	153	6.85	256.074	[M+H]+	C09827	Pinocembrin (Dihydrochrysin)	Flavanone	1220	1890	789	1650	9	9	9	1500	1230	3070	1540	2840	2650	9	9	9	9	9	9	2980	841	1150
Ara266	Positive	355.15	178.9	8.24	354.147	[M+H]+	C16417	Xanthohumol	Flavanone	3040	1760	1800	2690	4350	2580	3110	704	836	501	9	528	893	2840	5470	3350	1210	830	1810	9	9	1840
Ara403	Negative	283.069	268	6.77	284.069	[M-H]-	C01470	Acacetin	Flavone	1050000	1420000	1350000	1410000	6950	82000	7920	324000	839000	557000	1140000	1340000	1160000	448000	195000	177000	1550000	491000	1080000	2400000	6480000	4390000
Ara278	Negative	487.1	283.2	2.93	488.1	[M-H]-	-	Acacetin O-acetyl hexoside	Flavone	163000	218000	214000	186000	254000	160000	152000	73000	58600	74800	59200	64700	66600	872000	463000	701000	288000	351000	166000	181000	140000	209000
Ara373	Negative	491.1	287.3	5.18	492.1	[M-H]-	-	Acetyl-eriodictyol O-hexoside	Flavone	15600	31700	29700	23600	2830	13700	7510	6980	11700	54700	1230	2010	1840	113000	109000	30700	50100	28200	6870	9	9	9
Ara392	Negative	537.09	537	5.79	538.09	[M-H]-	C10018	Amentoflavone	Flavone	31200	51300	45200	36400	4470	8650	3600	7360	11900	10200	138000	3030	351000	67100	3520	6400	6660	2760	9	9	9	9
Ara234	Positive	271.053	215.1	5.48	270.053	[M+H]+	C01477	Apigenin	Flavone	55800	76400	75500	67200	9	9	9	10900	30100	19700	126000	167000	121000	68300	34400	25900	65200	26100	39200	130000	187000	179000
Ara105	Positive	433.106	313.1	3.73	432.106	[M+H]+	-	Apigenin 5-O-glucoside	Flavone	82700	183000	185000	104000	74300	80700	105000	95300	64900	128000	44000	36600	37700	964000	1170000	740000	158000	158000	92800	9	9	9
Ara335	Negative	431.1	269.2	4.07	432.1	[M-H]-	C04608	Apigenin 7-O-glucoside (Cosmosiin)	Flavone	18300	25600	25700	23200	9	9	9	9	9	9	21400	32800	20000	52900	37700	26500	53100	39700	32600	30500	31900	37400
Ara321	Negative	577.164	269.1	3.89	578.164	[M-H]-	C12627	Apigenin 7-O-neohesperidoside (Rhoifolin)	Flavone	28200	44500	37700	35800	8110	9	9	81000	163000	196000	103000	109000	92500	9	9	9	9	9	5750	2050	4010	4510
Ara113	Positive	579.164	271.1	3.82	578.164	[M+H]+	-	Apigenin 7-rutinoside (Isorhoifolin)	Flavone	639000	724000	604000	633000	109000	63300	111000	1490000	1340000	1300000	1820000	1960000	1950000	14300	5330	9	9770	9	9	9	9	9
Ara317	Negative	563.1	269.3	3.88	564.1	[M-H]-	-	Apigenin O-hexosyl-O-pentoside	Flavone	20600	36000	33500	31400	1550	2640	5920	17000	15800	21300	7660	5830	8650	313000	127000	91300	189000	103000	79000	43600	60400	66900
Ara298	Negative	739.1	269.3	3.65	740.1	[M-H]-	-	Apigenin O-hexosyl-O-rutinoside	Flavone	2040	2390	2460	2320	5060	5060	18600	4350	9	6120	9	9	9	9900	7340	6510	9	3780	3710	9	9	9
Ara177	Positive	519	271.7	4.36	518	[M+H]+	-	Apigenin O-malonylhexoside	Flavone	79100	69100	53200	48300	9	9	7370	17000	39900	41600	225000	135000	46800	227000	125000	79900	148000	97000	48400	57500	44300	31000
Ara393	Negative	269.053	251.1	5.8	270.053	[M-H]-	C10023	Baicalein (5,6,7-Trihydroxyflavone)	Flavone	1650	3370	1890	2340	1140	6260	5770	9	9	9	9	9	9	5690	7090	3410	9	9	9	9	9	9
Ara378	Negative	271.07	151	5.45	272.069	[M-H]-	C09614	Butin	Flavone	194000	235000	216000	215000	26200	14200	7960	75300	96400	103000	162000	111000	273000	333000	207000	152000	285000	304000	124000	514000	509000	216000
Ara254	Positive	255.058	69.7	6.73	254.058	[M+H]+	C10028	Chrysin	Flavone	5510	6770	4980	6110	9	9	9	11300	17300	19000	16800	17400	14900	9	9	9	9	9	9	9	9	9
Ara211	Positive	417.1	255.7	4.84	416.1	[M+H]+	-	Chrysin 5-O-glucoside (Toringin)	Flavone	38400	74000	76100	43600	5740	2790	3130	120000	151000	264000	209000	338000	175000	9	9	9	9	9	9	9	9	9
Ara198	Positive	417.2	255.8	4.67	416.2	[M+H]+	-	Chrysin O-hexoside	Flavone	41200	87700	86500	57800	8480	3510	4550	144000	179000	326000	260000	432000	210000	9	9	9	9	9	9	9	9	9
Ara224	Positive	503	255.6	5.24	502	[M+H]+	-	Chrysin O-malonylhexoside	Flavone	123000	144000	101000	71200	33700	13200	19400	348000	439000	746000	190000	404000	160000	7410	2830	2610	7350	4350	9220	3400	3630	3970
Ara382	Negative	299.063	284	5.56	300.063	[M-H]-	C04293	Chrysoeriol	Flavone	6770000	9440000	9760000	9320000	43300	30600	44400	2180000	3770000	3070000	7610000	7430000	9400000	5900000	3970000	4040000	7850000	6770000	6370000	27700000	27600000	15400000
Ara318	Negative	461.1	285.2	3.88	462.1	[M-H]-	-	Chrysoeriol 5-O-hexoside	Flavone	71000	90900	93500	72200	16400	12600	18400	20300	9	9	9	9	9	194000	209000	249000	85900	373000	232000	106000	55800	71900
Ara343	Negative	461.1	460.9	4.17	462.1	[M-H]-	-	Chrysoeriol 7-O-hexoside	Flavone	849000	1100000	1150000	1000000	5000	3740	6900	490000	1180000	500000	3050000	2970000	2660000	1770000	1200000	1170000	1320000	2270000	1740000	1230000	993000	1570000
Ara325	Negative	607.1	299.1	3.93	608.1	[M-H]-	-	Chrysoeriol 7-O-rutinoside	Flavone	7300	11000	9850	8640	19300	9710	13400	9	9	9	9	9	9	15400	26300	25100	9	9	9	9	9	9
Ara319	Negative	503.1	341.3	3.88	504.1	[M-H]-	-	Chrysoeriol O-acetylhexoside	Flavone	234000	371000	377000	346000	22500	33700	55500	184000	644000	485000	364000	276000	285000	259000	124000	125000	495000	353000	495000	144000	277000	252000
Ara339	Negative	475.1	284.5	4.12	476.1	[M-H]-	-	Chrysoeriol O-glucuronic acid	Flavone	2940	2200	2890	3060	9	9	9	1690	1780	1960	9	9	9	2580	2200	3370	6560	9650	13700	5510	7230	11500
Ara144	Positive	625.1	331.7	4.03	624.1	[M+H]+	-	Chrysoeriol O-hexosyl-O-hexoside	Flavone	64600	117000	106000	80400	9	3350	6630	29500	92600	66300	123000	95200	131000	25400	5200	15400	156000	94700	137000	203000	245000	174000
Ara133	Positive	595.1	301.8	3.94	594.1	[M+H]+	-	Chrysoeriol O-hexosyl-O-pentoside	Flavone	955000	977000	727000	944000	54800	46800	58200	415000	526000	610000	600000	635000	580000	2210000	1060000	1540000	3260000	2320000	2130000	393000	418000	408000
Ara386	Negative	463.1	299.2	5.62	464.1	[M-H]-	-	Chrysoeriol O-homovanillic acid	Flavone	9480	17300	18400	15400	9	9	9	5990	7720	8370	19200	16300	26700	9740	6070	5990	9160	10700	14800	28000	34400	18600
Ara184	Positive	549.1	301.7	4.43	548.1	[M+H]+	-	Chrysoeriol O-malonylhexoside	Flavone	5810000	5020000	3690000	4180000	24000	24100	59800	2910000	4670000	2620000	672000	362000	960000	7560000	3780000	4430000	9420000	11000000	9520000	2330000	1730000	3480000
Ara201	Positive	669	301.6	4.75	668	[M+H]+	-	Chrysoeriol O-sinapoylhexoside	Flavone	16100	17800	24500	17200	9	9	9	9	9	9	9	9	9	24400	21500	42900	76900	61100	20800	13400	42200	44900
Ara70	Positive	509.3	347.9	3.47	508.3	[M+H]+	-	Limocitrin O-hexoside	Flavone	66700	77600	76800	34800	9	9	9	9	9	9	121000	203000	112000	5900	5220	3450	10800	14600	5230	264000	223000	293000
Ara366	Negative	285	133.1	4.91	286	[M-H]-	C01514	Luteolin	Flavone	315000	421000	411000	390000	3530	9	9	28200	29600	33400	466000	955000	1090000	9	9	9	9	9	9	1090000	447000	198000
Ara61	Positive	611.1	449.4	3.38	610.1	[M+H]+	-	Luteolin 3',7-di-O-glucoside	Flavone	11800	13000	7660	12000	9	9	4560	16300	11100	12900	10600	8960	9430	8470	3560	6470	23400	26100	26400	12300	18400	21300
Ara308	Negative	447.3	285.1	3.7	448.101	[M-H]-	-	Luteolin 7-O-glucoside (Cynaroside)	Flavone	106000	142000	153000	120000	38300	36700	36100	215000	244000	240000	705000	1500000	954000	18300	18300	13900	7630	26500	9200	26900	31100	15300
Ara274	Negative	771.1	609.5	2.47	772.1	[M-H]-	-	Luteolin O-hexosyl-O-hexosyl-O-hexoside	Flavone	431000	461000	474000	440000	179000	171000	270000	160000	100000	114000	41300	55200	48700	93700	60500	140000	1550000	890000	1210000	719000	1710000	1320000
Ara79	Positive	581.2	287.3	3.6	580.2	[M+H]+	-	Luteolin O-hexosyl-O-pentoside	Flavone	28500	25200	22400	27000	48400	34000	33800	91200	75300	81100	10800	12700	10400	9	9	9	8470	4880	9400	9	9	9
Ara258	Positive	403.132	373.1	6.84	402.132	[M+H]+	C10112	Nobiletin	Flavone	37900	65500	54200	42600	106000	51900	49600	55200	65900	98700	66400	54800	46300	75100	60700	52900	58600	60500	51600	49500	48700	42600
Ara223	Positive	477.14	315.5	5.17	476.14	[M+H]+	-	O-methylChrysoeriol 5-O-hexoside	Flavone	4120	6580	4570	2890	1690	12100	6050	9	9	9	9	9	9	21000	16000	8770	6910	9	9	9	9	9
Ara226	Positive	477.2	328	5.28	476.2	[M+H]+	-	O-methylChrysoeriol 7-O-hexoside	Flavone	3890	5310	4260	2820	3320	13900	7560	9	9	9	9	9	9	24300	12900	7590	8770	4340	9	9	9	9
Ara255	Positive	287.084	287.1	6.73	286.084	[M+H]+	C09833	sakuranetin	Flavone	1240	1790	1350	1640	9	9	9	9	9	9	9	9	1090	3850	5440	5270	9	9	9	9	9	9
Ara75	Positive	479.118	302.8	3.54	478.118	[M+H]+	-	Selgin 5-O-hexoside	Flavone	7650000	19000000	14900000	8140000	343000	304000	760000	3340000	12400000	9020000	20200000	17200000	20200000	4720000	1020000	1450000	20500000	11400000	14200000	19200000	22900000	18900000
Ara165	Positive	641.1	479.5	4.23	640.1	[M+H]+	-	Selgin O-hexosyl-O-hexoside	Flavone	3570	6900	6120	3450	9	9	9	2020	2000	9	9	9	9	5090	9	9	11500	13100	28500	7840	12000	7680
Ara163	Positive	565	317.8	4.17	564	[M+H]+	-	Selgin O-malonylhexoside	Flavone	35600000	31900000	26500000	33900000	1330000	772000	2130000	10900000	24300000	22400000	21800000	16400000	26800000	19200000	2280000	5480000	43900000	32200000	36100000	32700000	35800000	28000000
Ara111	Positive	509.2	347.6	3.82	508.2	[M+H]+	-	Syringetin 5-O-hexoside	Flavone	119000	171000	147000	82400	9	9	9	9	9	9	222000	346000	172000	11200	9	4740	12700	17000	9	440000	306000	421000
Ara140	Positive	509.3	283.6	4.02	508.3	[M+H]+	-	Syringetin 7-O-hexoside	Flavone	95800	106000	101000	67000	9	4910	7010	21100	81200	75600	307000	200000	300000	9070	6420	9	31900	24000	19600	231000	188000	181000
Ara263	Positive	373.121	373.1	7.32	372.121	[M+H]+	C10190	Tangeretin	Flavone	44400	49900	47600	44400	62900	55500	52500	55000	56200	71000	50100	41700	47400	51600	50700	46500	49200	53700	49300	42000	44300	44600
Ara349	Negative	301	149.1	4.38	302.043	[M-H]-	C10192	Tricetin	Flavone	215000	277000	243000	240000	9	9	9	322000	413000	360000	54500	32900	44000	101000	29700	49600	929000	354000	716000	417000	315000	358000
Ara192	Positive	551	347.4	4.55	550	[M+H]+	-	Tricetin O-malonylhexoside	Flavone	388000	295000	235000	248000	14600	52100	112000	182000	267000	155000	42400	9	60200	460000	201000	265000	622000	664000	536000	157000	125000	207000
Ara237	Positive	331.1	315.8	5.58	330.1	[M+H]+	-	Tricin	Flavone	204000	224000	235000	214000	4790	16100	1960	186000	346000	231000	681000	834000	722000	20400	9440	1920	15900	10300	5410	322000	271000	106000
Ara188	Positive	535.109	287.8	4.5	534.109	[M+H]+	-	Tricin 5-O-acetylglucoside	Flavone	8110	9640	8110	7670	9	9	9	9	9	9	5810	8590	15300	9	9	9	15500	6510	6230	22300	14400	21500
Ara322	Negative	491.1	329.3	3.9	492.1	[M-H]-	-	Tricin 5-O-hexoside	Flavone	38900	55100	71300	51800	9	9	9	8420	15000	12900	38300	41500	68500	9	11900	12000	128000	116000	154000	186000	205000	234000
Ara40	Positive	655.2	331.7	3.11	654.2	[M+H]+	-	Tricin 5-O-hexosyl-O-hexoside	Flavone	130000	221000	219000	207000	9	9	9	10800	48500	25800	85300	49500	102000	9830	9	9	429000	163000	385000	1100000	845000	605000
Ara326	Negative	637.1	269.3	3.93	638.1	[M-H]-	-	Tricin 5-O-rutinoside	Flavone	12000	16100	15500	12200	9	9	9	9	10300	4630	28000	14400	21000	9	9	9	7480	9470	6790	96500	89700	50200
Ara243	Positive	535.3	487.2	5.74	534.3	[M+H]+	-	Tricin 7-O-acetylglucoside	Flavone	10900	7140	7180	7220	9	9	9	1370	3580	2620	10000	17900	18100	1710	9	617	15300	5140	9890	23500	11000	7770
Ara341	Negative	491.1	431.2	4.14	492.1	[M-H]-	-	Tricin 7-O-hexoside	Flavone	538000	975000	974000	796000	67600	61600	32800	122000	59200	166000	286000	278000	340000	620000	117000	274000	2960000	1820000	4130000	1060000	1860000	1370000
Ara59	Positive	655.2	331.7	3.35	654.2	[M+H]+	-	Tricin 7-O-hexosyl-O-hexoside	Flavone	251000	382000	359000	302000	9	9	9	21000	113000	47200	116000	104000	202000	9110	9	9	752000	310000	707000	2110000	1510000	1120000
Ara330	Negative	653.1	593.4	4.01	654.1	[M-H]-	-	Tricin di-O-hexoside	Flavone	6250	10100	7680	8550	4960	11000	11000	7990	5480	9610	9	9	9	21400	20600	16200	16100	14000	8950	16000	10800	10400
Ara126	Positive	567.3	406	3.9	566.3	[M+H]+	-	Tricin O-glycerylhexoside	Flavone	3910	3680	3670	4970	9	9	9	9	9	9	9	9	9	13600	7200	4050	11500	8040	6350	2660	3260	3570
Ara389	Negative	571.1	329.5	5.67	572.1	[M-H]-	-	Tricin O-malonyl shikimic acid	Flavone	1490	2610	1630	2020	9	9	9	9	9	9	9	9	9	1730	5630	1520	7190	1720	9	9	9	9
Ara183	Positive	579.1	331.7	4.42	578.1	[M+H]+	-	Tricin O-malonylhexoside	Flavone	1730000	1660000	1330000	1740000	12000	9	16800	422000	1310000	521000	473000	191000	516000	242000	44700	9	4900000	2050000	4860000	3920000	2790000	1760000
Ara207	Positive	477.1	331.8	4.82	476.1	[M+H]+	-	Tricin O-rhamnoside	Flavone	3440	7790	5020	4340	9	9	9	2840	9260	4240	34200	45800	26100	9	9	9	9	9	9	9	9	9
Ara302	Negative	521.1	329.3	3.68	522.1	[M-H]-	-	Tricin O-saccharic acid	Flavone	20900	38600	41100	31100	27200	23900	11500	13200	16100	15100	62900	78800	67300	57100	72500	48400	31700	48200	25000	158000	116000	171000
Ara301	Negative	535	329.4	3.68	536	[M-H]-	-	Tricin O-sinapic acid	Flavone	26500	47500	49000	39500	7760	11300	38900	13700	20700	19500	10700	15800	13200	53100	13700	32400	81700	32400	33900	51600	108000	48600
Ara408	Negative	313.08	298.3	7.21	314.08	[M-H]-	-	Velutin	Flavone	67400	81800	84200	90600	9	9	9	9	9	9	70200	391000	54600	9	9	9	7240	4750	8190	184000	452000	363000
Ara57	Positive	627.1	447.3	3.33	626.1	[M+H]+	-	6-C-hexosyl-hesperetin O-hexoside	Flavone C-glycosides	317000	418000	496000	422000	19700	23800	34600	112000	90200	73800	38400	76500	63900	285000	102000	182000	1400000	1360000	1620000	778000	1450000	1070000
Ara153	Positive	771.2	753	4.1	770.2	[M+H]+	-	8-C-hexosyl-apigenin O-feruloylhexoside	Flavone C-glycosides	7840	5920	5690	6570	6830	12800	15300	1880	9	9	9	9	9	14200	16100	32400	8830	9	3760	5400	9	7000
Ara45	Positive	757.2	757	3.19	756.2	[M+H]+	-	8-C-hexosyl-apigenin O-hexosyl-O-hexoside	Flavone C-glycosides	6780	10700	12500	12300	9	9	9	9	9710	6690	21200	13400	25200	9	3400	9	6770	6550	8150	90600	78400	70300
Ara164	Positive	801	783.1	4.17	800	[M+H]+	-	8-C-hexosyl-apigenin O-sinapoylhexoside	Flavone C-glycosides	9	9	9	9	9	9	9	9	9	9	9	9	9	6030	7520	11900	7190	9540	6260	4310	10500	4020
Ara18	Positive	627.1	430	2.65	626.1	[M+H]+	-	8-C-hexosyl-hesperetin O-hexoside	Flavone C-glycosides	212000	239000	262000	271000	76600	78700	151000	83700	86000	89900	39900	45100	51800	109000	44600	111000	1150000	556000	1030000	170000	413000	256000
Ara86	Positive	611.1	299.8	3.64	610.1	[M+H]+	-	8-C-hexosyl-luteolin O-hexoside	Flavone C-glycosides	1660000	1990000	1810000	1980000	39500	45500	51900	402000	626000	856000	911000	783000	1300000	691000	131000	296000	7350000	3900000	7590000	2010000	2260000	2920000
Ara62	Positive	581.1	449.2	3.38	580.1	[M+H]+	-	8-C-hexosyl-luteolin O-pentoside	Flavone C-glycosides	37400	33500	22200	31300	47400	39000	33400	96300	94100	110000	14200	11700	19700	9	9	9	11700	3390	9650	9	9	9
Ara82	Positive	757.3	757.2	3.61	756.3	[M+H]+	-	C-hexosyl-apigenin O-caffeoylhexoside	Flavone C-glycosides	10700	8520	13600	11700	4520	4760	2430	6150	14600	6530	39100	24300	34700	9	9	9	9	9	4940	6810	3720	3480
Ara71	Positive	757.3	450.1	3.47	756.3	[M+H]+	-	C-hexosyl-apigenin O-hexosyl-O-hexoside	Flavone C-glycosides	16100	16000	18800	23200	9	9	9	9	9	9	10300	12200	14600	9	9	9	9	10600	9	151000	143000	134000
Ara67	Positive	565.1	397.8	3.45	564.1	[M+H]+	-	C-hexosyl-apigenin O-pentoside	Flavone C-glycosides	267000	225000	197000	207000	13200	14700	23500	92500	171000	148000	143000	139000	148000	977000	378000	297000	733000	319000	243000	73400	126000	153000
Ara84	Positive	787.2	733.2	3.62	786.2	[M+H]+	-	C-hexosyl-luteolin O-feruloylhexoside	Flavone C-glycosides	3480	3660	2250	2530	9	9	9	9	9	9	7000	2440	4910	9	9	9	9	9	3640	21700	18200	12100
Ara23	Positive	611.2	412.3	2.8	610.2	[M+H]+	-	C-hexosyl-luteolin O-hexoside	Flavone C-glycosides	2860	1940	2330	2990	1820	9	9	7160	3540	3270	4640	7780	4610	9	9	9	9	9	9	5780	3840	4330
Ara16	Positive	743.1	743.7	2.62	742.1	[M+H]+	-	C-hexosyl-luteolin O-hexosyl-O-pentoside	Flavone C-glycosides	19400	18400	18900	19500	15400	27500	18100	11100	171000	43100	9	9	9	7540	17700	5930	9	9	9	9	9	9
Ara80	Positive	757.2	757	3.6	756.2	[M+H]+	-	C-hexosyl-luteolin O-p-coumaroylhexoside	Flavone C-glycosides	21900	25300	22400	23600	9	9	9	11900	22200	11100	73400	53300	71300	9	9	9	9	9	9	17700	16300	15300
Ara20	Positive	787.1	344.1	2.75	786.1	[M+H]+	-	Chrysoeriol 6-C-hexoside 8-C-hexoside-O-hexoside	Flavone C-glycosides	47200	31000	27300	46700	9	1930	3700	3210	7750	4400	17600	11000	16500	3230	9	4460	147000	63300	51800	223000	281000	196000
Ara314	Negative	739.2	740	3.85	740.2	[M-H]-	-	Chrysoeriol 8-C-pentosyl-O-rutinoside	Flavone C-glycosides	7580	7280	6250	7400	4180	9	3350	13900	9570	8610	9	9	9	9260	4530	6980	26100	18700	20600	11400	11900	5910
Ara196	Positive	463.1	301.8	4.58	462.1	[M+H]+	-	Chrysoeriol C-hexoside	Flavone C-glycosides	25700	46700	37400	23800	9	9	9	22700	73600	34300	308000	429000	283000	9	9	9	4530	9	9	9	9	9
Ara268	Negative	623.1	311.3	2.18	624.1	[M-H]-	-	Chrysoeriol C-hexosyl-O-hexoside	Flavone C-glycosides	13700	19600	19200	19500	12500	9260	26300	15400	24000	9790	9	9	9	23600	18100	32700	12800	23900	22000	9	9	9
Ara81	Positive	609.1	463.4	3.6	608.1	[M+H]+	-	Chrysoeriol C-hexosyl-O-rhamnoside	Flavone C-glycosides	7140	6780	6430	5360	3530	3800	1910	9	9	9	6770	3530	8370	9340	2160	5600	8440	9	9	10900	9	9010
Ara294	Negative	755.1	311.4	3.56	756.1	[M-H]-	-	Chrysoeriol C-pentosyl-O-hexosyl-O-hexoside	Flavone C-glycosides	2950	1910	2110	2360	9	9	9	9	9	9	9	9	9	9	9	9	6860	4110	5200	10200	13300	7880
Ara169	Positive	771.21	177.5	4.26	770.21	[M+H]+	-	C-pentosyl-chrysoeriol 7-O-feruloylhexoside	Flavone C-glycosides	7800	6620	7980	5340	7460	11200	16000	9	9	9	9	9	9	14900	24000	34000	5980	9	9	9	9	7130
Ara76	Positive	595.1	415.4	3.54	594.1	[M+H]+	-	di-C,C-hexosyl-apigenin	Flavone C-glycosides	108000	102000	94800	121000	9	9	9	13400	35200	19000	25800	18000	21000	341000	97300	141000	558000	278000	302000	78700	71000	82900
Ara19	Positive	775.1	774.9	2.68	774.1	[M+H]+	-	Eriodictiol 6-C-hexoside 8-C-hexoside-O-hexoside	Flavone C-glycosides	9020	6470	6160	10000	3660	3020	5750	4790	9	9	9	9	9	9	2420	3120	30000	12100	19600	9	16800	11200
Ara33	Positive	613.1	300.3	2.97	612.1	[M+H]+	-	Eriodictiol C-hexosyl-O-hexoside	Flavone C-glycosides	9810	9750	9680	10100	4980	17700	40000	9	6700	13400	9	9	9	22300	15000	9150	19700	16000	14500	9	9	9
Ara284	Negative	449.1	329.3	3.21	450.1	[M-H]-	-	Eriodictyol C-hexoside	Flavone C-glycosides	3720000	4820000	4820000	4190000	1790000	1980000	2200000	3420000	3840000	4270000	3340000	5450000	3400000	10600000	4870000	4130000	11400000	7360000	6480000	4570000	5580000	4500000
Ara13	Positive	789.1	789.1	2.56	788.1	[M+H]+	-	Hesperetin C-hexosyl-O-hexosyl-O-hexoside	Flavone C-glycosides	24600	22000	25500	28700	1790	2610	1820	3840	5160	3070	5910	7010	5620	3550	1620	3120	99900	49700	63600	72100	116000	67200
Ara295	Negative	431.106	431.1	3.61	432.106	[M-H]-	C01714	Isovitexin	Flavone C-glycosides	5820	5290	5190	6280	9	9	9	9	9	9	3120	3720	6460	4900	20000	2040	10200	13800	16800	5700	9240	7040
Ara90	Positive	611.2	299.8	3.67	610.2	[M+H]+	-	Luteolin 8-C-hexosyl-O-hexoside	Flavone C-glycosides	923000	1140000	1010000	1210000	239000	321000	348000	605000	576000	693000	548000	627000	624000	850000	378000	785000	2390000	1530000	2440000	704000	1290000	1330000
Ara287	Negative	447.1	327.3	3.32	448.1	[M-H]-	-	Luteolin C-hexoside	Flavone C-glycosides	3900	5500	6840	5230	9	9	9	3930	7640	8260	9	9	30800	20100	4510	9	6930	4750	19600	2510	9	2510
Ara103	Positive	435.1	339.7	3.73	434.1	[M+H]+	-	Naringenin C-hexoside	Flavone C-glycosides	11100	20600	19500	10500	5540	6790	8040	27100	30700	33200	30500	25800	27200	9	6930	9	19200	10800	6580	32600	20300	20400
Ara110	Positive	419.1	383.9	3.79	418.1	[M+H]+	-	O-methylnaringenin C-pentoside	Flavone C-glycosides	11700	22400	17600	18200	9	9	9	30400	26200	26400	9	9	9	29000	15100	18000	76900	47800	55000	29200	55500	24800
Ara73	Positive	579	433.1	3.49	578.164	[M+H]+	C12628	Vitexin 2''-O-beta-L-rhamnoside	Flavone C-glycosides	35400	30300	26000	30500	9	9	7600	52200	49600	74500	60900	58300	59700	4960	9	9	5990	4550	3200	2320	3230	9
Ara251	Positive	331	316	6.44	330.074	[M+H]+	C01265	3,7-Di-O-methylquercetin	Flavonol	46400	51300	46200	43600	9	9	9	9	1430	1030	55700	67400	57900	9	9	9	3610	9	9	303000	184000	145000
Ara352	Negative	287.06	125.1	4.43	288.063	[M-H]-	C00974	Aromadedrin (Dihydrokaempferol)	Flavonol	56600	60200	64200	58200	46300	26400	14400	85900	70100	90800	67500	43900	59500	73400	107000	75900	55500	79500	36800	22700	40800	30200
Ara288	Negative	319.05	193	3.36	320.053	[M-H]-	C02906	Dihydromyricetin	Flavonol	94200	156000	131000	130000	73500	107000	360000	69900	157000	226000	18600	21000	14000	108000	207000	121000	149000	58800	43400	9	9	9
Ara328	Negative	303.058	125.1	3.94	304.058	[M-H]-	C01617	Dihydroquercetin (Taxifolin)	Flavonol	1170000	1380000	1420000	1230000	1280000	744000	374000	4950000	4130000	5190000	3600000	2130000	3550000	22300	15800	15200	24500	34100	32600	113000	98700	64500
Ara391	Negative	329.1	314.3	5.76	330.1	[M-H]-	-	Di-O-methylquercetin	Flavonol	958000	1360000	1350000	1350000	313000	456000	590000	440000	640000	589000	1300000	1600000	1770000	1430000	556000	544000	2510000	833000	1460000	5000000	2740000	2250000
Ara88	Positive	289	215.1	3.66	288.063	[M+H]+	C01378	Fustin	Flavonol	138000	205000	222000	162000	55100	48800	45300	225000	9	251000	469000	517000	394000	165000	104000	105000	9	115000	92800	180000	166000	167000
Ara241	Positive	317.058	317.2	5.64	316.058	[M+H]+	C10084	Isorhamnetin	Flavonol	13800	20100	20300	16300	1560	6360	4550	13200	32800	28200	50000	51800	55800	4790	5800	4400	17300	6050	4490	11400	24100	17100
Ara87	Positive	625.169	317.1	3.64	624.169	[M+H]+	-	Isorhamnetin 3-O-neohesperidoside	Flavonol	27500000	29800000	27700000	27200000	1780000	1490000	4010000	13800000	24900000	23000000	30100000	24900000	30100000	11900000	2180000	6330000	30800000	28200000	31300000	31500000	34200000	29500000
Ara117	Positive	479.2	317.8	3.86	478.2	[M+H]+	-	Isorhamnetin 5-O-hexoside	Flavonol	8750000	15900000	12000000	6970000	258000	308000	652000	2570000	9800000	7330000	16800000	15500000	16700000	3880000	774000	1290000	17200000	10400000	13800000	21100000	23600000	18800000
Ara344	Negative	519.1	315.3	4.22	520.1	[M-H]-	-	Isorhamnetin O-acetyl-hexoside	Flavonol	16200000	28000000	26500000	23100000	337000	152000	775000	5640000	15500000	14000000	11800000	7500000	15700000	13500000	1260000	3170000	49600000	34300000	43600000	39600000	43100000	32300000
Ara168	Positive	479.2	318	4.25	478.2	[M+H]+	-	Isorhamnetin O-hexoside	Flavonol	2950000	5660000	4400000	1960000	47300	29700	92700	609000	1460000	2560000	5970000	6380000	5380000	1600000	280000	465000	8220000	3720000	5430000	6360000	6490000	4800000
Ara235	Positive	287.048	287	5.52	286.048	[M+H]+	C05903	Kaempferol	Flavonol	8680	11800	11900	9100	9	9	9	9400	15300	14700	24900	23400	34500	5000	4520	3650	6560	4760	4350	10500	9	3720
Ara300	Negative	577.5	431	3.67	578.164	[M-H]-	C16981	Kaempferol 3,7-dirhamnoside (Kaempferitrin)	Flavonol	71100	102000	94600	82100	36600	30900	24600	104000	144000	142000	177000	194000	205000	9	9	9	9	9	9	9	9	9
Ara315	Negative	447	284	3.86	448.101	[M-H]-	C12626	Kaempferol 3-O-galactoside (Trifolin)	Flavonol	67700	92400	97000	97300	9	9	9	9	9	9	9	9	9	202000	184000	92100	162000	241000	216000	270000	235000	257000
Ara145	Positive	449.1	287.6	4.03	448.1	[M+H]+	C12249	Kaempferol 3-O-glucoside (Astragalin)	Flavonol	5640	7190	7630	6430	5660	1990	2680	9150	13200	17300	36800	55800	29900	9	9	9	9	9	9	9	9	9
Ara99	Positive	595.159	287	3.7	594.159	[M+H]+	-	Kaempferol 3-O-robinobioside (Biorobin)	Flavonol	5230000	5660000	5520000	5630000	340000	640000	564000	2230000	4810000	4030000	3300000	2880000	5460000	6430000	5650000	3390000	13100000	6700000	7090000	4870000	6170000	3870000
Ara109	Positive	595.159	287.1	3.77	594.159	[M+H]+	-	Kaempferol 3-O-rutinoside (Nicotiflorin)	Flavonol	4540000	5330000	4170000	4850000	302000	483000	583000	2330000	4440000	3910000	3010000	3090000	5620000	7800000	4010000	3630000	11300000	7340000	7460000	4950000	5010000	3200000
Ara262	Positive	315.079	300	7.16	314.079	[M+H]+	-	Kumatakenin	Flavonol	69800	103000	96900	89400	9	2110	296	1130	4040	3490	93200	487000	79500	3290	1050	1260	8080	4390	7550	182000	424000	424000
Ara218	Positive	333	305.2	4.96	332.053	[M+H]+	C12633	Laricitrin	Flavonol	6910	4870	7530	4220	9	9	9	9	9	9	4170	4150	10600	9	9	9	7140	9	9	18000	14200	9850
Ara114	Positive	479	317.3	3.84	478	[M+H]+	-	methylQuercetin O-hexoside	Flavonol	5890000	11600000	9080000	3860000	203000	190000	418000	1680000	7190000	5640000	14400000	15700000	12500000	3040000	561000	1010000	13200000	6820000	9150000	15700000	18900000	13900000
Ara369	Negative	301	151.1	4.97	302.043	[M-H]-	C10105	Morin	Flavonol	1420000	2190000	2230000	2090000	694000	431000	411000	5980000	5410000	7350000	2730000	3090000	3100000	23300	12800	22500	86900	50500	105000	47800	27400	34900
Ara182	Positive	319.038	319	4.39	318.038	[M+H]+	C10107	Myricetin	Flavonol	31800	44800	40700	35100	9	9	9	29500	51000	27800	40700	38100	58600	18100	10800	22900	61300	85500	77000	154000	85900	72700
Ara291	Negative	479.09	317.3	3.43	480.09	[M-H]-	-	Myricetin 3-O-galactoside	Flavonol	16700	24900	22600	19200	23900	34700	26800	11800	8760	12400	8260	8640	16400	79100	40500	18300	17000	26900	17400	15800	35000	5760
Ara85	Positive	465.096	303.2	3.63	464.096	[M+H]+	C10108	Myricetin 3-O-rhamnoside (Myricitrin)	Flavonol	6350	13400	12800	4940	9	9	9	4080	9130	5650	16800	13900	17100	5570	9	3300	25600	12000	15400	24700	28800	23000
Ara367	Negative	301.043	151.1	4.92	302.043	[M-H]-	C00389	Quercetin	Flavonol	1340000	2170000	2210000	2160000	669000	412000	397000	5800000	5480000	7390000	2810000	3260000	3200000	24400	11600	21400	93100	52100	96300	34100	26800	33500
Ara130	Positive	435.085	303	3.91	434.085	[M+H]+	-	Quercetin 3-alpha-L-arabinofuranoside (Avicularin)	Flavonol	11400	25700	27100	12700	7010	6350	6500	22400	34100	25800	49400	36800	46700	18200	11400	17100	20300	29500	38800	9	9	6680
Ara303	Negative	463	301.1	3.68	464.096	[M-H]-	C05623	Quercetin 3-O-glucoside (Isotrifoliin)	Flavonol	878000	1390000	1340000	1240000	76700	70200	73300	1050000	1570000	1150000	5740000	10500000	6210000	1610000	643000	939000	2120000	1560000	2430000	756000	884000	1080000
Ara74	Positive	611.153	303	3.51	610.153	[M+H]+	C05625	Quercetin 3-O-rutinoside (Rutin)	Flavonol	18900000	21800000	19400000	21700000	5740000	7980000	7840000	14100000	14600000	15800000	11000000	13100000	12200000	15300000	7890000	14500000	31100000	26800000	33300000	15200000	21300000	22000000
Ara332	Negative	463	301	4.03	464.096	[M-H]-	-	Quercetin 4'-O-glucoside (Spiraeoside)	Flavonol	3080000	4400000	4190000	3340000	40700	40500	65100	3910000	8280000	4260000	11500000	15400000	10500000	414000	120000	228000	4060000	1820000	4030000	8050000	6780000	8660000
Ara26	Positive	713.1	713.1	2.83	712.1	[M+H]+	-	Quercetin 5-O-malonylhexosyl-hexoside	Flavonol	108000	129000	113000	93100	6420	6560	13700	20200	17700	19600	9	3680	3770	38100	8940	36300	835000	345000	610000	95600	193000	320000
Ara66	Positive	713.1	303.6	3.41	712.1	[M+H]+	-	Quercetin 7-O-malonylhexosyl-hexoside	Flavonol	509000	690000	738000	576000	3490	4310	14000	46000	42500	38700	39000	47500	47800	76800	10700	38400	3910000	1600000	2660000	2020000	2990000	3030000
Ara104	Positive	611.2	303.7	3.73	610.2	[M+H]+	-	Quercetin 7-O-rutinoside	Flavonol	20800000	21900000	20800000	20100000	6860000	7360000	8500000	15300000	15000000	17400000	12300000	12800000	12900000	17900000	7360000	15200000	32300000	26100000	36500000	14700000	22800000	22300000
Ara304	Negative	477.1	301.1	3.68	478.36	[M-H]-	-	Quercetin 7-O-β-D-Glucuronide	Flavonol	18900000	27600000	26800000	23300000	1710000	1490000	919000	3340000	2750000	3430000	7070000	6860000	8310000	18700000	7580000	21500000	39100000	32600000	55100000	3450000	6900000	12900000
Ara316	Negative	505.1	301.2	3.87	506.1	[M-H]-	-	Quercetin O-acetylhexoside	Flavonol	2710000	5630000	5670000	4280000	258000	214000	246000	680000	897000	923000	538000	454000	496000	7610000	1900000	3450000	14400000	9190000	20000000	2360000	3220000	3620000
Ara197	Positive	627.1	465.2	4.66	626.1	[M+H]+	-	Quercetin-3,4'-O-di-beta-glucopyranoside	Flavonol	12900	18000	19100	17900	9	9	9	9	9	9	9560	62800	8400	9	9	9	10200	9	5280	99000	67600	29600
Ara250	Positive	317	317	6.19	316.058	[M+H]+	C10176?	Rhamnetin (7-O-methxyl quercetin)	Flavonol	6770	8000	8570	7140	9	9500	5090	9	9	6630	9	9	9	31000	25000	17700	31500	7440	9	9	9	9
Ara385	Negative	345	330.2	5.59	346.069	[M-H]-	C11620	Syringetin	Flavonol	9970	16900	19900	21100	9	9	9	9	2500	1610	15400	25100	28900	9	9	9	9	9	9	33900	53400	92600
Ara50	Positive	509.1	347.7	3.27	508.1	[M+H]+	-	Syringetin 3-O-hexoside	Flavonol	15000	34400	28900	13600	9	9	9	9	9	9	26700	54800	23300	9	9	9	10400	6100	9	163000	138000	168000
Ara351	Negative	657.1	495.3	4.43	658.1	[M-H]-	-	Tricin 4'-O-(syringyl alcohol) ether 5-O-hexoside	Flavonolignan	32000	42700	53900	45400	48300	113000	129000	61500	36300	95600	9	9	9	116000	87500	57200	37500	61300	47800	26800	21900	24000
Ara384	Negative	495.1	329.2	5.59	496.1	[M-H]-	-	Tricin 4'-O-syringyl alcohol	Flavonolignan	1680	4370	3030	3040	782	4500	1030	6400	9	1580	977	968	8840	13300	1300	1240	3020	6420	9	9	9	9
Ara242	Positive	527.1	331.7	5.68	526.1	[M+H]+	-	Tricin 4'-O-β-guaiacylglycerol	Flavonolignan	6750	6940	4490	3900	9	5090	894	4930	9	1640	5970	24200	21600	17900	1520	736	4600	3890	9	8950	8790	4910
Ara412	Negative	227.079	143.1	4.59	228.079	[M-H]-	C03582	Resveratrol	Hydroxycinnamoyl derivatives	102000	128000	128000	120000	7330	20700	6860	20300	28900	27100	41100	30500	38800	459000	4750	2740	6350	2010	2830	19500	1060000	21500
Ara348	Negative	269	225	4.37	270.053	[M-H]-	C02495	2'-Hydroxydaidzein	Isoflavone	5200	6230	4880	4920	9	9	9	15000	8990	8010	26700	35400	31800	9	9	9	9	9	9	9	9	9
Ara359	Negative	285	217.1	4.79	286.048	[M-H]-	C12134	2'-Hydroxygenistein	Isoflavone	115000	152000	143000	134000	9	9	9	9	8410	9340	169000	351000	418000	9	9	9	9	9	9	438000	191000	76700
Ara346	Negative	269	241.1	4.32	270.053	[M-H]-	C14314	6-Hydroxydaidzein	Isoflavone	9	9	9	9	9	9	9	9	9	9	9	9	9	9350	17300	9770	8260	10900	6560	9	9	9
Ara261	Positive	285	270.2	7	284.069	[M+H]+	C00814	Biochanin A	Isoflavone	96200	153000	150000	133000	923	7570	934	33000	92900	60500	180000	230000	192000	46800	17800	17600	161000	52600	109000	234000	598000	434000
Ara370	Negative	283	268.2	5.01	284.069	[M-H]-	C01562	Calycosin	Isoflavone	482000	615000	611000	574000	7690	8480	9730	177000	231000	316000	19600	23000	13900	1630000	2620000	1410000	689000	2090000	1100000	109000	169000	246000
Ara58	Positive	417.111	255.1	3.34	416.111	[M+H]+	C10216	Daidzein 7-O-glucoside (Daidzin)	Isoflavone	5810	6020	8760	5780	9	18000	9	9	9	9	9	9	9	9	9	9	9	9	9	9	39100	3560
Ara398	Negative	267.074	252.1	6.1	268.074	[M-H]-	C00858	Formononetin (4'-O-methyldaidzein)	Isoflavone	312000	377000	368000	371000	18600	923000	1960	1470	1530	6850	10600	3950	10300	15100	2200	16800	15400	2560	4620	33300	4850000	17500
Ara191	Positive	431.13	267.7	4.54	430.126	[M+H]+	C10509	Formononetin 7-O-glucoside (Ononin)	Isoflavone	2370	4700	4340	4180	9	3790	2190	9	9	9	9	9	9	12800	19800	9500	3020	2500	9	9	21900	9
Ara232	Positive	271.053	215.1	5.45	270.053	[M+H]+	C06563	Genistein (4',5,7-Trihydroxyisoflavone)	Isoflavone	19700	29800	30800	32400	9	9	9	9	14700	11400	30800	26100	31000	44400	29400	17800	47300	17800	17400	44100	81600	73000
Ara313	Negative	431	269.1	3.84	432.106	[M-H]-	C09126	Genistein 7-O-Glucoside (Genistin)	Isoflavone	59300	86300	103000	74600	122000	83600	133000	358000	247000	301000	24700	20200	16600	55500	69700	43100	19900	18900	6660	4250	9880	8320
Ara365	Negative	283	268.1	4.89	284.069	[M-H]-	C14536	Glycitein	Isoflavone	26000	29500	31100	30600	8550	40500	9770	12000	4930	4520	37100	14500	34800	9	9	9	5590	9	6580	37300	329000	15800
Ara290	Negative	445	282.1	3.42	446.121	[M-H]-	C16195	Glycitin	Isoflavone	39900	49400	50900	48100	75800	168000	58900	12600	27100	19400	9	9	9	140000	152000	142000	54400	23000	26500	9	9	9
Ara360	Negative	285.048	257.1	4.83	286.048	[M-H]-	C10510	Orobol (5,7,3',4'-tetrahydroxyisoflavone)	Isoflavone	74200	102000	99700	96900	9	9	9	9	9	9	97400	127000	177000	9	9	9	9	9	9	387000	229000	135000
Ara406	Negative	283	268.1	6.95	284.069	[M-H]-	C10521	Prunetin	Isoflavone	1110000	1470000	1440000	1420000	7000	87200	7680	319000	888000	588000	1120000	1310000	1170000	465000	208000	183000	1580000	503000	1100000	2460000	6700000	4500000
Ara372	Negative	445.12	283.1	5.1	446.121	[M-H]-	C05376	Sissotrin	Isoflavone	13000	19700	20800	19600	9	9	9	5160	9480	9210	6250	9	9	72500	55500	40200	22100	45600	26800	6230	12800	12600
Ara92	Positive	577	287.9	3.67	576.127	[M+H]+	-	Procyanidin A1	Proanthocyanidins	25100000	27000000	26600000	27600000	24900000	21900000	17900000	34900000	33800000	29000000	30000000	28900000	31400000	144000	27100	19400	37700	5440	8090	7440	4020	15100
Ara134	Positive	577	425.9	3.94	576.127	[M+H]+	C10237	Procyanidin A2	Proanthocyanidins	25200000	25200000	21500000	25600000	24100000	21500000	15700000	38000000	31900000	39300000	32300000	30000000	34700000	99700	22000	13600	46700	9830	7310	8650	6610	12400
Ara22	Positive	577.1	425.4	2.77	576.1	[M+H]+	-	Procyanidin A3	Proanthocyanidins	3020000	2640000	2110000	1760000	587000	231000	466000	3210000	2820000	3210000	3440000	2960000	3030000	9	1330	9	4740	9	9	9	9	9
Ara39	Positive	579.1	127.3	3.08	578.142	[M+H]+	-	Procyanidin B2	Proanthocyanidins	504000	431000	342000	414000	348000	251000	383000	1190000	752000	858000	741000	695000	569000	9	9	9	9	9	9	9	9	9
Ara277	Negative	577.1	407.3	2.87	578.142	[M-H]-	-	Procyanidin B3	Proanthocyanidins	5170000	8100000	8130000	6490000	377000	210000	969000	12500000	14100000	13700000	23000000	26800000	20000000	9	9	9	9	9	9	9	9	9
														80083048	76983501	72109768	224416992	284055739	275194563	320889340	324091527	345028747	191950360	77290317	113196647	420168603	305402695	392867943	306530243	356111425	296397807

## Sheet: Anthocyanins
Index	Ion mode	Q1 (Da)	Q3 (Da)	Rt (min)	Molecular Weight (Da)	Ionization model	KEGG ID	Compounds	Class	mix01	mix02	mix03	mix04	WTDAF20-1	WTDAF20-2	WTDAF20-3	WTDAF40-1	WTDAF40-2	WTDAF40-3	WTDAF60-1	WTDAF60-2	WTDAF60-3	wscDAF20-1	wscDAF20-2	wscDAF20-3	wscDAF40-1	wscDAF40-2	wscDAF40-3	wscDAF60-1	wscDAF60-2	wscDAF60-3
Ara68	Positive	287	231.6	3.45	287.24	Protonated	C05905	Cyanidin	Anthocyanins	234000	396000	318000	413000	368000	321000	251000	514000	478000	777000	628000	689000	654000	9	9	9	9	9	9	9	9	9
Ara3	Positive	611	287.7	2.26	611	Protonated	C08639	Cyanidin 3,5-O-diglucoside (Cyanin)	Anthocyanins	1000000	1220000	1050000	1260000	1510000	2140000	434000	11400000	391000	3080000	802000	1630000	4390000	13600	9160	5020	85700	47100	34800	424000	248000	132000
Ara273	Negative	447.3	284.1	2.42	448.3	[M-H]-	C08604	Cyanidin 3-O-glucoside (Kuromanin)	Anthocyanins	3460	3940	6270	5430	9	9	9	5090	5670	5510	5770	7260	6610	4640	6000	3240	10100	8680	7040	9	9	9
Ara24	Positive	535.1	287.4	2.81	535.1	Protonated	-	Cyanidin 3-O-malonylhexoside	Anthocyanins	33400	29600	19900	17600	9	9	9	5800	17900	14100	10800	9	9	89300	28200	33600	140000	65800	65500	17600	19500	16900
Ara15	Positive	595	287.9	2.6	595	Protonated	C08620	Cyanidin 3-O-rutinoside (Keracyanin)	Anthocyanins	40600	28200	24700	44400	25200	71800	11100	72000	15900	94400	22300	39000	176000	9	9	9	9	9	11100	9	6190	10700
Ara275	Negative	489.1	285.3	2.82	490.1	[M-H]-	-	Cyanidin O-acetylhexoside	Anthocyanins	17300	21000	19900	17200	965	1070	1950	7490	22900	8890	13000	13100	15200	27400	10400	9530	111000	70600	67100	44900	34300	33000
Ara282	Negative	619.1	531.3	3.17	620.1	[M-H]-	-	Cyanidin O-diacetyl-hexoside-O-glyceric acid	Anthocyanins	5280	8330	7490	8050	9	9	1240	5640	3930	12700	7060	4730	4550	9	9	9	9	9	9	9	9	9
Ara30	Positive	303	149.3	2.9	303.24	Protonated	C05908	Delphinidin	Anthocyanins	154000	219000	184000	147000	26500	41800	45400	283000	318000	412000	527000	608000	504000	24700	34100	17700	24000	15500	15000	25200	36300	20000
Ara1	Positive	551.1	303.7	2.12	551.1	Protonated	-	Delphinidin O-malonylhexoside	Anthocyanins	8590	16500	11300	8810	9	9	9	1570	3200	2470	2220	3250	2800	4000	9	1270	48000	16000	40700	23000	32100	31300
Ara9	Positive	655.2	331.2	2.45	655.2	Protonated	C08718	Malvidin 3,5-diglucoside (Malvin)	Anthocyanins	28600	45300	44700	31400	9	9	9	9	9	9	74900	118000	96800	3050	2260	4640	47700	26000	37800	266000	226000	203000
Ara25	Positive	493	331.7	2.81	493	Protonated	-	Malvidin 3-O-galactoside	Anthocyanins	4210	11100	7410	6640	9	9	9	3810	9060	9930	7580	7470	7580	9	3670	9	16700	9630	12600	26000	43800	33900
Ara28	Positive	493.2	331.6	2.86	493.2	Protonated	C12140	Malvidin 3-O-glucoside (Oenin)	Anthocyanins	28200	57900	44400	23100	13100	8960	15000	23100	56200	49800	46600	48000	44400	59600	30100	54300	102000	39600	33500	49300	64300	47900
Ara14	Positive	433.1	271	2.58	433.1	Protonated	-	Pelargonidin 3-O-beta-D-glucoside（Callistephin chloride)	Anthocyanins	119000	253000	297000	196000	97100	66900	184000	411000	572000	576000	136000	102000	101000	102000	70300	78100	666000	409000	359000	140000	159000	185000
Ara279	Negative	473.1	269.3	3.05	474.1	[M-H]-	-	Pelargonidin O-acetylhexoside	Anthocyanins	2750	3600	3450	2780	7680	8360	13200	2570	9	5020	1000	9	9	5920	3970	1800	6880	5690	3340	9	9	9
Ara10	Positive	595	271.8	2.45	595	Protonated	C08725	Pelargonin	Anthocyanins	23400	18300	15900	19700	42400	27500	25500	56200	21500	37600	22300	25500	34100	8090	2260	4420	2800	3490	1030	9	9	9
Ara116	Positive	301.1	273.6	3.86	301.1	Protonated	C08726	Peonidin	Anthocyanins	72800	84600	70000	51900	2440	4070	4070	53200	140000	105000	202000	185000	183000	9	9	9	9	9	44300	65000	73500	61700
Ara35	Positive	463.123	301.4	3	463.123	Protonated	-	Peonidin O-hexoside	Anthocyanins	27000	58700	51900	39000	9	9	9	31100	99900	54500	131000	100000	129000	9	9	9	140000	43200	47700	271000	175000	154000
Ara276	Negative	547.1	503.4	2.87	548.1	[M-H]-	-	Peonidin O-malonylhexoside	Anthocyanins	37200	77700	80700	56300	124000	123000	94400	15700	52400	28300	2450	1820	9	432000	327000	306000	162000	143000	164000	7420	6970	14600
Ara47	Positive	477.1	315.6	3.22	477.1	Protonated	-	Rosinidin O-hexoside	Anthocyanins	85200	206000	178000	98300	9	9	9	5640	20600	23100	25100	47300	14800	412000	183000	213000	733000	360000	342000	31200	28200	47200

## Sheet: Proanthocyanidins
Index	Ion mode	Q1 (Da)	Q3 (Da)	Rt (min)	Molecular Weight (Da)	Ionization model	KEGG ID	Compounds	Class	mix01	mix02	mix03	mix04	WT DAF20-1	WT DAF20-2	WT DAF20-3	WT DAF40-1	WT DAF40-2	WT DAF40-3	WT DAF60-1	WT DAF60-2	WT DAF60-3	wsc DAF20-1	wsc DAF20-2	wsc DAF20-3	wsc DAF40-1	wsc DAF40-2	wsc DAF40-3	wsc DAF60-1	wsc DAF60-2	wsc DAF60-3
Ara92	Positive	577	287.9	3.67	576.127	[M+H]+	-	Procyanidin A1	Proanthocyanidins	25100000	27000000	26600000	27600000	24900000	21900000	17900000	34900000	33800000	29000000	30000000	28900000	31400000	144000	27100	19400	37700	5440	8090	7440	4020	15100
Ara134	Positive	577	425.9	3.94	576.127	[M+H]+	C10237	Procyanidin A2	Proanthocyanidins	25200000	25200000	21500000	25600000	24100000	21500000	15700000	38000000	31900000	39300000	32300000	30000000	34700000	99700	22000	13600	46700	9830	7310	8650	6610	12400
Ara22	Positive	577.1	425.4	2.77	576.1	[M+H]+	-	Procyanidin A3	Proanthocyanidins	3020000	2640000	2110000	1760000	587000	231000	466000	3210000	2820000	3210000	3440000	2960000	3030000	9	1330	9	4740	9	9	9	9	9
Ara39	Positive	579.1	127.3	3.08	578.142	[M+H]+	-	Procyanidin B2	Proanthocyanidins	504000	431000	342000	414000	348000	251000	383000	1190000	752000	858000	741000	695000	569000	9	9	9	9	9	9	9	9	9
Ara277	Negative	577.1	407.3	2.87	578.142	[M-H]-	-	Procyanidin B3	Proanthocyanidins	5170000	8100000	8130000	6490000	377000	210000	969000	12500000	14100000	13700000	23000000	26800000	20000000	9	9	9	9	9	9	9	9	9

## Sheet: Flavone
Index	Ion mode	Q1 (Da)	Q3 (Da)	Rt (min)	Molecular Weight (Da)	Ionization model	KEGG ID	Compounds	Class	mix01	mix02	mix03	mix04	WT DAF20-1	WT DAF20-2	WT DAF20-3	WT DAF40-1	WT DAF40-2	WT DAF40-3	WT DAF60-1	WT DAF60-2	WT DAF60-3	wsc DAF20-1	wsc DAF20-2	wsc DAF20-3	wsc DAF40-1	wsc DAF40-2	wsc DAF40-3	wsc DAF60-1	wsc DAF60-2	wsc DAF60-3
Ara403	Negative	283.069	268	6.77	284.069	[M-H]-	C01470	Acacetin	Flavone	1050000	1420000	1350000	1410000	6950	82000	7920	324000	839000	557000	1140000	1340000	1160000	448000	195000	177000	1550000	491000	1080000	2400000	6480000	4390000
Ara278	Negative	487.1	283.2	2.93	488.1	[M-H]-	-	Acacetin O-acetyl hexoside	Flavone	163000	218000	214000	186000	254000	160000	152000	73000	58600	74800	59200	64700	66600	872000	463000	701000	288000	351000	166000	181000	140000	209000
Ara373	Negative	491.1	287.3	5.18	492.1	[M-H]-	-	Acetyl-eriodictyol O-hexoside	Flavone	15600	31700	29700	23600	2830	13700	7510	6980	11700	54700	1230	2010	1840	113000	109000	30700	50100	28200	6870	9	9	9
Ara392	Negative	537.09	537	5.79	538.09	[M-H]-	C10018	Amentoflavone	Flavone	31200	51300	45200	36400	4470	8650	3600	7360	11900	10200	138000	3030	351000	67100	3520	6400	6660	2760	9	9	9	9
Ara234	Positive	271.053	215.1	5.48	270.053	[M+H]+	C01477	Apigenin	Flavone	55800	76400	75500	67200	9	9	9	10900	30100	19700	126000	167000	121000	68300	34400	25900	65200	26100	39200	130000	187000	179000
Ara105	Positive	433.106	313.1	3.73	432.106	[M+H]+	-	Apigenin 5-O-glucoside	Flavone	82700	183000	185000	104000	74300	80700	105000	95300	64900	128000	44000	36600	37700	964000	1170000	740000	158000	158000	92800	9	9	9
Ara335	Negative	431.1	269.2	4.07	432.1	[M-H]-	C04608	Apigenin 7-O-glucoside (Cosmosiin)	Flavone	18300	25600	25700	23200	9	9	9	9	9	9	21400	32800	20000	52900	37700	26500	53100	39700	32600	30500	31900	37400
Ara321	Negative	577.164	269.1	3.89	578.164	[M-H]-	C12627	Apigenin 7-O-neohesperidoside (Rhoifolin)	Flavone	28200	44500	37700	35800	8110	9	9	81000	163000	196000	103000	109000	92500	9	9	9	9	9	5750	2050	4010	4510
Ara113	Positive	579.164	271.1	3.82	578.164	[M+H]+	-	Apigenin 7-rutinoside (Isorhoifolin)	Flavone	639000	724000	604000	633000	109000	63300	111000	1490000	1340000	1300000	1820000	1960000	1950000	14300	5330	9	9770	9	9	9	9	9
Ara317	Negative	563.1	269.3	3.88	564.1	[M-H]-	-	Apigenin O-hexosyl-O-pentoside	Flavone	20600	36000	33500	31400	1550	2640	5920	17000	15800	21300	7660	5830	8650	313000	127000	91300	189000	103000	79000	43600	60400	66900
Ara298	Negative	739.1	269.3	3.65	740.1	[M-H]-	-	Apigenin O-hexosyl-O-rutinoside	Flavone	2040	2390	2460	2320	5060	5060	18600	4350	9	6120	9	9	9	9900	7340	6510	9	3780	3710	9	9	9
Ara177	Positive	519	271.7	4.36	518	[M+H]+	-	Apigenin O-malonylhexoside	Flavone	79100	69100	53200	48300	9	9	7370	17000	39900	41600	225000	135000	46800	227000	125000	79900	148000	97000	48400	57500	44300	31000
Ara393	Negative	269.053	251.1	5.8	270.053	[M-H]-	C10023	Baicalein (5,6,7-Trihydroxyflavone)	Flavone	1650	3370	1890	2340	1140	6260	5770	9	9	9	9	9	9	5690	7090	3410	9	9	9	9	9	9
Ara378	Negative	271.07	151	5.45	272.069	[M-H]-	C09614	Butin	Flavone	194000	235000	216000	215000	26200	14200	7960	75300	96400	103000	162000	111000	273000	333000	207000	152000	285000	304000	124000	514000	509000	216000
Ara254	Positive	255.058	69.7	6.73	254.058	[M+H]+	C10028	Chrysin	Flavone	5510	6770	4980	6110	9	9	9	11300	17300	19000	16800	17400	14900	9	9	9	9	9	9	9	9	9
Ara211	Positive	417.1	255.7	4.84	416.1	[M+H]+	-	Chrysin 5-O-glucoside (Toringin)	Flavone	38400	74000	76100	43600	5740	2790	3130	120000	151000	264000	209000	338000	175000	9	9	9	9	9	9	9	9	9
Ara198	Positive	417.2	255.8	4.67	416.2	[M+H]+	-	Chrysin O-hexoside	Flavone	41200	87700	86500	57800	8480	3510	4550	144000	179000	326000	260000	432000	210000	9	9	9	9	9	9	9	9	9
Ara224	Positive	503	255.6	5.24	502	[M+H]+	-	Chrysin O-malonylhexoside	Flavone	123000	144000	101000	71200	33700	13200	19400	348000	439000	746000	190000	404000	160000	7410	2830	2610	7350	4350	9220	3400	3630	3970
Ara382	Negative	299.063	284	5.56	300.063	[M-H]-	C04293	Chrysoeriol	Flavone	6770000	9440000	9760000	9320000	43300	30600	44400	2180000	3770000	3070000	7610000	7430000	9400000	5900000	3970000	4040000	7850000	6770000	6370000	27700000	27600000	15400000
Ara318	Negative	461.1	285.2	3.88	462.1	[M-H]-	-	Chrysoeriol 5-O-hexoside	Flavone	71000	90900	93500	72200	16400	12600	18400	20300	9	9	9	9	9	194000	209000	249000	85900	373000	232000	106000	55800	71900
Ara343	Negative	461.1	460.9	4.17	462.1	[M-H]-	-	Chrysoeriol 7-O-hexoside	Flavone	849000	1100000	1150000	1000000	5000	3740	6900	490000	1180000	500000	3050000	2970000	2660000	1770000	1200000	1170000	1320000	2270000	1740000	1230000	993000	1570000
Ara325	Negative	607.1	299.1	3.93	608.1	[M-H]-	-	Chrysoeriol 7-O-rutinoside	Flavone	7300	11000	9850	8640	19300	9710	13400	9	9	9	9	9	9	15400	26300	25100	9	9	9	9	9	9
Ara319	Negative	503.1	341.3	3.88	504.1	[M-H]-	-	Chrysoeriol O-acetylhexoside	Flavone	234000	371000	377000	346000	22500	33700	55500	184000	644000	485000	364000	276000	285000	259000	124000	125000	495000	353000	495000	144000	277000	252000
Ara339	Negative	475.1	284.5	4.12	476.1	[M-H]-	-	Chrysoeriol O-glucuronic acid	Flavone	2940	2200	2890	3060	9	9	9	1690	1780	1960	9	9	9	2580	2200	3370	6560	9650	13700	5510	7230	11500
Ara144	Positive	625.1	331.7	4.03	624.1	[M+H]+	-	Chrysoeriol O-hexosyl-O-hexoside	Flavone	64600	117000	106000	80400	9	3350	6630	29500	92600	66300	123000	95200	131000	25400	5200	15400	156000	94700	137000	203000	245000	174000
Ara133	Positive	595.1	301.8	3.94	594.1	[M+H]+	-	Chrysoeriol O-hexosyl-O-pentoside	Flavone	955000	977000	727000	944000	54800	46800	58200	415000	526000	610000	600000	635000	580000	2210000	1060000	1540000	3260000	2320000	2130000	393000	418000	408000
Ara386	Negative	463.1	299.2	5.62	464.1	[M-H]-	-	Chrysoeriol O-homovanillic acid	Flavone	9480	17300	18400	15400	9	9	9	5990	7720	8370	19200	16300	26700	9740	6070	5990	9160	10700	14800	28000	34400	18600
Ara184	Positive	549.1	301.7	4.43	548.1	[M+H]+	-	Chrysoeriol O-malonylhexoside	Flavone	5810000	5020000	3690000	4180000	24000	24100	59800	2910000	4670000	2620000	672000	362000	960000	7560000	3780000	4430000	9420000	11000000	9520000	2330000	1730000	3480000
Ara201	Positive	669	301.6	4.75	668	[M+H]+	-	Chrysoeriol O-sinapoylhexoside	Flavone	16100	17800	24500	17200	9	9	9	9	9	9	9	9	9	24400	21500	42900	76900	61100	20800	13400	42200	44900
Ara70	Positive	509.3	347.9	3.47	508.3	[M+H]+	-	Limocitrin O-hexoside	Flavone	66700	77600	76800	34800	9	9	9	9	9	9	121000	203000	112000	5900	5220	3450	10800	14600	5230	264000	223000	293000
Ara366	Negative	285	133.1	4.91	286	[M-H]-	C01514	Luteolin	Flavone	315000	421000	411000	390000	3530	9	9	28200	29600	33400	466000	955000	1090000	9	9	9	9	9	9	1090000	447000	198000
Ara61	Positive	611.1	449.4	3.38	610.1	[M+H]+	-	Luteolin 3',7-di-O-glucoside	Flavone	11800	13000	7660	12000	9	9	4560	16300	11100	12900	10600	8960	9430	8470	3560	6470	23400	26100	26400	12300	18400	21300
Ara308	Negative	447.3	285.1	3.7	448.101	[M-H]-	-	Luteolin 7-O-glucoside (Cynaroside)	Flavone	106000	142000	153000	120000	38300	36700	36100	215000	244000	240000	705000	1500000	954000	18300	18300	13900	7630	26500	9200	26900	31100	15300
Ara274	Negative	771.1	609.5	2.47	772.1	[M-H]-	-	Luteolin O-hexosyl-O-hexosyl-O-hexoside	Flavone	431000	461000	474000	440000	179000	171000	270000	160000	100000	114000	41300	55200	48700	93700	60500	140000	1550000	890000	1210000	719000	1710000	1320000
Ara79	Positive	581.2	287.3	3.6	580.2	[M+H]+	-	Luteolin O-hexosyl-O-pentoside	Flavone	28500	25200	22400	27000	48400	34000	33800	91200	75300	81100	10800	12700	10400	9	9	9	8470	4880	9400	9	9	9
Ara258	Positive	403.132	373.1	6.84	402.132	[M+H]+	C10112	Nobiletin	Flavone	37900	65500	54200	42600	106000	51900	49600	55200	65900	98700	66400	54800	46300	75100	60700	52900	58600	60500	51600	49500	48700	42600
Ara223	Positive	477.14	315.5	5.17	476.14	[M+H]+	-	O-methylChrysoeriol 5-O-hexoside	Flavone	4120	6580	4570	2890	1690	12100	6050	9	9	9	9	9	9	21000	16000	8770	6910	9	9	9	9	9
Ara226	Positive	477.2	328	5.28	476.2	[M+H]+	-	O-methylChrysoeriol 7-O-hexoside	Flavone	3890	5310	4260	2820	3320	13900	7560	9	9	9	9	9	9	24300	12900	7590	8770	4340	9	9	9	9
Ara255	Positive	287.084	287.1	6.73	286.084	[M+H]+	C09833	sakuranetin	Flavone	1240	1790	1350	1640	9	9	9	9	9	9	9	9	1090	3850	5440	5270	9	9	9	9	9	9
Ara75	Positive	479.118	302.8	3.54	478.118	[M+H]+	-	Selgin 5-O-hexoside	Flavone	7650000	19000000	14900000	8140000	343000	304000	760000	3340000	12400000	9020000	20200000	17200000	20200000	4720000	1020000	1450000	20500000	11400000	14200000	19200000	22900000	18900000
Ara165	Positive	641.1	479.5	4.23	640.1	[M+H]+	-	Selgin O-hexosyl-O-hexoside	Flavone	3570	6900	6120	3450	9	9	9	2020	2000	9	9	9	9	5090	9	9	11500	13100	28500	7840	12000	7680
Ara163	Positive	565	317.8	4.17	564	[M+H]+	-	Selgin O-malonylhexoside	Flavone	35600000	31900000	26500000	33900000	1330000	772000	2130000	10900000	24300000	22400000	21800000	16400000	26800000	19200000	2280000	5480000	43900000	32200000	36100000	32700000	35800000	28000000
Ara111	Positive	509.2	347.6	3.82	508.2	[M+H]+	-	Syringetin 5-O-hexoside	Flavone	119000	171000	147000	82400	9	9	9	9	9	9	222000	346000	172000	11200	9	4740	12700	17000	9	440000	306000	421000
Ara140	Positive	509.3	283.6	4.02	508.3	[M+H]+	-	Syringetin 7-O-hexoside	Flavone	95800	106000	101000	67000	9	4910	7010	21100	81200	75600	307000	200000	300000	9070	6420	9	31900	24000	19600	231000	188000	181000
Ara263	Positive	373.121	373.1	7.32	372.121	[M+H]+	C10190	Tangeretin	Flavone	44400	49900	47600	44400	62900	55500	52500	55000	56200	71000	50100	41700	47400	51600	50700	46500	49200	53700	49300	42000	44300	44600
Ara349	Negative	301	149.1	4.38	302.043	[M-H]-	C10192	Tricetin	Flavone	215000	277000	243000	240000	9	9	9	322000	413000	360000	54500	32900	44000	101000	29700	49600	929000	354000	716000	417000	315000	358000
Ara192	Positive	551	347.4	4.55	550	[M+H]+	-	Tricetin O-malonylhexoside	Flavone	388000	295000	235000	248000	14600	52100	112000	182000	267000	155000	42400	9	60200	460000	201000	265000	622000	664000	536000	157000	125000	207000
Ara237	Positive	331.1	315.8	5.58	330.1	[M+H]+	-	Tricin	Flavone	204000	224000	235000	214000	4790	16100	1960	186000	346000	231000	681000	834000	722000	20400	9440	1920	15900	10300	5410	322000	271000	106000
Ara188	Positive	535.109	287.8	4.5	534.109	[M+H]+	-	Tricin 5-O-acetylglucoside	Flavone	8110	9640	8110	7670	9	9	9	9	9	9	5810	8590	15300	9	9	9	15500	6510	6230	22300	14400	21500
Ara322	Negative	491.1	329.3	3.9	492.1	[M-H]-	-	Tricin 5-O-hexoside	Flavone	38900	55100	71300	51800	9	9	9	8420	15000	12900	38300	41500	68500	9	11900	12000	128000	116000	154000	186000	205000	234000
Ara40	Positive	655.2	331.7	3.11	654.2	[M+H]+	-	Tricin 5-O-hexosyl-O-hexoside	Flavone	130000	221000	219000	207000	9	9	9	10800	48500	25800	85300	49500	102000	9830	9	9	429000	163000	385000	1100000	845000	605000
Ara326	Negative	637.1	269.3	3.93	638.1	[M-H]-	-	Tricin 5-O-rutinoside	Flavone	12000	16100	15500	12200	9	9	9	9	10300	4630	28000	14400	21000	9	9	9	7480	9470	6790	96500	89700	50200
Ara243	Positive	535.3	487.2	5.74	534.3	[M+H]+	-	Tricin 7-O-acetylglucoside	Flavone	10900	7140	7180	7220	9	9	9	1370	3580	2620	10000	17900	18100	1710	9	617	15300	5140	9890	23500	11000	7770
Ara341	Negative	491.1	431.2	4.14	492.1	[M-H]-	-	Tricin 7-O-hexoside	Flavone	538000	975000	974000	796000	67600	61600	32800	122000	59200	166000	286000	278000	340000	620000	117000	274000	2960000	1820000	4130000	1060000	1860000	1370000
Ara59	Positive	655.2	331.7	3.35	654.2	[M+H]+	-	Tricin 7-O-hexosyl-O-hexoside	Flavone	251000	382000	359000	302000	9	9	9	21000	113000	47200	116000	104000	202000	9110	9	9	752000	310000	707000	2110000	1510000	1120000
Ara330	Negative	653.1	593.4	4.01	654.1	[M-H]-	-	Tricin di-O-hexoside	Flavone	6250	10100	7680	8550	4960	11000	11000	7990	5480	9610	9	9	9	21400	20600	16200	16100	14000	8950	16000	10800	10400
Ara126	Positive	567.3	406	3.9	566.3	[M+H]+	-	Tricin O-glycerylhexoside	Flavone	3910	3680	3670	4970	9	9	9	9	9	9	9	9	9	13600	7200	4050	11500	8040	6350	2660	3260	3570
Ara389	Negative	571.1	329.5	5.67	572.1	[M-H]-	-	Tricin O-malonyl shikimic acid	Flavone	1490	2610	1630	2020	9	9	9	9	9	9	9	9	9	1730	5630	1520	7190	1720	9	9	9	9
Ara183	Positive	579.1	331.7	4.42	578.1	[M+H]+	-	Tricin O-malonylhexoside	Flavone	1730000	1660000	1330000	1740000	12000	9	16800	422000	1310000	521000	473000	191000	516000	242000	44700	9	4900000	2050000	4860000	3920000	2790000	1760000
Ara207	Positive	477.1	331.8	4.82	476.1	[M+H]+	-	Tricin O-rhamnoside	Flavone	3440	7790	5020	4340	9	9	9	2840	9260	4240	34200	45800	26100	9	9	9	9	9	9	9	9	9
Ara302	Negative	521.1	329.3	3.68	522.1	[M-H]-	-	Tricin O-saccharic acid	Flavone	20900	38600	41100	31100	27200	23900	11500	13200	16100	15100	62900	78800	67300	57100	72500	48400	31700	48200	25000	158000	116000	171000
Ara301	Negative	535	329.4	3.68	536	[M-H]-	-	Tricin O-sinapic acid	Flavone	26500	47500	49000	39500	7760	11300	38900	13700	20700	19500	10700	15800	13200	53100	13700	32400	81700	32400	33900	51600	108000	48600
Ara408	Negative	313.08	298.3	7.21	314.08	[M-H]-	-	Velutin	Flavone	67400	81800	84200	90600	9	9	9	9	9	9	70200	391000	54600	9	9	9	7240	4750	8190	184000	452000	363000

## Sheet: Flavone C-glycosides
Index	Ion mode	Q1 (Da)	Q3 (Da)	Rt (min)	Molecular Weight (Da)	Ionization model	KEGG ID	Compounds	Class	mix01	mix02	mix03	mix04	WT DAF20-1	WT DAF20-2	WT DAF20-3	WT DAF40-1	WT DAF40-2	WT DAF40-3	WT DAF60-1	WT DAF60-2	WT DAF60-3	wsc DAF20-1	wsc DAF20-2	wsc DAF20-3	wsc DAF40-1	wsc DAF40-2	wsc DAF40-3	wsc DAF60-1	wsc DAF60-2	wsc DAF60-3
Ara57	Positive	627.1	447.3	3.33	626.1	[M+H]+	-	6-C-hexosyl-hesperetin O-hexoside	Flavone C-glycosides	317000	418000	496000	422000	19700	23800	34600	112000	90200	73800	38400	76500	63900	285000	102000	182000	1400000	1360000	1620000	778000	1450000	1070000
Ara153	Positive	771.2	753	4.1	770.2	[M+H]+	-	8-C-hexosyl-apigenin O-feruloylhexoside	Flavone C-glycosides	7840	5920	5690	6570	6830	12800	15300	1880	9	9	9	9	9	14200	16100	32400	8830	9	3760	5400	9	7000
Ara45	Positive	757.2	757	3.19	756.2	[M+H]+	-	8-C-hexosyl-apigenin O-hexosyl-O-hexoside	Flavone C-glycosides	6780	10700	12500	12300	9	9	9	9	9710	6690	21200	13400	25200	9	3400	9	6770	6550	8150	90600	78400	70300
Ara164	Positive	801	783.1	4.17	800	[M+H]+	-	8-C-hexosyl-apigenin O-sinapoylhexoside	Flavone C-glycosides	9	9	9	9	9	9	9	9	9	9	9	9	9	6030	7520	11900	7190	9540	6260	4310	10500	4020
Ara18	Positive	627.1	430	2.65	626.1	[M+H]+	-	8-C-hexosyl-hesperetin O-hexoside	Flavone C-glycosides	212000	239000	262000	271000	76600	78700	151000	83700	86000	89900	39900	45100	51800	109000	44600	111000	1150000	556000	1030000	170000	413000	256000
Ara86	Positive	611.1	299.8	3.64	610.1	[M+H]+	-	8-C-hexosyl-luteolin O-hexoside	Flavone C-glycosides	1660000	1990000	1810000	1980000	39500	45500	51900	402000	626000	856000	911000	783000	1300000	691000	131000	296000	7350000	3900000	7590000	2010000	2260000	2920000
Ara62	Positive	581.1	449.2	3.38	580.1	[M+H]+	-	8-C-hexosyl-luteolin O-pentoside	Flavone C-glycosides	37400	33500	22200	31300	47400	39000	33400	96300	94100	110000	14200	11700	19700	9	9	9	11700	3390	9650	9	9	9
Ara82	Positive	757.3	757.2	3.61	756.3	[M+H]+	-	C-hexosyl-apigenin O-caffeoylhexoside	Flavone C-glycosides	10700	8520	13600	11700	4520	4760	2430	6150	14600	6530	39100	24300	34700	9	9	9	9	9	4940	6810	3720	3480
Ara71	Positive	757.3	450.1	3.47	756.3	[M+H]+	-	C-hexosyl-apigenin O-hexosyl-O-hexoside	Flavone C-glycosides	16100	16000	18800	23200	9	9	9	9	9	9	10300	12200	14600	9	9	9	9	10600	9	151000	143000	134000
Ara67	Positive	565.1	397.8	3.45	564.1	[M+H]+	-	C-hexosyl-apigenin O-pentoside	Flavone C-glycosides	267000	225000	197000	207000	13200	14700	23500	92500	171000	148000	143000	139000	148000	977000	378000	297000	733000	319000	243000	73400	126000	153000
Ara84	Positive	787.2	733.2	3.62	786.2	[M+H]+	-	C-hexosyl-luteolin O-feruloylhexoside	Flavone C-glycosides	3480	3660	2250	2530	9	9	9	9	9	9	7000	2440	4910	9	9	9	9	9	3640	21700	18200	12100
Ara23	Positive	611.2	412.3	2.8	610.2	[M+H]+	-	C-hexosyl-luteolin O-hexoside	Flavone C-glycosides	2860	1940	2330	2990	1820	9	9	7160	3540	3270	4640	7780	4610	9	9	9	9	9	9	5780	3840	4330
Ara16	Positive	743.1	743.7	2.62	742.1	[M+H]+	-	C-hexosyl-luteolin O-hexosyl-O-pentoside	Flavone C-glycosides	19400	18400	18900	19500	15400	27500	18100	11100	171000	43100	9	9	9	7540	17700	5930	9	9	9	9	9	9
Ara80	Positive	757.2	757	3.6	756.2	[M+H]+	-	C-hexosyl-luteolin O-p-coumaroylhexoside	Flavone C-glycosides	21900	25300	22400	23600	9	9	9	11900	22200	11100	73400	53300	71300	9	9	9	9	9	9	17700	16300	15300
Ara20	Positive	787.1	344.1	2.75	786.1	[M+H]+	-	Chrysoeriol 6-C-hexoside 8-C-hexoside-O-hexoside	Flavone C-glycosides	47200	31000	27300	46700	9	1930	3700	3210	7750	4400	17600	11000	16500	3230	9	4460	147000	63300	51800	223000	281000	196000
Ara314	Negative	739.2	740	3.85	740.2	[M-H]-	-	Chrysoeriol 8-C-pentosyl-O-rutinoside	Flavone C-glycosides	7580	7280	6250	7400	4180	9	3350	13900	9570	8610	9	9	9	9260	4530	6980	26100	18700	20600	11400	11900	5910
Ara196	Positive	463.1	301.8	4.58	462.1	[M+H]+	-	Chrysoeriol C-hexoside	Flavone C-glycosides	25700	46700	37400	23800	9	9	9	22700	73600	34300	308000	429000	283000	9	9	9	4530	9	9	9	9	9
Ara268	Negative	623.1	311.3	2.18	624.1	[M-H]-	-	Chrysoeriol C-hexosyl-O-hexoside	Flavone C-glycosides	13700	19600	19200	19500	12500	9260	26300	15400	24000	9790	9	9	9	23600	18100	32700	12800	23900	22000	9	9	9
Ara81	Positive	609.1	463.4	3.6	608.1	[M+H]+	-	Chrysoeriol C-hexosyl-O-rhamnoside	Flavone C-glycosides	7140	6780	6430	5360	3530	3800	1910	9	9	9	6770	3530	8370	9340	2160	5600	8440	9	9	10900	9	9010
Ara294	Negative	755.1	311.4	3.56	756.1	[M-H]-	-	Chrysoeriol C-pentosyl-O-hexosyl-O-hexoside	Flavone C-glycosides	2950	1910	2110	2360	9	9	9	9	9	9	9	9	9	9	9	9	6860	4110	5200	10200	13300	7880
Ara169	Positive	771.21	177.5	4.26	770.21	[M+H]+	-	C-pentosyl-chrysoeriol 7-O-feruloylhexoside	Flavone C-glycosides	7800	6620	7980	5340	7460	11200	16000	9	9	9	9	9	9	14900	24000	34000	5980	9	9	9	9	7130
Ara76	Positive	595.1	415.4	3.54	594.1	[M+H]+	-	di-C,C-hexosyl-apigenin	Flavone C-glycosides	108000	102000	94800	121000	9	9	9	13400	35200	19000	25800	18000	21000	341000	97300	141000	558000	278000	302000	78700	71000	82900
Ara19	Positive	775.1	774.9	2.68	774.1	[M+H]+	-	Eriodictiol 6-C-hexoside 8-C-hexoside-O-hexoside	Flavone C-glycosides	9020	6470	6160	10000	3660	3020	5750	4790	9	9	9	9	9	9	2420	3120	30000	12100	19600	9	16800	11200
Ara33	Positive	613.1	300.3	2.97	612.1	[M+H]+	-	Eriodictiol C-hexosyl-O-hexoside	Flavone C-glycosides	9810	9750	9680	10100	4980	17700	40000	9	6700	13400	9	9	9	22300	15000	9150	19700	16000	14500	9	9	9
Ara284	Negative	449.1	329.3	3.21	450.1	[M-H]-	-	Eriodictyol C-hexoside	Flavone C-glycosides	3720000	4820000	4820000	4190000	1790000	1980000	2200000	3420000	3840000	4270000	3340000	5450000	3400000	10600000	4870000	4130000	11400000	7360000	6480000	4570000	5580000	4500000
Ara13	Positive	789.1	789.1	2.56	788.1	[M+H]+	-	Hesperetin C-hexosyl-O-hexosyl-O-hexoside	Flavone C-glycosides	24600	22000	25500	28700	1790	2610	1820	3840	5160	3070	5910	7010	5620	3550	1620	3120	99900	49700	63600	72100	116000	67200
Ara295	Negative	431.106	431.1	3.61	432.106	[M-H]-	C01714	Isovitexin	Flavone C-glycosides	5820	5290	5190	6280	9	9	9	9	9	9	3120	3720	6460	4900	20000	2040	10200	13800	16800	5700	9240	7040
Ara90	Positive	611.2	299.8	3.67	610.2	[M+H]+	-	Luteolin 8-C-hexosyl-O-hexoside	Flavone C-glycosides	923000	1140000	1010000	1210000	239000	321000	348000	605000	576000	693000	548000	627000	624000	850000	378000	785000	2390000	1530000	2440000	704000	1290000	1330000
Ara287	Negative	447.1	327.3	3.32	448.1	[M-H]-	-	Luteolin C-hexoside	Flavone C-glycosides	3900	5500	6840	5230	9	9	9	3930	7640	8260	9	9	30800	20100	4510	9	6930	4750	19600	2510	9	2510
Ara103	Positive	435.1	339.7	3.73	434.1	[M+H]+	-	Naringenin C-hexoside	Flavone C-glycosides	11100	20600	19500	10500	5540	6790	8040	27100	30700	33200	30500	25800	27200	9	6930	9	19200	10800	6580	32600	20300	20400
Ara110	Positive	419.1	383.9	3.79	418.1	[M+H]+	-	O-methylnaringenin C-pentoside	Flavone C-glycosides	11700	22400	17600	18200	9	9	9	30400	26200	26400	9	9	9	29000	15100	18000	76900	47800	55000	29200	55500	24800
Ara73	Positive	579	433.1	3.49	578.164	[M+H]+	C12628	Vitexin 2''-O-beta-L-rhamnoside	Flavone C-glycosides	35400	30300	26000	30500	9	9	7600	52200	49600	74500	60900	58300	59700	4960	9	9	5990	4550	3200	2320	3230	9

## Sheet: Flavanone
Index	Ion mode	Q1 (Da)	Q3 (Da)	Rt (min)	Molecular Weight (Da)	Ionization model	KEGG ID	Compounds	Class	mix01	mix02	mix03	mix04	WT DAF20-1	WT DAF20-2	WT DAF20-3	WT DAF40-1	WT DAF40-2	WT DAF40-3	WT DAF60-1	WT DAF60-2	WT DAF60-3	wsc DAF20-1	wsc DAF20-2	wsc DAF20-3	wsc DAF40-1	wsc DAF40-2	wsc DAF40-3	wsc DAF60-1	wsc DAF60-2	wsc DAF60-3
Ara401	Negative	299.1	74.8	6.58	300.1	[M-H]-	-	4'-Hydroxy-5,7-dimethoxyflavanone	Flavanone	238000	102000	146000	106000	25700	95100	71200	44200	37000	79600	30000	32600	89800	64000	68800	28200	40900	106000	48100	42600	61800	38200
Ara286	Negative	273	97	3.29	274.084	[M-H]-	C09320	Afzelechin (3,5,7,4'-Tetrahydroxyflavan)	Flavanone	20700	25000	27200	21000	39000	44300	54300	22600	21100	31000	9	9	9	53500	69100	48000	39400	43300	31500	7070	8350	14100
Ara375	Negative	271.07	135.1	5.3	272.069	[M-H]-	C08578	Butein	Flavanone	2170	5150	3340	4560	3260	9	9	9	9	9	7400	8610	8810	9	9	9	9	9	9	9	13600	9
Ara362	Negative	287.063	135.1	4.85	288.063	[M-H]-	C05631	Eriodictyol	Flavanone	905000	1150000	1120000	1090000	10400	7940	6210	41300	25500	40600	1640000	2570000	3920000	10400	10400	17000	20800	25100	7810	3730000	2480000	1400000
Ara181	Positive	537	289.7	4.39	536	[M+H]+	-	Eriodictyol O-malonylhexoside	Flavanone	209000	153000	117000	123000	17700	44300	27700	9	33700	16500	9340	16900	17500	282000	214000	166000	89200	404000	119000	56600	34800	33100
Ara387	Negative	301.079	242.1	5.63	302.079	[M-H]-	C01709	Hesperetin	Flavanone	75800	108000	115000	99000	9	9	9	32000	72200	35600	88800	128000	117000	9080	2000	3890	120000	38900	68400	449000	403000	298000
Ara320	Negative	463.132	301.1	3.88	464.132	[M-H]-	-	Hesperetin 5-O-glucoside	Flavanone	2510000	3930000	4370000	3610000	43000	28600	59900	4010000	7510000	4130000	10200000	14000000	9180000	393000	128000	193000	3490000	1850000	3270000	6980000	5690000	7960000
Ara139	Positive	611.19	303	3.99	610.19	[M+H]+	C09755	Hesperetin 7-rutinoside (Hesperidin)	Flavanone	182000	197000	193000	228000	69100	75700	55500	147000	132000	138000	115000	127000	120000	115000	50000	141000	334000	415000	538000	107000	210000	188000
Ara289	Negative	477.1	357.3	3.39	478.1	[M-H]-	-	Hesperetin O-Glucuronic acid	Flavanone	5220	7940	8240	6600	6800	11900	8920	3240	4500	12800	9	9	9	35600	17600	13800	17400	13600	10500	11800	13600	8810
Ara270	Negative	625.2	463.3	2.26	626.2	[M-H]-	-	Hesperetin O-hexosyl-O-hexoside	Flavanone	38000	51100	53400	45500	63300	79100	58600	36900	26500	43500	5280	3040	7490	121000	135000	87500	45700	52300	28500	12000	15000	7670
Ara324	Negative	549.2	387.3	3.93	550.2	[M-H]-	-	Hesperetin O-malonylhexoside	Flavanone	140000	202000	201000	181000	190000	268000	266000	271000	219000	604000	9080	4030	5970	101000	190000	141000	192000	69700	53400	9	9	9
Ara381	Negative	301.1	151	5.55	302.279	[M-H]-	C09756	Homoeriodictyol	Flavanone	390000	535000	531000	478000	9	9	9	182000	443000	191000	484000	714000	584000	40900	7360	15000	560000	208000	368000	2030000	1660000	1590000
Ara396	Negative	255	119.1	5.91	256.074	[M-H]-	C08650	Isoliquiritigenin	Flavanone	20400	21500	20000	21700	1900	28500	9	9	9	9	4560	1680	7500	9	9	9	9	9	9	11000	234000	2940
Ara404	Negative	285.08	164	6.81	286.084	[M-H]-	C05334	Isosakuranetin (4'-Methylnaringenin)	Flavanone	6680	7300	7370	8670	9	9	9	9	745	9	4640	12200	6270	9	9	9	9	9	9	13400	33000	66800
Ara213	Positive	257	137.1	4.87	256.074	[M+H]+	C09762	Liquiritigenin	Flavanone	20600	23100	21000	22300	9	33500	9	9	9	9	9	9	3620	9	9	9	9	9	9	8000	254000	9
Ara377	Negative	271.069	151	5.41	272.068	[M-H]-	C00509	Naringenin	Flavanone	224000	274000	262000	266000	32500	18500	8440	90900	115000	120000	177000	125000	310000	389000	245000	182000	338000	362000	151000	630000	633000	249000
Ara334	Negative	433.121	122.9	4.05	434.121	[M-H]-	C09099	Naringenin 7-O-glucoside (Prunin)	Flavanone	190000	275000	284000	252000	85800	51500	70000	205000	183000	249000	207000	268000	204000	714000	839000	517000	452000	1050000	326000	30500	28900	37000
Ara323	Negative	579.179	135	3.92	580.179	[M-H]-	C09789	Naringenin 7-O-neohesperidoside (Naringin)	Flavanone	2210	5270	4120	5320	18300	14700	17900	6790	9	9	9	9	9	9	9	9	9	9	9	9	9	9
Ara374	Negative	271.07	151.1	5.3	272.069	[M-H]-	C06561	Naringenin chalcone	Flavanone	188000	227000	232000	223000	27200	13700	6770	76200	97900	100000	155000	111000	269000	328000	204000	153000	285000	297000	117000	512000	524000	220000
Ara186	Positive	521	317.6	4.49	520	[M+H]+	-	Naringenin O-malonylhexoside	Flavanone	2980000	2830000	2080000	1760000	170000	143000	208000	158000	135000	210000	45800	53900	35800	11400000	6400000	4780000	6460000	6380000	3550000	69800	86600	198000
Ara376	Negative	273.084	167.1	5.34	274.084	[M-H]-	C00774	Phloretin	Flavanone	3680	4370	3700	4230	9	9	9	3480	4600	3200	6860	4330	8290	9	9	9	9	9	9	5040	5300	5400
Ara259	Positive	257.1	153	6.85	256.074	[M+H]+	C09827	Pinocembrin (Dihydrochrysin)	Flavanone	1220	1890	789	1650	9	9	9	1500	1230	3070	1540	2840	2650	9	9	9	9	9	9	2980	841	1150
Ara266	Positive	355.15	178.9	8.24	354.147	[M+H]+	C16417	Xanthohumol	Flavanone	3040	1760	1800	2690	4350	2580	3110	704	836	501	9	528	893	2840	5470	3350	1210	830	1810	9	9	1840

## Sheet: Flavonol
Index	Ion mode	Q1 (Da)	Q3 (Da)	Rt (min)	Molecular Weight (Da)	Ionization model	KEGG ID	Compounds	Class	mix01	mix02	mix03	mix04	WT DAF20-1	WT DAF20-2	WT DAF20-3	WT DAF40-1	WT DAF40-2	WT DAF40-3	WT DAF60-1	WT DAF60-2	WT DAF60-3	wsc DAF20-1	wsc DAF20-2	wsc DAF20-3	wsc DAF40-1	wsc DAF40-2	wsc DAF40-3	wsc DAF60-1	wsc DAF60-2	wsc DAF60-3
Ara251	Positive	331	316	6.44	330.074	[M+H]+	C01265	3,7-Di-O-methylquercetin	Flavonol	46400	51300	46200	43600	9	9	9	9	1430	1030	55700	67400	57900	9	9	9	3610	9	9	303000	184000	145000
Ara352	Negative	287.06	125.1	4.43	288.063	[M-H]-	C00974	Aromadedrin (Dihydrokaempferol)	Flavonol	56600	60200	64200	58200	46300	26400	14400	85900	70100	90800	67500	43900	59500	73400	107000	75900	55500	79500	36800	22700	40800	30200
Ara288	Negative	319.05	193	3.36	320.053	[M-H]-	C02906	Dihydromyricetin	Flavonol	94200	156000	131000	130000	73500	107000	360000	69900	157000	226000	18600	21000	14000	108000	207000	121000	149000	58800	43400	9	9	9
Ara328	Negative	303.058	125.1	3.94	304.058	[M-H]-	C01617	Dihydroquercetin (Taxifolin)	Flavonol	1170000	1380000	1420000	1230000	1280000	744000	374000	4950000	4130000	5190000	3600000	2130000	3550000	22300	15800	15200	24500	34100	32600	113000	98700	64500
Ara391	Negative	329.1	314.3	5.76	330.1	[M-H]-	-	Di-O-methylquercetin	Flavonol	958000	1360000	1350000	1350000	313000	456000	590000	440000	640000	589000	1300000	1600000	1770000	1430000	556000	544000	2510000	833000	1460000	5000000	2740000	2250000
Ara88	Positive	289	215.1	3.66	288.063	[M+H]+	C01378	Fustin	Flavonol	138000	205000	222000	162000	55100	48800	45300	225000	9	251000	469000	517000	394000	165000	104000	105000	9	115000	92800	180000	166000	167000
Ara241	Positive	317.058	317.2	5.64	316.058	[M+H]+	C10084	Isorhamnetin	Flavonol	13800	20100	20300	16300	1560	6360	4550	13200	32800	28200	50000	51800	55800	4790	5800	4400	17300	6050	4490	11400	24100	17100
Ara87	Positive	625.169	317.1	3.64	624.169	[M+H]+	-	Isorhamnetin 3-O-neohesperidoside	Flavonol	27500000	29800000	27700000	27200000	1780000	1490000	4010000	13800000	24900000	23000000	30100000	24900000	30100000	11900000	2180000	6330000	30800000	28200000	31300000	31500000	34200000	29500000
Ara117	Positive	479.2	317.8	3.86	478.2	[M+H]+	-	Isorhamnetin 5-O-hexoside	Flavonol	8750000	15900000	12000000	6970000	258000	308000	652000	2570000	9800000	7330000	16800000	15500000	16700000	3880000	774000	1290000	17200000	10400000	13800000	21100000	23600000	18800000
Ara344	Negative	519.1	315.3	4.22	520.1	[M-H]-	-	Isorhamnetin O-acetyl-hexoside	Flavonol	16200000	28000000	26500000	23100000	337000	152000	775000	5640000	15500000	14000000	11800000	7500000	15700000	13500000	1260000	3170000	49600000	34300000	43600000	39600000	43100000	32300000
Ara168	Positive	479.2	318	4.25	478.2	[M+H]+	-	Isorhamnetin O-hexoside	Flavonol	2950000	5660000	4400000	1960000	47300	29700	92700	609000	1460000	2560000	5970000	6380000	5380000	1600000	280000	465000	8220000	3720000	5430000	6360000	6490000	4800000
Ara235	Positive	287.048	287	5.52	286.048	[M+H]+	C05903	Kaempferol	Flavonol	8680	11800	11900	9100	9	9	9	9400	15300	14700	24900	23400	34500	5000	4520	3650	6560	4760	4350	10500	9	3720
Ara300	Negative	577.5	431	3.67	578.164	[M-H]-	C16981	Kaempferol 3,7-dirhamnoside (Kaempferitrin)	Flavonol	71100	102000	94600	82100	36600	30900	24600	104000	144000	142000	177000	194000	205000	9	9	9	9	9	9	9	9	9
Ara315	Negative	447	284	3.86	448.101	[M-H]-	C12626	Kaempferol 3-O-galactoside (Trifolin)	Flavonol	67700	92400	97000	97300	9	9	9	9	9	9	9	9	9	202000	184000	92100	162000	241000	216000	270000	235000	257000
Ara145	Positive	449.1	287.6	4.03	448.1	[M+H]+	C12249	Kaempferol 3-O-glucoside (Astragalin)	Flavonol	5640	7190	7630	6430	5660	1990	2680	9150	13200	17300	36800	55800	29900	9	9	9	9	9	9	9	9	9
Ara99	Positive	595.159	287	3.7	594.159	[M+H]+	-	Kaempferol 3-O-robinobioside (Biorobin)	Flavonol	5230000	5660000	5520000	5630000	340000	640000	564000	2230000	4810000	4030000	3300000	2880000	5460000	6430000	5650000	3390000	13100000	6700000	7090000	4870000	6170000	3870000
Ara109	Positive	595.159	287.1	3.77	594.159	[M+H]+	-	Kaempferol 3-O-rutinoside (Nicotiflorin)	Flavonol	4540000	5330000	4170000	4850000	302000	483000	583000	2330000	4440000	3910000	3010000	3090000	5620000	7800000	4010000	3630000	11300000	7340000	7460000	4950000	5010000	3200000
Ara262	Positive	315.079	300	7.16	314.079	[M+H]+	-	Kumatakenin	Flavonol	69800	103000	96900	89400	9	2110	296	1130	4040	3490	93200	487000	79500	3290	1050	1260	8080	4390	7550	182000	424000	424000
Ara218	Positive	333	305.2	4.96	332.053	[M+H]+	C12633	Laricitrin	Flavonol	6910	4870	7530	4220	9	9	9	9	9	9	4170	4150	10600	9	9	9	7140	9	9	18000	14200	9850
Ara114	Positive	479	317.3	3.84	478	[M+H]+	-	methylQuercetin O-hexoside	Flavonol	5890000	11600000	9080000	3860000	203000	190000	418000	1680000	7190000	5640000	14400000	15700000	12500000	3040000	561000	1010000	13200000	6820000	9150000	15700000	18900000	13900000
Ara369	Negative	301	151.1	4.97	302.043	[M-H]-	C10105	Morin	Flavonol	1420000	2190000	2230000	2090000	694000	431000	411000	5980000	5410000	7350000	2730000	3090000	3100000	23300	12800	22500	86900	50500	105000	47800	27400	34900
Ara182	Positive	319.038	319	4.39	318.038	[M+H]+	C10107	Myricetin	Flavonol	31800	44800	40700	35100	9	9	9	29500	51000	27800	40700	38100	58600	18100	10800	22900	61300	85500	77000	154000	85900	72700
Ara291	Negative	479.09	317.3	3.43	480.09	[M-H]-	-	Myricetin 3-O-galactoside	Flavonol	16700	24900	22600	19200	23900	34700	26800	11800	8760	12400	8260	8640	16400	79100	40500	18300	17000	26900	17400	15800	35000	5760
Ara85	Positive	465.096	303.2	3.63	464.096	[M+H]+	C10108	Myricetin 3-O-rhamnoside (Myricitrin)	Flavonol	6350	13400	12800	4940	9	9	9	4080	9130	5650	16800	13900	17100	5570	9	3300	25600	12000	15400	24700	28800	23000
Ara367	Negative	301.043	151.1	4.92	302.043	[M-H]-	C00389	Quercetin	Flavonol	1340000	2170000	2210000	2160000	669000	412000	397000	5800000	5480000	7390000	2810000	3260000	3200000	24400	11600	21400	93100	52100	96300	34100	26800	33500
Ara130	Positive	435.085	303	3.91	434.085	[M+H]+	-	Quercetin 3-alpha-L-arabinofuranoside (Avicularin)	Flavonol	11400	25700	27100	12700	7010	6350	6500	22400	34100	25800	49400	36800	46700	18200	11400	17100	20300	29500	38800	9	9	6680
Ara303	Negative	463	301.1	3.68	464.096	[M-H]-	C05623	Quercetin 3-O-glucoside (Isotrifoliin)	Flavonol	878000	1390000	1340000	1240000	76700	70200	73300	1050000	1570000	1150000	5740000	10500000	6210000	1610000	643000	939000	2120000	1560000	2430000	756000	884000	1080000
Ara74	Positive	611.153	303	3.51	610.153	[M+H]+	C05625	Quercetin 3-O-rutinoside (Rutin)	Flavonol	18900000	21800000	19400000	21700000	5740000	7980000	7840000	14100000	14600000	15800000	11000000	13100000	12200000	15300000	7890000	14500000	31100000	26800000	33300000	15200000	21300000	22000000
Ara332	Negative	463	301	4.03	464.096	[M-H]-	-	Quercetin 4'-O-glucoside (Spiraeoside)	Flavonol	3080000	4400000	4190000	3340000	40700	40500	65100	3910000	8280000	4260000	11500000	15400000	10500000	414000	120000	228000	4060000	1820000	4030000	8050000	6780000	8660000
Ara26	Positive	713.1	713.1	2.83	712.1	[M+H]+	-	Quercetin 5-O-malonylhexosyl-hexoside	Flavonol	108000	129000	113000	93100	6420	6560	13700	20200	17700	19600	9	3680	3770	38100	8940	36300	835000	345000	610000	95600	193000	320000
Ara66	Positive	713.1	303.6	3.41	712.1	[M+H]+	-	Quercetin 7-O-malonylhexosyl-hexoside	Flavonol	509000	690000	738000	576000	3490	4310	14000	46000	42500	38700	39000	47500	47800	76800	10700	38400	3910000	1600000	2660000	2020000	2990000	3030000
Ara104	Positive	611.2	303.7	3.73	610.2	[M+H]+	-	Quercetin 7-O-rutinoside	Flavonol	20800000	21900000	20800000	20100000	6860000	7360000	8500000	15300000	15000000	17400000	12300000	12800000	12900000	17900000	7360000	15200000	32300000	26100000	36500000	14700000	22800000	22300000
Ara304	Negative	477.1	301.1	3.68	478.36	[M-H]-	-	Quercetin 7-O-β-D-Glucuronide	Flavonol	18900000	27600000	26800000	23300000	1710000	1490000	919000	3340000	2750000	3430000	7070000	6860000	8310000	18700000	7580000	21500000	39100000	32600000	55100000	3450000	6900000	12900000
Ara316	Negative	505.1	301.2	3.87	506.1	[M-H]-	-	Quercetin O-acetylhexoside	Flavonol	2710000	5630000	5670000	4280000	258000	214000	246000	680000	897000	923000	538000	454000	496000	7610000	1900000	3450000	14400000	9190000	20000000	2360000	3220000	3620000
Ara197	Positive	627.1	465.2	4.66	626.1	[M+H]+	-	Quercetin-3,4'-O-di-beta-glucopyranoside	Flavonol	12900	18000	19100	17900	9	9	9	9	9	9	9560	62800	8400	9	9	9	10200	9	5280	99000	67600	29600
Ara250	Positive	317	317	6.19	316.058	[M+H]+	C10176?	Rhamnetin (7-O-methxyl quercetin)	Flavonol	6770	8000	8570	7140	9	9500	5090	9	9	6630	9	9	9	31000	25000	17700	31500	7440	9	9	9	9
Ara385	Negative	345	330.2	5.59	346.069	[M-H]-	C11620	Syringetin	Flavonol	9970	16900	19900	21100	9	9	9	9	2500	1610	15400	25100	28900	9	9	9	9	9	9	33900	53400	92600
Ara50	Positive	509.1	347.7	3.27	508.1	[M+H]+	-	Syringetin 3-O-hexoside	Flavonol	15000	34400	28900	13600	9	9	9	9	9	9	26700	54800	23300	9	9	9	10400	6100	9	163000	138000	168000

[truncated: 3 more sheets: Flavonolignan, Hydroxycinnamoyl derivatives, Isoflavone]
