# Supplementary material for: Transcriptome and metabolome reveal redirection of flavonoids in a white testa peanut mutant
Source: BMC Plant Biol. 2020 Apr 15;20:161. doi: 10.1186/s12870-020-02383-7 (PMC7161308; doi:10.1186/s12870-020-02383-7)
Supplement: Supplementary file 2 — Additional file 2. Testae lipid metabolome data between wsc and WT. [file 12870_2020_2383_MOESM2_ESM.xls]

## Sheet: all the detected metobolics
Compound ID	ratio	t.test_p.value_BHcorrect	VIP	sample	ID.1	KEGG.ID	Formula	Adducts	Score	Fragmentation.Score	Mass.Error..ppm.	Isotope.Similarity	Description	Super.class	Class	Sub.class	m.z	Neutral.mass..Da.	Retention.time..min.	Charge	Pathway
0.47_425.2860m/z	0.389167	0.000487395	1.35173	g603:control	LMFA07011019	-	C22H42O6	M+Na	34.7	0	-3.29916	77.4416	Sorbitan palmitate	Lipids and lipid-like molecules	Fatty Acyls [FA]	Fatty esters [FA07]	425.286	NA	0.465733	1	NA
0.50_103.9515m/z	0.196853	6.02853e-06	1.8691	g603:control	C19067	C19067	CKNO	M+Na	36.8	0	6.77972	91.7247	Potassium cyanate;	NA	NA	NA	103.951	NA	0.503817	1	NULL
0.50_146.9769m/z	0.368091	2.57156e-06	1.4307	g603:control	C19397	C19397	C6H4Cl2	M+H	30.3	0	4.07485	56.3703	1,3-Dichlorobenzene; meta-Dichlorobenzene;	NA	NA	NA	146.977	NA	0.503817	1	NULL
0.50_146.9769m/z	0.368091	2.57156e-06	1.4307	g603:control	C14328	C14328	C6H4Cl2	M+H	30.3	0	4.07485	56.3703	1,2-Dichlorobenzene; o-Dichlorobenzene;	NA	NA	NA	146.977	NA	0.503817	1	NULL
0.50_146.9769m/z	0.368091	2.57156e-06	1.4307	g603:control	C07092	C07092	C6H4Cl2	M+H	30.3	0	4.07485	56.3703	1,4-Dichlorobenzene; p-Dichlorobenzene;	NA	NA	NA	146.977	NA	0.503817	1	map01100 Metabolic pathways;
0.52_1008.2277m/z	0.0657499	9.96376e-08	2.35414	g603:control	LMPK12110719	-	C43H42O27	M+NH4	37.1	0	2.53058	88.4827	Luteorin 7-(2''-feruloylglucuronosyl)-(1->2)-glucuronide-4'-glucuronide	Lipids and lipid-like molecules	Polyketides [PK]	Flavonoids [PK12]	1008.23	NA	0.51905	1	NA
0.53_1039.3761m/z	75.2165	0.000219812	3.37321	g603:control	C05258	C05258	C37H66N7O18P3S	M+NH4	35	26.7	2.4511	51.2735	(S)-3-Hydroxyhexadecanoyl-CoA;	NA	NA	NA	1039.38	NA	0.534283	1	map00062 Fatty acid elongation; map00071 Fatty acid degradation; map01100 Metabolic pathways; map01212 Fatty acid metabolism;
0.53_1121.4042m/z	35.0964	0.000983751	3.07702	g603:control	C16374	C16374	C45H68N7O17P3S	M+NH4	35.1	12.9	8.97099	72.6097	(2E,6Z,9Z,12Z,15Z,18Z,21Z)-Tetracosahepta-2,6,9,12,15,18,21-enoyl-CoA;	NA	NA	NA	1121.4	NA	0.534283	1	map01212 Fatty acid metabolism;
0.53_527.1588m/z	11.6703	7.97421e-06	2.40768	g603:control	C12384	C12384	C27H28O12	M+H-H2O	53.7	92.6	7.2871	84.2922	Premithramycin A1;	NA	NA	NA	527.159	NA	0.534283	1
0.53_643.4096m/z	29.0961	0.000217598	2.93533	g603:control	LMGP10030003	-	C33H65O7P	M+K	36.2	0	-0.569708	81.546	PA(P-16:0/14:0)	Lipids and lipid-like molecules	Glycerophospholipids [GP]	Glycerophosphates [GP10]	643.41	NA	0.534283	1	NA
0.53_643.4096m/z	29.0961	0.000217598	2.93533	g603:control	LMGP10020005	-	C33H65O7P	M+K	36.2	0	-0.569708	81.546	PA(O-16:0/14:1(9Z))	Lipids and lipid-like molecules	Glycerophospholipids [GP]	Glycerophosphates [GP10]	643.41	NA	0.534283	1	NA
0.53_643.4096m/z	29.0961	0.000217598	2.93533	g603:control	LMGP10030028	-	C33H65O7P	M+K	36.2	0	-0.569708	81.546	PA(P-18:0/12:0)	Lipids and lipid-like molecules	Glycerophospholipids [GP]	Glycerophosphates [GP10]	643.41	NA	0.534283	1	NA
0.53_935.3286m/z	6.68245	0.00191684	2.16589	g603:control	C06319	C06319	C44H56N4O16	M+K	36.2	9.81	-4.10276	75.7525	Precorrin 6Y; Precorrin 6B;	NA	NA	NA	935.329	NA	0.534283	1	map00860 Porphyrin and chlorophyll metabolism; map01100 Metabolic pathways;
0.53_961.3358m/z	23.7823	0.000174071	2.83098	g603:control	C13974	C13974	C46H58N4O14S	M+K	26.8	0	6.06754	41.0814	Vincristine sulfate;	NA	NA	NA	961.336	NA	0.534283	1	NULL
0.53_991.3454m/z	41.3142	0.000156459	3.07334	g603:control	C10318	C10318	C60H56O11	M+K	35.1	15.2	-0.0377542	60.338	Conocurvone;	NA	NA	NA	991.345	NA	0.534283	1	NULL
0.54_1425.3437m/z	0.00746492	1.67609e-05	3.19221	g603:control	C17895	C17895	C75H62O30	M+H-H2O	32.9	18.1	9.95633	57.5037	Arecatannin A3;	NA	NA	NA	1425.34	NA	0.5424	1	NULL
0.54_1425.3437m/z	0.00746492	1.67609e-05	3.19221	g603:control	C17626	C17626	C75H62O30	M+H-H2O	32.9	18.1	9.95633	57.5037	Cinnamtannin A3;	NA	NA	NA	1425.34	NA	0.5424	1	NULL
0.54_1425.3437m/z	0.00746492	1.67609e-05	3.19221	g603:control	C17896	C17896	C75H62O30	M+H-H2O	32.9	18.1	9.95633	57.5037	Arecatannin B2;	NA	NA	NA	1425.34	NA	0.5424	1	NULL
0.54_151.0357m/z	0.473842	0.000575529	1.3094	g603:control	C20240	C20240	C6H8O3	M+Na	38	0	-6.49973	97.1857	(2Z,4Z)-2-Hydroxyhexa-2,4-dienoate; (2Z,4Z)-2-Hydroxyhexa-2,4-dienoic acid;	NA	NA	NA	151.036	NA	0.5424	1	NULL
0.54_151.0357m/z	0.473842	0.000575529	1.3094	g603:control	LMFA01030943	-	C6H8O3	M+Na	38	0	-6.49973	97.1857	(2Z,4Z)-2-hydroxyhexa-2,4-dienoic acid	Lipids and lipid-like molecules	Fatty Acyls [FA]	Fatty Acids and Conjugates [FA01]	151.036	NA	0.5424	1	NA
0.54_261.0733m/z	0.193379	1.56408e-06	1.95422	g603:control	C13708	C13708	C10H14N4O2	M+K	38.2	0	-7.05187	98.8782	IBMX; 3-Isobutyl-1-methyxanthine;	NA	NA	NA	261.073	NA	0.5424	1	NULL
0.54_289.0677m/z	0.0762056	4.15385e-08	2.41345	g603:control	C12127	C12127	C15H14O7	M+H-H2O	37.2	0	-9.6775	96.6974	(+)-Gallocatechin; Gallocatechol;	NA	NA	NA	289.068	NA	0.5424	1	map00941 Flavonoid biosynthesis; map01110 Biosynthesis of secondary metabolites;
0.54_289.0677m/z	0.0762056	4.15385e-08	2.41345	g603:control	C12136	C12136	C15H14O7	M+H-H2O	37.2	0	-9.6775	96.6974	(-)-Epigallocatechin; Epigallocatechol;	NA	NA	NA	289.068	NA	0.5424	1	map00941 Flavonoid biosynthesis; map01110 Biosynthesis of secondary metabolites;
0.54_289.0677m/z	0.0762056	4.15385e-08	2.41345	g603:control	C05906	C05906	C15H14O7	M+H-H2O	37.2	0	-9.6775	96.6974	Leucocyanidin; 2-(3,4-Dihydroxyphenyl)-3,4-dihydro-2H-1-benzopyran-3,4,5,7-tetrol; 3,3',4,4',5,7-Flavanhexol; 3,4-Cyanidiol; Leucoanthocyanidol; Leucocianidol; Leucocyanidol; Leukocyanidine; Procyanidol; Resivit; 2,3-trans-3,4-cis-Leucocyanidin;	NA	NA	NA	289.068	NA	0.5424	1	map00941 Flavonoid biosynthesis; map01110 Biosynthesis of secondary metabolites;
0.54_382.1071n	7.95178	9.32642e-06	2.27164	g603:control	C12420	C12420	C21H18O7	M+H-H2O, M+NH4, M+H	42.7	28.1	4.92533	91.339	12-Deoxyaklanonic acid;	NA	NA	NA	365.104	382.107	0.5424	1
0.54_504.1709n	4.619	8.68449e-06	1.91671	g603:control	C00492	C00492	C18H32O16	M+H, M+NH4, M+H-H2O	39.4	38	3.65122	63.3682	Raffinose; Melitose; Melitriose; Gossypose; 6G-alpha-D-galactosylsucrose;	NA	NA	NA	522.203	504.171	0.5424	1	map00052 Galactose metabolism; map02010 ABC transporters;
0.54_504.1709n	4.619	8.68449e-06	1.91671	g603:control	C08239	C08239	C18H32O16	M+H, M+NH4, M+H-H2O	39.4	38	3.65122	63.3682	Gentianose; beta-D-Fructofuranosyl O-beta-D-glucopyranosyl-(1-6)-alpha-D-glucopyranoside;	NA	NA	NA	522.203	504.171	0.5424	1	NULL
0.54_682.2162n	6.01267	0.000100332	2.09196	g603:control	LMPK12140145	-	C31H38O17	M+H-H2O, M+K	29	22.5	7.81615	31.3846	Pinocembrin 7-apiosyl-(1->5)-apiosyl-(1->2)-glucoside	Lipids and lipid-like molecules	Polyketides [PK]	Flavonoids [PK12]	665.213	682.216	0.5424	1	NA
0.54_742.2615n	6.62404	1.75219e-06	2.13092	g603:control	C20786	C20786	C34H46O18	M+NH4, M+Na, M+H-H2O	35.5	29.2	-9.26713	58.3993	Eleutheroside E;	NA	NA	NA	760.295	742.262	0.5424	1	NULL
0.54_742.2615n	6.62404	1.75219e-06	2.13092	g603:control	C10543	C10543	C34H46O18	M+NH4, M+Na, M+H-H2O	35.5	29.2	-9.26713	58.3993	Acanthoside D; (-)-Syringaresinol di-beta-D-glucoside;	NA	NA	NA	760.295	742.262	0.5424	1	NULL
0.55_148.0490n	0.568214	3.16403e-05	1.17475	g603:control	C20631	C20631	C4H8N2O4	M+H, M+NH4	33	10.1	4.22555	59.7888	(2S,3S)-3-Hydroxyasparagine;	NA	NA	NA	166.07	148.049	0.5508	1	NULL
0.55_148.0490n	0.568214	3.16403e-05	1.17475	g603:control	C03124	C03124	C4H8N2O4	M+H, M+NH4	33	10.1	4.22555	59.7888	beta-L-Aspartylhydroxamate;	NA	NA	NA	166.07	148.049	0.5508	1	NULL
0.55_247.0575m/z	0.106888	3.6915e-06	2.24675	g603:control	C00482	C00482	C11H12O5	M+Na	46.2	36.6	-0.885614	95.3481	Sinapate; Sinapic acid; 3,5-Dimethoxy-4-hydroxycinnamic acid;	NA	NA	NA	247.057	NA	0.5508	1	map00940 Phenylpropanoid biosynthesis; map01100 Metabolic pathways; map01110 Biosynthesis of secondary metabolites;
0.55_258.1074m/z	10.9481	0.000163896	2.3711	g603:control	C18048	C18048	C10H17N3O6	M+H-H2O	41.5	13.3	-3.79984	98.5747	N-Succinyl-L-citrulline;	NA	NA	NA	258.107	NA	0.5508	1	NULL
0.55_259.0786m/z	3.13018	8.50838e-05	1.5891	g603:control	C06953	C06953	C10H12N4O3	M+Na	43.3	28.6	-6.62129	95.5296	Didanosine;	NA	NA	NA	259.079	NA	0.5508	1	NULL
0.55_301.1021m/z	1.6686	0.00121206	1.07155	g603:control	C09379	C09379	C15H18O5	M+Na	46	46.1	-9.0323	93.9926	Coriamyrtin;	NA	NA	NA	301.102	NA	0.5508	1	NULL
0.55_303.0479m/z	0.147283	4.34381e-05	2.1252	g603:control	C10072	C10072	C15H10O7	M+H	38.6	2.65	-6.65919	97.922	6-Hydroxyluteolin; 5,6,7,3',4'-Pentahydroxyflavone;	NA	NA	NA	303.048	NA	0.5508	1	NULL
0.55_303.0479m/z	0.147283	4.34381e-05	2.1252	g603:control	C10068	C10068	C15H10O7	M+H	38.6	2.65	-6.65919	97.922	6-Hydroxykaempferol;	NA	NA	NA	303.048	NA	0.5508	1	NULL
0.55_311.0891m/z	2.11843	0.000947701	1.27754	g603:control	C12435	C12435	C16H16O5	M+Na	40.3	26.9	0.53594	75.2341	6-Deoxydihydrokalafungin; DDHK;	NA	NA	NA	311.089	NA	0.5508	1
0.55_324.1020n	4.01219	2.175e-06	1.82069	g603:control	LMPK12050453	-	C19H16O5	M+H, M+Na, M+H-H2O	41.1	18.1	6.77651	95.0856	Neoraunone	Lipids and lipid-like molecules	Polyketides [PK]	Flavonoids [PK12]	325.109	324.102	0.5508	1	NA
0.55_332.1262n	4.42862	2.52518e-05	1.8537	g603:control	LMPK12020183	-	C18H20O6	M+Na, M+K	44.1	27.6	0.621066	93.719	Fisetinidol-4beta-ol 7,3',4'-trimethyl ether	Lipids and lipid-like molecules	Polyketides [PK]	Flavonoids [PK12]	355.115	332.126	0.5508	1	NA
0.55_340.1176m/z	2.74034	1.79131e-05	1.48704	g603:control	C12239	C12239	C17H19NO5	M+Na	38.1	12.9	6.57508	84.8499	9-O-Demethyl-2alpha-hydroxyhomolycorine;	NA	NA	NA	340.118	NA	0.5508	1	NULL
0.55_343.1196m/z	2.96675	6.32189e-06	1.57651	g603:control	LMPK12020088	-	C19H20O7	M+H-H2O	43.6	50.4	5.47138	73.9923	Pyranochromene	Lipids and lipid-like molecules	Polyketides [PK]	Flavonoids [PK12]	343.12	NA	0.5508	1	NA
0.55_343.1196m/z	2.96675	6.32189e-06	1.57651	g603:control	LMPK12020087	-	C19H20O7	M+H-H2O	43.6	50.4	5.47138	73.9923	9,10-Dihydro-8-hydroxy-10-methyl-8H-pyrano[2,3-h]epicatechin	Lipids and lipid-like molecules	Polyketides [PK]	Flavonoids [PK12]	343.12	NA	0.5508	1	NA
0.55_347.0748m/z	2.85603	0.0002217	1.55408	g603:control	C19589	C19589	C17H14O8	M+H	43.5	38.4	-3.95945	83.8072	Aflatoxin B1 dialdehyde;	NA	NA	NA	347.075	NA	0.5508	1
0.55_356.1234n	0.432204	8.79192e-05	1.42743	g603:control	LMPK12110421	-	C20H20O6	M+H, M+NH4	43.1	41.9	-7.33848	81.9877	Laurifolin (flavonoid)	Lipids and lipid-like molecules	Polyketides [PK]	Flavonoids [PK12]	374.158	356.123	0.5508	1	NA
0.55_371.1468m/z	2.45231	0.00115568	1.30847	g603:control	C09539	C09539	C19H24O6	M+Na	49.3	67.8	0.77211	79.7509	Radiatin;	NA	NA	NA	371.147	NA	0.5508	1	NULL
0.55_422.1648m/z	0.450926	0.000143612	1.33831	g603:control	C09779	C09779	C17H24O11	M+NH4	34.9	3.17	-2.23044	74.0066	Gardenoside;	NA	NA	NA	422.165	NA	0.5508	1	NULL
0.55_445.2866m/z	2.98472	3.28264e-06	1.62882	g603:control	LMFA08020002	-	C22H38NO5P	M+NH4	30.3	0	9.34421	61.8066	Anandamide 0-phosphate	Lipids and lipid-like molecules	Fatty Acyls [FA]	Fatty amides [FA08]	445.287	NA	0.5508	1	NA
0.55_465.1045m/z	0.576348	0.000243181	1.13737	g603:control	LMPK12112480	-	C21H20O12	M+H	39.4	15.9	3.78851	85.6048	Larycitrin 3-alpha-L-arabinofuranoside	Lipids and lipid-like molecules	Polyketides [PK]	Flavonoids [PK12]	465.105	NA	0.5508	1	NA
0.55_474.1712m/z	3.52524	4.05065e-05	1.71479	g603:control	C00234	C00234	C20H23N7O7	M+H	33.7	22.1	-4.25113	51.1984	10-Formyltetrahydrofolate; 10-Formyl-THF;	NA	NA	NA	474.171	NA	0.5508	1	map00670 One carbon pool by folate; map00970 Aminoacyl-tRNA biosynthesis; map01100 Metabolic pathways; map01200 Carbon metabolism;
0.55_524.1419m/z	2.86218	0.000115101	1.56817	g603:control	LMPK12110877	-	C23H22O13	M+NH4	31.3	1.46	3.97892	59.7296	Tricetin 3',4'-dimethyl ether 7-glucuronide	Lipids and lipid-like molecules	Polyketides [PK]	Flavonoids [PK12]	524.142	NA	0.5508	1	NA
0.55_524.1419m/z	2.86218	0.000115101	1.56817	g603:control	LMPK12110864	-	C23H22O13	M+NH4	31.3	1.46	3.97892	59.7296	Tricin 7-glucuronide	Lipids and lipid-like molecules	Polyketides [PK]	Flavonoids [PK12]	524.142	NA	0.5508	1	NA
0.55_533.1086m/z	0.116017	1.54728e-05	2.17414	g603:control	LMPK12140098	-	C23H26O12	M+K	44.4	35.4	6.03533	93.4263	7,8,4'-Trihydroxy-3',5'-dimethoxyflavanone 4'-O-glucoside	Lipids and lipid-like molecules	Polyketides [PK]	Flavonoids [PK12]	533.109	NA	0.5508	1	NA
0.55_534.1756n	2.20538	7.69761e-05	1.28011	g603:control	LMPK12120196	-	C26H30O12	M+H-H2O, M+H, M+K	43.6	39.7	3.42628	82.4154	3,4-Dihydroxychalcone 4-beta-L-arabinopyranosyl-(1->4)-galactoside	Lipids and lipid-like molecules	Polyketides [PK]	Flavonoids [PK12]	535.189	534.176	0.5508	1	NA
0.55_551.1397m/z	3.20521	0.000415259	1.64182	g603:control	LMPK12112957	-	C25H26O14	M+H	39.3	10.5	0.337544	86.6028	Quercetagetin 7-(6''-isobutyrylglucoside)	Lipids and lipid-like molecules	Polyketides [PK]	Flavonoids [PK12]	551.14	NA	0.5508	1	NA
0.55_565.2050m/z	3.92545	0.000181191	1.76827	g603:control	C08046	C08046	C18H38N4O15S	M+H-H2O	33	0	4.86696	70.5872	Kanamycin sulfate; Kanamycin monosulfate;	NA	NA	NA	565.205	NA	0.5508	1	NULL
0.55_598.2463m/z	3.16427	9.29678e-05	1.57928	g603:control	C10890	C10890	C28H36O13	M+NH4	34.2	2.59	-5.34966	74.5464	(+)-Syringaresinol O-beta-D-glucoside; Acanthoside B;	NA	NA	NA	598.246	NA	0.5508	1	NULL
0.55_612.2238n	3.09467	2.26964e-06	1.60196	g603:control	C11830	C11830	C35H32MgN4O5	M+H-H2O, M+Na	37.3	15.7	2.35863	73.7168	13(1)-Oxo-magnesium-protoporphyrin IX 13-monomethyl ester; 13(1)-Oxo-Mg-protoporphyrin IX 13-monomethyl ester;	NA	NA	NA	635.184	612.224	0.5508	1	map00860 Porphyrin and chlorophyll metabolism; map01110 Biosynthesis of secondary metabolites;
0.55_630.2323n	1.82484	0.000115167	1.07317	g603:control	C16540	C16540	C35H34MgN4O6	M+H-H2O, M+NH4, M+H	36.3	1.92	-0.854904	80.4962	7(1)-Hydroxychlorophyllide a;	NA	NA	NA	631.203	630.232	0.5508	1	map00860 Porphyrin and chlorophyll metabolism; map01100 Metabolic pathways; map01110 Biosynthesis of secondary metabolites;
0.55_695.1431m/z	0.0184121	2.10209e-05	2.97242	g603:control	LMPK12112264	-	C30H32O20	M+H-H2O	46.4	44.5	-3.20139	91.1612	Quercetin 3-(6''-malonylglucoside)-7-glucoside	Lipids and lipid-like molecules	Polyketides [PK]	Flavonoids [PK12]	695.143	NA	0.5508	1	NA
0.55_695.2431m/z	2.78716	1.8872e-06	1.49574	g603:control	LMPK12140529	-	C40H38O11	M+H	29.7	7.62	-8.1067	50.0077	Sanggenon G	Lipids and lipid-like molecules	Polyketides [PK]	Flavonoids [PK12]	695.243	NA	0.5508	1	NA
0.55_696.2300n	4.23177	2.9949e-05	1.81569	g603:control	LMPK12112941	-	C32H40O17	M+H-H2O, M+NH4	32.2	28.6	4.92676	38.1401	Artemetin 5-glucosyl-(1->4)-rhamnoside	Lipids and lipid-like molecules	Polyketides [PK]	Flavonoids [PK12]	714.27	696.23	0.5508	1	NA
0.55_697.1580m/z	0.257669	1.72737e-05	1.74243	g603:control	LMPK12112216	-	C37H30O15	M+H-H2O	51.6	72.8	3.99846	90.0857	Quercetin 3-(2''-p-hydroxybenzoyl-4''-p-coumarylrhamnoside)	Lipids and lipid-like molecules	Polyketides [PK]	Flavonoids [PK12]	697.158	NA	0.5508	1	NA
0.55_723.2498m/z	4.0803	4.83546e-06	1.81691	g603:control	LMPK12060006	-	C34H42O17	M+H	43	28.4	0.408851	87.3036	Amorphigenol O-vicianoside	Lipids and lipid-like molecules	Polyketides [PK]	Flavonoids [PK12]	723.25	NA	0.5508	1	NA
0.55_743.2066m/z	0.317954	1.37857e-05	1.65747	g603:control	LMPK12112106	-	C32H38O20	M+H	38.7	9.16	4.93237	89.8068	Quercetin 3-(2R-apiosylrutinoside)	Lipids and lipid-like molecules	Polyketides [PK]	Flavonoids [PK12]	743.207	NA	0.5508	1	NA
0.55_828.5202m/z	30.9517	1.95596e-06	2.95349	g603:control	C16865	C16865	C45H75NO11	M+Na	35.7	0.235	-3.79099	82.4736	Scytophycin C;	NA	NA	NA	828.52	NA	0.5508	1	NULL
0.55_916.5742m/z	24.5425	0.00391856	2.98654	g603:control	C18844	C18844	C46H78N2O15	M+NH4	36.6	0.0346	0.139384	82.9785	Spiramycin III;	NA	NA	NA	916.574	NA	0.5508	1	NULL
0.55_960.5987m/z	21.5943	0.00237768	2.9095	g603:control	LMSP03030066	-	C46H90NO17P	M+H	36.3	0	-3.29802	85.5793	MIPC(t18:0/16:0)	Lipids and lipid-like molecules	Sphingolipids [SP]	Phosphosphingolipids [SP03]	960.599	NA	0.5508	1	NA
0.56_138.0515m/z	3.10942	3.05602e-05	1.66581	g603:control	C00148	C00148	C5H9NO2	M+Na	32.1	0	-9.45405	70.9301	L-Proline; 2-Pyrrolidinecarboxylic acid;	NA	NA	NA	138.051	NA	0.55935	1	map00330 Arginine and proline metabolism; map00332 Carbapenem biosynthesis; map00970 Aminoacyl-tRNA biosynthesis; map01100 Metabolic pathways; map01110 Biosynthesis of secondary metabolites; map01230 Biosynthesis of amino acids; map02010 ABC transporters;
0.56_138.0515m/z	3.10942	3.05602e-05	1.66581	g603:control	C18170	C18170	C5H9NO2	M+Na	32.1	0	-9.45405	70.9301	3-Acetamidopropanal;	NA	NA	NA	138.051	NA	0.55935	1	NULL
0.56_138.0515m/z	3.10942	3.05602e-05	1.66581	g603:control	C00763	C00763	C5H9NO2	M+Na	32.1	0	-9.45405	70.9301	D-Proline;	NA	NA	NA	138.051	NA	0.55935	1	map00330 Arginine and proline metabolism; map01100 Metabolic pathways;
0.56_138.0515m/z	3.10942	3.05602e-05	1.66581	g603:control	C16435	C16435	C5H9NO2	M+Na	32.1	0	-9.45405	70.9301	Proline;	NA	NA	NA	138.051	NA	0.55935	1	NULL
0.56_152.0541m/z	0.598895	0.000425415	1.06708	g603:control	C00497	C00497	C4H6O5	M+NH4	35.5	0	-9.34577	87.8107	(R)-Malate; D-Malate; D-Malic acid;	NA	NA	NA	152.054	NA	0.55935	1	map00650 Butanoate metabolism;
0.56_152.0541m/z	0.598895	0.000425415	1.06708	g603:control	C00149	C00149	C4H6O5	M+NH4	35.5	0	-9.34577	87.8107	(S)-Malate; L-Malate; L-Apple acid; L-Malic acid; L-2-Hydroxybutanedioic acid; Malate; Malic acid;	NA	NA	NA	152.054	NA	0.55935	1	map00020 Citrate cycle (TCA cycle); map00620 Pyruvate metabolism; map00630 Glyoxylate and dicarboxylate metabolism; map00710 Carbon fixation in photosynthetic organisms; map01100 Metabolic pathways; map01110 Biosynthesis of secondary metabolites; map01200 Carbon metabolism;
0.56_152.0541m/z	0.598895	0.000425415	1.06708	g603:control	C03064	C03064	C4H6O5	M+NH4	35.5	0	-9.34577	87.8107	3-Dehydro-L-threonate;	NA	NA	NA	152.054	NA	0.55935	1	map00053 Ascorbate and aldarate metabolism;
0.56_177.0516m/z	2.23432	0.000304935	1.33194	g603:control	C06317	C06317	C8H10O3	M+Na	40	10.8	-4.12747	94.2406	Vanillyl alcohol; 4-Hydroxy-3-methoxy-benzenemethanol; 4-Hydroxy-3-methoxybenzyl alcohol; 4-Hydroxy-3-methoxybenzenemethanol;	NA	NA	NA	177.052	NA	0.55935	1
0.56_195.0657m/z	3.27408	2.76301e-05	1.60975	g603:control	C02379	C02379	C10H10O4	M+H	49	69.4	2.67319	79.0273	6-Hydroxymellein;	NA	NA	NA	195.066	NA	0.55935	1	NULL
0.56_229.0469m/z	0.5189	0.000145325	1.23216	g603:control	C09311	C09311	C11H10O4	M+Na	45.2	35	-0.935038	92.2753	Scoparone; 6,7-Dimethoxycoumarin;	NA	NA	NA	229.047	NA	0.55935	1	NULL
0.56_245.0419m/z	0.196972	6.95111e-06	1.95684	g603:control	C17480	C17480	C11H10O5	M+Na	44.4	30.9	-0.479942	91.6187	Isofraxidin; 7-Hydroxy-6,8-dimethoxy-2H-1-benzopyran-2-one;	NA	NA	NA	245.042	NA	0.55935	1	NULL
0.56_245.0419m/z	0.196972	6.95111e-06	1.95684	g603:control	C09271	C09271	C11H10O5	M+Na	44.4	30.9	-0.479942	91.6187	Leptodactylone;	NA	NA	NA	245.042	NA	0.55935	1	NULL
0.56_245.0419m/z	0.196972	6.95111e-06	1.95684	g603:control	C17479	C17479	C11H10O5	M+Na	44.4	30.9	-0.479942	91.6187	Fraxidin; 8-Hydroxy-6,7-dimethoxy-2H-1-benzopyran-2-one;	NA	NA	NA	245.042	NA	0.55935	1	NULL
0.56_320.0774m/z	1.68723	0.000292009	1.0198	g603:control	C02806	C02806	C15H10O7	M+NH4	32.3	19.6	3.06707	45.5591	8-Hydroxykaempferol;	NA	NA	NA	320.077	NA	0.55935	1	NULL
0.56_320.0774m/z	1.68723	0.000292009	1.0198	g603:control	LMPK12113149	-	C15H10O7	M+NH4	32.3	19.6	3.06707	45.5591	Herbacetin	Lipids and lipid-like molecules	Polyketides [PK]	Flavonoids [PK12]	320.077	NA	0.55935	1	NA
0.56_320.0774m/z	1.68723	0.000292009	1.0198	g603:control	LMPK12112860	-	C15H10O7	M+NH4	32.3	19.6	3.06707	45.5591	6-Hydroxykaempferol	Lipids and lipid-like molecules	Polyketides [PK]	Flavonoids [PK12]	320.077	NA	0.55935	1	NA
0.56_370.1704m/z	0.172585	0.000189169	1.93911	g603:control	LMST05020005	C08357	C18H24O5S	M+NH4	38.8	5.52	6.00987	95.2744	Estradiol-17beta 3-sulfate	Lipids and lipid-like molecules	Sterol Lipids [ST]	Steroid conjugates [ST05]	370.17	NA	0.55935	1
0.56_370.1704m/z	0.172585	0.000189169	1.93911	g603:control	C08357	C08357	C18H24O5S	M+NH4	38.8	5.52	6.00987	95.2744	Estradiol-17beta 3-sulfate;	NA	NA	NA	370.17	NA	0.55935	1
0.56_421.1159m/z	0.53009	0.00356632	1.18153	g603:control	C09955	C09955	C20H18ClNO6	M+NH4	35.4	0	-0.51358	77.7759	Ochratoxin A;	NA	NA	NA	421.116	NA	0.55935	1
0.56_423.2737m/z	18.1905	4.63618e-05	2.70221	g603:control	C21130	C21130	C24H38O6	M+H	36.5	0	-0.898813	83.3739	Lovastatin acid;	NA	NA	NA	423.274	NA	0.55935	1	NULL
0.56_441.0827m/z	0.159044	9.12751e-05	2.06505	g603:control	LMPK12020124	-	C22H18O11	M+H-H2O	41.7	19	2.35466	92.1351	Gallocatechin 3'-O-gallate	Lipids and lipid-like molecules	Polyketides [PK]	Flavonoids [PK12]	441.083	NA	0.55935	1	NA
0.56_451.1031m/z	0.132454	2.37171e-07	2.11332	g603:control	LMPK12020118	-	C24H20O10	M+H-H2O	43.6	26.9	1.59886	92.9381	Epigallocatechin 3-O-caffeate	Lipids and lipid-like molecules	Polyketides [PK]	Flavonoids [PK12]	451.103	NA	0.55935	1	NA
0.56_492.1291n	0.56236	0.000270057	1.1389	g603:control	LMPK12113209	-	C23H24O12	M+H, M+NH4	41	29.7	4.77634	80.8907	Limocitrin 3-rhamnoside	Lipids and lipid-like molecules	Polyketides [PK]	Flavonoids [PK12]	510.161	492.129	0.55935	1	NA
0.56_545.1088m/z	0.299797	1.79989e-06	1.6936	g603:control	LMPK12111065	-	C24H26O12	M+K	43.6	44	6.27907	81.3642	Lethedoside C	Lipids and lipid-like molecules	Polyketides [PK]	Flavonoids [PK12]	545.109	NA	0.55935	1	NA
0.56_546.1810n	2.32672	0.000104156	1.37697	g603:control	C20572	C20572	C20H34O17	M+H, M+K	36.5	10.3	2.56551	75.002	alpha-1,5-L-Arabinotetraose;	NA	NA	NA	547.188	546.181	0.55935	1	map02010 ABC transporters;
0.56_551.1946m/z	4.36693	1.18933e-05	1.87456	g603:control	C16965	C16965	C23H34O15	M+H	33	7.18	-4.48539	63.0541	Genipin 1-beta-gentiobioside;	NA	NA	NA	551.195	NA	0.55935	1	NULL
0.56_566.2124n	3.7499	3.85655e-05	1.73728	g603:control	C12405	C12405	C31H34O10	M+H-H2O, M+H	35.2	10.1	-4.94418	71.5968	100-1;	NA	NA	NA	567.221	566.212	0.55935	1
0.56_583.2181m/z	2.12297	9.9748e-05	1.26181	g603:control	C12408	C12408	C31H36O12	M+H-H2O	32.7	1.97	1.17723	62.8208	100-2;	NA	NA	NA	583.218	NA	0.55935	1
0.56_625.1787m/z	3.33533	2.56966e-05	1.67896	g603:control	LMPK12112609	-	C28H32O16	M+H	39.8	9.27	3.87496	94.1959	Rhamnetin 3-rutinoside	Lipids and lipid-like molecules	Polyketides [PK]	Flavonoids [PK12]	625.179	NA	0.55935	1	NA
0.56_625.1787m/z	3.33533	2.56966e-05	1.67896	g603:control	LMPK12112543	-	C28H32O16	M+H	39.8	9.27	3.87496	94.1959	Azaleatin 3-rutinoside	Lipids and lipid-like molecules	Polyketides [PK]	Flavonoids [PK12]	625.179	NA	0.55935	1	NA
0.56_625.1787m/z	3.33533	2.56966e-05	1.67896	g603:control	LMPK12112601	-	C28H32O16	M+H	39.8	9.27	3.87496	94.1959	Rhamnetin 3-robinobioside	Lipids and lipid-like molecules	Polyketides [PK]	Flavonoids [PK12]	625.179	NA	0.55935	1	NA
0.56_629.2146m/z	3.3614	1.3406e-05	1.63736	g603:control	C08750	C08750	C30H38O13	M+Na	34	5.11	-9.74497	75.6241	Bruceantinol;	NA	NA	NA	629.215	NA	0.55935	1	NULL
0.56_632.1763n	4.77332	3.37323e-05	1.94423	g603:control	C20976	C20976	C30H32O15	M+H-H2O, M+Na	43.9	59.3	3.48208	64.2758	8-Demethyl-8-(2,3-di-O-methyl-alpha-L-rhamnosyl)tetracenomycin C;	NA	NA	NA	655.188	632.176	0.55935	1
0.56_648.2086m/z	2.0246	3.03655e-05	1.09625	g603:control	LMPK12020207	-	C27H34O17	M+NH4	34.3	2.51	-7.73524	77.4965	Leucodelphinidin 3-O-(beta-D-glucopyranosyl-(1->4)-alpha-L-rhamnopyranoside)	Lipids and lipid-like molecules	Polyketides [PK]	Flavonoids [PK12]	648.209	NA	0.55935	1	NA
0.56_652.4129m/z	5.17617	1.51315e-06	2.04185	g603:control	LMGP03010971	-	C32H62NO10P	M+H	36.1	0	-8.38236	89.5799	PS(13:0/13:0)	Lipids and lipid-like molecules	Glycerophospholipids [GP]	Glycerophosphoserines [GP03]	652.413	NA	0.55935	1	NA
0.56_652.4129m/z	5.17617	1.51315e-06	2.04185	g603:control	LMGP03010931	-	C32H62NO10P	M+H	36.1	0	-8.38236	89.5799	PS(14:0/12:0)	Lipids and lipid-like molecules	Glycerophospholipids [GP]	Glycerophosphoserines [GP03]	652.413	NA	0.55935	1	NA
0.56_652.4129m/z	5.17617	1.51315e-06	2.04185	g603:control	LMGP03010972	-	C32H62NO10P	M+H	36.1	0	-8.38236	89.5799	PS(12:0/14:0)	Lipids and lipid-like molecules	Glycerophospholipids [GP]	Glycerophosphoserines [GP03]	652.413	NA	0.55935	1	NA
0.56_698.2930m/z	2.77217	1.05027e-05	1.53319	g603:control	LMST05040009	-	C32H53NO11S	M+K	25.9	1.62	-6.16961	35.064	Taurolithocholic acid 3-glucuronide	Lipids and lipid-like molecules	Sterol Lipids [ST]	Steroid conjugates [ST05]	698.293	NA	0.55935	1	NA
0.56_847.1897m/z	0.0371246	0.000113972	2.71136	g603:control	C17631	C17631	C45H36O18	M+H-H2O	49	65	3.29721	83.7382	Cinnamtannin B1;	NA	NA	NA	847.19	NA	0.55935	1	NULL
0.56_847.1897m/z	0.0371246	0.000113972	2.71136	g603:control	C17632	C17632	C45H36O18	M+H-H2O	49	65	3.29721	83.7382	Cinnamtannin D1;	NA	NA	NA	847.19	NA	0.55935	1	NULL
0.57_220.1020m/z	0.556661	0.000382208	1.12652	g603:control	C03417	C03417	C6H13N5O4	M+H	37.3	0	-9.40036	96.9252	N(omega)-Nitro-L-arginine; N(G)-Nitro-L-arginine;	NA	NA	NA	220.102	NA	0.56785	1	NULL
0.57_233.1490m/z	0.594323	0.000259678	1.09743	g603:control	LMFA07070104	-	C10H17NO4	M+NH4	37.6	6.84	-2.49357	84.307	Propenoylcarnitine	Lipids and lipid-like molecules	Fatty Acyls [FA]	Fatty esters [FA07]	233.149	NA	0.56785	1	NA
0.57_234.0950m/z	0.602367	0.000938561	1.00469	g603:control	C06470	C06470	C9H17NO7	M+H-H2O	30	0	-8.70024	59.6455	Muramic acid; 3-O-alpha-Carboxyethyl-D-glucosamine; 2-Amino-3-O-[(R)-1-carboxyethyl]-2-deoxy-D-glucopyranose;	NA	NA	NA	234.095	NA	0.56785	1	NULL
0.57_252.1066m/z	0.379811	4.28418e-06	1.46041	g603:control	C11085	C11085	C13H19NO3S	M+H-H2O	38.6	0.562	5.06089	98.2092	Fenothiocarb sulfoxide;	NA	NA	NA	252.107	NA	0.56785	1	NULL
0.57_257.0420m/z	0.135667	5.91257e-07	2.19476	g603:control	C21001	C21001	C12H10O5	M+Na	42	23.8	-0.18369	86.3015	2-O,3-Dimethylflaviolin;	NA	NA	NA	257.042	NA	0.56785	1	NULL
0.57_268.1018m/z	0.256965	2.85271e-06	1.76269	g603:control	C00330	C00330	C10H13N5O4	M+H	39.6	12.1	-8.46856	95.304	Deoxyguanosine; 2'-Deoxyguanosine;	NA	NA	NA	268.102	NA	0.56785	1	map00230 Purine metabolism; map01100 Metabolic pathways;
0.57_406.1129m/z	0.429101	0.00215572	1.32047	g603:control	LMPK12112533	-	C19H16O9	M+NH4	41	19.8	-1.02775	86.5324	5,7,2',5'-Tetrahydroxy-3,4'-dimethoxyflavone 5'-acetate	Lipids and lipid-like molecules	Polyketides [PK]	Flavonoids [PK12]	406.113	NA	0.56785	1	NA
0.57_407.0749m/z	0.0146182	8.77637e-05	3.09319	g603:control	LMPK12020010	-	C22H16O9	M+H-H2O	48.6	52	-3.04051	94.7804	6-(3,4-Dihydroxyphenyl)-6a,12b-dihydro-3,10,11,12-tetrahydroxy-[2]benzopyrano[3,4-c]benzopyran-8(6H)-one	Lipids and lipid-like molecules	Polyketides [PK]	Flavonoids [PK12]	407.075	NA	0.56785	1	NA
0.57_458.2707n	2.32486	3.41114e-07	1.45899	g603:control	C08182	C08182	C27H38O6	M+H, M+NH4	36.6	0	8.36861	92.3427	Prednisolone tebutate; Prednisolone butyl acetete;	NA	NA	NA	476.307	458.271	0.56785	1	NULL
0.57_460.2001m/z	1.86791	0.000884691	1.09816	g603:control	C14002	C14002	C18H36ClN2O7S	M+H	29.5	0	-0.773518	48.201	Lincomycin hydrochloride; Lincomycin hydrochloride monohydrate;	NA	NA	NA	460.2	NA	0.56785	1	NULL
0.57_503.3053m/z	1.61934	0.000118334	1.0598	g603:control	C11300	C11300	C29H44O8	M+H-H2O	31	1.1	9.4816	64.4181	Soraphen A;	NA	NA	NA	503.305	NA	0.56785	1
0.57_545.2088m/z	3.03889	0.000293583	1.54396	g603:control	LMPK13050002	C01907	C27H29NO10	M+NH4	39.1	29	-7.85323	75.2757	Daunorubicin	Lipids and lipid-like molecules	Polyketides [PK]	Aromatic polyketides [PK13]	545.209	NA	0.56785	1
0.57_545.2088m/z	3.03889	0.000293583	1.54396	g603:control	C01907	C01907	C27H29NO10	M+NH4	39.1	29	-7.85323	75.2757	Daunorubicin; Daunomycin; (+)-Daunomycin;	NA	NA	NA	545.209	NA	0.56785	1
0.57_576.1268n	0.00817588	4.15385e-08	3.26101	g603:control	C10237	C10237	C30H24O12	M+H-H2O, M+H	50.7	71.5	-0.042337	81.9963	Proanthocyanidin A2; Epicatechin-(2beta->7,4beta->8)-epicatechin;	NA	NA	NA	577.136	576.127	0.56785	1	NULL
0.57_580.1536m/z	0.0670496	1.31962e-07	2.4795	g603:control	LMPK12010031	-	C30H27O12+	M+H	38.3	6.85	-6.73594	92.3141	Pelargonidin 3-p-coumarylglucoside	Lipids and lipid-like molecules	Polyketides [PK]	Flavonoids [PK12]	580.154	NA	0.56785	1	NA
0.57_580.1536m/z	0.0670496	1.31962e-07	2.4795	g603:control	C16368	C16368	C30H27O12+	M+H	38.3	6.85	-6.73594	92.3141	Pelargonidin 3-(6-p-coumaroyl)glucoside;	NA	NA	NA	580.154	NA	0.56785	1	map00942 Anthocyanin biosynthesis;
0.57_713.1537m/z	0.0401343	1.87707e-07	2.65735	g603:control	LMPK12112264	-	C30H32O20	M+H	50.4	59	-3.13954	96.876	Quercetin 3-(6''-malonylglucoside)-7-glucoside	Lipids and lipid-like molecules	Polyketides [PK]	Flavonoids [PK12]	713.154	NA	0.56785	1	NA
0.57_849.2065m/z	0.0995118	9.96376e-08	2.26972	g603:control	C17624	C17624	C45H38O18	M+H-H2O	46.9	50.8	4.54948	88.8151	Cinnamtannin A1; Proanthocyanidin C1; Procyanidin C1;	NA	NA	NA	849.206	NA	0.56785	1	NULL
0.57_863.1870m/z	0.00390528	0.000139466	3.56665	g603:control	C10500	C10500	C43H36O18	M+Na	45.4	54.1	9.07693	82.9997	1,3,4,5-Tetracaffeoylquinic acid;	NA	NA	NA	863.187	NA	0.56785	1	NULL
0.57_999.2055m/z	0.0108633	1.36985e-05	3.12855	g603:control	C20842	C20842	C34H46N7O19P3S	M+NH4	35.7	11.8	-6.66287	74.1429	2-Hydroxy-7-methoxy-5-methyl-1-naphthoyl-CoA;	NA	NA	NA	999.205	NA	0.56785	1
0.58_1137.2746m/z	0.0191819	1.30871e-06	2.93681	g603:control	C17625	C17625	C60H50O24	M+H-H2O	41.1	30.2	7.54253	83.8312	Cinnamtannin A2;	NA	NA	NA	1137.27	NA	0.5761	1	NULL
0.58_1172.3051m/z	0.157051	7.97817e-06	1.98688	g603:control	C17625	C17625	C60H50O24	M+NH4	36.6	8	1.81554	77.2656	Cinnamtannin A2;	NA	NA	NA	1172.31	NA	0.584067	1	NULL
0.58_139.0358m/z	0.0695322	1.4171e-07	2.47034	g603:control	LMFA01020274	C00141	C5H8O3	M+Na	37.2	0	-6.3005	93.2527	3-methyl-2-oxo-butanoic acid	Lipids and lipid-like molecules	Fatty Acyls [FA]	Fatty Acids and Conjugates [FA01]	139.036	NA	0.584067	1	map00280 Valine, leucine and isoleucine degradation; map00290 Valine, leucine and isoleucine biosynthesis; map00770 Pantothenate and CoA biosynthesis; map00966 Glucosinolate biosynthesis; map01100 Metabolic pathways; map01110 Biosynthesis of secondary metabolites; map01210 2-Oxocarboxylic acid metabolism; map01230 Biosynthesis of amino acids;
0.58_139.0358m/z	0.0695322	1.4171e-07	2.47034	g603:control	C03273	C03273	C5H8O3	M+Na	37.2	0	-6.3005	93.2527	5-Oxopentanoate; Glutarate semialdehyde;	NA	NA	NA	139.036	NA	0.584067	1	map00310 Lysine degradation;
0.58_139.0358m/z	0.0695322	1.4171e-07	2.47034	g603:control	C00141	C00141	C5H8O3	M+Na	37.2	0	-6.3005	93.2527	3-Methyl-2-oxobutanoic acid; 3-Methyl-2-oxobutyric acid; 3-Methyl-2-oxobutanoate; 2-Oxo-3-methylbutanoate; 2-Oxoisovalerate; 2-Oxoisopentanoate; alpha-Ketovaline; 2-Ketovaline; 2-Keto-3-methylbutyric acid;	NA	NA	NA	139.036	NA	0.584067	1	map00280 Valine, leucine and isoleucine degradation; map00290 Valine, leucine and isoleucine biosynthesis; map00770 Pantothenate and CoA biosynthesis; map00966 Glucosinolate biosynthesis; map01100 Metabolic pathways; map01110 Biosynthesis of secondary metabolites; map01210 2-Oxocarboxylic acid metabolism; map01230 Biosynthesis of amino acids;
0.58_139.0358m/z	0.0695322	1.4171e-07	2.47034	g603:control	C02233	C02233	C5H8O3	M+Na	37.2	0	-6.3005	93.2527	3-Oxopentanoic acid; 3-Oxopentanoate;	NA	NA	NA	139.036	NA	0.584067	1	NULL
0.58_203.0308m/z	0.441595	0.000411738	1.34425	g603:control	C01405	C01405	C9H8O4	M+Na	42.9	34.9	-3.7642	83.8545	Aspirin; Acetylsalicylic acid; 2-Acetoxybenzenecarboxylic acid; Acetylsalicylate;	NA	NA	NA	203.031	NA	0.5761	1
0.58_268.1448m/z	0.132335	4.56491e-05	2.14368	g603:control	C10642	C10642	C16H14N2O	M+NH4	36.3	0	1.55553	83.2432	Arborine; Glycosine;	NA	NA	NA	268.145	NA	0.5761	1	NULL
0.58_268.1448m/z	0.132335	4.56491e-05	2.14368	g603:control	C10687	C10687	C16H14N2O	M+NH4	36.3	0	1.55553	83.2432	Glycophymoline;	NA	NA	NA	268.145	NA	0.5761	1	NULL
0.58_268.1448m/z	0.132335	4.56491e-05	2.14368	g603:control	C07560	C07560	C16H14N2O	M+NH4	36.3	0	1.55553	83.2432	Methaqualone;	NA	NA	NA	268.145	NA	0.5761	1	NULL
0.58_268.1448m/z	0.132335	4.56491e-05	2.14368	g603:control	C15039	C15039	C16H14N2O	M+NH4	36.3	0	1.55553	83.2432	3-(m-Aminophenyl)-2-(p-methoxyphenyl)acrylonitrile;	NA	NA	NA	268.145	NA	0.5761	1	NULL
0.58_282.1172m/z	0.369695	3.63159e-06	1.55744	g603:control	C02494	C02494	C11H15N5O4	M+H	34.7	3.42	-8.99946	80.1244	1-Methyladenosine;	NA	NA	NA	282.117	NA	0.5761	1	NULL
0.58_287.0528m/z	0.0539706	1.30845e-05	2.56238	g603:control	C12316	C12316	C15H12O7	M+H-H2O	48.1	52.8	-7.22695	95.5649	cis-Dihydroquercetin;	NA	NA	NA	287.053	NA	0.5761	1	NULL
0.58_287.0528m/z	0.0539706	1.30845e-05	2.56238	g603:control	C01617	C01617	C15H12O7	M+H-H2O	48.1	52.8	-7.22695	95.5649	Taxifolin; Dihydroquercetin; (+)-Dihydroquercetin; (+)-Taxifolin; trans-Dihydroquercetin;	NA	NA	NA	287.053	NA	0.5761	1	map00941 Flavonoid biosynthesis; map01100 Metabolic pathways; map01110 Biosynthesis of secondary metabolites;
0.58_290.0764n	0.148491	1.95401e-06	2.0941	g603:control	C09030	C09030	C15H14O6	M+H-H2O, M+H	45.7	41.2	-9.1426	97.4716	Ptaeroglycol;	NA	NA	NA	291.085	290.076	0.584067	1	NULL
0.58_298.0950m/z	0.392912	0.0274203	1.20673	g603:control	C18733	C18733	C16H15F2N3Si	M+H-H2O	34.8	1.13	-6.40053	79.9017	Flusilazole;	NA	NA	NA	298.095	NA	0.584067	1	NULL
0.58_299.0529m/z	0.102031	0.000326179	2.28766	g603:control	LMPK12110875	-	C16H12O7	M+H-H2O	47.9	52	-6.82815	95.0975	Tricetin 4'-methyl ether	Lipids and lipid-like molecules	Polyketides [PK]	Flavonoids [PK12]	299.053	NA	0.5761	1	NA
0.58_299.0529m/z	0.102031	0.000326179	2.28766	g603:control	C19739	C19739	C16H12O7	M+H-H2O	47.9	52	-6.82815	95.0975	3'-O-Methyltricetin; Selagin; Tricetin 3'-methyl ether;	NA	NA	NA	299.053	NA	0.5761	1	NULL
0.58_354.1754m/z	0.299671	0.00727751	1.5177	g603:control	C02590	C02590	C18H24O4S	M+NH4	35.3	0	6.08948	83.5056	Steroid O-sulfate; Phenolic steroid O-sulfate;	NA	NA	NA	354.175	NA	0.5761	1	NULL
0.58_409.0906m/z	0.0252384	1.67701e-06	2.94513	g603:control	LMPK12020131	-	C22H18O9	M+H-H2O	50.6	60.5	-2.84461	95.6339	Epigallocatechin 3-O-(4-hydroxybenzoate)	Lipids and lipid-like molecules	Polyketides [PK]	Flavonoids [PK12]	409.091	NA	0.5761	1	NA
0.58_425.0857m/z	0.0986906	1.18843e-06	2.30308	g603:control	LMPK12020098	-	C22H18O10	M+H-H2O	48.3	57	-2.34135	87.4579	Catechin 4'-O-gallate	Lipids and lipid-like molecules	Polyketides [PK]	Flavonoids [PK12]	425.086	NA	0.5761	1	NA
0.58_425.0857m/z	0.0986906	1.18843e-06	2.30308	g603:control	LMPK12020097	-	C22H18O10	M+H-H2O	48.3	57	-2.34135	87.4579	Catechin 3'-O-gallate	Lipids and lipid-like molecules	Polyketides [PK]	Flavonoids [PK12]	425.086	NA	0.5761	1	NA
0.58_437.2349m/z	1.67551	0.000193712	1.00423	g603:control	C15269	C15269	C24H33FO6	M+H	36.5	3.43	3.55112	83.3959	9-Fluoro-11beta,17,21-trihydroxy-2alpha-methylpregn-4-ene-3,20-dione 21-acetate; 9-Fluoro-2alpha-methylcortisol 21-acetate;	NA	NA	NA	437.235	NA	0.584067	1	NULL
0.58_443.1681m/z	3.40636	1.51315e-06	1.48529	g603:control	C09432	C09432	C22H28O8	M+Na	39	7.75	1.19755	88.5854	Eupaformosanin;	NA	NA	NA	443.168	NA	0.5761	1	NULL
0.58_478.1103n	3.14392	4.85252e-05	1.45169	g603:control	LMPK12112707	-	C22H22O12	M+Na, M+K	47.1	51.9	-1.77229	85.8228	Quercetin 3-methyl ether 4'-glucoside	Lipids and lipid-like molecules	Polyketides [PK]	Flavonoids [PK12]	501.099	478.11	0.584067	1	NA
0.58_497.2359m/z	3.29553	4.0062e-06	1.52245	g603:control	C08760	C08760	C25H36O10	M+H	36.5	2.81	-4.49886	85.0101	Glaucarubin;	NA	NA	NA	497.236	NA	0.584067	1	NULL
0.58_525.2904m/z	1.79719	1.94863e-05	1.18537	g603:control	LMGP03050016	-	C23H42NO9P	M+NH4	32.6	1.79	-6.23559	68.4957	PS(17:2(9Z,12Z)/0:0)	Lipids and lipid-like molecules	Glycerophospholipids [GP]	Glycerophosphoserines [GP03]	525.29	NA	0.584067	1	NA
0.58_543.1309m/z	3.7161	0.000115114	1.58047	g603:control	C21334	C21334	C17H27N4O14P	M+H	45.8	38.9	-4.71899	95.3594	CMP-8-amino-3,8-dideoxy-beta-D-manno-octulosonate; CMP-Kdo8N;	NA	NA	NA	543.131	NA	0.5761	1	NULL
0.58_557.1090m/z	0.00428579	4.15385e-08	3.53321	g603:control	C16763	C16763	C30H22O12	M+H-H2O	45.1	38.2	1.93962	89.48	Luteoskyrin;	NA	NA	NA	557.109	NA	0.5761	1	NULL
0.58_584.2885n	2.14266	4.60863e-06	1.23347	g603:control	LMST01120022	C01443	C29H44O12	M+H, M+Na	31	5.46	9.00054	59.3721	Ouabain	Lipids and lipid-like molecules	Sterol Lipids [ST]	Sterols [ST01]	585.296	584.289	0.584067	1
0.58_613.3455m/z	1.85045	9.5023e-06	1.22636	g603:control	C07465	C07465	C33H50N4O6S	M+H-H2O	33.6	4.39	5.77584	70.2114	Remikiren; Ro 42-5892;	NA	NA	NA	613.345	NA	0.584067	1	NULL
0.58_624.1726n	6.85378	1.30871e-06	2.03041	g603:control	LMPK12112638	-	C28H32O16	M+Na, M+K	47.5	50.6	5.65323	93.437	Rhamnazin 3-glucosyl-(1->5)-alpha-L-arabinofuranoside	Lipids and lipid-like molecules	Polyketides [PK]	Flavonoids [PK12]	647.162	624.173	0.5761	1	NA
0.58_629.3256m/z	2.47312	1.19515e-06	1.40441	g603:control	LMST05010020	C03033	C33H50O10	M+Na	35.2	7.96	-6.57168	75.617	(23S)-23,25-dihydroxy-24-oxovitamin D3 23-(beta-glucuronide) / (23S)-23,25-dihydroxy-24-oxocholecalciferol 23-(beta-glucuronide)	Lipids and lipid-like molecules	Sterol Lipids [ST]	Steroid conjugates [ST05]	629.326	NA	0.584067	1	map00040 Pentose and glucuronate interconversions; map01100 Metabolic pathways;
0.58_633.1480m/z	2.02498	0.00498214	1.05873	g603:control	C05622	C05622	C29H30O17	M+H-H2O	41.3	34.1	4.59369	77.5204	Malonylapiin; Apigenin 7-O-[beta-D-apiosyl-(1->2)-(6-malonyl-beta-D-glucoside)];	NA	NA	NA	633.148	NA	0.5761	1	map00944 Flavone and flavonol biosynthesis;
0.58_637.2267m/z	2.15597	0.000528519	1.19008	g603:control	C02139	C02139	C35H34MgN4O5	M+Na	33.3	2.7	-0.725924	64.8991	Chlorophyllide; Chlorophyllide a;	NA	NA	NA	637.227	NA	0.584067	1	map00860 Porphyrin and chlorophyll metabolism; map01100 Metabolic pathways; map01110 Biosynthesis of secondary metabolites;
0.58_637.2267m/z	2.15597	0.000528519	1.19008	g603:control	C21441	C21441	C35H34MgN4O5	M+Na	33.3	2.7	-0.725924	64.8991	Bacteriochlorophyllide g;	NA	NA	NA	637.227	NA	0.584067	1	NULL
0.58_653.2223m/z	4.56543	0.000148787	1.80007	g603:control	C18156	C18156	C35H34MgN4O6	M+Na	34.6	0	0.28636	73.3337	Bacteriochlorophyllide b;	NA	NA	NA	653.222	NA	0.584067	1	map00860 Porphyrin and chlorophyll metabolism;
0.58_653.2223m/z	4.56543	0.000148787	1.80007	g603:control	C16540	C16540	C35H34MgN4O6	M+Na	34.6	0	0.28636	73.3337	7(1)-Hydroxychlorophyllide a;	NA	NA	NA	653.222	NA	0.584067	1	map00860 Porphyrin and chlorophyll metabolism; map01100 Metabolic pathways; map01110 Biosynthesis of secondary metabolites;
0.58_675.2318m/z	3.04389	1.39491e-06	1.57581	g603:control	LMPK12111142	-	C33H40O16	M+H-H2O	26.6	8.05	4.93148	30.7916	Scutellarein 6,7,4'-trimethyl ether 5-(6'''-acetylglucosyl)(1->3)-galactoside	Lipids and lipid-like molecules	Polyketides [PK]	Flavonoids [PK12]	675.232	NA	0.584067	1	NA
0.59_1175.2531m/z	0.0173442	6.10153e-05	3.00441	g603:control	C17633	C17633	C60H48O24	M+Na	33.6	4.98	8.9263	72.6276	Cinnamtannin D2;	NA	NA	NA	1175.25	NA	0.591967	1	NULL
0.59_1175.2531m/z	0.0173442	6.10153e-05	3.00441	g603:control	C17629	C17629	C60H48O24	M+Na	33.6	4.98	8.9263	72.6276	Cinnamtannin B2;	NA	NA	NA	1175.25	NA	0.591967	1	NULL
0.59_191.0672m/z	0.0766015	5.26462e-06	2.48089	g603:control	C05829	C05829	C6H10N2O5	M+H	40.2	17.9	5.18441	88.9607	N-Carbamyl-L-glutamate; Carglumic acid;	NA	NA	NA	191.067	NA	0.591967	1	map00340 Histidine metabolism;
0.59_191.0672m/z	0.0766015	5.26462e-06	2.48089	g603:control	C08266	C08266	C6H10N2O5	M+H	40.2	17.9	5.18441	88.9607	L-alpha-Amino-gamma-oxalylaminobutyric acid;	NA	NA	NA	191.067	NA	0.591967	1	NULL
0.59_250.1412m/z	0.0729508	5.97657e-07	2.48297	g603:control	C10137	C10137	C14H21NO4	M+H-H2O	41.7	28.2	-9.63417	91.0435	Codonopsine;	NA	NA	NA	250.141	NA	0.591967	1	NULL
0.59_307.0647m/z	0.345586	1.79976e-05	1.5096	g603:control	C01762	C01762	C10H12N4O6	M+Na	37.2	2.17	-0.583966	84.3445	Xanthosine;	NA	NA	NA	307.065	NA	0.591967	1	map00230 Purine metabolism; map00232 Caffeine metabolism; map01100 Metabolic pathways; map01110 Biosynthesis of secondary metabolites;
0.59_320.1525n	1.57193	0.000229073	1.01548	g603:control	C14307	C14307	C19H25ClO2	M+H-H2O, M+Na	33.4	1.22	-5.70741	72.3096	11beta-Chloromethylestradiol; Org 4333;	NA	NA	NA	343.155	320.152	0.591967	1	NULL
0.59_351.1769m/z	0.490074	3.30571e-05	1.16196	g603:control	C09297	C09297	C19H26O6	M+H	37.5	0.514	-9.38119	97.0892	Arctiopicrin;	NA	NA	NA	351.177	NA	0.591967	1	NULL
0.59_351.1769m/z	0.490074	3.30571e-05	1.16196	g603:control	C09290	C09290	C19H26O6	M+H	37.5	0.514	-9.38119	97.0892	Alatolide;	NA	NA	NA	351.177	NA	0.591967	1	NULL
0.59_351.1769m/z	0.490074	3.30571e-05	1.16196	g603:control	LMPR0103090013	C09290	C19H26O6	M+H	37.5	0.514	-9.38119	97.0892	alatolide	Lipids and lipid-like molecules	Prenol Lipids [PR]	Isoprenoids [PR01]	351.177	NA	0.591967	1	NULL
0.59_365.1557m/z	2.46697	8.60865e-05	1.31308	g603:control	C02999	C02999	C14H24N2O9	M+H	36.8	5.49	0.530749	78.9443	N-Acetylmuramoyl-Ala; N-Acetyl-D-muramoyl-L-alanine;	NA	NA	NA	365.156	NA	0.591967	1	NULL
0.59_381.0784m/z	15.9973	8.20902e-05	2.38781	g603:control	C01725	C01725	C12H22O11	M+K	46.6	43.1	-2.76439	93.3608	Levanbiose;	NA	NA	NA	381.078	NA	0.591967	1	map00500 Starch and sucrose metabolism;
0.59_395.0753m/z	0.124459	3.05061e-05	2.18042	g603:control	LMPK12110732	-	C21H14O8	M+H	43.1	43.9	-2.21979	74.2382	Demethyltorosaflavone C	Lipids and lipid-like molecules	Polyketides [PK]	Flavonoids [PK12]	395.075	NA	0.591967	1	NA
0.59_419.0760m/z	0.0372507	7.90536e-05	2.72617	g603:control	LMPK12112975	-	C21H16O8	M+Na	43.4	53	5.73201	70.5507	3,5,6-Trimethoxy-3',4'-methylene-dioxyfurano[2,3:7,8]flavone	Lipids and lipid-like molecules	Polyketides [PK]	Flavonoids [PK12]	419.076	NA	0.591967	1	NA
0.59_531.1861m/z	2.05828	2.69972e-05	1.24488	g603:control	LMPK12111001	-	C27H30O11	M+H	33.5	39	-0.00901727	28.537	Isoswertisin 3''-O-(2'''-methylbutyrate)	Lipids and lipid-like molecules	Polyketides [PK]	Flavonoids [PK12]	531.186	NA	0.591967	1	NA
0.59_601.1320m/z	0.34298	2.14638e-05	1.5574	g603:control	LMPK12111788	-	C30H26O12	M+Na	39.6	17.4	0.656167	81.281	Kaempferol 3-(6''-(Z)-cinnamylglucoside)	Lipids and lipid-like molecules	Polyketides [PK]	Flavonoids [PK12]	601.132	NA	0.591967	1	NA
0.59_675.2279m/z	9.61714	0.000299986	2.39941	g603:control	LMPK12112010	-	C33H40O16	M+H-H2O	33.4	0.52	-0.598471	67.1552	Cuhuoside	Lipids and lipid-like molecules	Polyketides [PK]	Flavonoids [PK12]	675.228	NA	0.591967	1	NA
0.59_887.1845m/z	0.0533261	1.12878e-06	2.56018	g603:control	C16798	C16798	C42H40O19	M+K	36.4	6.08	5.84805	82.8355	Sennoside D;	NA	NA	NA	887.184	NA	0.591967	1	NULL
0.59_887.1845m/z	0.0533261	1.12878e-06	2.56018	g603:control	C16797	C16797	C42H40O19	M+K	36.4	6.08	5.84805	82.8355	Sennoside C;	NA	NA	NA	887.184	NA	0.591967	1	NULL
0.60_269.0421m/z	0.294503	0.000623267	1.59055	g603:control	C09285	C09285	C13H10O5	M+Na	41.2	21.6	0.261746	84.9966	Pimpinellin;	NA	NA	NA	269.042	NA	0.599867	1	NULL
0.60_280.1520m/z	0.442784	0.000185309	1.35676	g603:control	C09472	C09472	C15H18O4	M+NH4	39	20	-8.81045	84.9468	Grosshemin;	NA	NA	NA	280.152	NA	0.599867	1	NULL
0.60_316.2095m/z	0.40649	0.00429847	1.1038	g603:control	C12946	C12946	C16H29NO5	M+H	34.3	4.15	-7.43027	75.4939	Butoctamide hydrogen succinate; Butoctamide semisuccinate;	NA	NA	NA	316.21	NA	0.599867	1	NULL
0.60_348.2722m/z	0.154063	1.30845e-05	2.1441	g603:control	C14833	C14833	C18H34O5	M+NH4	37.9	0	-6.89397	97.0405	9,12,13-TriHOME; 9(S),12(S),13(S)-Trihydroxy-10(E)-octadecenoic acid; (10E)-(9S,12S,13S)-9,12,13-Trihydroxyoctadec-10-enoic acid;	NA	NA	NA	348.272	NA	0.599867	1	map00591 Linoleic acid metabolism;
0.60_348.2722m/z	0.154063	1.30845e-05	2.1441	g603:control	LMFA02000221	-	C18H34O5	M+NH4	37.9	0	-6.89397	97.0405	5,8,12-TriHOME(9)	Lipids and lipid-like molecules	Fatty Acyls [FA]	Octadecanoids [FA02]	348.272	NA	0.599867	1	NA
0.60_348.2722m/z	0.154063	1.30845e-05	2.1441	g603:control	LMFA02000223	-	C18H34O5	M+NH4	37.9	0	-6.89397	97.0405	9,10,18-TriHOME(12Z)	Lipids and lipid-like molecules	Fatty Acyls [FA]	Octadecanoids [FA02]	348.272	NA	0.599867	1	NA
0.60_348.2722m/z	0.154063	1.30845e-05	2.1441	g603:control	LMFA02000011	-	C18H34O5	M+NH4	37.9	0	-6.89397	97.0405	9S,10S,11R-trihydroxy-12Z-octadecenoic acid	Lipids and lipid-like molecules	Fatty Acyls [FA]	Octadecanoids [FA02]	348.272	NA	0.599867	1	NA
0.60_348.2722m/z	0.154063	1.30845e-05	2.1441	g603:control	LMFA02000222	-	C18H34O5	M+NH4	37.9	0	-6.89397	97.0405	9,10,18-TriHOME(12)	Lipids and lipid-like molecules	Fatty Acyls [FA]	Octadecanoids [FA02]	348.272	NA	0.599867	1	NA
0.60_348.2722m/z	0.154063	1.30845e-05	2.1441	g603:control	LMFA02000014	C14833	C18H34O5	M+NH4	37.9	0	-6.89397	97.0405	9,12,13-TriHOME	Lipids and lipid-like molecules	Fatty Acyls [FA]	Octadecanoids [FA02]	348.272	NA	0.599867	1	map00591 Linoleic acid metabolism;
0.60_348.2722m/z	0.154063	1.30845e-05	2.1441	g603:control	C14837	C14837	C18H34O5	M+NH4	37.9	0	-6.89397	97.0405	9,10-Dihydroxy-12,13-epoxyoctadecanoate; 9,10-Dihydroxy-12,13-epoxyoctadecanoic acid;	NA	NA	NA	348.272	NA	0.599867	1	map00591 Linoleic acid metabolism;
0.60_348.2722m/z	0.154063	1.30845e-05	2.1441	g603:control	C14835	C14835	C18H34O5	M+NH4	37.9	0	-6.89397	97.0405	9,10,13-TriHOME; 9,10,13-Trihydroxyoctadec-11-enoic acid; (11E)-9,10,13-Trihydroxyoctadec-11-enoic acid;	NA	NA	NA	348.272	NA	0.599867	1	map00591 Linoleic acid metabolism;
0.60_350.2874m/z	0.0994695	3.28264e-06	2.38038	g603:control	LMFA08020055	-	C22H36FNO	M+H	38	0	5.763	96.4344	N-(2-fluro-ethyl) arachidonoyl amine	Lipids and lipid-like molecules	Fatty Acyls [FA]	Fatty amides [FA08]	350.287	NA	0.599867	1	NA
0.60_358.1398n	2.07809	2.28571e-05	1.30557	g603:control	C10317	C10317	C20H22O6	M+H-H2O, M+H	35.6	21.7	-5.03026	62.0039	Coleone A;	NA	NA	NA	341.137	358.14	0.599867	1	NULL
0.60_485.1068m/z	0.535207	0.00213779	1.13745	g603:control	LMPK12112579	-	C22H22O11	M+Na	38.2	17.1	2.85806	77.2084	Kaempferol 7-methyl ether 4'-glucoside	Lipids and lipid-like molecules	Polyketides [PK]	Flavonoids [PK12]	485.107	NA	0.599867	1	NA
0.60_617.1865m/z	1.84465	0.000113775	1.05648	g603:control	LMPK12140337	-	C28H34O14	M+Na	38.7	23.8	4.07283	74.4468	Didymin	Lipids and lipid-like molecules	Polyketides [PK]	Flavonoids [PK12]	617.186	NA	0.599867	1	NA
0.60_816.4432m/z	5.21648	1.79976e-05	2.02225	g603:control	C15762	C15762	C39H63N5O12	M+Na	34.4	4.04	8.42923	77.4543	Onnamide A; Onnamide;	NA	NA	NA	816.443	NA	0.599867	1	NULL
0.61_154.0501m/z	0.529365	0.00416979	1.11159	g603:control	C17356	C17356	C7H9NO4	M+H-H2O	33.8	0	1.38246	70.4239	2-Formyloxymethylclavam;	NA	NA	NA	154.05	NA	0.607733	1
0.61_154.0501m/z	0.529365	0.00416979	1.11159	g603:control	C03972	C03972	C7H9NO4	M+H-H2O	33.8	0	1.38246	70.4239	2,3,4,5-Tetrahydrodipicolinate; delta1-Piperidine-2,6-dicarboxylate; L-2,3,4,5-Tetrahydrodipicolinate; (S)-2,3,4,5-Tetrahydropyridine-2,6-dicarboxylate;	NA	NA	NA	154.05	NA	0.607733	1	map00261 Monobactam biosynthesis; map00300 Lysine biosynthesis; map01100 Metabolic pathways; map01110 Biosynthesis of secondary metabolites; map01230 Biosynthesis of amino acids;
0.61_170.0775m/z	0.0814329	4.41587e-07	2.45146	g603:control	LMFA01050440	-	C6H13NO3	M+Na	36.8	0	-8.35558	93.3049	(2R,3R,4R)-2-Amino-4-hydroxy-3-methylpentanoic acid	Lipids and lipid-like molecules	Fatty Acyls [FA]	Fatty Acids and Conjugates [FA01]	170.078	NA	0.607733	1	NA
0.61_266.1361m/z	0.0834532	3.92873e-07	2.42981	g603:control	C21200	C21200	C12H21NO4	M+Na	38.8	3.58	-0.75267	91.5554	N-3-Hydroxyoctanoyl-L-homoserine lactone; 3-OH-C8-HSL; 3-Hydroxy-N-[(3S)-tetrahydro-2-oxo-3-furanyl]-octanamide;	NA	NA	NA	266.136	NA	0.607733	1
0.61_557.2297m/z	0.323385	9.28787e-06	1.66731	g603:control	C13441	C13441	C26H35Cl2N3O5	M+NH4	30.4	0	0.94775	53.3195	Dimethylaminoethyl reserpilinate dihydrochloride; Paratensiol;	NA	NA	NA	557.23	NA	0.607733	1	NULL
0.61_599.1181m/z	0.0512061	9.96376e-08	2.55395	g603:control	LMPK12110268	-	C27H28O13	M+K	40.4	14.6	3.51458	91.7776	Cassiaoccidentalin A	Lipids and lipid-like molecules	Polyketides [PK]	Flavonoids [PK12]	599.118	NA	0.607733	1	NA
0.61_669.1661m/z	8.71252	0.00177457	2.33825	g603:control	LMPK12112410	-	C29H32O18	M+H	36.2	4.34	-0.0126115	76.6301	Dillenetin 5-glucoside-7-glucuronide	Lipids and lipid-like molecules	Polyketides [PK]	Flavonoids [PK12]	669.166	NA	0.607733	1	NA
0.62_144.0441m/z	6.17838	6.08646e-06	2.13375	g603:control	C06342	C06342	C9H7NO2	M+H-H2O	37.1	0	-2.05258	88.1489	Quinolin-2,8-diol;	NA	NA	NA	144.044	NA	0.623183	1	NULL
0.62_144.0441m/z	6.17838	6.08646e-06	2.13375	g603:control	C05639	C05639	C9H7NO2	M+H-H2O	37.1	0	-2.05258	88.1489	4,6-Dihydroxyquinoline; Quinoline-4,6-diol;	NA	NA	NA	144.044	NA	0.623183	1	map00380 Tryptophan metabolism;
0.62_144.0441m/z	6.17838	6.08646e-06	2.13375	g603:control	C06330	C06330	C9H7NO2	M+H-H2O	37.1	0	-2.05258	88.1489	Quinoline-3,4-diol; 3,4-Dihydroxyquinoline;	NA	NA	NA	144.044	NA	0.623183	1	NULL
0.62_144.0441m/z	6.17838	6.08646e-06	2.13375	g603:control	C05637	C05637	C9H7NO2	M+H-H2O	37.1	0	-2.05258	88.1489	4,8-Dihydroxyquinoline; Quinoline-4,8-diol;	NA	NA	NA	144.044	NA	0.623183	1	map00380 Tryptophan metabolism;
0.62_176.0668m/z	0.421083	8.27009e-06	1.46038	g603:control	C03139	C03139	C5H9N3O4	M+H	54.3	91.3	1.50027	82.1342	N-Amidino-L-aspartate; N-Amidino-L-aspartic acid; Guanidinosuccinic acid;	NA	NA	NA	176.067	NA	0.615383	1	NULL
0.62_205.0958m/z	0.51962	0.00720171	1.10159	g603:control	C20843	C20843	C11H14N2O3	M+H-H2O	36.3	18.8	-5.88417	69.2643	N5-Phenyl-L-glutamine; gamma-Glutamylanilide;	NA	NA	NA	205.096	NA	0.615383	1	NULL
0.62_209.0778m/z	1.738	0.00099653	1.08692	g603:control	C14112	C14112	C9H14O4	M+Na	39.1	21.5	-3.58276	78.0162	cis-2-Carboxycyclohexyl-acetic acid;	NA	NA	NA	209.078	NA	0.615383	1
0.62_231.1687m/z	0.580228	5.42587e-05	1.14358	g603:control	LMFA08030006	C11844	C11H19NO3	M+NH4	30.4	0	-7.57224	60.2736	N-heptanoyl-homoserine lactone	Lipids and lipid-like molecules	Fatty Acyls [FA]	Fatty amides [FA08]	231.169	NA	0.615383	1
0.62_231.1687m/z	0.580228	5.42587e-05	1.14358	g603:control	C11844	C11844	C11H19NO3	M+NH4	30.4	0	-7.57224	60.2736	N-Heptanoylhomoserine lactone;	NA	NA	NA	231.169	NA	0.615383	1
0.62_315.0483m/z	2.78371	0.000788391	1.50224	g603:control	C05325	C05325	C10H13N4O7P	M+H-H2O	34.1	0	-1.91141	72.9188	Purine mononucleotide;	NA	NA	NA	315.048	NA	0.623183	1	NULL
0.62_315.0483m/z	2.78371	0.000788391	1.50224	g603:control	C06196	C06196	C10H13N4O7P	M+H-H2O	34.1	0	-1.91141	72.9188	2'-Deoxyinosine 5'-phosphate; dIMP;	NA	NA	NA	315.048	NA	0.623183	1	map00230 Purine metabolism;
0.62_328.2225n	0.550317	7.69761e-05	1.15241	g603:control	LMFA02000021	-	C18H32O5	M+NH4, M+K, M+H	38.6	3.71	-7.56561	97.5618	9S,10S,11R-trihydroxy-12Z,15Z-octadecadienoic acid	Lipids and lipid-like molecules	Fatty Acyls [FA]	Octadecanoids [FA02]	367.205	328.222	0.623183	1	NA
0.62_441.2359m/z	2.04866	0.000115258	1.16424	g603:control	LMGP10050039	-	C23H39O7P	M+H-H2O	37.6	5.49	-9.0403	92.4004	[(1R)-1-(hydroxymethyl)-2-phosphonooxy-ethyl] (5Z,8Z,11Z,14Z)-icosa-5,8,11,14-tetraenoate	Lipids and lipid-like molecules	Glycerophospholipids [GP]	Glycerophosphates [GP10]	441.236	NA	0.623183	1	NA
0.62_453.1535m/z	0.516001	0.00101139	1.19834	g603:control	C18683	C18683	C25H24O8	M+H	41.2	23.6	-2.00055	84.9019	Landomycin H;	NA	NA	NA	453.153	NA	0.615383	1
0.62_457.2264m/z	1.74133	6.36501e-05	1.09006	g603:control	LMPK12140501	-	C26H32O7	M+H	32.5	14.1	9.53271	58.9476	Kushenol Q	Lipids and lipid-like molecules	Polyketides [PK]	Flavonoids [PK12]	457.226	NA	0.623183	1	NA
0.62_457.2264m/z	1.74133	6.36501e-05	1.09006	g603:control	LMPK12140502	-	C26H32O7	M+H	32.5	14.1	9.53271	58.9476	Kushenol P	Lipids and lipid-like molecules	Polyketides [PK]	Flavonoids [PK12]	457.226	NA	0.623183	1	NA
0.62_457.2264m/z	1.74133	6.36501e-05	1.09006	g603:control	C17444	C17444	C26H32O7	M+H	32.5	14.1	9.53271	58.9476	Kurarinol;	NA	NA	NA	457.226	NA	0.623183	1	NULL
0.62_495.1289m/z	2.63637	0.0025095	1.48049	g603:control	C11162	C11162	C26H22O10	M+H	38.9	13.3	0.726474	82.2033	5'-Methoxyhydnocarpin-D;	NA	NA	NA	495.129	NA	0.615383	1	NULL
0.62_641.3324m/z	2.13814	1.72542e-05	1.33925	g603:control	LMFA08020170	-	C27H50N6O9	M+K	34.4	3.73	8.88723	78.1438	desferrioxamine D1	Lipids and lipid-like molecules	Fatty Acyls [FA]	Fatty amides [FA08]	641.332	NA	0.623183	1	NA
0.62_819.4521m/z	6.54696	7.15076e-06	2.13435	g603:control	LMGP04010821	-	C43H73O10P	M+K	37	27	-6.6604	65.288	PG(22:6(4Z,7Z,10Z,13Z,16Z,19Z)/15:0)	Lipids and lipid-like molecules	Glycerophospholipids [GP]	Glycerophosphoglycerols [GP04]	819.452	NA	0.615383	1	NA
0.63_161.0930m/z	0.433266	5.91257e-07	1.43266	g603:control	LMFA06000049	-	C9H14O	M+Na	41.4	93.8	-5.29735	19.1584	6,8-nonadienal	Lipids and lipid-like molecules	Fatty Acyls [FA]	Fatty aldehydes [FA06]	161.093	NA	0.630917	1	NA
0.63_161.0930m/z	0.433266	5.91257e-07	1.43266	g603:control	LMFA06000139	-	C9H14O	M+Na	41.4	93.8	-5.29735	19.1584	4Z,8-Nonadienal	Lipids and lipid-like molecules	Fatty Acyls [FA]	Fatty aldehydes [FA06]	161.093	NA	0.630917	1	NA
0.63_161.0930m/z	0.433266	5.91257e-07	1.43266	g603:control	LMFA06000135	-	C9H14O	M+Na	41.4	93.8	-5.29735	19.1584	4E,8-Nonadienal	Lipids and lipid-like molecules	Fatty Acyls [FA]	Fatty aldehydes [FA06]	161.093	NA	0.630917	1	NA
0.63_265.1087m/z	5.45304	1.97418e-06	2.05934	g603:control	C19369	C19369	C12H12ClN4	M+NH4	39.1	0	-0.578942	96.0092	Chrysoidine;	NA	NA	NA	265.109	NA	0.630917	1	NULL
0.63_331.0794m/z	1.8028	0.00690386	1.07045	g603:control	C10424	C10424	C17H14O7	M+H	41	17	-5.59188	94.3979	Hildecarpin;	NA	NA	NA	331.079	NA	0.630917	1	NULL
0.63_361.0899m/z	2.53584	0.00136845	1.4277	g603:control	C12208	C12208	C16H18O8	M+Na	38.5	5.66	1.4393	88.6461	p-Coumaroyl quinic acid; trans-5-O-(4-Coumaroyl)-D-quinate;	NA	NA	NA	361.09	NA	0.630917	1	map00940 Phenylpropanoid biosynthesis; map00941 Flavonoid biosynthesis; map00945 Stilbenoid, diarylheptanoid and gingerol biosynthesis; map01110 Biosynthesis of secondary metabolites;
0.63_380.2181n	1.6221	0.000460827	1.04297	g603:control	C15112	C15112	C22H30F2O3	M+H, M+NH4	38.7	26.2	4.82511	73.1311	4,4-Difluoro-17beta-hydroxyandrost-5-en-3-one propionate;	NA	NA	NA	381.225	380.218	0.630917	1	NULL
0.63_423.3597m/z	9.40192	3.44635e-05	2.29526	g603:control	LMST01031016	-	C28H48O	M+Na	38.8	0.861	-0.019987	93.0287	campest-4-en-3beta-ol	Lipids and lipid-like molecules	Sterol Lipids [ST]	Sterols [ST01]	423.36	NA	0.630917	1	NA
0.63_619.4174m/z	3.59449	1.39417e-05	1.76968	g603:control	LMPR01070145	-	C41H56O3	M+Na	37.1	9.38	8.71132	85.8469	Bacteriorubixanthinal	Lipids and lipid-like molecules	Prenol Lipids [PR]	Isoprenoids [PR01]	619.417	NA	0.630917	1	NA
0.64_288.2508m/z	0.396677	3.41114e-07	1.48154	g603:control	LMSP01080049	-	C16H33NO3	M+H	37.8	2	-8.84589	97.0208	Prosopinine	Lipids and lipid-like molecules	Sphingolipids [SP]	Sphingoid bases [SP01]	288.251	NA	0.638717	1	NA
0.64_349.1938m/z	0.376941	3.53839e-06	1.45977	g603:control	C15381	C15381	C21H28F2O3	M+H-H2O	41.8	26.3	-9.67852	93.3205	6alpha,9-Difluoro-11beta-hydroxypregn-4-ene-3,20-dione; 6alpha,9-Difluoro-11beta-hydroxyprogesterone;	NA	NA	NA	349.194	NA	0.638717	1	NULL
0.64_363.2137m/z	1.63091	0.000222221	1.03352	g603:control	C20852	C20852	C19H32O5	M+Na	33.7	29.3	-1.43433	40.7761	3alpha-Hydroxy-3,5-dihydromonacolin L acid;	NA	NA	NA	363.214	NA	0.638717	1	NULL
0.64_385.1267m/z	2.05562	0.000353181	1.31243	g603:control	LMPK12140138	-	C21H22O8	M+H-H2O	44.4	30.2	-3.59089	96.2638	Pinocembrin 7-O-rhamnoside	Lipids and lipid-like molecules	Polyketides [PK]	Flavonoids [PK12]	385.127	NA	0.638717	1	NA
0.64_388.3040m/z	0.392107	0.000380492	1.47567	g603:control	LMFA07070033	-	C21H41NO5	M+H	37.6	0	-4.42609	93.0253	2-Hydroxymyristoylcarnitine	Lipids and lipid-like molecules	Fatty Acyls [FA]	Fatty esters [FA07]	388.304	NA	0.638717	1	NA
0.64_388.3040m/z	0.392107	0.000380492	1.47567	g603:control	LMFA07070045	-	C21H41NO5	M+H	37.6	0	-4.42609	93.0253	3-hydroxytetradecanoylcarnitine	Lipids and lipid-like molecules	Fatty Acyls [FA]	Fatty esters [FA07]	388.304	NA	0.638717	1	NA
0.64_471.1984m/z	1.67818	0.000411564	1.08957	g603:control	C09121	C09121	C24H32O8	M+Na	39.5	4.5	-1.25644	94.6127	Jodrellin A;	NA	NA	NA	471.198	NA	0.638717	1	NULL
0.64_471.3447m/z	2.94893	0.000156648	1.58783	g603:control	C11994	C11994	C25H43NO6	M+NH4	31.6	12.1	4.09821	50.6871	10-Deoxymethymycin; YC-17;	NA	NA	NA	471.345	NA	0.638717	1
0.64_471.3447m/z	2.94893	0.000156648	1.58783	g603:control	LMPK04000035	C11994	C25H43NO6	M+NH4	31.6	12.1	4.09821	50.6871	10-Deoxymethymycin	Lipids and lipid-like molecules	Polyketides [PK]	Macrolides and lactone polyketides [PK04]	471.345	NA	0.638717	1
0.64_497.2787m/z	1.87018	0.000108994	1.1192	g603:control	C15649	C15649	C32H36N2O3	M+H	33.5	0	-2.26341	70.2282	Fexaramine;	NA	NA	NA	497.279	NA	0.638717	1	NULL
0.64_594.3352n	1.82535	0.00157193	1.17638	g603:control	C16861	C16861	C32H50O10	M+H-H2O, M+H	43.4	37.4	-8.68393	89.0258	13-Deoxytedanolide;	NA	NA	NA	577.332	594.335	0.638717	1	NULL
0.64_681.1631m/z	19.7656	0.000249881	2.7657	g603:control	LMPK12111948	-	C30H32O18	M+H	34.7	0	-4.51059	78.7171	Kaempferol 3-(6G-malonylneohesperidoside)	Lipids and lipid-like molecules	Polyketides [PK]	Flavonoids [PK12]	681.163	NA	0.638717	1	NA
0.64_681.1631m/z	19.7656	0.000249881	2.7657	g603:control	LMPK12110688	-	C30H32O18	M+H	34.7	0	-4.51059	78.7171	Luteolin 7-(6''-malonylneohesperidoside)	Lipids and lipid-like molecules	Polyketides [PK]	Flavonoids [PK12]	681.163	NA	0.638717	1	NA
0.64_730.4417m/z	2.05666	1.09452e-05	1.2844	g603:control	C06634	C06634	C37H65NO14	M+H-H2O	37.2	38.7	6.00411	54.2922	Erythromycin E;	NA	NA	NA	730.442	NA	0.638717	1
0.64_730.4417m/z	2.05666	1.09452e-05	1.2844	g603:control	LMPK04000011	C06634	C37H65NO14	M+H-H2O	37.2	38.7	6.00411	54.2922	Erythromycin E	Lipids and lipid-like molecules	Polyketides [PK]	Macrolides and lactone polyketides [PK04]	730.442	NA	0.638717	1
0.65_231.0910m/z	0.307245	0.00890199	1.59054	g603:control	C19525	C19525	C16H12N2O	M+H-H2O	38.9	0	-2.56813	97.5857	Sudan I; C.I. Solvent Yellow 14;	NA	NA	NA	231.091	NA	0.65425	1
0.65_249.1834m/z	0.490608	4.61556e-05	1.27959	g603:control	LMFA01050143	-	C16H26O3	M+H-H2O	37.6	26.8	-5.59748	67.4796	Tetranor-12R-HETE	Lipids and lipid-like molecules	Fatty Acyls [FA]	Fatty Acids and Conjugates [FA01]	249.183	NA	0.64655	1	NA
0.65_266.2460m/z	0.0886759	4.22727e-06	2.40705	g603:control	LMSP01080051	-	C17H33NO2	M+H-H2O	37.1	0	-6.40844	92.982	Prosafrinine	Lipids and lipid-like molecules	Sphingolipids [SP]	Sphingoid bases [SP01]	266.246	NA	0.64655	1	NA
0.65_274.1906n	0.64722	0.000311757	1.00169	g603:control	LMFA01030558	-	C18H26O2	M+H-H2O, M+H	43.6	32.1	-9.7839	96.8255	17-octadecene-9,11-diynoic acid	Lipids and lipid-like molecules	Fatty Acyls [FA]	Fatty Acids and Conjugates [FA01]	275.198	274.191	0.64655	1	NA
0.65_310.2120n	0.475366	2.99665e-05	1.326	g603:control	C15753	C15753	C18H30O4	M+H-H2O, M+H, M+Na	44	31.7	-7.86874	96.9912	Dihydroalbocycline;	NA	NA	NA	293.209	310.212	0.65425	1	NULL
0.65_312.2284n	0.465643	3.9856e-05	1.35991	g603:control	LMFA02000264	-	C18H32O4	M+H, M+NH4	39.5	5.87	-5.39799	97.9019	9,10-dioxo-octadecanoic acid	Lipids and lipid-like molecules	Fatty Acyls [FA]	Octadecanoids [FA02]	330.261	312.228	0.64655	1	NA
0.65_331.1861m/z	0.285388	1.15231e-06	1.70249	g603:control	LMFA07010328	-	C16H27F3O2	M+Na	42.4	17.4	1.80912	96.946	14,14,14-Trifluoro-11Z-tetradecenyl acetate	Lipids and lipid-like molecules	Fatty Acyls [FA]	Fatty esters [FA07]	331.186	NA	0.64655	1	NA
0.65_331.1861m/z	0.285388	1.15231e-06	1.70249	g603:control	LMFA07010327	-	C16H27F3O2	M+Na	42.4	17.4	1.80912	96.946	14,14,14-Trifluoro-11E-tetradecenyl acetate	Lipids and lipid-like molecules	Fatty Acyls [FA]	Fatty esters [FA07]	331.186	NA	0.64655	1	NA
0.65_351.2129m/z	0.471859	3.1331e-05	1.21042	g603:control	C14795	C14795	C18H32O5	M+Na	43.8	27.6	-4.07728	95.9535	2,3-Dinor-8-iso prostaglandin F1alpha; 2,3-Dinor-8-iso PGF1alpha;	NA	NA	NA	351.213	NA	0.64655	1	map00590 Arachidonic acid metabolism;
0.65_375.2126m/z	1.96911	3.87946e-05	1.26537	g603:control	C11997	C11997	C20H32O5	M+Na	43.1	39.9	-4.61784	80.822	Narbonolide;	NA	NA	NA	375.213	NA	0.64655	1
0.65_383.1111m/z	1.92888	8.29119e-06	1.26404	g603:control	C09467	C09467	C19H20O7	M+Na	40.7	14.4	2.76674	92.3715	Goyazensolide;	NA	NA	NA	383.111	NA	0.64655	1	NULL
0.65_403.2466m/z	1.7619	0.00495161	1.00256	g603:control	LMFA03010195	-	C22H36O5	M+Na	36.5	17.8	3.01954	68.1228	Dihomo-PGI2	Lipids and lipid-like molecules	Fatty Acyls [FA]	Eicosanoids [FA03]	403.247	NA	0.64655	1	NA
0.65_407.2387m/z	0.473148	2.60653e-05	1.29568	g603:control	LMFA05000695	C01844	C23H36O7	M+H-H2O	43.9	37.1	-9.63238	92.9217	Pravastatin	Lipids and lipid-like molecules	Fatty Acyls [FA]	Fatty alcohols [FA05]	407.239	NA	0.65425	1
0.65_407.2387m/z	0.473148	2.60653e-05	1.29568	g603:control	C01844	C01844	C23H36O7	M+H-H2O	43.9	37.1	-9.63238	92.9217	Pravastatin;	NA	NA	NA	407.239	NA	0.65425	1
0.65_442.2921m/z	2.24537	0.00463974	1.26365	g603:control	C12157	C12157	C25H41NO4	M+Na	29.6	3.86	-1.66527	45.9869	Myxalamid S;	NA	NA	NA	442.292	NA	0.65425	1
0.65_469.1847m/z	2.27041	1.01997e-05	1.42174	g603:control	LMST05010011	C11133	C24H30O8	M+Na	40.3	12.7	3.18574	92.361	Estrone 3-glucuronide	Lipids and lipid-like molecules	Sterol Lipids [ST]	Steroid conjugates [ST05]	469.185	NA	0.64655	1
0.65_469.1847m/z	2.27041	1.01997e-05	1.42174	g603:control	C11133	C11133	C24H30O8	M+Na	40.3	12.7	3.18574	92.361	Estrone glucuronide; Estrone 3-glucuronide; Estrone beta-D-glucuronide;	NA	NA	NA	469.185	NA	0.64655	1
0.65_503.3357m/z	2.26875	1.63889e-05	1.41074	g603:control	LMST01090004	-	C30H48O7	M+H-H2O	35.2	17.1	-2.04253	61.5472	22-epi-Hippurin-1	Lipids and lipid-like molecules	Sterol Lipids [ST]	Sterols [ST01]	503.336	NA	0.64655	1	NA
0.65_503.3357m/z	2.26875	1.63889e-05	1.41074	g603:control	LMST01090003	-	C30H48O7	M+H-H2O	35.2	17.1	-2.04253	61.5472	Hippurin-1	Lipids and lipid-like molecules	Sterol Lipids [ST]	Sterols [ST01]	503.336	NA	0.64655	1	NA
0.65_597.3589m/z	1.97979	1.63889e-05	1.27297	g603:control	C05789	C05789	C33H48N4O6	M+H	37	15.1	-9.71455	80.6787	L-Urobilinogen; L-Stercobilinogen; Stercobilinogen;	NA	NA	NA	597.359	NA	0.65425	1	map00860 Porphyrin and chlorophyll metabolism;
0.65_625.3223m/z	1.67602	0.000311403	1.08319	g603:control	C09419	C09419	C38H44N2O6	M+H	33.7	7.12	-7.84449	70.3812	Dauricine;	NA	NA	NA	625.322	NA	0.64655	1	NULL
0.65_718.4547m/z	0.223523	8.19e-05	1.89864	g603:control	C15708	C15708	C40H63NO10	M+H	39.7	20.3	3.12571	81.6939	Spinosyn K;	NA	NA	NA	718.455	NA	0.65425	1	NULL
0.66_381.3089m/z	1.74066	0.003162	1.08445	g603:control	LMFA08040039	-	C22H37NO3	M+NH4	38.1	5.24	-6.29039	92.3723	20-HETE-EA	Lipids and lipid-like molecules	Fatty Acyls [FA]	Fatty amides [FA08]	381.309	NA	0.66195	1	NA
0.66_381.3089m/z	1.74066	0.003162	1.08445	g603:control	LMFA08040040	-	C22H37NO3	M+NH4	38.1	5.24	-6.29039	92.3723	15-HETE-EA	Lipids and lipid-like molecules	Fatty Acyls [FA]	Fatty amides [FA08]	381.309	NA	0.66195	1	NA
0.66_393.1879m/z	0.3474	1.49673e-05	1.53131	g603:control	C14479	C14479	C22H28F2O5	M+H-H2O	38.4	3.73	1.71467	90.4208	Flumethasone; 6alpha,9-Difluoro-11beta,17,21-trihydroxy-16alpha-methylpregna-1,4-diene-3,20-dione;	NA	NA	NA	393.188	NA	0.66195	1	NULL
0.66_412.2956m/z	0.321201	0.00131516	1.49683	g603:control	LMFA08020014	-	C25H43NO	M+K	36.9	1.43	-5.4547	89.2846	N-(3-methyl-butyl) arachidonoyl amine	Lipids and lipid-like molecules	Fatty Acyls [FA]	Fatty amides [FA08]	412.296	NA	0.66195	1	NA
0.66_412.2956m/z	0.321201	0.00131516	1.49683	g603:control	LMFA08020034	-	C25H43NO	M+K	36.9	1.43	-5.4547	89.2846	N-propyl alpha,alpha-dimethylarachidonoyl amine	Lipids and lipid-like molecules	Fatty Acyls [FA]	Fatty amides [FA08]	412.296	NA	0.66195	1	NA
0.66_412.2956m/z	0.321201	0.00131516	1.49683	g603:control	LMFA08020036	-	C25H43NO	M+K	36.9	1.43	-5.4547	89.2846	N-isopropyl alpha,alpha-dimethylarachidonoyl amine	Lipids and lipid-like molecules	Fatty Acyls [FA]	Fatty amides [FA08]	412.296	NA	0.66195	1	NA
0.66_412.2956m/z	0.321201	0.00131516	1.49683	g603:control	LMFA08020013	-	C25H43NO	M+K	36.9	1.43	-5.4547	89.2846	N-amyl arachidohoyl amine	Lipids and lipid-like molecules	Fatty Acyls [FA]	Fatty amides [FA08]	412.296	NA	0.66195	1	NA
0.66_412.2956m/z	0.321201	0.00131516	1.49683	g603:control	LMFA08020015	-	C25H43NO	M+K	36.9	1.43	-5.4547	89.2846	N-(1,1-dimethyl-propyl) arachidonoyl amine	Lipids and lipid-like molecules	Fatty Acyls [FA]	Fatty amides [FA08]	412.296	NA	0.66195	1	NA
0.66_451.3169m/z	2.92537	0.000179962	1.59116	g603:control	LMST03010037	-	C28H44O3	M+Na	37.2	7.76	-3.10519	82.0021	(6S)-6,19-epidioxy-6,19-dihydrovitamin D2 / (6S)-6,19-epidioxy-6,19-dihydroergocalciferol	Lipids and lipid-like molecules	Sterol Lipids [ST]	Secosteroids [ST03]	451.317	NA	0.66195	1	NA
0.66_451.3169m/z	2.92537	0.000179962	1.59116	g603:control	LMST03010036	-	C28H44O3	M+Na	37.2	7.76	-3.10519	82.0021	(6R)-6,19-epidioxy-6,19-dihydrovitamin D2 / (6R)-6,19-epidioxy-6,19-dihydroergocalciferol	Lipids and lipid-like molecules	Sterol Lipids [ST]	Secosteroids [ST03]	451.317	NA	0.66195	1	NA
0.66_453.2516m/z	2.26043	0.018979	1.13227	g603:control	C19992	C19992	C24H36O8	M+H	38.2	16.5	7.24246	82.5794	Rhodojaponin I; Grayanotoxane-5,6,10,14,16-pentol, 2,3-epoxy-, 6,14-diacetate, (2beta,3beta,6beta,14R)-;	NA	NA	NA	453.252	NA	0.66195	1	NULL
0.66_479.1844m/z	0.265853	0.000411901	1.72556	g603:control	LMPK12140347	-	C26H32O6	M+K	37.6	3.57	3.08968	87.9362	5,7-Dihydroxy-4'-methoxy-8-C-prenyl-3'-(3-hydroxy-3-methylbutyl)flavanone	Lipids and lipid-like molecules	Polyketides [PK]	Flavonoids [PK12]	479.184	NA	0.66195	1	NA
0.66_504.2590m/z	0.570957	0.00541768	1.01068	g603:control	LMFA08020134	-	C28H39N3O3	M+K	33.3	1.76	-7.14599	72.7949	N-docosahexaenoyl histidine	Lipids and lipid-like molecules	Fatty Acyls [FA]	Fatty amides [FA08]	504.259	NA	0.66195	1	NA
0.66_518.2757m/z	0.363592	0.0031793	1.41722	g603:control	C21269	C21269	C20H41N5O9	M+Na	35	13.2	-8.02888	70.709	Antibiotic JI-20Ba; JI-20Ba;	NA	NA	NA	518.276	NA	0.66195	1
0.66_518.2757m/z	0.363592	0.0031793	1.41722	g603:control	C17705	C17705	C20H41N5O9	M+Na	35	13.2	-8.02888	70.709	Antibiotic JI-20B; JI-20B;	NA	NA	NA	518.276	NA	0.66195	1
0.66_552.2605m/z	0.32227	0.000869608	1.61521	g603:control	C09969	C09969	C31H34O8	M+NH4	34.8	6.2	2.41479	70.5461	Sarothralin;	NA	NA	NA	552.26	NA	0.66195	1	NULL
0.67_314.1496n	2.01653	0.000261248	1.27165	g603:control	C09267	C09267	C19H22O4	M+H-H2O, M+K	39	5.42	-7.11606	97.3944	Heliettin;	NA	NA	NA	353.1	314.15	0.669567	1	NULL
0.67_346.2932m/z	0.0672131	1.35694e-05	2.55686	g603:control	LMFA05000642	-	C19H36O4	M+NH4	36.3	0	-6.03724	88.4952	Avocadene 4-acetate	Lipids and lipid-like molecules	Fatty Acyls [FA]	Fatty alcohols [FA05]	346.293	NA	0.669567	1	NA
0.67_346.2932m/z	0.0672131	1.35694e-05	2.55686	g603:control	LMFA05000641	-	C19H36O4	M+NH4	36.3	0	-6.03724	88.4952	Avocadene 2-acetate	Lipids and lipid-like molecules	Fatty Acyls [FA]	Fatty alcohols [FA05]	346.293	NA	0.669567	1	NA
0.68_246.2813m/z	0.273856	0.02828	1.6848	g603:control	LMFA05000526	-	C15H32O	M+NH4	34.8	0	9.58849	84.6524	Pentadecan-2-ol	Lipids and lipid-like molecules	Fatty Acyls [FA]	Fatty alcohols [FA05]	246.281	NA	0.677183	1	NA
0.68_246.2813m/z	0.273856	0.02828	1.6848	g603:control	LMFA05000194	-	C15H32O	M+NH4	34.8	0	9.58849	84.6524	Pentadecan-1-ol	Lipids and lipid-like molecules	Fatty Acyls [FA]	Fatty alcohols [FA05]	246.281	NA	0.677183	1	NA
0.68_246.2813m/z	0.273856	0.02828	1.6848	g603:control	LMFA05000524	-	C15H32O	M+NH4	34.8	0	9.58849	84.6524	4-Methyltetradecan-7-ol	Lipids and lipid-like molecules	Fatty Acyls [FA]	Fatty alcohols [FA05]	246.281	NA	0.677183	1	NA
0.68_246.2813m/z	0.273856	0.02828	1.6848	g603:control	LMFA05000521	-	C15H32O	M+NH4	34.8	0	9.58849	84.6524	4,10-Dimethyltridecan-7-ol	Lipids and lipid-like molecules	Fatty Acyls [FA]	Fatty alcohols [FA05]	246.281	NA	0.677183	1	NA
0.68_246.2813m/z	0.273856	0.02828	1.6848	g603:control	LMFA05000519	-	C15H32O	M+NH4	34.8	0	9.58849	84.6524	3R,7R-Dimethyltridecan-2S-ol	Lipids and lipid-like molecules	Fatty Acyls [FA]	Fatty alcohols [FA05]	246.281	NA	0.677183	1	NA
0.68_246.2813m/z	0.273856	0.02828	1.6848	g603:control	LMFA05000036	-	C15H32O	M+NH4	34.8	0	9.58849	84.6524	3S,7S-dimethyl-2S-tridecanol	Lipids and lipid-like molecules	Fatty Acyls [FA]	Fatty alcohols [FA05]	246.281	NA	0.677183	1	NA
0.68_261.1825m/z	1.60882	4.56371e-05	1.0567	g603:control	C16773	C16773	C15H26O2	M+Na	45.4	32	0.000982477	95.0638	Bisabolol oxide A;	NA	NA	NA	261.183	NA	0.677183	1	NULL
0.68_290.2664m/z	0.586713	0.0158433	1.03694	g603:control	LMFA01050269	-	C16H32O3	M+NH4	36.3	4.97	-9.2935	86.8619	(+)-15S-hydroxy-hexadecanoic acid	Lipids and lipid-like molecules	Fatty Acyls [FA]	Fatty Acids and Conjugates [FA01]	290.266	NA	0.677183	1	NA
0.68_290.2664m/z	0.586713	0.0158433	1.03694	g603:control	LMFA01050051	-	C16H32O3	M+NH4	36.3	4.97	-9.2935	86.8619	Juniperic acid	Lipids and lipid-like molecules	Fatty Acyls [FA]	Fatty Acids and Conjugates [FA01]	290.266	NA	0.677183	1	NA
0.68_290.2664m/z	0.586713	0.0158433	1.03694	g603:control	LMFA01050187	-	C16H32O3	M+NH4	36.3	4.97	-9.2935	86.8619	15-hydroxy-hexadecanoic acid	Lipids and lipid-like molecules	Fatty Acyls [FA]	Fatty Acids and Conjugates [FA01]	290.266	NA	0.677183	1	NA
0.68_290.2664m/z	0.586713	0.0158433	1.03694	g603:control	C18218	C18218	C16H32O3	M+NH4	36.3	4.97	-9.2935	86.8619	16-Hydroxypalmitate; 16-Hydroxypalmitic acid;	NA	NA	NA	290.266	NA	0.677183	1	map00073 Cutin, suberine and wax biosynthesis; map01100 Metabolic pathways;
0.68_309.1102m/z	2.45677	0.0458847	1.1497	g603:control	LMPK12020270	-	C17H18O4	M+Na	38.5	0	1.53149	94.2001	7-Hydroxy-5,4'-dimethoxyflavan	Lipids and lipid-like molecules	Polyketides [PK]	Flavonoids [PK12]	309.11	NA	0.6848	1	NA
0.68_309.1102m/z	2.45677	0.0458847	1.1497	g603:control	LMPK12080025	-	C17H18O4	M+Na	38.5	0	1.53149	94.2001	(-)-Sativan	Lipids and lipid-like molecules	Polyketides [PK]	Flavonoids [PK12]	309.11	NA	0.6848	1	NA
0.68_309.1102m/z	2.45677	0.0458847	1.1497	g603:control	C10526	C10526	C17H18O4	M+Na	38.5	0	1.53149	94.2001	(-)-Sativan;	NA	NA	NA	309.11	NA	0.6848	1	NULL
0.68_309.1102m/z	2.45677	0.0458847	1.1497	g603:control	LMPK12080031	-	C17H18O4	M+Na	38.5	0	1.53149	94.2001	Arvensan	Lipids and lipid-like molecules	Polyketides [PK]	Flavonoids [PK12]	309.11	NA	0.6848	1	NA
0.68_309.1102m/z	2.45677	0.0458847	1.1497	g603:control	LMPK12020276	-	C17H18O4	M+Na	38.5	0	1.53149	94.2001	4'-Hydroxy-5,7-dimethoxyflavan	Lipids and lipid-like molecules	Polyketides [PK]	Flavonoids [PK12]	309.11	NA	0.6848	1	NA
0.68_309.1102m/z	2.45677	0.0458847	1.1497	g603:control	LMPK12160608	-	C17H18O4	M+Na	38.5	0	1.53149	94.2001	2-O-Methylangolensin	Lipids and lipid-like molecules	Polyketides [PK]	Flavonoids [PK12]	309.11	NA	0.6848	1	NA
0.68_309.1102m/z	2.45677	0.0458847	1.1497	g603:control	LMPK12080030	-	C17H18O4	M+Na	38.5	0	1.53149	94.2001	Isosativan	Lipids and lipid-like molecules	Polyketides [PK]	Flavonoids [PK12]	309.11	NA	0.6848	1	NA
0.68_309.1102m/z	2.45677	0.0458847	1.1497	g603:control	LMPK12160609	-	C17H18O4	M+Na	38.5	0	1.53149	94.2001	4-O-Methylangolensin	Lipids and lipid-like molecules	Polyketides [PK]	Flavonoids [PK12]	309.11	NA	0.6848	1	NA
0.68_309.1102m/z	2.45677	0.0458847	1.1497	g603:control	LMPK12020271	-	C17H18O4	M+Na	38.5	0	1.53149	94.2001	5,4'-Dihydroxy-7'-methoxy-8-methylflavan	Lipids and lipid-like molecules	Polyketides [PK]	Flavonoids [PK12]	309.11	NA	0.6848	1	NA
0.68_309.1102m/z	2.45677	0.0458847	1.1497	g603:control	LMPK12120493	-	C17H18O4	M+Na	38.5	0	1.53149	94.2001	2',6'-Dihydroxy-4'-methoxy-3'-methyldihydrochalcone	Lipids and lipid-like molecules	Polyketides [PK]	Flavonoids [PK12]	309.11	NA	0.6848	1	NA
0.68_309.1102m/z	2.45677	0.0458847	1.1497	g603:control	LMPK12120454	-	C17H18O4	M+Na	38.5	0	1.53149	94.2001	4-Hydroxy-2',4'-dimethoxydihydrochalcone	Lipids and lipid-like molecules	Polyketides [PK]	Flavonoids [PK12]	309.11	NA	0.6848	1	NA
0.68_309.1102m/z	2.45677	0.0458847	1.1497	g603:control	LMPK12020006	-	C17H18O4	M+Na	38.5	0	1.53149	94.2001	Tupichinol A	Lipids and lipid-like molecules	Polyketides [PK]	Flavonoids [PK12]	309.11	NA	0.6848	1	NA
0.68_309.1102m/z	2.45677	0.0458847	1.1497	g603:control	LMPK12020240	-	C17H18O4	M+Na	38.5	0	1.53149	94.2001	7,4'-Dihydroxy-3'-methoxy-8-methylflavan	Lipids and lipid-like molecules	Polyketides [PK]	Flavonoids [PK12]	309.11	NA	0.6848	1	NA
0.68_309.1102m/z	2.45677	0.0458847	1.1497	g603:control	LMPK12120513	-	C17H18O4	M+Na	38.5	0	1.53149	94.2001	Dihydroflavokawin B	Lipids and lipid-like molecules	Polyketides [PK]	Flavonoids [PK12]	309.11	NA	0.6848	1	NA
0.68_309.1102m/z	2.45677	0.0458847	1.1497	g603:control	LMPK12020239	-	C17H18O4	M+Na	38.5	0	1.53149	94.2001	7,3'-Dihydroxy-4'-methoxy-8-methylflavan	Lipids and lipid-like molecules	Polyketides [PK]	Flavonoids [PK12]	309.11	NA	0.6848	1	NA
0.68_309.1102m/z	2.45677	0.0458847	1.1497	g603:control	LMPK12120492	-	C17H18O4	M+Na	38.5	0	1.53149	94.2001	Myrigalone H	Lipids and lipid-like molecules	Polyketides [PK]	Flavonoids [PK12]	309.11	NA	0.6848	1	NA
0.68_309.1102m/z	2.45677	0.0458847	1.1497	g603:control	C20133	C20133	C17H18O4	M+Na	38.5	0	1.53149	94.2001	Sugiresinol; Sequirin A;	NA	NA	NA	309.11	NA	0.6848	1	NULL
0.68_309.1102m/z	2.45677	0.0458847	1.1497	g603:control	LMPK12120463	-	C17H18O4	M+Na	38.5	0	1.53149	94.2001	4'-Hydroxy-2,6-dimethoxydihydrochalcone	Lipids and lipid-like molecules	Polyketides [PK]	Flavonoids [PK12]	309.11	NA	0.6848	1	NA
0.68_309.1102m/z	2.45677	0.0458847	1.1497	g603:control	LMPK12020247	-	C17H18O4	M+Na	38.5	0	1.53149	94.2001	4'-Hydroxy-7,3'-dimethoxyflavan	Lipids and lipid-like molecules	Polyketides [PK]	Flavonoids [PK12]	309.11	NA	0.6848	1	NA
0.68_309.1102m/z	2.45677	0.0458847	1.1497	g603:control	LMPK12120602	-	C17H18O4	M+Na	38.5	0	1.53149	94.2001	Loureirin A	Lipids and lipid-like molecules	Polyketides [PK]	Flavonoids [PK12]	309.11	NA	0.6848	1	NA
0.68_309.1102m/z	2.45677	0.0458847	1.1497	g603:control	LMPK12100064	-	C17H18O4	M+Na	38.5	0	1.53149	94.2001	Latifolin	Lipids and lipid-like molecules	Polyketides [PK]	Flavonoids [PK12]	309.11	NA	0.6848	1	NA
0.68_309.1102m/z	2.45677	0.0458847	1.1497	g603:control	LMPK12100066	-	C17H18O4	M+Na	38.5	0	1.53149	94.2001	(S)-5,3'-Dihydroxy-2,4-dimethoxydalbergiquinol	Lipids and lipid-like molecules	Polyketides [PK]	Flavonoids [PK12]	309.11	NA	0.6848	1	NA
0.68_346.2489n	1.62561	6.13931e-05	1.0764	g603:control	C10794	C10794	C22H34O3	M+NH4, M+Na	40.6	16.4	-5.44509	92.8564	Ginkgoic acid; Ginkgolic acid;	NA	NA	NA	369.262	346.249	0.6848	1	NULL
0.68_480.3823m/z	3.33345	0.000540413	1.69142	g603:control	LMST03020684	-	C30H51NO2	M+Na	38.7	0.737	2.31095	95.7191	3'-O-Aminopropyl-25-hydroxyvitamin D3	Lipids and lipid-like molecules	Sterol Lipids [ST]	Secosteroids [ST03]	480.382	NA	0.677183	1	NA
0.68_572.2325m/z	0.281996	0.00133083	1.67012	g603:control	C17476	C17476	C26H34O13	M+NH4	39.2	6.51	-2.22566	92.1928	Osthenol-7-O-beta-D-gentiobioside;	NA	NA	NA	572.233	NA	0.677183	1	NULL
0.68_665.1677m/z	62.4144	0.000407254	3.24579	g603:control	LMPK12111812	-	C30H34O18	M+H-H2O	34.6	2.73	-5.23514	76.0762	Kaempferol 3-(2''-hydroxypropionylglucoside)-4'-glucoside	Lipids and lipid-like molecules	Polyketides [PK]	Flavonoids [PK12]	665.168	NA	0.6848	1	NA
0.68_719.3812m/z	0.52515	0.000385221	1.21992	g603:control	C09254	C09254	C43H50N4O6	M+H	32	0	1.25071	61.7146	Vobtusine;	NA	NA	NA	719.381	NA	0.6848	1	NULL
0.69_327.0837m/z	1.80841	0.0247279	1.0536	g603:control	C18356	C18356	C16H16O6	M+Na	37.9	5.88	-0.615405	84.3079	(S)-Hemiketal;	NA	NA	NA	327.084	NA	0.692417	1
0.69_327.0837m/z	1.80841	0.0247279	1.0536	g603:control	C18360	C18360	C16H16O6	M+Na	37.9	5.88	-0.615405	84.3079	Dihydrokalafungin dihydroquinone form; DHKred;	NA	NA	NA	327.084	NA	0.692417	1
0.69_344.2774m/z	0.301323	4.96894e-05	1.59921	g603:control	LMFA05000644	-	C19H34O4	M+NH4	40.9	15.1	-6.49639	96.7959	Avocadyne 1-acetate	Lipids and lipid-like molecules	Fatty Acyls [FA]	Fatty alcohols [FA05]	344.277	NA	0.692417	1	NA
0.69_380.2750m/z	1.72437	0.000715213	1.05729	g603:control	LMFA08020107	-	C20H39NO4	M+Na	35.5	0	-5.894	84.3268	N-palmitoyl threonine	Lipids and lipid-like molecules	Fatty Acyls [FA]	Fatty amides [FA08]	380.275	NA	0.692417	1	NA
0.69_439.1633m/z	0.592818	0.000159917	1.09146	g603:control	C04318	C04318	C22H28N2O5	M+K	37	0	0.727231	85.984	11-O-Demethyl-17-O-deacetylvindoline;	NA	NA	NA	439.163	NA	0.692417	1	NULL
0.69_477.2804m/z	1.90408	0.000382732	1.19011	g603:control	LMST03020391	-	C29H42O3	M+K	22	0	8.72718	19.4331	(17Z)-1alpha,25-dihydroxy-26,27-dimethyl-17,20,22,22,23,23-hexadehydrovitamin D3 / (17Z)-1alpha,25-dihydroxy-26,27-dimethyl-17,20,22,22,23,23-hexadehydrocholecalciferol	Lipids and lipid-like molecules	Sterol Lipids [ST]	Secosteroids [ST03]	477.28	NA	0.692417	1	NA
0.69_477.2804m/z	1.90408	0.000382732	1.19011	g603:control	LMST03020392	-	C29H42O3	M+K	22	0	8.72718	19.4331	1alpha,25-dihydroxy-26,27-dimethyl-20,21,22,22,23,23-hexadehydrovitamin D3 / 1alpha,25-dihydroxy-26,27-dimethyl-20,21,22,22,23,23-hexadehydrocholecalciferol	Lipids and lipid-like molecules	Sterol Lipids [ST]	Secosteroids [ST03]	477.28	NA	0.692417	1	NA
0.69_719.2159m/z	30.1887	6.11915e-06	2.90412	g603:control	LMPK12112941	-	C32H40O17	M+Na	37.7	0	0.247279	88.9207	Artemetin 5-glucosyl-(1->4)-rhamnoside	Lipids and lipid-like molecules	Polyketides [PK]	Flavonoids [PK12]	719.216	NA	0.692417	1	NA
0.70_311.0878m/z	3.51784	0.000263604	1.70624	g603:control	C19949	C19949	C13H14N2O7	M+H	37.8	0	1.23128	90.2995	Acromelic acid A;	NA	NA	NA	311.088	NA	0.700033	1	NULL
0.70_409.2550m/z	0.386572	0.000141418	1.42462	g603:control	C03240	C03240	C21H38O6	M+Na	38.7	0.252	-2.69563	96.5255	6-Deoxyerythronolide B;	NA	NA	NA	409.255	NA	0.700033	1
0.70_409.2550m/z	0.386572	0.000141418	1.42462	g603:control	LMPK04000002	-	C21H38O6	M+Na	38.7	0.252	-2.69563	96.5255	6-deoxyerythronolide B	Lipids and lipid-like molecules	Polyketides [PK]	Macrolides and lactone polyketides [PK04]	409.255	NA	0.700033	1	NA
0.70_435.1760m/z	1.97566	0.00803426	1.1126	g603:control	LMPK12112395	-	C26H28O7	M+H-H2O	39.2	15	-9.22776	91.4192	Dorsmanin D	Lipids and lipid-like molecules	Polyketides [PK]	Flavonoids [PK12]	435.176	NA	0.700033	1	NA
0.70_451.1714m/z	1.6441	8.83744e-05	1.02661	g603:control	LMPK12050308	-	C26H26O7	M+H	40.1	23.5	-8.1969	86.381	Cajaisoflavone	Lipids and lipid-like molecules	Polyketides [PK]	Flavonoids [PK12]	451.171	NA	0.700033	1	NA
0.70_473.1566m/z	3.97618	4.66737e-05	1.84877	g603:control	LMPK12050308	-	C26H26O7	M+Na	39.9	10.3	-0.951787	90.233	Cajaisoflavone	Lipids and lipid-like molecules	Polyketides [PK]	Flavonoids [PK12]	473.157	NA	0.700033	1	NA
0.71_377.1366m/z	2.71901	0.000173005	1.52399	g603:control	LMPK12140577	-	C23H22O6	M+H-H2O	50.8	64.8	-4.35405	94.1311	3',4'-Dihydroxy-7-methoxy-8-prenyl-5''-(2-hydroxyisopropyl)-[2'',3'':5,6]furanoflavanone	Lipids and lipid-like molecules	Polyketides [PK]	Flavonoids [PK12]	377.137	NA	0.714083	1	NA
0.71_580.2922m/z	0.287614	0.000103036	1.6997	g603:control	C20740	C20740	C28H47NO9	M+K	35.2	12.4	7.29064	71.6455	Novapikromyin;	NA	NA	NA	580.292	NA	0.714083	1	NULL
0.71_651.2977m/z	2.04247	0.026984	1.18082	g603:control	C10062	C10062	C38H44O8	M+Na	36.9	4.11	7.8129	89.1142	Gambogic acid;	NA	NA	NA	651.298	NA	0.714083	1	NULL
0.71_749.2266m/z	51.1685	2.25443e-06	3.11416	g603:control	LMPK12140262	-	C33H42O18	M+Na	36.6	2.74	0.344833	80.7649	Naringenin 7-O-(2'',6''-di-O-alpha-rhamnopyranosyl)-beta-glucopyranoside	Lipids and lipid-like molecules	Polyketides [PK]	Flavonoids [PK12]	749.227	NA	0.714083	1	NA
0.72_223.1302m/z	0.325125	7.56558e-06	1.64217	g603:control	LMPK09000029	-	C11H20O3	M+Na	37.8	3.25	-1.23733	87.4354	3-Hydroxy-2,8-dimethyl-1,7-dioxaspiro[5.5]undecane	Lipids and lipid-like molecules	Polyketides [PK]	Polyether antibiotics [PK09]	223.13	NA	0.7217	1	NA
0.72_348.3087m/z	0.485835	0.00011381	1.30412	g603:control	LMFA03110012	-	C20H23D11O5	M+H-H2O	37	4.16	6.23243	88.1784	(+/-) 5-iPF2alpha-VI-(d11)	Lipids and lipid-like molecules	Fatty Acyls [FA]	Eicosanoids [FA03]	348.309	NA	0.7217	1	NA
0.72_393.1309m/z	6.17189	9.12855e-05	2.04908	g603:control	LMPK12020213	-	C21H22O6	M+Na	40.8	10.6	0.207935	93.8524	4beta-Hydroxyobovatachromene	Lipids and lipid-like molecules	Polyketides [PK]	Flavonoids [PK12]	393.131	NA	0.7217	1	NA
0.72_550.2681m/z	0.511681	0.000334632	1.19108	g603:control	C07955	C07955	C29H38F3N3O2S	M+H	32.9	0	-5.20612	70.2726	Fluphenazine enanthate; Prolixin enanthate;	NA	NA	NA	550.268	NA	0.7217	1	NULL
0.72_650.4063m/z	1.549	1.06016e-05	1.03374	g603:control	C09200	C09200	C40H48N4O3	M+NH4	31.2	9.62	-0.215214	46.6826	Geissospermine;	NA	NA	NA	650.406	NA	0.7217	1	NULL
0.72_679.3185m/z	5.3872	1.76868e-05	2.01765	g603:control	C02725	C02725	C25H48N6O14	M+Na	32.5	2.63	9.81545	70.7413	N3'-Acetylneomycin;	NA	NA	NA	679.319	NA	0.7217	1	NULL
0.73_297.0739m/z	2.93902	0.0110982	1.53022	g603:control	C09029	C09029	C15H14O5	M+Na	38.9	5.68	1.88399	91.0802	Ptaerochromenol;	NA	NA	NA	297.074	NA	0.729317	1	NULL
0.73_313.0684m/z	3.20543	0.00191608	1.68626	g603:control	C18825	C18825	C12H18O7	M+K	39.4	0	-0.111284	97.3037	Dikegulac; Diprogulic acid;	NA	NA	NA	313.068	NA	0.729317	1	NULL
0.73_369.1311m/z	2.11159	0.0123901	1.26905	g603:control	C09174	C09174	C19H22O6	M+Na	54.2	73.9	0.743529	98.1286	Ponalactone A;	NA	NA	NA	369.131	NA	0.729317	1	NULL
0.73_399.1422m/z	11.6831	1.2556e-06	2.4382	g603:control	LMFA13010039	-	C17H28O8	M+K	54.1	75.3	1.59632	97.1159	1-O-(8R-hydroxy-8-methyl-3Z,9-decadienoyl)-beta-D-glucopyranose	Lipids and lipid-like molecules	Fatty Acyls [FA]	Fatty acyl glycosides [FA13]	399.142	NA	0.729317	1	NA
0.73_487.3406m/z	2.14602	4.40884e-06	1.37396	g603:control	C17842	C17842	C30H46O5	M+H	29.2	0.44	-2.55736	48.7704	Acerinol;	NA	NA	NA	487.341	NA	0.729317	1	NULL
0.74_417.1346m/z	3.77297	0.000152996	1.75033	g603:control	LMPK12112594	-	C25H22O7	M+H-H2O	39.9	28	3.14339	74.9883	Haplopappin A	Lipids and lipid-like molecules	Polyketides [PK]	Flavonoids [PK12]	417.135	NA	0.74455	1	NA
0.74_417.1346m/z	3.77297	0.000152996	1.75033	g603:control	LMPK12112693	-	C25H22O7	M+H-H2O	39.9	28	3.14339	74.9883	Haplopappin	Lipids and lipid-like molecules	Polyketides [PK]	Flavonoids [PK12]	417.135	NA	0.74455	1	NA
0.74_475.3713m/z	3.77887	0.00018665	1.79548	g603:control	LMFA07070085	-	C25H47NO6	M+NH4	37.7	0.432	-6.25055	95.3907	O-(17-carboxyheptadecanoyl)carnitine	Lipids and lipid-like molecules	Fatty Acyls [FA]	Fatty esters [FA07]	475.371	NA	0.74455	1	NA
0.74_516.3854m/z	2.1793	0.00114474	1.28895	g603:control	LMPR01070206	-	C35H46O2	M+NH4	39.1	13.4	3.58939	86.3289	Neurosporaxanthin	Lipids and lipid-like molecules	Prenol Lipids [PR]	Isoprenoids [PR01]	516.385	NA	0.74455	1	NA
0.74_696.4618m/z	2.34899	1.3406e-05	1.42387	g603:control	LMGP02010400	-	C38H66NO8P	M+H	33.9	0	2.73661	72.5613	PE(13:0/20:5(5Z,8Z,11Z,14Z,17Z))	Lipids and lipid-like molecules	Glycerophospholipids [GP]	Glycerophosphoethanolamines [GP02]	696.462	NA	0.74455	1	NA
0.75_428.3334m/z	1.76632	0.00391767	1.07716	g603:control	C19805	C19805	C22H47NO5	M+Na	39	13.7	-3.11992	84.7226	Aminopentol; AP1;	NA	NA	NA	428.333	NA	0.752167	1	NULL
0.75_813.7000m/z	3.34583	0.000101919	1.66407	g603:control	LMGL03013536	-	C52H92O6	M+H	34.3	0	4.14951	76.5604	TG(12:0/18:4(6Z,9Z,12Z,15Z)/19:0)[iso6]	Lipids and lipid-like molecules	Glycerolipids [GL]	Triradylglycerols [GL03]	813.7	NA	0.752167	1	NA
0.76_384.3066m/z	2.36198	4.2634e-05	1.43738	g603:control	LMFA03010207	-	C22H35D4NO5	M+H-H2O	38.1	0	4.846	96.2453	PGF2alpha-EA(d4)	Lipids and lipid-like molecules	Fatty Acyls [FA]	Eicosanoids [FA03]	384.307	NA	0.759783	1	NA
0.80_571.5226m/z	4.01553	8.65733e-07	1.84263	g603:control	LMPR01070084	C05414	C40H68	M+Na	36.3	0	2.39917	84.5644	Phytofluene	Lipids and lipid-like molecules	Prenol Lipids [PR]	Isoprenoids [PR01]	571.523	NA	0.797867	1	map00906 Carotenoid biosynthesis; map01100 Metabolic pathways; map01110 Biosynthesis of secondary metabolites;
0.80_688.4511m/z	2.05119	1.17743e-05	1.32586	g603:control	LMGP03020001	-	C34H68NO9P	M+Na	33.7	6.25	-1.95609	64.4665	PS(O-16:0/12:0)	Lipids and lipid-like molecules	Glycerophospholipids [GP]	Glycerophosphoserines [GP03]	688.451	NA	0.797867	1	NA
0.80_859.7249m/z	15.6067	0.000523395	2.67628	g603:control	LMGL03013639	-	C57H96O6	M+H-H2O	33.5	0	8.58553	76.8048	TG(12:0/20:5(5Z,8Z,11Z,14Z,17Z)/22:2(13Z,16Z))[iso6]	Lipids and lipid-like molecules	Glycerolipids [GL]	Triradylglycerols [GL03]	859.725	NA	0.797867	1	NA
0.81_245.0781m/z	0.200693	0.00185831	1.97555	g603:control	LMFA01170008	-	C12H14O4	M+Na	39.4	0	-1.51643	98.6652	2E,4E,8E,10E-Dodecatetraenedioic acid	Lipids and lipid-like molecules	Fatty Acyls [FA]	Fatty Acids and Conjugates [FA01]	245.078	NA	0.813317	1	NA
0.81_245.0781m/z	0.200693	0.00185831	1.97555	g603:control	C10429	C10429	C12H14O4	M+Na	39.4	0	-1.51643	98.6652	Apiole;	NA	NA	NA	245.078	NA	0.813317	1	NULL
0.81_245.0781m/z	0.200693	0.00185831	1.97555	g603:control	C20225	C20225	C12H14O4	M+Na	39.4	0	-1.51643	98.6652	Coniferyl acetate;	NA	NA	NA	245.078	NA	0.813317	1	map00940 Phenylpropanoid biosynthesis;
0.81_245.0781m/z	0.200693	0.00185831	1.97555	g603:control	C10449	C10449	C12H14O4	M+Na	39.4	0	-1.51643	98.6652	Dillapiole; Dillapiol;	NA	NA	NA	245.078	NA	0.813317	1	NULL
0.81_359.2153m/z	4.10082	1.0671e-05	1.85399	g603:control	C14981	C14981	C21H33FO	M+K	38.7	0	1.96917	95.6689	3beta-Fluoro-5beta-pregnan-20-one;	NA	NA	NA	359.215	NA	0.813317	1	NULL
0.81_377.1365m/z	3.87448	3.16403e-05	1.81219	g603:control	C08503	C08503	C18H26O6	M+K	40.3	3.88	1.21772	98.9383	Pinolidoxin;	NA	NA	NA	377.137	NA	0.813317	1	NULL
0.81_423.1784m/z	2.39146	0.0024517	1.44323	g603:control	LMPK12140411	-	C25H28O7	M+H-H2O	39.7	7.17	-4.19337	96.2433	Dorsmanin H	Lipids and lipid-like molecules	Polyketides [PK]	Flavonoids [PK12]	423.178	NA	0.813317	1	NA
0.81_423.1784m/z	2.39146	0.0024517	1.44323	g603:control	LMPK12140482	-	C25H28O7	M+H-H2O	39.7	7.17	-4.19337	96.2433	Exiguaflavanone C	Lipids and lipid-like molecules	Polyketides [PK]	Flavonoids [PK12]	423.178	NA	0.813317	1	NA
0.81_423.1784m/z	2.39146	0.0024517	1.44323	g603:control	LMPK12140391	-	C25H28O7	M+H-H2O	39.7	7.17	-4.19337	96.2433	Dorsmanin F	Lipids and lipid-like molecules	Polyketides [PK]	Flavonoids [PK12]	423.178	NA	0.813317	1	NA
0.81_423.1784m/z	2.39146	0.0024517	1.44323	g603:control	LMPK12140392	-	C25H28O7	M+H-H2O	39.7	7.17	-4.19337	96.2433	Dorsmanin G	Lipids and lipid-like molecules	Polyketides [PK]	Flavonoids [PK12]	423.178	NA	0.813317	1	NA
0.81_423.1784m/z	2.39146	0.0024517	1.44323	g603:control	LMPK12140473	-	C25H28O7	M+H-H2O	39.7	7.17	-4.19337	96.2433	Sophoraflavanone D	Lipids and lipid-like molecules	Polyketides [PK]	Flavonoids [PK12]	423.178	NA	0.813317	1	NA
0.81_423.1784m/z	2.39146	0.0024517	1.44323	g603:control	LMPK12140485	-	C25H28O7	M+H-H2O	39.7	7.17	-4.19337	96.2433	Exiguaflavanone G	Lipids and lipid-like molecules	Polyketides [PK]	Flavonoids [PK12]	423.178	NA	0.813317	1	NA
0.81_423.1784m/z	2.39146	0.0024517	1.44323	g603:control	LMPK12140475	-	C25H28O7	M+H-H2O	39.7	7.17	-4.19337	96.2433	Kenusanone B	Lipids and lipid-like molecules	Polyketides [PK]	Flavonoids [PK12]	423.178	NA	0.813317	1	NA
0.81_423.1784m/z	2.39146	0.0024517	1.44323	g603:control	LMPK12140474	-	C25H28O7	M+H-H2O	39.7	7.17	-4.19337	96.2433	Sophoraflavanone E	Lipids and lipid-like molecules	Polyketides [PK]	Flavonoids [PK12]	423.178	NA	0.813317	1	NA
0.81_457.3286m/z	1.77805	8.15523e-05	1.16201	g603:control	LMST04030057	-	C27H46O4	M+Na	38.6	1.02	-0.474346	92.6914	3beta,7beta-Dihydroxy-5beta-cholestan-26-oic acid	Lipids and lipid-like molecules	Sterol Lipids [ST]	Bile acids and derivatives [ST04]	457.329	NA	0.80555	1	NA
0.81_457.3286m/z	1.77805	8.15523e-05	1.16201	g603:control	LMST04030056	-	C27H46O4	M+Na	38.6	1.02	-0.474346	92.6914	3alpha,12alpha-Dihydroxy-5beta-cholestan-26-oic acid	Lipids and lipid-like molecules	Sterol Lipids [ST]	Bile acids and derivatives [ST04]	457.329	NA	0.80555	1	NA
0.81_457.3286m/z	1.77805	8.15523e-05	1.16201	g603:control	LMST04030097	-	C27H46O4	M+Na	38.6	1.02	-0.474346	92.6914	5beta-Cholest-25-ene-3alpha,7alpha,12alpha,24-tetrol	Lipids and lipid-like molecules	Sterol Lipids [ST]	Bile acids and derivatives [ST04]	457.329	NA	0.80555	1	NA
0.81_457.3286m/z	1.77805	8.15523e-05	1.16201	g603:control	LMST04030154	-	C27H46O4	M+Na	38.6	1.02	-0.474346	92.6914	3alpha,7alpha,24-trihydroxy-5beta-cholestan-26-al	Lipids and lipid-like molecules	Sterol Lipids [ST]	Bile acids and derivatives [ST04]	457.329	NA	0.80555	1	NA
0.81_457.3286m/z	1.77805	8.15523e-05	1.16201	g603:control	C01301	C01301	C27H46O4	M+Na	38.6	1.02	-0.474346	92.6914	3alpha,7alpha,12alpha-Trihydroxy-5beta-cholestan-26-al;	NA	NA	NA	457.329	NA	0.80555	1	map01100 Metabolic pathways;
0.81_457.3286m/z	1.77805	8.15523e-05	1.16201	g603:control	LMST04030058	-	C27H46O4	M+Na	38.6	1.02	-0.474346	92.6914	3alpha,7beta-Dihydroxy-5beta-cholestan-26-oic acid	Lipids and lipid-like molecules	Sterol Lipids [ST]	Bile acids and derivatives [ST04]	457.329	NA	0.80555	1	NA
0.81_457.3286m/z	1.77805	8.15523e-05	1.16201	g603:control	C04554	C04554	C27H46O4	M+Na	38.6	1.02	-0.474346	92.6914	3alpha,7alpha-Dihydroxy-5beta-cholestanate; 3alpha,7alpha-Dihydroxy-5beta-cholestanoate;	NA	NA	NA	457.329	NA	0.80555	1	map01100 Metabolic pathways;
0.81_457.3286m/z	1.77805	8.15523e-05	1.16201	g603:control	LMST04030096	-	C27H46O4	M+Na	38.6	1.02	-0.474346	92.6914	3alpha,7alpha,12alpha-Trihydroxy-5beta-cholestan-24-one	Lipids and lipid-like molecules	Sterol Lipids [ST]	Bile acids and derivatives [ST04]	457.329	NA	0.80555	1	NA
0.81_457.3286m/z	1.77805	8.15523e-05	1.16201	g603:control	LMST04030066	-	C27H46O4	M+Na	38.6	1.02	-0.474346	92.6914	3alpha,7alpha-Dihydroxy-5beta-cholestan-26-oic acid	Lipids and lipid-like molecules	Sterol Lipids [ST]	Bile acids and derivatives [ST04]	457.329	NA	0.80555	1	NA
0.81_457.3286m/z	1.77805	8.15523e-05	1.16201	g603:control	LMST04030094	-	C27H46O4	M+Na	38.6	1.02	-0.474346	92.6914	3alpha,7alpha,12alpha-Trihydroxy-5beta-cholestan-23-one	Lipids and lipid-like molecules	Sterol Lipids [ST]	Bile acids and derivatives [ST04]	457.329	NA	0.80555	1	NA
0.81_457.3286m/z	1.77805	8.15523e-05	1.16201	g603:control	LMST04030153	-	C27H46O4	M+Na	38.6	1.02	-0.474346	92.6914	(25R)-3alpha,7alpha-dihydroxy-5beta-cholestan-26-oic acid	Lipids and lipid-like molecules	Sterol Lipids [ST]	Bile acids and derivatives [ST04]	457.329	NA	0.80555	1	NA
0.81_457.3286m/z	1.77805	8.15523e-05	1.16201	g603:control	LMST04030161	-	C27H46O4	M+Na	38.6	1.02	-0.474346	92.6914	(25R)-3alpha,7alpha,12alpha-trihydroxy-5beta-cholestan-26-al	Lipids and lipid-like molecules	Sterol Lipids [ST]	Bile acids and derivatives [ST04]	457.329	NA	0.80555	1	NA
0.81_457.3286m/z	1.77805	8.15523e-05	1.16201	g603:control	LMST04030164	C01301	C27H46O4	M+Na	38.6	1.02	-0.474346	92.6914	3alpha,7alpha,12alpha-trihydroxy-5beta-cholestan-26-al	Lipids and lipid-like molecules	Sterol Lipids [ST]	Bile acids and derivatives [ST04]	457.329	NA	0.80555	1	map01100 Metabolic pathways;
0.81_457.3286m/z	1.77805	8.15523e-05	1.16201	g603:control	LMST04030029	-	C27H46O4	M+Na	38.6	1.02	-0.474346	92.6914	3alpha,12alpha,25-Trihydroxy-5beta-cholestan-7-one	Lipids and lipid-like molecules	Sterol Lipids [ST]	Bile acids and derivatives [ST04]	457.329	NA	0.80555	1	NA
0.81_457.3286m/z	1.77805	8.15523e-05	1.16201	g603:control	LMST04030095	-	C27H46O4	M+Na	38.6	1.02	-0.474346	92.6914	5beta-Cholest-25-ene-3alpha,7alpha,12alpha,23-tetrol	Lipids and lipid-like molecules	Sterol Lipids [ST]	Bile acids and derivatives [ST04]	457.329	NA	0.80555	1	NA
0.81_457.3286m/z	1.77805	8.15523e-05	1.16201	g603:control	LMST04030108	-	C27H46O4	M+Na	38.6	1.02	-0.474346	92.6914	5beta-Cholest-25-ene-3alpha,7alpha,12alpha,26-tetrol	Lipids and lipid-like molecules	Sterol Lipids [ST]	Bile acids and derivatives [ST04]	457.329	NA	0.80555	1	NA
0.81_457.3286m/z	1.77805	8.15523e-05	1.16201	g603:control	LMST04030055	-	C27H46O4	M+Na	38.6	1.02	-0.474346	92.6914	3beta,12alpha-Dihydroxy-5beta-cholestan-26-oic acid	Lipids and lipid-like molecules	Sterol Lipids [ST]	Bile acids and derivatives [ST04]	457.329	NA	0.80555	1	NA
0.81_457.3286m/z	1.77805	8.15523e-05	1.16201	g603:control	LMST04030130	-	C27H46O4	M+Na	38.6	1.02	-0.474346	92.6914	3alpha,7alpha-Dihydroxy-5alpha-cholestan-26-oic acid	Lipids and lipid-like molecules	Sterol Lipids [ST]	Bile acids and derivatives [ST04]	457.329	NA	0.80555	1	NA
0.81_457.3286m/z	1.77805	8.15523e-05	1.16201	g603:control	LMST04030088	-	C27H46O4	M+Na	38.6	1.02	-0.474346	92.6914	5alpha-Cholest-25-ene-3alpha,7alpha,12alpha,26-tetrol	Lipids and lipid-like molecules	Sterol Lipids [ST]	Bile acids and derivatives [ST04]	457.329	NA	0.80555	1	NA
0.81_457.3286m/z	1.77805	8.15523e-05	1.16201	g603:control	LMST04030131	-	C27H46O4	M+Na	38.6	1.02	-0.474346	92.6914	3beta,7alpha-Dihydroxy-5alpha-cholestan-26-oic acid	Lipids and lipid-like molecules	Sterol Lipids [ST]	Bile acids and derivatives [ST04]	457.329	NA	0.80555	1	NA
0.82_209.0927m/z	0.367487	0.0198397	1.47848	g603:control	C00931	C00931	C10H14N2O4	M+H-H2O	39.1	0	2.64199	98.4988	Porphobilinogen;	NA	NA	NA	209.093	NA	0.821	1	map00860 Porphyrin and chlorophyll metabolism; map01100 Metabolic pathways; map01110 Biosynthesis of secondary metabolites;
0.82_249.1091m/z	0.258918	0.00073918	1.81193	g603:control	LMFA02020011	-	C12H18O4	M+Na	37	0	-3.00262	88.6357	12-hydroxyjasmonic acid	Lipids and lipid-like molecules	Fatty Acyls [FA]	Octadecanoids [FA02]	249.109	NA	0.821	1	NA
0.82_335.2172m/z	0.599156	0.000629282	1.01649	g603:control	LMFA02000248	-	C18H32O4	M+Na	37.6	0	-6.74278	95.7285	9-oxo-13-hydroxy-11-octadecenoic acid	Lipids and lipid-like molecules	Fatty Acyls [FA]	Octadecanoids [FA02]	335.217	NA	0.821	1	NA
0.82_335.2172m/z	0.599156	0.000629282	1.01649	g603:control	LMFA02000284	-	C18H32O4	M+Na	37.6	0	-6.74278	95.7285	5S,8R-DiHODE	Lipids and lipid-like molecules	Fatty Acyls [FA]	Octadecanoids [FA02]	335.217	NA	0.821	1	NA
0.82_335.2172m/z	0.599156	0.000629282	1.01649	g603:control	C14834	C14834	C18H32O4	M+Na	37.6	0	-6.74278	95.7285	9,10-Epoxy-13-hydroxy-11-octadecenoate; (11E)-9,10-Epoxyoctadecenoic acid;	NA	NA	NA	335.217	NA	0.821	1	map00591 Linoleic acid metabolism;
0.82_335.2172m/z	0.599156	0.000629282	1.01649	g603:control	C14827	C14827	C18H32O4	M+Na	37.6	0	-6.74278	95.7285	9(S)-HPODE; 9(S)-HPOD; (10E,12Z)-(9S)-9-Hydroperoxyoctadeca-10,12-dienoic acid; (9S,10E,12Z)-9-Hydroperoxy-10,12-octadecadienoate;	NA	NA	NA	335.217	NA	0.821	1	map00591 Linoleic acid metabolism; map01100 Metabolic pathways;
0.82_335.2172m/z	0.599156	0.000629282	1.01649	g603:control	C07354	C07354	C18H32O4	M+Na	37.6	0	-6.74278	95.7285	(7S,8S)-DiHODE; (9Z,12Z)-(7S,8S)-Dihydroxyoctadeca-9,12-dienoic acid; (7S,8S,9Z,12Z)-7,8-Dihydroxyoctadeca-9,12-dienoate;	NA	NA	NA	335.217	NA	0.821	1	map00591 Linoleic acid metabolism;
0.82_335.2172m/z	0.599156	0.000629282	1.01649	g603:control	C14832	C14832	C18H32O4	M+Na	37.6	0	-6.74278	95.7285	12,13-Epoxy-9-hydroxy-10-octadecenoate; 12(R),13(S)-Epoxy-9(S)-hydroxy-10(E)-octadecenoic acid; (10E)-(9S,12R,13S)-12,13-Epoxy-9-hydroxyoctadec-10-enoic acid;	NA	NA	NA	335.217	NA	0.821	1	map00591 Linoleic acid metabolism;
0.82_335.2172m/z	0.599156	0.000629282	1.01649	g603:control	LMFA02000012	C14827	C18H32O4	M+Na	37.6	0	-6.74278	95.7285	9S-HpODE	Lipids and lipid-like molecules	Fatty Acyls [FA]	Octadecanoids [FA02]	335.217	NA	0.821	1	map00591 Linoleic acid metabolism; map01100 Metabolic pathways;
0.82_335.2172m/z	0.599156	0.000629282	1.01649	g603:control	LMFA02000285	-	C18H32O4	M+Na	37.6	0	-6.74278	95.7285	10R-HpODE	Lipids and lipid-like molecules	Fatty Acyls [FA]	Octadecanoids [FA02]	335.217	NA	0.821	1	NA
0.82_335.2172m/z	0.599156	0.000629282	1.01649	g603:control	LMFA02000064	-	C18H32O4	M+Na	37.6	0	-6.74278	95.7285	8R,11S-DiHODE	Lipids and lipid-like molecules	Fatty Acyls [FA]	Octadecanoids [FA02]	335.217	NA	0.821	1	NA
0.82_335.2172m/z	0.599156	0.000629282	1.01649	g603:control	C14831	C14831	C18H32O4	M+Na	37.6	0	-6.74278	95.7285	8(R)-HPODE; (9Z,12Z)-(8R)-8-Hydroperoxyoctadeca-9,12-dienoic acid; (8R,9Z,12Z)-8-Hydroperoxyoctadeca-9,12-dienoate;	NA	NA	NA	335.217	NA	0.821	1	map00591 Linoleic acid metabolism;
0.82_335.2172m/z	0.599156	0.000629282	1.01649	g603:control	LMFA02000047	-	C18H32O4	M+Na	37.6	0	-6.74278	95.7285	alpha-15,16-DiHODE	Lipids and lipid-like molecules	Fatty Acyls [FA]	Octadecanoids [FA02]	335.217	NA	0.821	1	NA
0.82_335.2172m/z	0.599156	0.000629282	1.01649	g603:control	LMFA02000224	C07354	C18H32O4	M+Na	37.6	0	-6.74278	95.7285	7S,8S-DiHODE	Lipids and lipid-like molecules	Fatty Acyls [FA]	Octadecanoids [FA02]	335.217	NA	0.821	1	map00591 Linoleic acid metabolism;
0.82_335.2172m/z	0.599156	0.000629282	1.01649	g603:control	LMFA02000286	-	C18H32O4	M+Na	37.6	0	-6.74278	95.7285	10S-HpODE	Lipids and lipid-like molecules	Fatty Acyls [FA]	Octadecanoids [FA02]	335.217	NA	0.821	1	NA
0.82_335.2172m/z	0.599156	0.000629282	1.01649	g603:control	LMFA02000099	-	C18H32O4	M+Na	37.6	0	-6.74278	95.7285	E,E-13-HpODE	Lipids and lipid-like molecules	Fatty Acyls [FA]	Octadecanoids [FA02]	335.217	NA	0.821	1	NA
0.82_335.2172m/z	0.599156	0.000629282	1.01649	g603:control	LMFA02000010	-	C18H32O4	M+Na	37.6	0	-6.74278	95.7285	10S,11S-epoxy-9S-hydroxy-12Z-octadecenoic acid	Lipids and lipid-like molecules	Fatty Acyls [FA]	Octadecanoids [FA02]	335.217	NA	0.821	1	NA
0.82_335.2172m/z	0.599156	0.000629282	1.01649	g603:control	LMFA02000013	-	C18H32O4	M+Na	37.6	0	-6.74278	95.7285	12R,13S-epoxy-9S-hydroxy-10E-octadecenoic acid	Lipids and lipid-like molecules	Fatty Acyls [FA]	Octadecanoids [FA02]	335.217	NA	0.821	1	NA
0.82_335.2172m/z	0.599156	0.000629282	1.01649	g603:control	C19937	C19937	C18H32O4	M+Na	37.6	0	-6.74278	95.7285	(8E,10R,12Z)-10-Hydroperoxy-8,12-octadecadienoate;	NA	NA	NA	335.217	NA	0.821	1	map00591 Linoleic acid metabolism;
0.82_335.2172m/z	0.599156	0.000629282	1.01649	g603:control	LMFA02000046	-	C18H32O4	M+Na	37.6	0	-6.74278	95.7285	alpha-12,13-DiHODE	Lipids and lipid-like molecules	Fatty Acyls [FA]	Octadecanoids [FA02]	335.217	NA	0.821	1	NA
0.82_335.2172m/z	0.599156	0.000629282	1.01649	g603:control	C14836	C14836	C18H32O4	M+Na	37.6	0	-6.74278	95.7285	9,10-12,13-Diepoxyoctadecanoate; 9,10-12,13-Diepoxyoctadecanoic acid;	NA	NA	NA	335.217	NA	0.821	1	map00591 Linoleic acid metabolism;
0.82_335.2172m/z	0.599156	0.000629282	1.01649	g603:control	C20186	C20186	C18H32O4	M+Na	37.6	0	-6.74278	95.7285	5S,8R-DiHODE; (5S,8R)-DiHODE; (5S,8R,9Z,12Z)-5,8-Dihydroxyoctadeca-9,12-dienoate;	NA	NA	NA	335.217	NA	0.821	1	map00591 Linoleic acid metabolism;
0.82_335.2172m/z	0.599156	0.000629282	1.01649	g603:control	C20703	C20703	C18H32O4	M+Na	37.6	0	-6.74278	95.7285	(8E,10S,12Z)-10-Hydroperoxyoctadeca-8,12-dienoate;	NA	NA	NA	335.217	NA	0.821	1	NULL
0.82_335.2172m/z	0.599156	0.000629282	1.01649	g603:control	LMFA02000102	-	C18H32O4	M+Na	37.6	0	-6.74278	95.7285	12-HpODE	Lipids and lipid-like molecules	Fatty Acyls [FA]	Octadecanoids [FA02]	335.217	NA	0.821	1	NA
0.82_335.2172m/z	0.599156	0.000629282	1.01649	g603:control	LMFA02000264	-	C18H32O4	M+Na	37.6	0	-6.74278	95.7285	9,10-dioxo-octadecanoic acid	Lipids and lipid-like molecules	Fatty Acyls [FA]	Octadecanoids [FA02]	335.217	NA	0.821	1	NA
0.82_335.2172m/z	0.599156	0.000629282	1.01649	g603:control	C19618	C19618	C18H32O4	M+Na	37.6	0	-6.74278	95.7285	Octadec-9-ene-1,18-dioic-acid;	NA	NA	NA	335.217	NA	0.821	1	map00073 Cutin, suberine and wax biosynthesis;
0.82_335.2172m/z	0.599156	0.000629282	1.01649	g603:control	LMFA01170055	-	C18H32O4	M+Na	37.6	0	-6.74278	95.7285	9Z-Octadecenedioic acid	Lipids and lipid-like molecules	Fatty Acyls [FA]	Fatty Acids and Conjugates [FA01]	335.217	NA	0.821	1	NA
0.82_335.2172m/z	0.599156	0.000629282	1.01649	g603:control	LMFA02000113	C14831	C18H32O4	M+Na	37.6	0	-6.74278	95.7285	8R-HpODE	Lipids and lipid-like molecules	Fatty Acyls [FA]	Octadecanoids [FA02]	335.217	NA	0.821	1	map00591 Linoleic acid metabolism;
0.82_335.2172m/z	0.599156	0.000629282	1.01649	g603:control	LMFA02000049	-	C18H32O4	M+Na	37.6	0	-6.74278	95.7285	gamma- 9,10-DiHODE	Lipids and lipid-like molecules	Fatty Acyls [FA]	Octadecanoids [FA02]	335.217	NA	0.821	1	NA
0.82_335.2172m/z	0.599156	0.000629282	1.01649	g603:control	C04717	C04717	C18H32O4	M+Na	37.6	0	-6.74278	95.7285	(9Z,11E)-(13S)-13-Hydroperoxyoctadeca-9,11-dienoic acid; (9Z,11E)-(13S)-13-Hydroperoxyoctadeca-9,11-dienoate; 13(S)-HPODE; 13S-Hydroperoxy-9Z,11E-octadecadienoic acid;	NA	NA	NA	335.217	NA	0.821	1	map00591 Linoleic acid metabolism; map01100 Metabolic pathways;
0.82_335.2172m/z	0.599156	0.000629282	1.01649	g603:control	LMFA02000009	-	C18H32O4	M+Na	37.6	0	-6.74278	95.7285	9-hydroxy-10-oxo-12Z-octadecenoic acid	Lipids and lipid-like molecules	Fatty Acyls [FA]	Octadecanoids [FA02]	335.217	NA	0.821	1	NA
0.82_335.2172m/z	0.599156	0.000629282	1.01649	g603:control	LMFA02000115	C07338	C18H32O4	M+Na	37.6	0	-6.74278	95.7285	11S-HpODE	Lipids and lipid-like molecules	Fatty Acyls [FA]	Octadecanoids [FA02]	335.217	NA	0.821	1	map00591 Linoleic acid metabolism;
0.82_335.2172m/z	0.599156	0.000629282	1.01649	g603:control	C07338	C07338	C18H32O4	M+Na	37.6	0	-6.74278	95.7285	(9Z,12Z)-(11S)-11-Hydroperoxyoctadeca-9,12-dienoic acid; (9Z,12Z)-(11S)-11-Hydroperoxyoctadeca-9,12-dienoate;	NA	NA	NA	335.217	NA	0.821	1	map00591 Linoleic acid metabolism;
0.82_335.2172m/z	0.599156	0.000629282	1.01649	g603:control	LMFA02000050	-	C18H32O4	M+Na	37.6	0	-6.74278	95.7285	gamma- 12,13-DiHODE	Lipids and lipid-like molecules	Fatty Acyls [FA]	Octadecanoids [FA02]	335.217	NA	0.821	1	NA
0.82_335.2172m/z	0.599156	0.000629282	1.01649	g603:control	LMFA02000034	C04717	C18H32O4	M+Na	37.6	0	-6.74278	95.7285	13S-HpODE	Lipids and lipid-like molecules	Fatty Acyls [FA]	Octadecanoids [FA02]	335.217	NA	0.821	1	map00591 Linoleic acid metabolism; map01100 Metabolic pathways;
0.82_335.2172m/z	0.599156	0.000629282	1.01649	g603:control	LMFA02000017	-	C18H32O4	M+Na	37.6	0	-6.74278	95.7285	12-oxo,13-hydroxy-9Z-octadecenoic acid	Lipids and lipid-like molecules	Fatty Acyls [FA]	Octadecanoids [FA02]	335.217	NA	0.821	1	NA
0.82_335.2172m/z	0.599156	0.000629282	1.01649	g603:control	LMFA02000048	-	C18H32O4	M+Na	37.6	0	-6.74278	95.7285	gamma- 6,7-DiHODE	Lipids and lipid-like molecules	Fatty Acyls [FA]	Octadecanoids [FA02]	335.217	NA	0.821	1	NA
0.82_335.2172m/z	0.599156	0.000629282	1.01649	g603:control	LMFA02000045	-	C18H32O4	M+Na	37.6	0	-6.74278	95.7285	alpha-9,10-DiHODE	Lipids and lipid-like molecules	Fatty Acyls [FA]	Octadecanoids [FA02]	335.217	NA	0.821	1	NA
0.82_365.1360m/z	0.382781	0.0168923	1.34606	g603:control	LMFA01090037	-	C16H31IO2	M+H-H2O	41.7	20.9	6.27262	94.9075	2-iodo-hexadecanoic acid	Lipids and lipid-like molecules	Fatty Acyls [FA]	Fatty Acids and Conjugates [FA01]	365.136	NA	0.821	1	NA
0.82_365.1360m/z	0.382781	0.0168923	1.34606	g603:control	LMFA01090038	-	C16H31IO2	M+H-H2O	41.7	20.9	6.27262	94.9075	3-iodo-hexadecanoic acid	Lipids and lipid-like molecules	Fatty Acyls [FA]	Fatty Acids and Conjugates [FA01]	365.136	NA	0.821	1	NA
0.82_367.1587m/z	2.54967	0.0088883	1.40944	g603:control	LMST05020022	-	C19H28O6S	M+H-H2O	36.7	0	3.41	87.7279	3b,16a-Dihydroxyandrostenone sulfate	Lipids and lipid-like molecules	Sterol Lipids [ST]	Steroid conjugates [ST05]	367.159	NA	0.821	1	NA
0.82_389.1359m/z	8.73911	0.000113233	2.20926	g603:control	LMPK12120310	-	C22H22O5	M+Na	42	14.1	-0.0983584	95.8507	6'',6''-Dimethylpyrano[2'',3'':6',5']-2'-hydroxy-4,4'-dimethoxychalcone	Lipids and lipid-like molecules	Polyketides [PK]	Flavonoids [PK12]	389.136	NA	0.821	1	NA
0.82_389.1359m/z	8.73911	0.000113233	2.20926	g603:control	LMPK12120302	-	C22H22O5	M+Na	42	14.1	-0.0983584	95.8507	Glychalcone A	Lipids and lipid-like molecules	Polyketides [PK]	Flavonoids [PK12]	389.136	NA	0.821	1	NA
0.82_389.1359m/z	8.73911	0.000113233	2.20926	g603:control	LMPK12140556	-	C22H22O5	M+Na	42	14.1	-0.0983584	95.8507	Glyflavanone A	Lipids and lipid-like molecules	Polyketides [PK]	Flavonoids [PK12]	389.136	NA	0.821	1	NA
0.82_419.1484m/z	9.12508	1.23243e-06	2.32264	g603:control	LMPK12050275	-	C25H24O7	M+H-H2O	40.3	9.24	-1.06684	93.7669	Lupinisoflavone L	Lipids and lipid-like molecules	Polyketides [PK]	Flavonoids [PK12]	419.148	NA	0.821	1	NA
0.82_451.1742m/z	4.6442	1.11882e-05	1.92822	g603:control	LMPK12160008	-	C26H26O7	M+H	44.3	31.3	-2.16316	92.6672	8-Dimethylallyllisetin	Lipids and lipid-like molecules	Polyketides [PK]	Flavonoids [PK12]	451.174	NA	0.821	1	NA
0.82_451.1742m/z	4.6442	1.11882e-05	1.92822	g603:control	LMPK12110935	-	C26H26O7	M+H	44.3	31.3	-2.16316	92.6672	Cycloaltilisin	Lipids and lipid-like molecules	Polyketides [PK]	Flavonoids [PK12]	451.174	NA	0.821	1	NA
0.82_451.1742m/z	4.6442	1.11882e-05	1.92822	g603:control	LMPK12110938	-	C26H26O7	M+H	44.3	31.3	-2.16316	92.6672	Dihydroisocycloartomunin	Lipids and lipid-like molecules	Polyketides [PK]	Flavonoids [PK12]	451.174	NA	0.821	1	NA
0.82_451.1742m/z	4.6442	1.11882e-05	1.92822	g603:control	LMPK12110931	-	C26H26O7	M+H	44.3	31.3	-2.16316	92.6672	Dihydrocycloartomunin	Lipids and lipid-like molecules	Polyketides [PK]	Flavonoids [PK12]	451.174	NA	0.821	1	NA
0.82_479.3024m/z	1.74721	0.0400421	1.05623	g603:control	LMST05010049	-	C27H44O8	M+H-H2O	38.8	19.1	4.25024	79.7842	Pregnanediol-3-glucuronide	Lipids and lipid-like molecules	Sterol Lipids [ST]	Steroid conjugates [ST05]	479.302	NA	0.821	1	NA
0.82_479.3024m/z	1.74721	0.0400421	1.05623	g603:control	LMST05010038	-	C27H44O8	M+H-H2O	38.8	19.1	4.25024	79.7842	3-alpha,20-alpha-dihydroxy-5-beta-pregnane 3-glucuronide	Lipids and lipid-like molecules	Sterol Lipids [ST]	Steroid conjugates [ST05]	479.302	NA	0.821	1	NA
0.82_567.5101m/z	1.9871	0.00293462	1.21483	g603:control	LMSP02010077	-	C34H63NO4	M+NH4	39	0.587	0.973889	95.6744	Cer(d14:2(4E,6E)/20:1(11Z)(2OH))	Lipids and lipid-like molecules	Sphingolipids [SP]	Ceramides [SP02]	567.51	NA	0.821	1	NA
0.82_567.5101m/z	1.9871	0.00293462	1.21483	g603:control	LMSP02010088	-	C34H63NO4	M+NH4	39	0.587	0.973889	95.6744	Cer(d16:2(4E,6E)/18:1(9Z)(2OH))	Lipids and lipid-like molecules	Sphingolipids [SP]	Ceramides [SP02]	567.51	NA	0.821	1	NA
0.83_437.3713m/z	2.19703	0.00213773	1.29855	g603:control	LMST01040162	-	C29H50O	M+Na	36.7	0	-9.97427	94.4525	28-Isofucostanol	Lipids and lipid-like molecules	Sterol Lipids [ST]	Sterols [ST01]	437.371	NA	0.828917	1	NA
0.83_437.3713m/z	2.19703	0.00213773	1.29855	g603:control	LMST01030140	-	C29H50O	M+Na	36.7	0	-9.97427	94.4525	14-nor-lanosta-5-en-3beta-ol	Lipids and lipid-like molecules	Sterol Lipids [ST]	Sterols [ST01]	437.371	NA	0.828917	1	NA
0.83_437.3713m/z	2.19703	0.00213773	1.29855	g603:control	LMST01040238	-	C29H50O	M+Na	36.7	0	-9.97427	94.4525	(3beta,5alpha,24R)-Stigmast-8(14)-en-3-ol	Lipids and lipid-like molecules	Sterol Lipids [ST]	Sterols [ST01]	437.371	NA	0.828917	1	NA
0.83_437.3713m/z	2.19703	0.00213773	1.29855	g603:control	LMST01040259	-	C29H50O	M+Na	36.7	0	-9.97427	94.4525	isofucostanol	Lipids and lipid-like molecules	Sterol Lipids [ST]	Sterols [ST01]	437.371	NA	0.828917	1	NA
0.83_437.3713m/z	2.19703	0.00213773	1.29855	g603:control	LMST01040157	-	C29H50O	M+Na	36.7	0	-9.97427	94.4525	Fucostanol	Lipids and lipid-like molecules	Sterol Lipids [ST]	Sterols [ST01]	437.371	NA	0.828917	1	NA
0.83_437.3713m/z	2.19703	0.00213773	1.29855	g603:control	LMST01030145	-	C29H50O	M+Na	36.7	0	-9.97427	94.4525	23,24-Dimethylcholest-22-en-3beta-ol	Lipids and lipid-like molecules	Sterol Lipids [ST]	Sterols [ST01]	437.371	NA	0.828917	1	NA
0.83_437.3713m/z	2.19703	0.00213773	1.29855	g603:control	LMST01040250	-	C29H50O	M+Na	36.7	0	-9.97427	94.4525	beta-sitosterol	Lipids and lipid-like molecules	Sterol Lipids [ST]	Sterols [ST01]	437.371	NA	0.828917	1	NA
0.83_437.3713m/z	2.19703	0.00213773	1.29855	g603:control	LMST01110010	-	C29H50O	M+Na	36.7	0	-9.97427	94.4525	Petrostanol	Lipids and lipid-like molecules	Sterol Lipids [ST]	Sterols [ST01]	437.371	NA	0.828917	1	NA
0.83_437.3713m/z	2.19703	0.00213773	1.29855	g603:control	LMST01110011	-	C29H50O	M+Na	36.7	0	-9.97427	94.4525	23,24-dihydro-5alpha-calystanol	Lipids and lipid-like molecules	Sterol Lipids [ST]	Sterols [ST01]	437.371	NA	0.828917	1	NA
0.83_437.3713m/z	2.19703	0.00213773	1.29855	g603:control	LMST01030139	-	C29H50O	M+Na	36.7	0	-9.97427	94.4525	4,24-Dimethylcholest-24-en-3beta-ol	Lipids and lipid-like molecules	Sterol Lipids [ST]	Sterols [ST01]	437.371	NA	0.828917	1	NA
0.83_459.1766m/z	3.62042	0.000364028	1.70519	g603:control	LMPK12110794	-	C26H28O6	M+Na	42.2	18.4	-2.86594	96.0775	Cannflavin A	Lipids and lipid-like molecules	Polyketides [PK]	Flavonoids [PK12]	459.177	NA	0.828917	1	NA
0.83_661.2456m/z	11.3168	0.00140562	2.3555	g603:control	LMPK12112030	-	C33H42O15	M+H-H2O	37.8	6.58	-5.13085	88.493	Wanepimedoside A	Lipids and lipid-like molecules	Polyketides [PK]	Flavonoids [PK12]	661.246	NA	0.828917	1	NA
0.84_288.2873m/z	0.621074	6.06042e-05	1.05729	g603:control	LMFA01020390	-	C17H34O2	M+NH4	39.1	10.3	-8.94223	95.255	3,5-Dimethylpentadecanoic acid	Lipids and lipid-like molecules	Fatty Acyls [FA]	Fatty Acids and Conjugates [FA01]	288.287	NA	0.836683	1	NA
0.84_288.2873m/z	0.621074	6.06042e-05	1.05729	g603:control	LMFA01020201	-	C17H34O2	M+NH4	39.1	10.3	-8.94223	95.255	8-methyl-hexadecanoic acid	Lipids and lipid-like molecules	Fatty Acyls [FA]	Fatty Acids and Conjugates [FA01]	288.287	NA	0.836683	1	NA
0.84_288.2873m/z	0.621074	6.06042e-05	1.05729	g603:control	LMFA07010425	-	C17H34O2	M+NH4	39.1	10.3	-8.94223	95.255	tridecyl butyrate	Lipids and lipid-like molecules	Fatty Acyls [FA]	Fatty esters [FA07]	288.287	NA	0.836683	1	NA
0.84_288.2873m/z	0.621074	6.06042e-05	1.05729	g603:control	C16995	C16995	C17H34O2	M+NH4	39.1	10.3	-8.94223	95.255	Methyl palmitate;	NA	NA	NA	288.287	NA	0.836683	1	NULL
0.84_288.2873m/z	0.621074	6.06042e-05	1.05729	g603:control	LMFA07010415	-	C17H34O2	M+NH4	39.1	10.3	-8.94223	95.255	tetradecyl propionate	Lipids and lipid-like molecules	Fatty Acyls [FA]	Fatty esters [FA07]	288.287	NA	0.836683	1	NA
0.84_288.2873m/z	0.621074	6.06042e-05	1.05729	g603:control	LMFA07010326	-	C17H34O2	M+NH4	39.1	10.3	-8.94223	95.255	12-Methyltetradecyl acetate	Lipids and lipid-like molecules	Fatty Acyls [FA]	Fatty esters [FA07]	288.287	NA	0.836683	1	NA
0.84_288.2873m/z	0.621074	6.06042e-05	1.05729	g603:control	LMFA07010488	-	C17H34O2	M+NH4	39.1	10.3	-8.94223	95.255	formyl 2,6-dimethyl-tetradecanoate	Lipids and lipid-like molecules	Fatty Acyls [FA]	Fatty esters [FA07]	288.287	NA	0.836683	1	NA
0.84_288.2873m/z	0.621074	6.06042e-05	1.05729	g603:control	LMFA01020092	-	C17H34O2	M+NH4	39.1	10.3	-8.94223	95.255	2-methyl-hexadecanoic acid	Lipids and lipid-like molecules	Fatty Acyls [FA]	Fatty Acids and Conjugates [FA01]	288.287	NA	0.836683	1	NA
0.84_288.2873m/z	0.621074	6.06042e-05	1.05729	g603:control	LMFA07010342	-	C17H34O2	M+NH4	39.1	10.3	-8.94223	95.255	Pentadecyl acetate	Lipids and lipid-like molecules	Fatty Acyls [FA]	Fatty esters [FA07]	288.287	NA	0.836683	1	NA
0.84_288.2873m/z	0.621074	6.06042e-05	1.05729	g603:control	LMFA01020194	-	C17H34O2	M+NH4	39.1	10.3	-8.94223	95.255	11-methyl-hexadecanoic acid	Lipids and lipid-like molecules	Fatty Acyls [FA]	Fatty Acids and Conjugates [FA01]	288.287	NA	0.836683	1	NA
0.84_288.2873m/z	0.621074	6.06042e-05	1.05729	g603:control	LMFA07010677	-	C17H34O2	M+NH4	39.1	10.3	-8.94223	95.255	Isopropyl tetradecanoate	Lipids and lipid-like molecules	Fatty Acyls [FA]	Fatty esters [FA07]	288.287	NA	0.836683	1	NA
0.84_288.2873m/z	0.621074	6.06042e-05	1.05729	g603:control	LMFA07010470	-	C17H34O2	M+NH4	39.1	10.3	-8.94223	95.255	formyl hexadecanoate	Lipids and lipid-like molecules	Fatty Acyls [FA]	Fatty esters [FA07]	288.287	NA	0.836683	1	NA
0.84_288.2873m/z	0.621074	6.06042e-05	1.05729	g603:control	LMFA07010487	-	C17H34O2	M+NH4	39.1	10.3	-8.94223	95.255	formyl 2,6,10-trimethyl-tridecanoate	Lipids and lipid-like molecules	Fatty Acyls [FA]	Fatty esters [FA07]	288.287	NA	0.836683	1	NA
0.84_288.2873m/z	0.621074	6.06042e-05	1.05729	g603:control	LMFA01020281	-	C17H34O2	M+NH4	39.1	10.3	-8.94223	95.255	9,14-dimethylpentadecanoic acid	Lipids and lipid-like molecules	Fatty Acyls [FA]	Fatty Acids and Conjugates [FA01]	288.287	NA	0.836683	1	NA
0.84_288.2873m/z	0.621074	6.06042e-05	1.05729	g603:control	LMFA01020197	-	C17H34O2	M+NH4	39.1	10.3	-8.94223	95.255	3-methyl-hexadecanoic acid	Lipids and lipid-like molecules	Fatty Acyls [FA]	Fatty Acids and Conjugates [FA01]	288.287	NA	0.836683	1	NA
0.84_288.2873m/z	0.621074	6.06042e-05	1.05729	g603:control	LMFA01020200	-	C17H34O2	M+NH4	39.1	10.3	-8.94223	95.255	7-methyl-hexadecanoic acid	Lipids and lipid-like molecules	Fatty Acyls [FA]	Fatty Acids and Conjugates [FA01]	288.287	NA	0.836683	1	NA
0.84_288.2873m/z	0.621074	6.06042e-05	1.05729	g603:control	LMFA01020202	-	C17H34O2	M+NH4	39.1	10.3	-8.94223	95.255	9-methyl-hexadecanoic acid	Lipids and lipid-like molecules	Fatty Acyls [FA]	Fatty Acids and Conjugates [FA01]	288.287	NA	0.836683	1	NA
0.84_288.2873m/z	0.621074	6.06042e-05	1.05729	g603:control	LMFA01020196	-	C17H34O2	M+NH4	39.1	10.3	-8.94223	95.255	13-methyl-hexadecanoic acid	Lipids and lipid-like molecules	Fatty Acyls [FA]	Fatty Acids and Conjugates [FA01]	288.287	NA	0.836683	1	NA
0.84_288.2873m/z	0.621074	6.06042e-05	1.05729	g603:control	LMFA01020193	-	C17H34O2	M+NH4	39.1	10.3	-8.94223	95.255	10-methyl-hexadecanoic acid	Lipids and lipid-like molecules	Fatty Acyls [FA]	Fatty Acids and Conjugates [FA01]	288.287	NA	0.836683	1	NA
0.84_306.2764m/z	3.19344	5.54981e-05	1.65862	g603:control	C13846	C13846	C18H37NO	M+Na	39.1	0	-1.06942	96.7631	Octadecanamide; Stearamide; Stearic acid amide;	NA	NA	NA	306.276	NA	0.8443	1	NULL
0.84_306.2764m/z	3.19344	5.54981e-05	1.65862	g603:control	LMFA08010003	C13846	C18H37NO	M+Na	39.1	0	-1.06942	96.7631	Stearamide	Lipids and lipid-like molecules	Fatty Acyls [FA]	Fatty amides [FA08]	306.276	NA	0.8443	1	NULL
0.84_352.0917m/z	1.75093	0.0339636	1.01414	g603:control	LMGP01050059	-	C11H24NO7P	M+K	36.2	33	-1.64288	49.7526	PC(3:0/0:0)	Lipids and lipid-like molecules	Glycerophospholipids [GP]	Glycerophosphocholines [GP01]	352.092	NA	0.836683	1	NA
0.84_352.0917m/z	1.75093	0.0339636	1.01414	g603:control	LMGP01050086	-	C11H24NO7P	M+K	36.2	33	-1.64288	49.7526	PC(0:0/3:0)	Lipids and lipid-like molecules	Glycerophospholipids [GP]	Glycerophosphocholines [GP01]	352.092	NA	0.836683	1	NA
0.84_403.3199m/z	1.98618	0.00145312	1.21351	g603:control	LMST04020033	-	C26H44O4	M+H-H2O	39.2	8.75	-1.93085	89.6852	Dihomoursodeoxycholic acid	Lipids and lipid-like molecules	Sterol Lipids [ST]	Bile acids and derivatives [ST04]	403.32	NA	0.836683	1	NA
0.84_403.3199m/z	1.98618	0.00145312	1.21351	g603:control	LMST04020031	-	C26H44O4	M+H-H2O	39.2	8.75	-1.93085	89.6852	Dihomodeoxycholic acid	Lipids and lipid-like molecules	Sterol Lipids [ST]	Bile acids and derivatives [ST04]	403.32	NA	0.836683	1	NA
0.84_403.3199m/z	1.98618	0.00145312	1.21351	g603:control	LMST04020001	-	C26H44O4	M+H-H2O	39.2	8.75	-1.93085	89.6852	3Alpha,7Alpha,12Alpha-trihydroxy-27-nor-5Beta-cholestan-24-one	Lipids and lipid-like molecules	Sterol Lipids [ST]	Bile acids and derivatives [ST04]	403.32	NA	0.836683	1	NA
0.84_403.3199m/z	1.98618	0.00145312	1.21351	g603:control	LMST04020032	-	C26H44O4	M+H-H2O	39.2	8.75	-1.93085	89.6852	Dihomochenodeoxycholic acid	Lipids and lipid-like molecules	Sterol Lipids [ST]	Bile acids and derivatives [ST04]	403.32	NA	0.836683	1	NA
0.84_407.1474m/z	11.7402	0.00109705	2.24007	g603:control	C10893	C10893	C22H24O6	M+Na	42.2	19.5	2.28142	94.4178	Schizandrin C; Wuweizisu C;	NA	NA	NA	407.147	NA	0.836683	1	NULL
0.84_532.2992m/z	2.34216	1.96832e-05	1.43575	g603:control	LMGP01011251	-	C24H48NO8P	M+Na	37.5	11.5	-3.5615	79.9622	PC(8:0/8:0)	Lipids and lipid-like molecules	Glycerophospholipids [GP]	Glycerophosphocholines [GP01]	532.299	NA	0.836683	1	NA
0.86_271.2486n	0.640772	1.47962e-05	1.0428	g603:control	LMFA01100018	-	C16H33NO2	M+H-H2O, M+H	37.4	0.394	-9.25607	96.9366	2-amino-hexadecanoic acid	Lipids and lipid-like molecules	Fatty Acyls [FA]	Fatty Acids and Conjugates [FA01]	272.256	271.249	0.859533	1	NA
0.86_271.2486n	0.640772	1.47962e-05	1.0428	g603:control	LMFA01100017	-	C16H33NO2	M+H-H2O, M+H	37.4	0.394	-9.25607	96.9366	2S-aminohexadecanoic acid	Lipids and lipid-like molecules	Fatty Acyls [FA]	Fatty Acids and Conjugates [FA01]	272.256	271.249	0.859533	1	NA
0.86_271.2486n	0.640772	1.47962e-05	1.0428	g603:control	LMFA01100016	-	C16H33NO2	M+H-H2O, M+H	37.4	0.394	-9.25607	96.9366	2R-aminohexadecanoic acid	Lipids and lipid-like molecules	Fatty Acyls [FA]	Fatty Acids and Conjugates [FA01]	272.256	271.249	0.859533	1	NA
0.86_333.2014m/z	0.399754	2.10539e-05	1.45745	g603:control	C15753	C15753	C18H30O4	M+Na	38.6	4.13	-7.14644	96.9891	Dihydroalbocycline;	NA	NA	NA	333.201	NA	0.859533	1	NULL
0.86_395.1471m/z	4.53435	2.975e-05	1.90927	g603:control	C10076	C10076	C23H22O6	M+H	49.6	57.9	-4.66892	95.4785	Macluraxanthone; 3-Hydroxyblancoxanthone;	NA	NA	NA	395.147	NA	0.859533	1	NULL
0.86_395.1471m/z	4.53435	2.975e-05	1.90927	g603:control	LMPK12111044	-	C23H22O6	M+H	49.6	57.9	-4.66892	95.4785	Muxiangrin I	Lipids and lipid-like molecules	Polyketides [PK]	Flavonoids [PK12]	395.147	NA	0.859533	1	NA
0.86_495.3351m/z	1.55803	0.00152515	1.00047	g603:control	C16874	C16874	C28H46O7	M+H	31.9	6.93	7.07461	60.2971	Makisterone A;	NA	NA	NA	495.335	NA	0.859533	1	NULL
0.86_495.3351m/z	1.55803	0.00152515	1.00047	g603:control	C08829	C08829	C28H46O7	M+H	31.9	6.93	7.07461	60.2971	Makisterone B;	NA	NA	NA	495.335	NA	0.859533	1	NULL
0.87_193.1191m/z	1.78791	0.000901364	1.13203	g603:control	C18027	C18027	C10H18O2	M+Na	40.8	13.7	-4.72058	95.68	(4R,7S)-7-Isopropyl-4-methyloxepan-2-one; (4R,7S)-4-Methyl-7-(1-methylethyl)-2-Oxepanone; Mentholactone;	NA	NA	NA	193.119	NA	0.86715	1	map00902 Monoterpenoid biosynthesis; map01110 Biosynthesis of secondary metabolites;
0.87_193.1191m/z	1.78791	0.000901364	1.13203	g603:control	LMFA07040025	-	C10H18O2	M+Na	40.8	13.7	-4.72058	95.68	(R)-gamma-Decalactone	Lipids and lipid-like molecules	Fatty Acyls [FA]	Fatty esters [FA07]	193.119	NA	0.86715	1	NA
0.87_193.1191m/z	1.78791	0.000901364	1.13203	g603:control	LMFA07040026	-	C10H18O2	M+Na	40.8	13.7	-4.72058	95.68	10-Methyloxecan-2-one	Lipids and lipid-like molecules	Fatty Acyls [FA]	Fatty esters [FA07]	193.119	NA	0.86715	1	NA
0.87_193.1191m/z	1.78791	0.000901364	1.13203	g603:control	LMPR0102090054	-	C10H18O2	M+Na	40.8	13.7	-4.72058	95.68	(4R,7S)-7-isopropyl-4-methyloxepan-2-one	Lipids and lipid-like molecules	Prenol Lipids [PR]	Isoprenoids [PR01]	193.119	NA	0.86715	1	NA
0.87_193.1191m/z	1.78791	0.000901364	1.13203	g603:control	LMFA07040028	-	C10H18O2	M+Na	40.8	13.7	-4.72058	95.68	Delta-decalactone	Lipids and lipid-like molecules	Fatty Acyls [FA]	Fatty esters [FA07]	193.119	NA	0.86715	1	NA
0.87_193.1191m/z	1.78791	0.000901364	1.13203	g603:control	LMPR0102090055	-	C10H18O2	M+Na	40.8	13.7	-4.72058	95.68	(4R,7R)-7-isopropyl-4-methyloxepan-2-one	Lipids and lipid-like molecules	Prenol Lipids [PR]	Isoprenoids [PR01]	193.119	NA	0.86715	1	NA
0.87_193.1191m/z	1.78791	0.000901364	1.13203	g603:control	C18066	C18066	C10H18O2	M+Na	40.8	13.7	-4.72058	95.68	7-Isopropyl-4-methyloxepan-2-one;	NA	NA	NA	193.119	NA	0.86715	1	NULL
0.87_237.1113m/z	0.39017	0.00688217	1.3761	g603:control	C12457	C12457	C13H16O4	M+H	40.5	9.06	-3.49484	97.7968	3-Dimethylallyl-4-hydroxymandelic acid;	NA	NA	NA	237.111	NA	0.874767	1
0.87_339.0847m/z	10.082	0.000688341	2.34976	g603:control	LMPK12080053	-	C17H16O6	M+Na	47.2	42.5	2.55455	96.6094	Mucroquinone	Lipids and lipid-like molecules	Polyketides [PK]	Flavonoids [PK12]	339.085	NA	0.874767	1	NA
0.87_339.0847m/z	10.082	0.000688341	2.34976	g603:control	LMPK12080052	-	C17H16O6	M+Na	47.2	42.5	2.55455	96.6094	Pendulone	Lipids and lipid-like molecules	Polyketides [PK]	Flavonoids [PK12]	339.085	NA	0.874767	1	NA
0.87_340.2501m/z	1.64776	0.00022704	1.03291	g603:control	C07811	C07811	C20H33N2O+	M+Na	23	1.62	4.99101	19.2961	Hexocyclium;	NA	NA	NA	340.25	NA	0.874767	1	NULL
0.87_368.2546n	0.587452	0.00303008	1.05273	g603:control	C05482	C05482	C21H36O5	M+H-H2O, M+K, M+Na, M+H	39.8	8.47	-4.67959	96.14	Cortol;	NA	NA	NA	391.244	368.255	0.86715	1
0.87_433.1677m/z	1.84687	0.00158743	1.15965	g603:control	LMPK12050308	-	C26H26O7	M+H-H2O	40.6	17.4	6.90051	93.3689	Cajaisoflavone	Lipids and lipid-like molecules	Polyketides [PK]	Flavonoids [PK12]	433.168	NA	0.86715	1	NA
0.87_443.2007m/z	2.2582	3.17285e-06	1.38752	g603:control	LMGP04010030	-	C18H35O10P	M+H	37.5	0.321	-7.59645	95.8385	PG(6:0/6:0)	Lipids and lipid-like molecules	Glycerophospholipids [GP]	Glycerophosphoglycerols [GP04]	443.201	NA	0.86715	1	NA
0.87_457.1610m/z	2.48746	0.000351298	1.35711	g603:control	LMPK12050079	-	C26H26O6	M+Na	42.3	23.9	-2.56912	90.7156	Mundulone	Lipids and lipid-like molecules	Polyketides [PK]	Flavonoids [PK12]	457.161	NA	0.86715	1	NA
0.87_467.3160m/z	1.71435	1.58901e-05	1.14662	g603:control	C08971	C08971	C30H44O5	M+H-H2O	34.1	0	0.858836	71.3933	Propapyriogenin A2;	NA	NA	NA	467.316	NA	0.874767	1	NULL
0.87_467.3160m/z	1.71435	1.58901e-05	1.14662	g603:control	LMST04030214	-	C30H44O5	M+H-H2O	34.1	0	0.858836	71.3933	(25S)-3-oxo-12beta-acetoxy-cholest-1,4-dien-26-oic acid	Lipids and lipid-like molecules	Sterol Lipids [ST]	Bile acids and derivatives [ST04]	467.316	NA	0.874767	1	NA
0.87_721.4873m/z	3.35669	3.88036e-06	1.72439	g603:control	LMPK04000010	C06633	C36H65NO12	M+NH4	37.7	24.3	3.97596	68.8518	Erythromycin D	Lipids and lipid-like molecules	Polyketides [PK]	Macrolides and lactone polyketides [PK04]	721.487	NA	0.86715	1
0.87_721.4873m/z	3.35669	3.88036e-06	1.72439	g603:control	C06633	C06633	C36H65NO12	M+NH4	37.7	24.3	3.97596	68.8518	Erythromycin D;	NA	NA	NA	721.487	NA	0.86715	1
0.88_203.1034m/z	0.474724	0.00185343	1.10002	g603:control	C01239	C01239	C8H16N2O5	M+H-H2O	45.9	43.6	3.27705	89.6986	N-Acetyl-beta-D-glucosaminylamine;	NA	NA	NA	203.103	NA	0.882383	1	NULL
0.88_257.1873m/z	0.570493	6.75307e-05	1.15599	g603:control	LMFA01030359	-	C18H26O2	M+H-H2O	43.5	33.7	-9.95371	94.7388	3,6,9,12,15-octadecapentaenoic acid	Lipids and lipid-like molecules	Fatty Acyls [FA]	Fatty Acids and Conjugates [FA01]	257.187	NA	0.882383	1	NA
0.88_257.1873m/z	0.570493	6.75307e-05	1.15599	g603:control	LMFA01030360	-	C18H26O2	M+H-H2O	43.5	33.7	-9.95371	94.7388	3Z,6Z,9Z,12Z,15Z-octadecapentaenoic acid	Lipids and lipid-like molecules	Fatty Acyls [FA]	Fatty Acids and Conjugates [FA01]	257.187	NA	0.882383	1	NA
0.88_397.1268m/z	4.10592	2.52702e-05	1.88368	g603:control	C09168	C09168	C20H22O7	M+Na	40.9	11.8	2.78342	96.0011	Plaunol D;	NA	NA	NA	397.127	NA	0.882383	1	NULL
0.88_401.3033m/z	2.63839	5.40184e-05	1.52952	g603:control	LMST04010314	-	C24H42O3	M+Na	34.3	4.74	1.72669	68.9709	5beta-Cholane-3alpha,12alpha,24-triol	Lipids and lipid-like molecules	Sterol Lipids [ST]	Bile acids and derivatives [ST04]	401.303	NA	0.882383	1	NA
0.88_487.2311m/z	2.22227	5.15851e-05	1.38735	g603:control	C11297	C11297	C23H36N4O5	M+K	41.5	23.4	-1.5009	85.7221	N-Acetyl-leu-leu-tyr-amide; NAc-LLY-amide;	NA	NA	NA	487.231	NA	0.882383	1	NULL
0.89_169.1190m/z	0.616942	0.000523642	1.04172	g603:control	C05026	C05026	C6H9N5	M+NH4	31.8	0	-4.41989	64.0859	N3-Metyladenine;	NA	NA	NA	169.119	NA	0.89	1	NULL
0.89_265.1091m/z	12.1894	1.30871e-06	2.48158	g603:control	C17227	C17227	C11H20O5S	M+H	38.4	0	-4.87402	97.4866	3-(6'-Methylthio)hexylmalic acid; 3-(6'-Methylthio)hexylmalate;	NA	NA	NA	265.109	NA	0.89	1	map00966 Glucosinolate biosynthesis; map01210 2-Oxocarboxylic acid metabolism;
0.89_265.1091m/z	12.1894	1.30871e-06	2.48158	g603:control	C17226	C17226	C11H20O5S	M+H	38.4	0	-4.87402	97.4866	2-(6'-Methylthio)hexylmalic acid; 2-(6'-Methylthio)hexylmalate;	NA	NA	NA	265.109	NA	0.89	1	map00966 Glucosinolate biosynthesis; map01210 2-Oxocarboxylic acid metabolism;
0.89_351.1708m/z	10.4956	0.0172215	1.94199	g603:control	LMST02030209	-	C21H28O2	M+K	38.3	12.7	-4.0072	83.4433	18-hydroxypregna-1,4,20-trien-3-one	Lipids and lipid-like molecules	Sterol Lipids [ST]	Steroids [ST02]	351.171	NA	0.89	1	NA
0.89_377.1365m/z	3.96742	9.5143e-05	1.80132	g603:control	LMPK12120230	-	C21H22O5	M+Na	44.8	28.7	1.48666	96.9091	Helichromanochalcone	Lipids and lipid-like molecules	Polyketides [PK]	Flavonoids [PK12]	377.136	NA	0.89	1	NA
0.89_377.1365m/z	3.96742	9.5143e-05	1.80132	g603:control	LMPK12120095	-	C21H22O5	M+Na	44.8	28.7	1.48666	96.9091	Xanthoangelol H	Lipids and lipid-like molecules	Polyketides [PK]	Flavonoids [PK12]	377.136	NA	0.89	1	NA
0.89_377.1365m/z	3.96742	9.5143e-05	1.80132	g603:control	LMPK12120239	-	C21H22O5	M+Na	44.8	28.7	1.48666	96.9091	6'',6''-Dimethyl-5''-hydroxy-4'',5''-dihydropyrano[2'',3'':2',3']-4'-hydroxy-6'-methoxychalcone	Lipids and lipid-like molecules	Polyketides [PK]	Flavonoids [PK12]	377.136	NA	0.89	1	NA
0.89_450.3534n	2.14821	2.61717e-05	1.3627	g603:control	LMPR02030028	C02059	C31H46O2	M+NH4, M+Na	37	1.64	8.12291	92.4295	phylloquinone	Lipids and lipid-like molecules	Prenol Lipids [PR]	Quinones and hydroquinones [PR02]	473.36	450.353	0.89	1	map00130 Ubiquinone and other terpenoid-quinone biosynthesis; map01100 Metabolic pathways; map01110 Biosynthesis of secondary metabolites;
0.89_450.3534n	2.14821	2.61717e-05	1.3627	g603:control	C02059	C02059	C31H46O2	M+NH4, M+Na	37	1.64	8.12291	92.4295	Phylloquinone; Vitamin K1; Phytonadione; 2-Methyl-3-phytyl-1,4-naphthoquinone;	NA	NA	NA	473.36	450.353	0.89	1	map00130 Ubiquinone and other terpenoid-quinone biosynthesis; map01100 Metabolic pathways; map01110 Biosynthesis of secondary metabolites;
0.89_531.2593m/z	2.22937	5.87484e-07	1.41968	g603:control	C08883	C08883	C29H38O9	M+H	37.7	7.2	0.879045	82.2885	Uscharidin;	NA	NA	NA	531.259	NA	0.89	1	NULL
0.89_575.2856m/z	1.99349	2.04713e-05	1.28356	g603:control	C08849	C08849	C31H42O10	M+H	39.8	10.9	0.862479	89.1051	Asclepin;	NA	NA	NA	575.286	NA	0.89	1	NULL
0.90_292.2010n	0.421939	2.7654e-05	1.44271	g603:control	C14911	C14911	C18H28O3	M+H-H2O, M+Na	44.7	38	-9.90112	96.3739	17beta-Hydroxy-2-oxa-5alpha-androstan-3-one;	NA	NA	NA	275.198	292.201	0.897617	1	NULL
0.90_293.1718m/z	0.248728	0.00535283	1.6575	g603:control	C16506	C16506	C15H26O4	M+Na	40.6	8.65	-1.92754	96.6516	(10S)-Juvenile hormone III acid diol;	NA	NA	NA	293.172	NA	0.897617	1
0.90_336.0962m/z	25.4543	0.00176624	2.48852	g603:control	C07488	C07488	C12H19IN2	M+NH4	35.3	0	9.82645	87.0879	DMPP; Dimethylphenylpiperazinium iodide; 1,1-Dimethyl-4-phenylpiperazinium Iodide;	NA	NA	NA	336.096	NA	0.897617	1	NULL
0.90_419.2392m/z	0.572508	7.65836e-06	1.10221	g603:control	C15302	C15302	C24H34O6	M+H	44.3	36.2	-8.64376	94.7983	11beta,17,21-Trihydroxy-2alpha-methylpregn-4-ene-3,20-dione 21-acetate; 17-Hydroxy-2alpha-methylcorticosterone 21-acetate; 2alpha-Methylcortisol acetate;	NA	NA	NA	419.239	NA	0.897617	1	NULL
0.90_432.3605n	2.3142	1.44722e-05	1.42645	g603:control	LMST01031069	-	C28H48O3	M+Na, M+K	34.8	2.67	0.462651	71.7816	9-oxo-9,11-seco-campest-5-en-3beta,11-diol	Lipids and lipid-like molecules	Sterol Lipids [ST]	Sterols [ST01]	471.344	432.361	0.897617	1	NA
0.90_517.3175n	1.82968	0.00123273	1.18048	g603:control	LMGP01050038	-	C26H48NO7P	M+H, M+Na	40.3	21.3	1.24895	81.79	PC(18:3(9Z,12Z,15Z)/0:0)	Lipids and lipid-like molecules	Glycerophospholipids [GP]	Glycerophosphocholines [GP01]	518.325	517.317	0.897617	1	NA
0.90_615.3913m/z	1.85918	2.10639e-06	1.24114	g603:control	LMST01080092	-	C34H56O8	M+Na	39.6	37.5	7.63595	69.0502	Collettiside I	Lipids and lipid-like molecules	Sterol Lipids [ST]	Sterols [ST01]	615.391	NA	0.897617	1	NA
0.90_699.3595m/z	2.25767	0.000667958	1.3474	g603:control	LMPR01070207	-	C41H56O7	M+K	36.9	8.73	-9.48566	86.34	Neurosporaxanthin beta-D-glucopyranoside	Lipids and lipid-like molecules	Prenol Lipids [PR]	Isoprenoids [PR01]	699.359	NA	0.897617	1	NA
0.90_815.4986m/z	3.26579	3.67169e-06	1.71028	g603:control	C06764	C06764	C44H72O12	M+Na	39	38.8	8.84651	65.9219	Tetranactin;	NA	NA	NA	815.499	NA	0.897617	1	NULL
0.91_310.2716m/z	3.15602	0.000417242	1.59016	g603:control	LMSP01040003	-	C17H37NO2	M+Na	35.3	0	-0.287281	77.0355	C17 Sphinganine	Lipids and lipid-like molecules	Sphingolipids [SP]	Sphingoid bases [SP01]	310.272	NA	0.905233	1	NA
0.91_321.0736m/z	11.7651	0.000307755	2.3844	g603:control	LMPK12100011	-	C17H14O5	M+Na	40.5	21	0.79481	82.5661	Kuhlmannin	Lipids and lipid-like molecules	Polyketides [PK]	Flavonoids [PK12]	321.074	NA	0.91285	1	NA
0.91_321.0736m/z	11.7651	0.000307755	2.3844	g603:control	LMPK12100047	-	C17H14O5	M+Na	40.5	21	0.79481	82.5661	4'-Hydroxy-5,7-dimethoxy-4-phenylcoumarin	Lipids and lipid-like molecules	Polyketides [PK]	Flavonoids [PK12]	321.074	NA	0.91285	1	NA
0.91_321.0736m/z	11.7651	0.000307755	2.3844	g603:control	LMPK12111644	-	C17H14O5	M+Na	40.5	21	0.79481	82.5661	3,5-Dihydroxy-7-methoxy-8-methylflavone	Lipids and lipid-like molecules	Polyketides [PK]	Flavonoids [PK12]	321.074	NA	0.91285	1	NA
0.91_350.1133n	7.72376	0.00247979	1.98422	g603:control	LMPK12110015	-	C21H18O5	M+H-H2O, M+H	44.3	33	-6.13614	95.392	Semiglabrinol	Lipids and lipid-like molecules	Polyketides [PK]	Flavonoids [PK12]	351.121	350.113	0.905233	1	NA
0.91_350.1133n	7.72376	0.00247979	1.98422	g603:control	LMPK12110017	-	C21H18O5	M+H-H2O, M+H	44.3	33	-6.13614	95.392	Pseudosemiglabrinol	Lipids and lipid-like molecules	Polyketides [PK]	Flavonoids [PK12]	351.121	350.113	0.905233	1	NA
0.91_424.3331n	1.65017	8.27009e-06	1.11616	g603:control	LMPR02020054	-	C29H44O2	M+H, M+NH4	36.2	6.34	-2.45773	77.5227	alpha-tocotrienol	Lipids and lipid-like molecules	Prenol Lipids [PR]	Quinones and hydroquinones [PR02]	442.317	424.333	0.91285	1	NA
0.91_469.3295m/z	2.61496	1.02701e-05	1.53996	g603:control	C14158	C14158	C28H46O4	M+Na	38	8.45	1.58262	83.6267	Stylisterol B;	NA	NA	NA	469.33	NA	0.905233	1	NULL
0.92_297.0735m/z	6.5232	0.00313234	1.88848	g603:control	C09029	C09029	C15H14O5	M+Na	47.4	39.1	0.558737	98.6477	Ptaerochromenol;	NA	NA	NA	297.073	NA	0.920483	1	NULL
0.92_352.3180m/z	1.58577	0.000334632	1.02029	g603:control	LMSP01080056	-	C20H43NO2	M+Na	36.5	7.45	-1.83074	77.2116	N,N-dimethyl-Safingol	Lipids and lipid-like molecules	Sphingolipids [SP]	Sphingoid bases [SP01]	352.318	NA	0.920483	1	NA
0.92_420.1557n	3.88254	0.000123462	1.76713	g603:control	LMPK12110926	-	C25H24O6	M+H-H2O, M+H	39.3	8.86	-3.67654	91.8745	Australone A	Lipids and lipid-like molecules	Polyketides [PK]	Flavonoids [PK12]	421.163	420.156	0.920483	1	NA
0.92_420.1557n	3.88254	0.000123462	1.76713	g603:control	LMPK12110914	-	C25H24O6	M+H-H2O, M+H	39.3	8.86	-3.67654	91.8745	Brosimone G	Lipids and lipid-like molecules	Polyketides [PK]	Flavonoids [PK12]	421.163	420.156	0.920483	1	NA
0.92_457.3284m/z	1.74437	1.52617e-05	1.16017	g603:control	LMST03020555	-	C27H46O4	M+Na	33	3.49	-1.10483	62.9507	1alpha,25-dihydroxy-2alpha-hydroxymethyl-19-norvitamin D3 / 1alpha,25-dihydroxy-2alpha-hydroxymethyl-19-norcholecalciferolcholecalciferol	Lipids and lipid-like molecules	Sterol Lipids [ST]	Secosteroids [ST03]	457.328	NA	0.920483	1	NA
0.92_457.3284m/z	1.74437	1.52617e-05	1.16017	g603:control	LMST03020560	-	C27H46O4	M+Na	33	3.49	-1.10483	62.9507	1alpha,25-dihydroxy-2alpha-hydroxymethyl-19-nor-20-epivitamin D3 / 1alpha,25-dihydroxy-2alpha-hydroxymethyl-19-nor-20-epicholecalciferol	Lipids and lipid-like molecules	Sterol Lipids [ST]	Secosteroids [ST03]	457.328	NA	0.920483	1	NA
0.92_457.3284m/z	1.74437	1.52617e-05	1.16017	g603:control	LMST03020561	-	C27H46O4	M+Na	33	3.49	-1.10483	62.9507	1alpha,25-dihydroxy-2beta-hydroxymethyl-19-nor-20-epivitamin D3 / 1alpha,25-dihydroxy-2beta-hydroxymethyl-19-nor-20-epicholecalciferol	Lipids and lipid-like molecules	Sterol Lipids [ST]	Secosteroids [ST03]	457.328	NA	0.920483	1	NA
0.92_457.3284m/z	1.74437	1.52617e-05	1.16017	g603:control	LMST03020556	-	C27H46O4	M+Na	33	3.49	-1.10483	62.9507	1alpha,25-dihydroxy-2beta-hydroxymethyl-19-norvitamin D3 / 1alpha,25-dihydroxy-2beta-hydroxymethyl-19-norcholecalciferol	Lipids and lipid-like molecules	Sterol Lipids [ST]	Secosteroids [ST03]	457.328	NA	0.920483	1	NA
0.93_323.0891m/z	7.38533	0.000665831	2.10772	g603:control	C17047	C17047	C17H16O5	M+Na	41.9	17.4	0.22674	92.3139	Phellopterin;	NA	NA	NA	323.089	NA	0.9281	1	NULL
0.93_323.0891m/z	7.38533	0.000665831	2.10772	g603:control	C17503	C17503	C17H16O5	M+Na	41.9	17.4	0.22674	92.3139	Cnidilin; Isophellopterin;	NA	NA	NA	323.089	NA	0.9281	1	NULL
0.93_352.1290n	6.54024	0.00254904	1.88177	g603:control	LMPK12070047	-	C21H20O5	M+H, M+Na	47.1	45.5	-5.83328	96.8745	Neorautane	Lipids and lipid-like molecules	Polyketides [PK]	Flavonoids [PK12]	353.136	352.129	0.9281	1	NA
0.93_353.1862m/z	7.92527	0.000482682	2.06543	g603:control	C15086	C15086	C21H24N2O3	M+H	28.6	0.382	0.709339	43.5559	3-Allyloxyestra-1,3,5(10),7-tetraene-16,17-dione dioxime;	NA	NA	NA	353.186	NA	0.9281	1	NULL
0.93_625.4005m/z	1.56543	4.18422e-05	1.03202	g603:control	LMPR01070217	-	C40H58O3	M+K	37.1	5.43	-2.07704	82.7669	OH-Demethylspheroidenone	Lipids and lipid-like molecules	Prenol Lipids [PR]	Isoprenoids [PR01]	625.401	NA	0.9281	1	NA
0.94_267.1693m/z	0.593268	0.000582532	1.0946	g603:control	C11696	C11696	C14H22N2O3	M+H	37	0	-3.90021	89.6098	Practolol;	NA	NA	NA	267.169	NA	0.943333	1	NULL
0.94_364.3193m/z	3.00606	4.66737e-05	1.62612	g603:control	C10825	C10825	C23H41NO2	M+H	38.2	0.873	-4.72404	95.6917	Terminaline;	NA	NA	NA	364.319	NA	0.935717	1	NULL
0.94_370.2699n	0.449171	0.000193998	1.38327	g603:control	C13674	C13674	C22H34N4O	M+Na, M+K, M+H	37.8	0.44	-9.03659	98.4696	1-Naphthylacetylspermine;	NA	NA	NA	393.259	370.27	0.943333	1	NULL
0.94_379.1497m/z	3.80111	3.81971e-05	1.7846	g603:control	C09308	C09308	C21H24O5	M+Na	43.1	30.6	-5.35057	91.0495	Rutamarin;	NA	NA	NA	379.15	NA	0.935717	1	NULL
0.94_397.1627m/z	3.75193	4.53535e-05	1.78696	g603:control	LMPK12140478	-	C23H26O7	M+H-H2O	49.2	56	-4.5888	95.5111	Heteroflavanone C	Lipids and lipid-like molecules	Polyketides [PK]	Flavonoids [PK12]	397.163	NA	0.943333	1	NA
0.94_401.1370m/z	2.35721	0.000305049	1.39536	g603:control	LMPK12120480	-	C23H22O5	M+Na	47.7	50.5	2.77858	91.3125	2',6'-Dihydroxy-4'-methoxy-3'-(2-hydroxybenzyl)dihydrochalcone	Lipids and lipid-like molecules	Polyketides [PK]	Flavonoids [PK12]	401.137	NA	0.935717	1	NA
0.94_401.1370m/z	2.35721	0.000305049	1.39536	g603:control	LMPK12120467	-	C23H22O5	M+Na	47.7	50.5	2.77858	91.3125	Isouvaretin	Lipids and lipid-like molecules	Polyketides [PK]	Flavonoids [PK12]	401.137	NA	0.935717	1	NA
0.94_407.2376m/z	0.467086	0.000636613	1.17769	g603:control	LMPR02020058	-	C25H36O2	M+K	36.7	0	7.91053	92.3233	didesmethyl tocotrienol	Lipids and lipid-like molecules	Prenol Lipids [PR]	Quinones and hydroquinones [PR02]	407.238	NA	0.935717	1	NA
0.94_419.1479m/z	1.85201	0.00107162	1.15962	g603:control	LMPK12120527	-	C25H22O6	M+H	50.5	59.9	-2.31316	95.4623	Calomelanol A	Lipids and lipid-like molecules	Polyketides [PK]	Flavonoids [PK12]	419.148	NA	0.943333	1	NA
0.94_467.2056m/z	2.92576	0.000187923	1.57225	g603:control	LMPK12050270	-	C27H30O7	M+H	43.2	26.4	-1.83487	91.7768	Pumilaisoflavone C	Lipids and lipid-like molecules	Polyketides [PK]	Flavonoids [PK12]	467.206	NA	0.943333	1	NA
0.94_581.3671m/z	1.5744	9.95877e-06	1.05113	g603:control	LMST05050016	-	C32H54O10	M+H-H2O	33.4	0.187	-2.15189	69.1782	Kurilensoside G	Lipids and lipid-like molecules	Sterol Lipids [ST]	Steroid conjugates [ST05]	581.367	NA	0.943333	1	NA
0.94_603.3993m/z	1.66377	9.70136e-05	1.09672	g603:control	LMGP10010276	-	C32H59O8P	M+H	34.2	0	-4.54132	76.3601	PA(17:2(9Z,12Z)/12:0)	Lipids and lipid-like molecules	Glycerophospholipids [GP]	Glycerophosphates [GP10]	603.399	NA	0.935717	1	NA
0.94_603.3993m/z	1.66377	9.70136e-05	1.09672	g603:control	LMGP10010111	-	C32H59O8P	M+H	34.2	0	-4.54132	76.3601	PA(14:1(9Z)/15:1(9Z))	Lipids and lipid-like molecules	Glycerophospholipids [GP]	Glycerophosphates [GP10]	603.399	NA	0.935717	1	NA
0.94_613.2575m/z	1.8089	3.59566e-05	1.18537	g603:control	C11225	C11225	C30H42N2O9	M+K	37.5	6.31	9.22108	91.4205	Herbimycin; Herbimycin A;	NA	NA	NA	613.257	NA	0.943333	1	NULL
0.94_635.2264m/z	9.26734	4.66737e-05	2.32199	g603:control	C05080	C05080	C31H36N2O11	M+Na	36.1	0.347	8.54029	89.862	Novobiocin;	NA	NA	NA	635.226	NA	0.943333	1
0.94_656.4635m/z	1.7757	8.60865e-05	1.1673	g603:control	LMGP01010521	-	C36H68NO8P	M+H-H2O	40.5	14.3	-2.11442	90.698	PC(14:1(9E)/14:1(9E))	Lipids and lipid-like molecules	Glycerophospholipids [GP]	Glycerophosphocholines [GP01]	656.464	NA	0.935717	1	NA
0.94_656.4635m/z	1.7757	8.60865e-05	1.1673	g603:control	LMGP02010564	-	C36H68NO8P	M+H-H2O	40.5	14.3	-2.11442	90.698	PE(17:1(9Z)/14:1(9Z))	Lipids and lipid-like molecules	Glycerophospholipids [GP]	Glycerophosphoethanolamines [GP02]	656.464	NA	0.935717	1	NA
0.94_656.4635m/z	1.7757	8.60865e-05	1.1673	g603:control	LMGP01010523	-	C36H68NO8P	M+H-H2O	40.5	14.3	-2.11442	90.698	PC(14:1(9Z)/14:1(9Z))	Lipids and lipid-like molecules	Glycerophospholipids [GP]	Glycerophosphocholines [GP01]	656.464	NA	0.935717	1	NA
0.94_656.4635m/z	1.7757	8.60865e-05	1.1673	g603:control	LMGP02010430	-	C36H68NO8P	M+H-H2O	40.5	14.3	-2.11442	90.698	PE(14:1(9Z)/17:1(9Z))	Lipids and lipid-like molecules	Glycerophospholipids [GP]	Glycerophosphoethanolamines [GP02]	656.464	NA	0.935717	1	NA
0.94_717.2353m/z	49.5932	4.00734e-05	2.96295	g603:control	C19198	C19198	C39H41N3NaO6S2+	M+H-H2O	37.3	0	6.9657	94.2686	Benzyl violet 4B; Benzyl violet;	NA	NA	NA	717.235	NA	0.943333	1	NULL
0.94_834.5813m/z	2.90332	1.70359e-06	1.6248	g603:control	LMSP06020005	-	C44H85NO12S	M+H-H2O	36.2	13.5	6.22763	74.6846	(3'-sulfo)Galbeta-Cer(d18:1/20:0(2OH))	Lipids and lipid-like molecules	Sphingolipids [SP]	Acidic glycosphingolipids [SP06]	834.581	NA	0.943333	1	NA
0.95_477.1865m/z	2.90154	0.00106896	1.50318	g603:control	LMPK12140480	-	C26H30O7	M+Na	44.8	33.1	-4.04938	95.356	Leachianone D	Lipids and lipid-like molecules	Polyketides [PK]	Flavonoids [PK12]	477.187	NA	0.95095	1	NA
0.95_569.3119m/z	1.88106	0.00034607	1.18935	g603:control	C11954	C11954	C33H46O9	M+H-H2O	37.9	13.3	1.69178	78.4816	5-Oxoavermectin ''2b'' aglycone;	NA	NA	NA	569.312	NA	0.95095	1
0.96_383.1461m/z	2.98677	0.000681147	1.54503	g603:control	LMPK12120599	-	C20H24O6	M+Na	39.2	0	-1.03362	97.3487	Brosimacutin I	Lipids and lipid-like molecules	Polyketides [PK]	Flavonoids [PK12]	383.146	NA	0.958567	1	NA
0.96_383.1461m/z	2.98677	0.000681147	1.54503	g603:control	C20454	C20454	C20H24O6	M+Na	39.2	0	-1.03362	97.3487	(-)-Lariciresinol;	NA	NA	NA	383.146	NA	0.958567	1	NULL
0.96_383.1461m/z	2.98677	0.000681147	1.54503	g603:control	C10646	C10646	C20H24O6	M+Na	39.2	0	-1.03362	97.3487	Lariciresinol; (+)-Lariciresinol;	NA	NA	NA	383.146	NA	0.958567	1	NULL
0.96_383.1461m/z	2.98677	0.000681147	1.54503	g603:control	C09449	C09449	C20H24O6	M+Na	39.2	0	-1.03362	97.3487	Euponin;	NA	NA	NA	383.146	NA	0.958567	1	NULL
0.96_703.2332m/z	8.51587	0.0073464	2.38966	g603:control	C11730	C11730	C44H32N4O4	M+Na	36.1	0	2.33503	83.4709	Temoporfin; Foscan;	NA	NA	NA	703.233	NA	0.958567	1	NULL
0.96_721.3962m/z	1.66121	2.93781e-05	1.10456	g603:control	C09156	C09156	C43H52N4O6	M+H	36	0	0.358762	80.4488	Epivoacorine;	NA	NA	NA	721.396	NA	0.958567	1	NULL
0.96_790.5554m/z	2.79638	2.86848e-06	1.59058	g603:control	LMGP03010134	-	C42H80NO10P	M+H	42.4	38	-4.91926	79.7791	PS(14:1(9Z)/22:0)	Lipids and lipid-like molecules	Glycerophospholipids [GP]	Glycerophosphoserines [GP03]	790.555	NA	0.958567	1	NA
0.97_316.2826m/z	0.606336	0.00399461	1.01416	g603:control	LMFA02000181	-	C18H34O3	M+NH4	48.2	51.3	-6.72702	97.4582	19-HOME(9Z)	Lipids and lipid-like molecules	Fatty Acyls [FA]	Octadecanoids [FA02]	316.283	NA	0.973817	1	NA
0.97_316.2826m/z	0.606336	0.00399461	1.01416	g603:control	C19616	C19616	C18H34O3	M+NH4	48.2	51.3	-6.72702	97.4582	18-Hydroxyoleate;	NA	NA	NA	316.283	NA	0.973817	1	map00073 Cutin, suberine and wax biosynthesis;
0.97_433.1633m/z	2.61201	0.0025003	1.43103	g603:control	C17036	C17036	C21H30O7	M+K	46.8	43.1	2.49744	93.9114	Nigakilactone N;	NA	NA	NA	433.163	NA	0.973817	1	NULL
0.97_433.1633m/z	2.61201	0.0025003	1.43103	g603:control	C17035	C17035	C21H30O7	M+K	46.8	43.1	2.49744	93.9114	Nigakilactone M;	NA	NA	NA	433.163	NA	0.973817	1	NULL
0.97_611.5366m/z	0.550987	0.00304245	1.07558	g603:control	LMGL02030025	-	C39H72O3	M+Na	37.3	0	-1.38221	88.2791	1-(14-methyl-pentadecanyl)-2-(8-[3]-ladderane-octanyl)-sn-glycerol	Lipids and lipid-like molecules	Glycerolipids [GL]	Diradylglycerols [GL02]	611.537	NA	0.966183	1	NA
0.97_625.3222m/z	2.95853	0.000159971	1.59732	g603:control	C09419	C09419	C38H44N2O6	M+H	36.2	0	-8.05853	89.8617	Dauricine;	NA	NA	NA	625.322	NA	0.973817	1	NULL
0.97_687.2252m/z	13.3963	0.0168923	2.60104	g603:control	LMPK12140614	-	C32H40O15	M+Na	36.7	1.57	-1.05966	83.2931	Nirurin	Lipids and lipid-like molecules	Polyketides [PK]	Flavonoids [PK12]	687.225	NA	0.973817	1	NA
0.97_800.5696m/z	0.526204	0.021097	1.05446	g603:control	LMGP06020020	-	C40H79O12P	M+NH4	36.8	0.131	6.25335	90.9727	PI(O-18:0/13:0)	Lipids and lipid-like molecules	Glycerophospholipids [GP]	Glycerophosphoinositols [GP06]	800.57	NA	0.973817	1	NA
0.97_800.5696m/z	0.526204	0.021097	1.05446	g603:control	LMGP06020006	-	C40H79O12P	M+NH4	36.8	0.131	6.25335	90.9727	PI(O-16:0/15:0)	Lipids and lipid-like molecules	Glycerophospholipids [GP]	Glycerophosphoinositols [GP06]	800.57	NA	0.973817	1	NA
0.98_344.2772m/z	1.71305	1.31641e-05	1.15389	g603:control	LMFA05000594	-	C19H34O4	M+NH4	35.7	6.7	-7.17147	79.9576	1-Acetoxy-2-hydroxy-16-heptadecen-4-one	Lipids and lipid-like molecules	Fatty Acyls [FA]	Fatty alcohols [FA05]	344.277	NA	0.981433	1	NA
0.98_638.5427n	3.50281	0.00191347	1.61479	g603:control	C05810	C05810	C46H70O	M+H, M+Na	38.5	0.884	0.0724607	91.5528	2-Octaprenylphenol;	NA	NA	NA	661.532	638.543	0.981433	1	map00130 Ubiquinone and other terpenoid-quinone biosynthesis; map01110 Biosynthesis of secondary metabolites;
0.98_702.5008m/z	2.21892	1.30136e-05	1.39284	g603:control	LMGP03020021	-	C38H74NO9P	M+H-H2O	33.2	10.9	-8.36886	64.2382	PS(O-18:0/14:1(9Z))	Lipids and lipid-like molecules	Glycerophospholipids [GP]	Glycerophosphoserines [GP03]	702.501	NA	0.981433	1	NA
0.99_437.2941m/z	2.08713	0.000531152	1.33537	g603:control	LMPR0105040002	-	C25H40O6	M+H	42.7	30.4	9.8973	93.9665	(-)-Salvisyriacolide	Lipids and lipid-like molecules	Prenol Lipids [PR]	Isoprenoids [PR01]	437.294	NA	0.98905	1	NA
1.00_298.0445m/z	9.57334	0.00421036	2.35913	g603:control	C06606	C06606	C10H14NO6P	M+Na	37.1	0	-2.06673	88.0472	Paraoxon; O,O-Diethyl-O-p-nitrophenylphosphoric acid;	NA	NA	NA	298.045	NA	0.996667	1
1.00_313.0684m/z	6.92046	6.02655e-05	2.1241	g603:control	C18825	C18825	C12H18O7	M+K	38.9	0	-0.02018	94.2919	Dikegulac; Diprogulic acid;	NA	NA	NA	313.068	NA	1.0044	1	NULL
1.00_437.2473m/z	2.09817	0.0435542	1.30047	g603:control	C14603	C14603	C26H38O3	M+K	35.7	0	5.05147	84.512	17beta-Hydroxyestr-4-en-3-one cyclopentanepropionate; 19-Nortestosterone cyclopentylpropionate;	NA	NA	NA	437.247	NA	1.0044	1	NULL
1.00_437.2473m/z	2.09817	0.0435542	1.30047	g603:control	LMST02030216	-	C26H38O3	M+K	35.7	0	5.05147	84.512	Ximaosteroid C	Lipids and lipid-like molecules	Sterol Lipids [ST]	Steroids [ST02]	437.247	NA	1.0044	1	NA
1.00_437.2473m/z	2.09817	0.0435542	1.30047	g603:control	LMST03020034	-	C26H38O3	M+K	35.7	0	5.05147	84.512	(22E,24E)-1alpha,26-dihydroxy-22,23,24,25-tetradehydro-27-norvitamin D3 / (22E,24E)-1alpha,26-dihydroxy-22,23,24,25-tetradehydro-27-norcholecalciferol	Lipids and lipid-like molecules	Sterol Lipids [ST]	Secosteroids [ST03]	437.247	NA	1.0044	1	NA
1.00_655.3952m/z	1.74977	0.000853487	1.09065	g603:control	C04216	C04216	C35H60O7P2	M+H	36.4	0	9.96116	92.8277	all-trans-Heptaprenyl diphosphate;	NA	NA	NA	655.395	NA	1.0044	1	map00900 Terpenoid backbone biosynthesis; map01110 Biosynthesis of secondary metabolites;
1.00_655.3952m/z	1.74977	0.000853487	1.09065	g603:control	LMPR03030006	C04216	C35H60O7P2	M+H	36.4	0	9.96116	92.8277	all-trans-heptaprenyl diphosphate	Lipids and lipid-like molecules	Prenol Lipids [PR]	Polyprenols [PR03]	655.395	NA	1.0044	1	map00900 Terpenoid backbone biosynthesis; map01110 Biosynthesis of secondary metabolites;
1.00_655.3952m/z	1.74977	0.000853487	1.09065	g603:control	C17436	C17436	C35H60O7P2	M+H	36.4	0	9.96116	92.8277	di-trans,poly-cis-Heptaprenyl diphosphate; ditrans,tetracis-Heptaprenyl diphosphate;	NA	NA	NA	655.395	NA	1.0044	1	NULL
1.00_967.6111m/z	4.01218	6.16364e-06	1.84758	g603:control	LMGP06020069	-	C51H93O12P	M+K	37.9	22.3	8.0624	76.3969	PI(O-20:0/22:4(7Z,10Z,13Z,16Z))	Lipids and lipid-like molecules	Glycerophospholipids [GP]	Glycerophosphoinositols [GP06]	967.611	NA	1.0044	1	NA
1.01_280.2979m/z	0.446569	0.000209388	1.33911	g603:control	C11285	C11285	C19H39NO	M+H-H2O	38	0	-6.74169	97.3805	Tridemorph; 2,6-Dimethyl-4-tridecylmorpholine;	NA	NA	NA	280.298	NA	1.01203	1	NULL
1.01_294.2171n	0.638479	0.000282959	1.01773	g603:control	LMFA02000156	-	C18H30O3	M+H-H2O, M+K, M+Na, M+H	44	31.1	-8.22671	97.9282	alpha-kamlolenic acid	Lipids and lipid-like molecules	Fatty Acyls [FA]	Octadecanoids [FA02]	277.214	294.217	1.01203	1	NA
1.01_309.0735m/z	3.96764	0.000245087	1.78249	g603:control	C20445	C20445	C18H14O6	M+H-H2O	41.5	20.7	-7.00084	94.904	Dihydrosterigmatocystin; DHST;	NA	NA	NA	309.073	NA	1.01203	1
1.01_405.1681m/z	3.55216	0.00081089	1.66677	g603:control	LMPK12120133	-	C25H26O6	M+H-H2O	44.3	31.8	-3.58772	93.9721	Flemingin B	Lipids and lipid-like molecules	Polyketides [PK]	Flavonoids [PK12]	405.168	NA	1.01203	1	NA
1.01_405.1681m/z	3.55216	0.00081089	1.66677	g603:control	LMPK12120202	-	C25H26O6	M+H-H2O	44.3	31.8	-3.58772	93.9721	Flemiwallichin B	Lipids and lipid-like molecules	Polyketides [PK]	Flavonoids [PK12]	405.168	NA	1.01203	1	NA
1.01_405.1681m/z	3.55216	0.00081089	1.66677	g603:control	LMPK12120203	-	C25H26O6	M+H-H2O	44.3	31.8	-3.58772	93.9721	Flemiwallichin A	Lipids and lipid-like molecules	Polyketides [PK]	Flavonoids [PK12]	405.168	NA	1.01203	1	NA
1.01_405.1681m/z	3.55216	0.00081089	1.66677	g603:control	LMPK12120132	-	C25H26O6	M+H-H2O	44.3	31.8	-3.58772	93.9721	Flemingin C	Lipids and lipid-like molecules	Polyketides [PK]	Flavonoids [PK12]	405.168	NA	1.01203	1	NA
1.01_436.1872n	2.26147	0.000566667	1.3737	g603:control	LMPK12110794	-	C26H28O6	M+H, M+Na	42.4	17.9	-3.09046	97.64	Cannflavin A	Lipids and lipid-like molecules	Polyketides [PK]	Flavonoids [PK12]	437.195	436.187	1.01203	1	NA
1.01_596.3945n	2.14603	2.43284e-07	1.38375	g603:control	LMST01070001	-	C33H56O9	M+H, M+NH4	38.4	13.9	3.506	82.1743	26-O-[beta-D-glucopyranosyl]-25R-furostan-3beta,22alpha,26-triol	Lipids and lipid-like molecules	Sterol Lipids [ST]	Sterols [ST01]	614.449	596.395	1.01203	1	NA
1.01_619.4050m/z	1.69966	5.8952e-05	1.10955	g603:control	C13927	C13927	C29H52N10O6	M+H-H2O	37.2	11.8	1.79438	76.2473	Argiotoxin 636; Argiopin;	NA	NA	NA	619.405	NA	1.01203	1	NULL
1.02_569.2563m/z	0.569714	0.00515836	1.00591	g603:control	LMST01130008	-	C30H42O8	M+K	37.8	6.01	9.67386	93.4453	Proscillaridin A	Lipids and lipid-like molecules	Sterol Lipids [ST]	Sterols [ST01]	569.256	NA	1.01973	1	NA
1.02_569.2563m/z	0.569714	0.00515836	1.00591	g603:control	C12816	C12816	C30H42O8	M+K	37.8	6.01	9.67386	93.4453	Proscillaridin;	NA	NA	NA	569.256	NA	1.01973	1	NULL
1.02_715.2206m/z	39.6803	0.000930055	2.83306	g603:control	LMPK12112010	-	C33H40O16	M+Na	38.8	3.43	-0.30503	90.7745	Cuhuoside	Lipids and lipid-like molecules	Polyketides [PK]	Flavonoids [PK12]	715.221	NA	1.01973	1	NA
1.02_965.5823m/z	2.75014	3.38163e-05	1.53433	g603:control	LMGP06030086	-	C51H91O12P	M+K	36	13.4	-6.16365	73.526	PI(P-20:0/22:4(7Z,10Z,13Z,16Z))	Lipids and lipid-like molecules	Glycerophospholipids [GP]	Glycerophosphoinositols [GP06]	965.582	NA	1.01973	1	NA
1.03_380.1240n	3.23401	0.000319963	1.65257	g603:control	LMPK12112678	-	C22H20O6	M+H-H2O, M+H	42.1	23.8	-5.2413	92.7185	Vellokaempferol 3,5-dimethyl ether	Lipids and lipid-like molecules	Polyketides [PK]	Flavonoids [PK12]	381.131	380.124	1.02735	1	NA
1.03_380.1240n	3.23401	0.000319963	1.65257	g603:control	LMPK12111587	-	C22H20O6	M+H-H2O, M+H	42.1	23.8	-5.2413	92.7185	4'-Hydroxy-3,6-dimethoxy-6'',6''-dimethylpyrano[2,3:7,8]flavone	Lipids and lipid-like molecules	Polyketides [PK]	Flavonoids [PK12]	381.131	380.124	1.02735	1	NA
1.03_380.1240n	3.23401	0.000319963	1.65257	g603:control	LMPK12090047	-	C22H20O6	M+H-H2O, M+H	42.1	23.8	-5.2413	92.7185	1-O-Methylglycyrol	Lipids and lipid-like molecules	Polyketides [PK]	Flavonoids [PK12]	381.131	380.124	1.02735	1	NA
1.03_471.3447m/z	1.77322	3.28116e-06	1.18507	g603:control	LMST01080086	-	C28H48O4	M+Na	37.2	3.59	0.569731	82.9127	Chlorogenin	Lipids and lipid-like molecules	Sterol Lipids [ST]	Sterols [ST01]	471.345	NA	1.02735	1	NA
1.04_215.0829m/z	1.91181	0.0321828	1.01705	g603:control	C19457	C19457	C15H12	M+Na	33.3	0	-1.37261	68.2527	1-Methylphenanthrene;	NA	NA	NA	215.083	NA	1.0427	1	NULL
1.04_295.0577m/z	2.36291	0.0231066	1.37402	g603:control	LMPK12140219	-	C15H12O5	M+Na	41.8	21.6	0.117747	87.6869	2beta-5,7-Trihydroxyflavanone	Lipids and lipid-like molecules	Polyketides [PK]	Flavonoids [PK12]	295.058	NA	1.03508	1	NA
1.04_295.0577m/z	2.36291	0.0231066	1.37402	g603:control	LMPK12140657	-	C15H12O5	M+Na	41.8	21.6	0.117747	87.6869	Dihydronorwogonin	Lipids and lipid-like molecules	Polyketides [PK]	Flavonoids [PK12]	295.058	NA	1.03508	1	NA
1.04_295.0577m/z	2.36291	0.0231066	1.37402	g603:control	LMPK12140610	-	C15H12O5	M+Na	41.8	21.6	0.117747	87.6869	Dihydrobaicalein	Lipids and lipid-like molecules	Polyketides [PK]	Flavonoids [PK12]	295.058	NA	1.03508	1	NA
1.04_321.0735m/z	2.26617	0.015221	1.19909	g603:control	C18599	C18599	C17H14O5	M+Na	50.8	59.2	0.41286	95.4454	Coumafuryl; Fumarin;	NA	NA	NA	321.073	NA	1.0427	1	NULL
1.04_335.0893m/z	2.11415	0.0436238	1.05802	g603:control	C09747	C09747	C15H20O6	M+K	42.9	54.6	0.494355	60.5804	Vomitoxin; Deoxynivalenol; DON;	NA	NA	NA	335.089	NA	1.0427	1	NULL
1.04_335.0893m/z	2.11415	0.0436238	1.05802	g603:control	LMPR0103180002	C09747	C15H20O6	M+K	42.9	54.6	0.494355	60.5804	Vomitoxin	Lipids and lipid-like molecules	Prenol Lipids [PR]	Isoprenoids [PR01]	335.089	NA	1.0427	1	NULL
1.04_407.1835m/z	1.66939	0.0159495	1.04215	g603:control	C12202	C12202	C20H32O6	M+K	46.1	35.3	1.13315	96.6612	Platenolide A; Platenolide I;	NA	NA	NA	407.183	NA	1.03508	1	NULL
1.04_422.2931m/z	1.55612	1.47641e-05	1.03816	g603:control	C08713	C08713	C24H39NO5	M+H	30.1	0	7.08453	58.6465	Talatizamine;	NA	NA	NA	422.293	NA	1.03508	1	NULL
1.04_433.1635m/z	3.19636	0.000186927	1.64689	g603:control	LMPK12110931	-	C26H26O7	M+H-H2O	41.1	15.1	-2.40743	93.1188	Dihydrocycloartomunin	Lipids and lipid-like molecules	Polyketides [PK]	Flavonoids [PK12]	433.163	NA	1.0427	1	NA
1.04_435.1790m/z	3.23008	4.1231e-05	1.68095	g603:control	LMPK12113145	-	C26H28O7	M+H-H2O	44.8	34.3	-2.75084	92.9366	5,7-Dihydroxy-8-methoxy-3,4'-diprenyloxyflavone	Lipids and lipid-like molecules	Polyketides [PK]	Flavonoids [PK12]	435.179	NA	1.0427	1	NA
1.04_451.3143m/z	1.74059	2.86808e-05	1.15849	g603:control	LMST01010152	-	C28H44O3	M+Na	31.4	10.7	-9.2605	56.4732	4alpha-carboxy-zymosterol	Lipids and lipid-like molecules	Sterol Lipids [ST]	Sterols [ST01]	451.314	NA	1.03508	1	NA
1.04_483.2481m/z	3.08231	0.000943921	1.56652	g603:control	LMPK12120412	-	C30H36O4	M+Na	39.7	10.5	-5.44556	94.0509	Munchiwarin	Lipids and lipid-like molecules	Polyketides [PK]	Flavonoids [PK12]	483.248	NA	1.0427	1	NA
1.04_519.3322n	2.14637	0.00452382	1.25273	g603:control	LMGP01050034	-	C26H50NO7P	M+H, M+Na	39.6	0	-0.47284	98.5216	PC(18:2(2E,4E)/0:0)	Lipids and lipid-like molecules	Glycerophospholipids [GP]	Glycerophosphocholines [GP01]	520.34	519.332	1.0427	1	NA
1.04_519.3322n	2.14637	0.00452382	1.25273	g603:control	LMGP01050035	-	C26H50NO7P	M+H, M+Na	39.6	0	-0.47284	98.5216	PC(18:2(9Z,12Z)/0:0)	Lipids and lipid-like molecules	Glycerophospholipids [GP]	Glycerophosphocholines [GP01]	520.34	519.332	1.0427	1	NA
1.04_722.5029m/z	1.64505	3.32119e-05	1.08568	g603:control	LMSP0501AA58	-	C39H73NO8	M+K	44.1	45.4	8.8918	85.0301	GlcCer(d15:2(4E,6E)/18:0)	Lipids and lipid-like molecules	Sphingolipids [SP]	Neutral glycosphingolipids [SP05]	722.503	NA	1.03508	1	NA
1.04_727.4552m/z	1.98473	4.14989e-05	1.29492	g603:control	LMPR01070017	-	C46H64O8	M+H-H2O	41	32.1	-2.13833	75.2088	Adonixanthin 3-glucoside	Lipids and lipid-like molecules	Prenol Lipids [PR]	Isoprenoids [PR01]	727.455	NA	1.03508	1	NA
1.06_379.1158m/z	2.90207	0.000154494	1.60561	g603:control	LMPK12110421	-	C20H20O6	M+Na	54.5	81.1	1.66251	93.3256	Laurifolin (flavonoid)	Lipids and lipid-like molecules	Polyketides [PK]	Flavonoids [PK12]	379.116	NA	1.05677	1	NA
1.06_482.3242m/z	1.85245	0.000113956	1.19005	g603:control	LMGP10050026	-	C23H45O7P	M+NH4	32	2.41	0.123187	57.5977	PA(20:1(11Z)/0:0)	Lipids and lipid-like molecules	Glycerophospholipids [GP]	Glycerophosphates [GP10]	482.324	NA	1.05677	1	NA
1.06_482.3674m/z	1.80233	3.16403e-05	1.17682	g603:control	LMST03020479	-	C31H44O3	M+NH4	33.3	0	9.78284	77.1932	1alpha-hydroxy-22-[3-(1-hydroxy-1-methylethyl)phenyl]-23,24,25,26,27-pentanorvitamin D3 / 1alpha-hydroxy-22-[3-(1-hydroxy-1-methylethyl)phenyl]-23,24,25,26,27-pentanorcholecalciferol	Lipids and lipid-like molecules	Sterol Lipids [ST]	Secosteroids [ST03]	482.367	NA	1.06438	1	NA
1.07_320.2534m/z	0.587765	8.15396e-05	1.0773	g603:control	LMSP01080011	-	C18H35NO2	M+Na	37.6	0.483	-8.58067	97.0136	(4E,8Z,d18:2) sphingosine	Lipids and lipid-like molecules	Sphingolipids [SP]	Sphingoid bases [SP01]	320.253	NA	1.072	1	NA
1.07_320.2534m/z	0.587765	8.15396e-05	1.0773	g603:control	LMSP01080059	-	C18H35NO2	M+Na	37.6	0.483	-8.58067	97.0136	2S-amino-octadeca-4E,6E-diene-1,3R-diol	Lipids and lipid-like molecules	Sphingolipids [SP]	Sphingoid bases [SP01]	320.253	NA	1.072	1	NA
1.07_320.2534m/z	0.587765	8.15396e-05	1.0773	g603:control	LMSP01010002	-	C18H35NO2	M+Na	37.6	0.483	-8.58067	97.0136	3-ketosphingosine	Lipids and lipid-like molecules	Sphingolipids [SP]	Sphingoid bases [SP01]	320.253	NA	1.072	1	NA
1.07_320.2534m/z	0.587765	8.15396e-05	1.0773	g603:control	LMSP01080010	-	C18H35NO2	M+Na	37.6	0.483	-8.58067	97.0136	(4E,8E,d18:2) sphingosine	Lipids and lipid-like molecules	Sphingolipids [SP]	Sphingoid bases [SP01]	320.253	NA	1.072	1	NA
1.09_317.2902n	0.593484	0.00161929	1.04912	g603:control	LMSP01030001	C12144	C18H39NO3	M+H-H2O, M+Na, M+H	37.8	0	-8.85944	98.7747	Phytosphingosine	Lipids and lipid-like molecules	Sphingolipids [SP]	Sphingoid bases [SP01]	318.298	317.29	1.08728	1	map00600 Sphingolipid metabolism; map01100 Metabolic pathways;
1.09_317.2902n	0.593484	0.00161929	1.04912	g603:control	C12144	C12144	C18H39NO3	M+H-H2O, M+Na, M+H	37.8	0	-8.85944	98.7747	Phytosphingosine; 4-D-Hydroxysphinganine;	NA	NA	NA	318.298	317.29	1.08728	1	map00600 Sphingolipid metabolism; map01100 Metabolic pathways;
1.09_420.3063n	1.80641	2.1762e-06	1.20701	g603:control	LMST03020390	-	C29H40O2	M+NH4, M+Na	28.9	0	8.15963	53.6591	1alpha-hydroxy-22-(3-methylphenyl)-23,24,25,26,27-pentanorvitamin D3 / 1alpha-hydroxy-22-(3-methylphenyl)-23,24,25,26,27-pentanorcholecalciferol	Lipids and lipid-like molecules	Sterol Lipids [ST]	Secosteroids [ST03]	438.34	420.306	1.08728	1	NA
1.09_513.1904m/z	50.7589	0.00998542	3.67031	g603:control	LMPK12140213	-	C29H30O7	M+Na	40.5	16.2	4.04651	91.2207	8-Prenyllepidissipyrone	Lipids and lipid-like molecules	Polyketides [PK]	Flavonoids [PK12]	513.19	NA	1.08728	1	NA
1.09_696.5415m/z	0.36142	0.000488492	1.52611	g603:control	LMSP0501AA71	-	C40H75NO9	M+H-H2O	37.9	0	0.814946	90.4392	GlcCer(d14:2(4E,6E)/20:0(2OH))	Lipids and lipid-like molecules	Sphingolipids [SP]	Neutral glycosphingolipids [SP05]	696.541	NA	1.0949	1	NA
1.09_696.5415m/z	0.36142	0.000488492	1.52611	g603:control	LMSP0501AA78	-	C40H75NO9	M+H-H2O	37.9	0	0.814946	90.4392	GlcCer(d16:2(4E,6E)/18:0(2OH))	Lipids and lipid-like molecules	Sphingolipids [SP]	Neutral glycosphingolipids [SP05]	696.541	NA	1.0949	1	NA
1.09_908.6555m/z	1.9471	6.05769e-05	1.25708	g603:control	LMSP03030045	-	C48H96NO13P	M+H-H2O	36.5	2.58	-3.36118	83.8813	PI-Cer(t20:0/22:0(2OH))	Lipids and lipid-like molecules	Sphingolipids [SP]	Phosphosphingolipids [SP03]	908.656	NA	1.0949	1	NA
1.10_366.3344m/z	2.79314	0.000158593	1.5489	g603:control	LMFA08020122	-	C23H45NO3	M+H-H2O	38.8	4.55	-5.78559	96.3168	N-stearoyl valine	Lipids and lipid-like molecules	Fatty Acyls [FA]	Fatty amides [FA08]	366.334	NA	1.10252	1	NA
1.10_378.2387n	0.463555	3.06078e-06	1.36464	g603:control	C09169	C09169	C22H34O5	M+H, M+Na	38.8	3.6	-4.96739	96.2676	Pleuromutilin; Pleuromulin;	NA	NA	NA	401.228	378.239	1.10252	1	NULL
1.10_417.1682m/z	1.80615	0.019607	1.01853	g603:control	C17012	C17012	C21H30O6	M+K	38.7	0	2.18338	95.9031	Nigakilactone A; Quassin;	NA	NA	NA	417.168	NA	1.10252	1	NULL
1.10_417.1682m/z	1.80615	0.019607	1.01853	g603:control	C15291	C15291	C21H30O6	M+K	38.7	0	2.18338	95.9031	6alpha-Hydroxycortisol; 6alpha,11beta,17,21-Tetrahydroxypregn-4-ene-3,20-dione;	NA	NA	NA	417.168	NA	1.10252	1	NULL
1.10_417.1682m/z	1.80615	0.019607	1.01853	g603:control	LMST02030193	-	C21H30O6	M+K	38.7	0	2.18338	95.9031	18-Hydroxycortisol	Lipids and lipid-like molecules	Sterol Lipids [ST]	Steroids [ST02]	417.168	NA	1.10252	1	NA
1.10_440.3638n	2.90243	4.57085e-05	1.59429	g603:control	LMFA01030840	-	C30H48O2	M+H, M+Na	37.7	0	-3.78423	93.152	30:6(12Z,15Z,18Z,21Z,24Z,27Z)	Lipids and lipid-like molecules	Fatty Acyls [FA]	Fatty Acids and Conjugates [FA01]	441.371	440.364	1.10252	1	NA
1.11_133.0608m/z	0.346304	0.0127419	1.61052	g603:control	C01043	C01043	C4H8N2O3	M+H	36.8	0	0.0336744	83.8709	N-Carbamoylsarcosine;	NA	NA	NA	133.061	NA	1.11013	1	map00330 Arginine and proline metabolism; map01100 Metabolic pathways;
1.11_133.0608m/z	0.346304	0.0127419	1.61052	g603:control	C01905	C01905	C4H8N2O3	M+H	36.8	0	0.0336744	83.8709	D-Asparagine;	NA	NA	NA	133.061	NA	1.11013	1	NULL
1.11_133.0608m/z	0.346304	0.0127419	1.61052	g603:control	C02037	C02037	C4H8N2O3	M+H	36.8	0	0.0336744	83.8709	Glycylglycine; N-Glycylglycine;	NA	NA	NA	133.061	NA	1.11013	1	NULL
1.11_133.0608m/z	0.346304	0.0127419	1.61052	g603:control	C16438	C16438	C4H8N2O3	M+H	36.8	0	0.0336744	83.8709	Asparagine;	NA	NA	NA	133.061	NA	1.11013	1	NULL
1.11_133.0608m/z	0.346304	0.0127419	1.61052	g603:control	C19258	C19258	C4H8N2O3	M+H	36.8	0	0.0336744	83.8709	Methylazoxymethanol acetate;	NA	NA	NA	133.061	NA	1.11013	1	NULL
1.11_133.0608m/z	0.346304	0.0127419	1.61052	g603:control	C02642	C02642	C4H8N2O3	M+H	36.8	0	0.0336744	83.8709	3-Ureidopropionate; 3-Ureidopropanoate; beta-Ureidopropionic acid; N-Carbamoyl-beta-alanine;	NA	NA	NA	133.061	NA	1.11013	1	map00240 Pyrimidine metabolism; map00410 beta-Alanine metabolism; map00770 Pantothenate and CoA biosynthesis; map01100 Metabolic pathways;
1.11_133.0608m/z	0.346304	0.0127419	1.61052	g603:control	C19301	C19301	C4H8N2O3	M+H	36.8	0	0.0336744	83.8709	N-Nitroso-N-methylurethane;	NA	NA	NA	133.061	NA	1.11013	1	NULL
1.11_363.1207m/z	3.82628	0.000386743	1.732	g603:control	C09560	C09560	C17H24O6	M+K	39.3	1.12	0.773138	96.5586	Tetraneurin E; Ambrosanolide;	NA	NA	NA	363.121	NA	1.11013	1	NULL
1.11_419.1462m/z	4.70607	1.18933e-05	1.89742	g603:control	LMPK12120323	-	C23H24O6	M+Na	36.2	1.24	-0.659462	80.5943	Ovalichalcone A	Lipids and lipid-like molecules	Polyketides [PK]	Flavonoids [PK12]	419.146	NA	1.11013	1	NA
1.11_445.3655m/z	2.28319	2.89433e-06	1.43756	g603:control	LMST01031087	-	C29H48O3	M+H	32.9	3.65	-4.68471	66.4344	Conicasterol D	Lipids and lipid-like molecules	Sterol Lipids [ST]	Sterols [ST01]	445.366	NA	1.11013	1	NA
1.12_391.3367m/z	1.58303	0.000110982	1.03739	g603:control	LMST01031085	-	C29H44O	M+H-H2O	38.1	0	1.92385	93.0487	Conicasterol B	Lipids and lipid-like molecules	Sterol Lipids [ST]	Sterols [ST01]	391.337	NA	1.11775	1	NA
1.12_433.1638m/z	3.45706	0.000639472	1.64705	g603:control	LMPK12110935	-	C26H26O7	M+H-H2O	41.6	16.2	-1.79518	93.9177	Cycloaltilisin	Lipids and lipid-like molecules	Polyketides [PK]	Flavonoids [PK12]	433.164	NA	1.11775	1	NA
1.12_433.1638m/z	3.45706	0.000639472	1.64705	g603:control	C15080	C15080	C26H26O7	M+H-H2O	41.6	16.2	-1.79518	93.9177	4-Benzyloxy-2'-hydroxy-3',4',5',6'-tetramethoxychalcone;	NA	NA	NA	433.164	NA	1.11775	1	NULL
1.12_433.1638m/z	3.45706	0.000639472	1.64705	g603:control	LMPK12112728	-	C26H26O7	M+H-H2O	41.6	16.2	-1.79518	93.9177	Broussoflavonol A	Lipids and lipid-like molecules	Polyketides [PK]	Flavonoids [PK12]	433.164	NA	1.11775	1	NA
1.12_433.1638m/z	3.45706	0.000639472	1.64705	g603:control	LMPK12111523	-	C26H26O7	M+H-H2O	41.6	16.2	-1.79518	93.9177	Artonin T	Lipids and lipid-like molecules	Polyketides [PK]	Flavonoids [PK12]	433.164	NA	1.11775	1	NA
1.12_433.1638m/z	3.45706	0.000639472	1.64705	g603:control	LMPK12110931	-	C26H26O7	M+H-H2O	41.6	16.2	-1.79518	93.9177	Dihydrocycloartomunin	Lipids and lipid-like molecules	Polyketides [PK]	Flavonoids [PK12]	433.164	NA	1.11775	1	NA
1.12_433.1638m/z	3.45706	0.000639472	1.64705	g603:control	LMPK12160008	-	C26H26O7	M+H-H2O	41.6	16.2	-1.79518	93.9177	8-Dimethylallyllisetin	Lipids and lipid-like molecules	Polyketides [PK]	Flavonoids [PK12]	433.164	NA	1.11775	1	NA
1.12_433.1638m/z	3.45706	0.000639472	1.64705	g603:control	LMPK12110938	-	C26H26O7	M+H-H2O	41.6	16.2	-1.79518	93.9177	Dihydroisocycloartomunin	Lipids and lipid-like molecules	Polyketides [PK]	Flavonoids [PK12]	433.164	NA	1.11775	1	NA
1.12_433.1638m/z	3.45706	0.000639472	1.64705	g603:control	LMPK12050308	-	C26H26O7	M+H-H2O	41.6	16.2	-1.79518	93.9177	Cajaisoflavone	Lipids and lipid-like molecules	Polyketides [PK]	Flavonoids [PK12]	433.164	NA	1.11775	1	NA
1.12_436.3968m/z	2.32179	0.00128661	1.39306	g603:control	LMFA11000016	-	C31H46	M+NH4	36.2	0	7.25322	89.244	3Z,6Z,9Z,12Z,15Z,19Z,22Z,25Z,28Z-Hentriacontanonaene	Lipids and lipid-like molecules	Fatty Acyls [FA]	Hydrocarbons [FA11]	436.397	NA	1.11775	1	NA
1.12_460.3801m/z	0.358742	3.20603e-05	1.57725	g603:control	LMST03020624	-	C29H46O3	M+NH4	38	2.85	3.47822	91.0095	25-Hydroxy[26,27-methyl]vitamin D3 3beta-(1,2-epoxypropyl)ether	Lipids and lipid-like molecules	Sterol Lipids [ST]	Secosteroids [ST03]	460.38	NA	1.11775	1	NA
1.13_277.1767m/z	2.03999	0.00371569	1.20179	g603:control	C17606	C17606	C15H26O3	M+Na	38.9	3.13	-2.9739	95.1208	Kikkanol D;	NA	NA	NA	277.177	NA	1.13298	1	NULL
1.13_277.1767m/z	2.03999	0.00371569	1.20179	g603:control	C17610	C17610	C15H26O3	M+Na	38.9	3.13	-2.9739	95.1208	Chrysanthetriol;	NA	NA	NA	277.177	NA	1.13298	1	NULL
1.13_277.1767m/z	2.03999	0.00371569	1.20179	g603:control	C17608	C17608	C15H26O3	M+Na	38.9	3.13	-2.9739	95.1208	Kikkanol F;	NA	NA	NA	277.177	NA	1.13298	1	NULL
1.13_319.2220m/z	0.507618	3.1442e-05	1.25825	g603:control	LMFA02010013	-	C18H32O3	M+Na	45.9	42.3	-8.12246	96.2596	(1S,2S)-3-oxo-2-pentyl-cyclopentaneoctanoic acid	Lipids and lipid-like molecules	Fatty Acyls [FA]	Octadecanoids [FA02]	319.222	NA	1.12537	1	NA
1.13_319.2220m/z	0.507618	3.1442e-05	1.25825	g603:control	LMFA02010012	-	C18H32O3	M+Na	45.9	42.3	-8.12246	96.2596	(1R,2R)-3-oxo-2-pentyl-cyclopentaneoctanoic acid	Lipids and lipid-like molecules	Fatty Acyls [FA]	Octadecanoids [FA02]	319.222	NA	1.12537	1	NA
1.13_647.3444m/z	2.58205	8.65368e-06	1.52186	g603:control	C20007	C20007	C33H52O11	M+Na	42.4	39.5	6.7095	79.9783	Caribenolide I;	NA	NA	NA	647.344	NA	1.13298	1	NULL
1.13_735.3984m/z	2.90152	0.000706132	1.61245	g603:control	LMGP06010036	-	C34H65O13P	M+Na	35.9	0	-9.92663	90.3665	PI(13:0/12:0)	Lipids and lipid-like molecules	Glycerophospholipids [GP]	Glycerophosphoinositols [GP06]	735.398	NA	1.12537	1	NA
1.13_735.3984m/z	2.90152	0.000706132	1.61245	g603:control	LMGP06010003	-	C34H65O13P	M+Na	35.9	0	-9.92663	90.3665	PI(12:0/13:0)	Lipids and lipid-like molecules	Glycerophospholipids [GP]	Glycerophosphoinositols [GP06]	735.398	NA	1.12537	1	NA
1.14_416.3537m/z	0.381634	2.26705e-05	1.53202	g603:control	LMST01150010	-	C27H45NO2	M+H	38.4	6.72	3.40586	89.0674	Teinemine	Lipids and lipid-like molecules	Sterol Lipids [ST]	Sterols [ST01]	416.354	NA	1.1406	1	NA
1.14_416.3537m/z	0.381634	2.26705e-05	1.53202	g603:control	LMST01150012	-	C27H45NO2	M+H	38.4	6.72	3.40586	89.0674	22-iso-teinemine	Lipids and lipid-like molecules	Sterol Lipids [ST]	Sterols [ST01]	416.354	NA	1.1406	1	NA
1.14_584.4734m/z	1.55355	0.000319997	1.005	g603:control	LMGL02010310	-	C33H59D5O5	M+K	37.4	3.53	6.35284	90.6082	DG(15:0/0:0/15:0) (d5)	Lipids and lipid-like molecules	Glycerolipids [GL]	Diradylglycerols [GL02]	584.473	NA	1.1406	1	NA
1.15_294.3129m/z	0.524675	0.011406	1.18323	g603:control	LMFA11000163	-	C20H36	M+NH4	37.5	0.932	-9.58695	97.2992	3Z,6Z,9Z-Eicosatriene	Lipids and lipid-like molecules	Fatty Acyls [FA]	Hydrocarbons [FA11]	294.313	NA	1.14823	1	NA
1.15_691.3726m/z	2.28984	0.000164551	1.40709	g603:control	LMGP10010648	-	C36H61O8P	M+K	37.6	0.0437	-1.53659	89.9038	PA(20:5(5Z,8Z,11Z,14Z,17Z)/13:0)	Lipids and lipid-like molecules	Glycerophospholipids [GP]	Glycerophosphates [GP10]	691.373	NA	1.14823	1	NA
1.16_302.2663m/z	0.425708	0.000567251	1.3968	g603:control	LMFA05000682	-	C17H32O3	M+NH4	33.4	0.387	-9.22651	76.7765	Muricatacin	Lipids and lipid-like molecules	Fatty Acyls [FA]	Fatty alcohols [FA05]	302.266	NA	1.15585	1	NA
1.16_398.2308m/z	1.68197	8.82213e-05	1.10876	g603:control	C07004	C07004	C21H29FO5	M+NH4	45.3	47	-7.75976	88.1776	Fludrocortisone;	NA	NA	NA	398.231	NA	1.16347	1	NULL
1.16_398.2308m/z	1.68197	8.82213e-05	1.10876	g603:control	LMST02030103	C07004	C21H29FO5	M+NH4	45.3	47	-7.75976	88.1776	Fludrocortisone	Lipids and lipid-like molecules	Sterol Lipids [ST]	Steroids [ST02]	398.231	NA	1.16347	1	NULL
1.16_432.3473m/z	1.55448	1.79976e-05	1.01929	g603:control	LMST01031110	-	C27H42O3	M+NH4	33.6	27.3	0.131144	41.0574	5alpha,8alpha-epidioxy-24-methyl-27-nor-cholest-6,22Z-dien-3beta-ol	Lipids and lipid-like molecules	Sterol Lipids [ST]	Sterols [ST01]	432.347	NA	1.16347	1	NA
1.16_442.3515m/z	1.54477	1.63889e-05	1.01632	g603:control	LMFA07070025	-	C25H47NO5	M+H	33.1	0	-2.77722	68.9381	(9Z)-3-hydroxyoctadecenoylcarnitine	Lipids and lipid-like molecules	Fatty Acyls [FA]	Fatty esters [FA07]	442.351	NA	1.16347	1	NA
1.16_723.2233m/z	6.22703	0.0357542	1.54679	g603:control	C06228	C06228	C27H42FeN9O12	M+H-H2O	19.5	0	-4.88773	3.03496	Ferrichrome;	NA	NA	NA	723.223	NA	1.16347	1	map02010 ABC transporters;
1.17_531.2914m/z	0.520819	0.00013805	1.20147	g603:control	C08859	C08859	C30H44O9	M+H-H2O	35.7	13.8	-6.95398	72.4965	Cymarin; Strophanthidin 3-O-beta-D-cymaroside;	NA	NA	NA	531.291	NA	1.17108	1	NULL
1.19_333.2380m/z	0.42167	0.012477	1.36441	g603:control	C12946	C12946	C16H29NO5	M+NH4	36.4	0	-1.40907	83.7969	Butoctamide hydrogen succinate; Butoctamide semisuccinate;	NA	NA	NA	333.238	NA	1.18632	1	NULL
1.19_342.2616m/z	2.47366	0.00189276	1.40519	g603:control	LMFA07070039	-	C19H37NO5	M+H-H2O	35.1	0	-6.23101	82.4815	3-hydroxydodecanoylcarnitine	Lipids and lipid-like molecules	Fatty Acyls [FA]	Fatty esters [FA07]	342.262	NA	1.19393	1	NA
1.19_342.2616m/z	2.47366	0.00189276	1.40519	g603:control	LMFA07070032	-	C19H37NO5	M+H-H2O	35.1	0	-6.23101	82.4815	2-Hydroxylauroylcarnitine	Lipids and lipid-like molecules	Fatty Acyls [FA]	Fatty esters [FA07]	342.262	NA	1.19393	1	NA
1.19_482.3684m/z	1.59527	2.35316e-05	1.05703	g603:control	LMSP01060001	C03640	C23H49N2O5P	M+NH4	33.3	0	-7.19575	74.6698	Sphingosine-1-phosphocholine	Lipids and lipid-like molecules	Sphingolipids [SP]	Sphingoid bases [SP01]	482.368	NA	1.19393	1	map00600 Sphingolipid metabolism;
1.19_522.4509m/z	1.97549	0.0118183	1.1287	g603:control	LMSP02010075	-	C32H59NO4	M+H	37.7	0	-1.42219	90.3169	Cer(d14:2(4E,6E)/18:1(9Z)(2OH))	Lipids and lipid-like molecules	Sphingolipids [SP]	Ceramides [SP02]	522.451	NA	1.18632	1	NA
1.19_701.2405m/z	16.5538	0.000957333	2.37486	g603:control	LMPK12112030	-	C33H42O15	M+Na	38.4	0.704	-1.55255	93.3832	Wanepimedoside A	Lipids and lipid-like molecules	Polyketides [PK]	Flavonoids [PK12]	701.241	NA	1.18632	1	NA
1.20_313.2713m/z	1.60764	4.48361e-05	1.07122	g603:control	LMGL01010001	-	C19H38O4	M+H-H2O	32.6	0	-7.21632	70.9384	MG(16:0/0:0/0:0)[rac]	Lipids and lipid-like molecules	Glycerolipids [GL]	Monoradylglycerols [GL01]	313.271	NA	1.20153	1	NA
1.20_313.2713m/z	1.60764	4.48361e-05	1.07122	g603:control	LMGL01010009	-	C19H38O4	M+H-H2O	32.6	0	-7.21632	70.9384	MG(16:0/0:0/0:0)	Lipids and lipid-like molecules	Glycerolipids [GL]	Monoradylglycerols [GL01]	313.271	NA	1.20153	1	NA
1.20_313.2713m/z	1.60764	4.48361e-05	1.07122	g603:control	LMGL01010025	-	C19H38O4	M+H-H2O	32.6	0	-7.21632	70.9384	MG(0:0/16:0/0:0)	Lipids and lipid-like molecules	Glycerolipids [GL]	Monoradylglycerols [GL01]	313.271	NA	1.20153	1	NA
1.20_419.1472m/z	7.14331	1.11232e-05	2.16357	g603:control	LMPK12112297	-	C25H24O7	M+H-H2O	38.1	1.27	-3.82885	93.5852	Broussonol A	Lipids and lipid-like molecules	Polyketides [PK]	Flavonoids [PK12]	419.147	NA	1.20153	1	NA
1.21_184.0699m/z	4.32917	0.000173399	1.80513	g603:control	C20966	C20966	C7H11N3O4	M+H-H2O	37.1	0	-8.68186	95.3542	3-{[(2E)-4-Amino-4-oxobut-2-enoyl]amino}-L-alanine;	NA	NA	NA	184.07	NA	1.20915	1	NULL
1.21_475.2108m/z	5.6733	0.000252109	1.98264	g603:control	C07259	C07259	C22H30N6O4S	M+H	36.4	0	-3.05234	85.4049	Sildenafil;	NA	NA	NA	475.211	NA	1.20915	1	NULL
1.22_459.2477m/z	2.73514	0.00118983	1.50001	g603:control	LMST04070031	-	C25H40O5	M+K	40	25.4	-7.32458	82.8414	Homodeoxycholic acid	Lipids and lipid-like molecules	Sterol Lipids [ST]	Bile acids and derivatives [ST04]	459.248	NA	1.21677	1	NA
1.22_496.3397m/z	3.60716	0.000833001	1.67787	g603:control	LMGP02050028	-	C24H50NO7P	M+H	41.7	9.87	-0.219809	98.991	PE(19:0/0:0)	Lipids and lipid-like molecules	Glycerophospholipids [GP]	Glycerophosphoethanolamines [GP02]	496.34	NA	1.21677	1	NA
1.22_670.3432m/z	0.583707	0.000137329	1.1199	g603:control	C09656	C09656	C39H44N2O7	M+NH4	35.8	0	-8.38707	88.1723	Thalidasine;	NA	NA	NA	670.343	NA	1.22438	1	NULL
1.22_670.3432m/z	0.583707	0.000137329	1.1199	g603:control	C09461	C09461	C39H44N2O7	M+NH4	35.8	0	-8.38707	88.1723	Hernandezine;	NA	NA	NA	670.343	NA	1.22438	1	NULL
1.22_991.6681m/z	3.03301	0.0246822	1.30467	g603:control	LMSP0601AA01	-	C51H94N2O16	M+H	37.9	4.58	0.491472	85.3362	NeuAcalpha2-3Galbeta-Cer(d18:1/16:0)	Lipids and lipid-like molecules	Sphingolipids [SP]	Acidic glycosphingolipids [SP06]	991.668	NA	1.22438	1	NA
1.23_1021.5303m/z	15.185	8.10558e-07	2.46317	g603:control	LMGP15010044	-	C48H87O18P	M+K	37.8	0	4.24622	93.7323	PIM1(19:2(9Z,12Z)/14:0)	Lipids and lipid-like molecules	Glycerophospholipids [GP]	Glycerophosphoinositolglycans [GP15]	1021.53	NA	1.232	1	NA
1.23_1021.5303m/z	15.185	8.10558e-07	2.46317	g603:control	LMGP15010011	-	C48H87O18P	M+K	37.8	0	4.24622	93.7323	PIM1(17:0/16:2(9Z,12Z))	Lipids and lipid-like molecules	Glycerophospholipids [GP]	Glycerophosphoinositolglycans [GP15]	1021.53	NA	1.232	1	NA
1.24_403.1527m/z	2.03593	0.00780884	1.22732	g603:control	LMPR0104170016	C11859	C20H28O6	M+K	42.4	18.8	2.67412	96.4781	Gibberellin A37	Lipids and lipid-like molecules	Prenol Lipids [PR]	Isoprenoids [PR01]	403.153	NA	1.23962	1	map00904 Diterpenoid biosynthesis; map01110 Biosynthesis of secondary metabolites;
1.24_403.1527m/z	2.03593	0.00780884	1.22732	g603:control	C11859	C11859	C20H28O6	M+K	42.4	18.8	2.67412	96.4781	Gibberellin A37 open lactone;	NA	NA	NA	403.153	NA	1.23962	1	map00904 Diterpenoid biosynthesis; map01110 Biosynthesis of secondary metabolites;
1.25_313.2512m/z	2.47659	0.000295789	1.44644	g603:control	LMFA04000064	-	C22H34O2	M+H-H2O	39.7	12.2	-4.1784	91.3424	22:5(4Z,7Z,10Z,13Z,16Z)	Lipids and lipid-like molecules	Fatty Acyls [FA]	Docosanoids [FA04]	313.251	NA	1.24723	1	NA
1.25_539.4137m/z	1.74667	1.95419e-05	1.15249	g603:control	LMGP01040061	NA	C27H56NO6P	M+NH4	31.7	1.14	-8.95977	67.0981	PC(O-18:1(9Z)/O-1:0)	NA	NA	NA	539.414	NA	1.25485	1	NA
1.25_581.3658m/z	1.56975	1.82985e-05	1.04488	g603:control	LMST05050016	-	C32H54O10	M+H-H2O	45.4	58	-4.37034	73.9171	Kurilensoside G	Lipids and lipid-like molecules	Sterol Lipids [ST]	Steroid conjugates [ST05]	581.366	NA	1.24723	1	NA
1.25_715.2201m/z	25.5577	0.00102272	2.70093	g603:control	LMPK12111142	-	C33H40O16	M+Na	38	0.0675	-1.06884	91.2611	Scutellarein 6,7,4'-trimethyl ether 5-(6'''-acetylglucosyl)(1->3)-galactoside	Lipids and lipid-like molecules	Polyketides [PK]	Flavonoids [PK12]	715.22	NA	1.25485	1	NA
1.26_433.1633m/z	3.67519	0.000411924	1.79798	g603:control	C17035	C17035	C21H30O7	M+K	45.7	44.2	2.61715	87.3191	Nigakilactone M;	NA	NA	NA	433.163	NA	1.26247	1	NULL
1.26_433.1633m/z	3.67519	0.000411924	1.79798	g603:control	C17036	C17036	C21H30O7	M+K	45.7	44.2	2.61715	87.3191	Nigakilactone N;	NA	NA	NA	433.163	NA	1.26247	1	NULL
1.27_296.2923m/z	1.61637	0.000425981	1.06383	g603:control	LMFA08040049	-	C19H39NO2	M+H-H2O	37.6	0	-8.0796	97.1946	Margaroyl-EA	Lipids and lipid-like molecules	Fatty Acyls [FA]	Fatty amides [FA08]	296.292	NA	1.27008	1	NA
1.27_375.2488m/z	0.539488	5.57684e-05	1.20642	g603:control	LMFA01170127	-	C21H36O4	M+Na	36.4	1.1	-5.18951	87.0415	Ceriporic acid C	Lipids and lipid-like molecules	Fatty Acyls [FA]	Fatty Acids and Conjugates [FA01]	375.249	NA	1.27008	1	NA
1.27_439.3560m/z	2.20114	3.07601e-05	1.397	g603:control	LMPR0106180011	-	C30H48O3	M+H-H2O	36.7	3.12	-2.35231	83.0444	beta-Boswellic acid	Lipids and lipid-like molecules	Prenol Lipids [PR]	Isoprenoids [PR01]	439.356	NA	1.27008	1	NA
1.27_439.3560m/z	2.20114	3.07601e-05	1.397	g603:control	LMPR0106150027	-	C30H48O3	M+H-H2O	36.7	3.12	-2.35231	83.0444	alpha-Boswellic acid	Lipids and lipid-like molecules	Prenol Lipids [PR]	Isoprenoids [PR01]	439.356	NA	1.27008	1	NA
1.27_441.3707m/z	2.95449	1.49808e-05	1.64459	g603:control	LMST01040184	-	C30H50O3	M+H-H2O	37.2	5.24	-4.34343	85.7122	Theonellasterol E	Lipids and lipid-like molecules	Sterol Lipids [ST]	Sterols [ST01]	441.371	NA	1.27008	1	NA
1.27_455.3506m/z	3.10209	3.78855e-06	1.67074	g603:control	LMPR0106180016	-	C30H48O4	M+H-H2O	38.3	6.87	-2.96784	87.9654	Pomolic acid	Lipids and lipid-like molecules	Prenol Lipids [PR]	Isoprenoids [PR01]	455.351	NA	1.27008	1	NA
1.28_453.2842n	2.23399	0.00248679	1.31559	g603:control	LMGP01050001	-	C21H44NO7P	M+H, M+Na, M+H-H2O	37.3	0	-2.92436	90.1589	PC(13:0/0:0)	Lipids and lipid-like molecules	Glycerophospholipids [GP]	Glycerophosphocholines [GP01]	454.291	453.284	1.2777	1	NA
1.28_453.2842n	2.23399	0.00248679	1.31559	g603:control	LMGP02050036	-	C21H44NO7P	M+H, M+Na, M+H-H2O	37.3	0	-2.92436	90.1589	LysoPE(0:0/16:0)	Lipids and lipid-like molecules	Glycerophospholipids [GP]	Glycerophosphoethanolamines [GP02]	454.291	453.284	1.2777	1	NA
1.28_453.2842n	2.23399	0.00248679	1.31559	g603:control	LMGP02050002	-	C21H44NO7P	M+H, M+Na, M+H-H2O	37.3	0	-2.92436	90.1589	PE(16:0/0:0)	Lipids and lipid-like molecules	Glycerophospholipids [GP]	Glycerophosphoethanolamines [GP02]	454.291	453.284	1.2777	1	NA
1.28_522.3555m/z	2.50888	0.00337919	1.37712	g603:control	LMGP03060001	-	C26H54NO8P	M+H-H2O	38.6	0	0.214695	93.1779	PS(O-20:0/0:0)	Lipids and lipid-like molecules	Glycerophospholipids [GP]	Glycerophosphoserines [GP03]	522.356	NA	1.2777	1	NA
1.28_522.4181m/z	3.25844	2.8381e-05	1.66765	g603:control	LMST03020508	-	C31H52O5	M+NH4	39.7	16.2	5.52336	88.5459	1alpha,25-dihydroxy-2beta-(4-hydroxybutoxy)vitamin D3 / 1alpha,25-dihydroxy-2beta-(4-hydroxybutoxy)cholecalciferol	Lipids and lipid-like molecules	Sterol Lipids [ST]	Secosteroids [ST03]	522.418	NA	1.2777	1	NA
1.29_342.3343m/z	3.12189	4.04832e-05	1.65291	g603:control	LMFA01030909	-	C21H40O2	M+NH4	49.4	57.2	-7.18176	97.8813	21:1(7Z)	Lipids and lipid-like molecules	Fatty Acyls [FA]	Fatty Acids and Conjugates [FA01]	342.334	NA	1.29293	1	NA
1.29_342.3343m/z	3.12189	4.04832e-05	1.65291	g603:control	LMFA01020135	-	C21H40O2	M+NH4	49.4	57.2	-7.18176	97.8813	2-propyl-9Z-octadecenoic Acid	Lipids and lipid-like molecules	Fatty Acyls [FA]	Fatty Acids and Conjugates [FA01]	342.334	NA	1.29293	1	NA
1.29_342.3343m/z	3.12189	4.04832e-05	1.65291	g603:control	LMFA01030398	-	C21H40O2	M+NH4	49.4	57.2	-7.18176	97.8813	12Z-heneicosenoic acid	Lipids and lipid-like molecules	Fatty Acyls [FA]	Fatty Acids and Conjugates [FA01]	342.334	NA	1.29293	1	NA
1.29_355.2442m/z	1.76532	0.00189504	1.11955	g603:control	LMFA03030011	-	C20H28D4O6	M+H-H2O	47	54.3	6.67376	88.1644	11-dehydro-TXB2-d4	Lipids and lipid-like molecules	Fatty Acyls [FA]	Eicosanoids [FA03]	355.244	NA	1.29293	1	NA
1.29_730.5261m/z	2.40311	1.74333e-06	1.47646	g603:control	C21122	C21122	C41H73NO8	M+Na	37.6	15.5	4.66934	77.6304	Bacteriohopanetetrol cyclitol ether; Tetrahydroxybacteriohopane cyclitol ether;	NA	NA	NA	730.526	NA	1.28532	1	NULL
1.29_740.5852m/z	0.420942	0.000472716	1.4267	g603:control	LMGP04020022	-	C39H79O9P	M+NH4	39.9	12.6	7.19214	94.7372	PG(O-18:0/15:0)	Lipids and lipid-like molecules	Glycerophospholipids [GP]	Glycerophosphoglycerols [GP04]	740.585	NA	1.28532	1	NA
1.30_209.1138m/z	0.548488	0.0490932	1.02204	g603:control	C16850	C16850	C7H13NO5	M+NH4	37.5	0	3.01489	91.267	2-Amino-3,7-dideoxy-D-threo-hept-6-ulosonic acid;	NA	NA	NA	209.114	NA	1.30055	1	map00400 Phenylalanine, tyrosine and tryptophan biosynthesis; map01110 Biosynthesis of secondary metabolites;
1.30_435.1786m/z	3.22629	0.000604993	1.69392	g603:control	LMPK12110936	-	C26H26O6	M+H	40.6	13.9	-3.80589	93.7218	Cycloartocarpin A	Lipids and lipid-like molecules	Polyketides [PK]	Flavonoids [PK12]	435.179	NA	1.30055	1	NA
1.30_583.3263m/z	0.321078	8.97469e-05	1.64612	g603:control	C08795	C08795	C32H48O8	M+Na	40.9	17.5	3.86784	91.6233	Cucurbitacin C;	NA	NA	NA	583.326	NA	1.30055	1	NULL
1.30_643.4053m/z	2.71528	1.79721e-05	1.57291	g603:control	LMSL05000004	-	C32H60O11	M+Na	41.3	24.4	4.09093	86.8143	Butyl 4'-O-hexadecanoyl-neohesperidoside	Lipids and lipid-like molecules	Saccharolipids [SL]	Other acyl sugars [SL05]	643.405	NA	1.30055	1	NA
1.31_367.2285m/z	0.317934	0.0131552	1.60452	g603:control	C15350	C15350	C24H32O4	M+H-H2O	39.8	13.7	4.48842	90.3244	Estra-1,3,5(10)-triene-3,16alpha-diol dipropionate;	NA	NA	NA	367.228	NA	1.30817	1	NULL
1.31_367.2285m/z	0.317934	0.0131552	1.60452	g603:control	LMST02010040	C13077	C24H32O4	M+H-H2O	39.8	13.7	4.48842	90.3244	Estradiol dipropionate	Lipids and lipid-like molecules	Sterol Lipids [ST]	Steroids [ST02]	367.228	NA	1.30817	1	NULL
1.31_367.2285m/z	0.317934	0.0131552	1.60452	g603:control	C13077	C13077	C24H32O4	M+H-H2O	39.8	13.7	4.48842	90.3244	Estradiol dipropionate;	NA	NA	NA	367.228	NA	1.30817	1	NULL
1.32_150.0429m/z	2.09266	5.13163e-05	1.32397	g603:control	C00388	C00388	C5H9N3	M+K	36.9	0	1.11865	85.7245	Histamine; 1H-Imidazole-4-ethanamine; 2-(4-Imidazolyl)ethylamine;	NA	NA	NA	150.043	NA	1.3234	1	map00340 Histidine metabolism; map01100 Metabolic pathways; map01110 Biosynthesis of secondary metabolites;
1.32_176.0588m/z	2.003	0.000160013	1.30707	g603:control	C16400	C16400	C7H11N3	M+K	34.3	0	2.16164	73.8901	2,4,6-Triaminotoluene;	NA	NA	NA	176.059	NA	1.3234	1
1.32_182.0939m/z	1.69593	1.12878e-06	1.14509	g603:control	C07414	C07414	C11H13N	M+Na	37.2	0	-0.894334	87.277	Pargyline;	NA	NA	NA	182.094	NA	1.3234	1	NULL
1.32_206.0920m/z	1.9365	0.000224472	1.25328	g603:control	C19566	C19566	C10H13N3O3	M+H-H2O	38.2	0	-1.79771	93.0474	4-Hydroxy-4-(methylnitrosoamino)-1-(3-pyridinyl)-1-butanone;	NA	NA	NA	206.092	NA	1.3234	1
1.32_206.0920m/z	1.9365	0.000224472	1.25328	g603:control	C19563	C19563	C10H13N3O3	M+H-H2O	38.2	0	-1.79771	93.0474	4-[(Hydroxymethyl)nitrosoamino]-1-(3-pyridinyl)-1-butanone;	NA	NA	NA	206.092	NA	1.3234	1
1.32_206.0920m/z	1.9365	0.000224472	1.25328	g603:control	C19602	C19602	C10H13N3O3	M+H-H2O	38.2	0	-1.79771	93.0474	4-(Methylnitrosamino)-1-(1-oxido-3-pyridinyl)-1-butanone; 4-(Methylnitrosamino)-1-(3-pyridyl-N-oxide)-1-butanone; NNK-N-oxide;	NA	NA	NA	206.092	NA	1.3234	1
1.32_207.0771m/z	1.56692	0.000241894	1.01921	g603:control	C07312	C07312	C10H12N2O4	M+H-H2O	37.2	0	2.99629	89.6872	Stavudine; d4T; 2',3'-Didehydro-3'-deoxythimidine; Sanilvudine;	NA	NA	NA	207.077	NA	1.31578	1	NULL
1.32_207.0771m/z	1.56692	0.000241894	1.01921	g603:control	C02794	C02794	C10H12N2O4	M+H-H2O	37.2	0	2.99629	89.6872	3-Hydroxykynurenine; 3-Hydroxy-DL-kynurenine;	NA	NA	NA	207.077	NA	1.31578	1	NULL
1.32_207.0771m/z	1.56692	0.000241894	1.01921	g603:control	C05651	C05651	C10H12N2O4	M+H-H2O	37.2	0	2.99629	89.6872	5-Hydroxykynurenine; 5-Hydroxy-L-kynurenine;	NA	NA	NA	207.077	NA	1.31578	1	map00380 Tryptophan metabolism;
1.32_218.0933m/z	1.80359	2.76301e-05	1.18228	g603:control	C12673	C12673	C8H9FN2O3	M+NH4	36.2	0	-1.24321	82.2954	Tegafur;	NA	NA	NA	218.093	NA	1.3234	1
1.32_291.1233n	2.64201	0.000208747	1.55143	g603:control	C10954	C10954	C19H17NO2	M+H-H2O, M+H	37.4	0	-9.05597	96.7577	Naproanilide;	NA	NA	NA	292.131	291.123	1.3234	1	NULL
1.32_293.1147m/z	2.29067	4.80482e-05	1.43603	g603:control	C18579	C18579	C15H18N4	M+K	41	24.8	-6.34452	87.2482	Ferimzone; (Z)-Ferimzone;	NA	NA	NA	293.115	NA	1.3234	1	NULL
1.32_310.1415m/z	2.51785	0.00392024	1.48231	g603:control	LMGP01050061	-	C12H26NO7P	M+H-H2O	37.1	0	0.250911	85.8517	PC(4:0/0:0)	Lipids and lipid-like molecules	Glycerophospholipids [GP]	Glycerophosphocholines [GP01]	310.141	NA	1.31578	1	NA
1.32_310.1415m/z	2.51785	0.00392024	1.48231	g603:control	LMGP01050089	-	C12H26NO7P	M+H-H2O	37.1	0	0.250911	85.8517	PC(0:0/4:0)	Lipids and lipid-like molecules	Glycerophospholipids [GP]	Glycerophosphocholines [GP01]	310.141	NA	1.31578	1	NA
1.32_310.1415m/z	2.51785	0.00392024	1.48231	g603:control	LMGP01020121	-	C12H26NO7P	M+H-H2O	37.1	0	0.250911	85.8517	PC(O-2:0/2:0)	Lipids and lipid-like molecules	Glycerophospholipids [GP]	Glycerophosphocholines [GP01]	310.141	NA	1.31578	1	NA
1.32_580.3489n	1.88637	4.50319e-06	1.25267	g603:control	C04265	C04265	C28H52O12	M+NH4, M+Na	39	20.6	5.12282	80.2764	alpha,alpha'-Trehalose 6-palmitate;	NA	NA	NA	598.383	580.349	1.3234	1	NULL
1.33_192.0781m/z	1.66461	0.00181495	1.0633	g603:control	C19319	C19319	C12H11N	M+Na	36	0	-1.74091	81.9027	5-Aminoacenaphthene; 5-Acenaphthenamine;	NA	NA	NA	192.078	NA	1.33102	1	NULL
1.33_192.0781m/z	1.66461	0.00181495	1.0633	g603:control	C11016	C11016	C12H11N	M+Na	36	0	-1.74091	81.9027	Diphenylamine; N,N-Diphenylamine;	NA	NA	NA	192.078	NA	1.33102	1	NULL
1.33_192.0781m/z	1.66461	0.00181495	1.0633	g603:control	C10998	C10998	C12H11N	M+Na	36	0	-1.74091	81.9027	4-Aminobiphenyl;	NA	NA	NA	192.078	NA	1.33102	1
1.33_439.3192m/z	2.21597	1.20283e-05	1.39097	g603:control	LMST01100012	-	C29H44O4	M+H-H2O	36.5	13.8	-3.16828	72.673	(25R)-12alpha-hydroxy-24R,26R-dimethyl-26,27-cyclo-cholest-4-en-3,6-dione	Lipids and lipid-like molecules	Sterol Lipids [ST]	Sterols [ST01]	439.319	NA	1.33102	1	NA
1.34_245.1029m/z	1.80143	0.000123006	1.18304	g603:control	C13708	C13708	C10H14N4O2	M+Na	35.5	4.38	9.071	83.2649	IBMX; 3-Isobutyl-1-methyxanthine;	NA	NA	NA	245.103	NA	1.33863	1	NULL
1.34_359.2931m/z	1.68045	0.00302976	1.0607	g603:control	LMST04010015	-	C24H40O3	M+H-H2O	26.6	1.32	-3.57095	36.0259	12alpha-Hydroxy-5beta-cholan-24-oic Acid	Lipids and lipid-like molecules	Sterol Lipids [ST]	Bile acids and derivatives [ST04]	359.293	NA	1.33863	1	NA
1.34_359.2931m/z	1.68045	0.00302976	1.0607	g603:control	LMST04010017	-	C24H40O3	M+H-H2O	26.6	1.32	-3.57095	36.0259	12alpha-Hydroxy-5alpha-cholan-24-oic Acid	Lipids and lipid-like molecules	Sterol Lipids [ST]	Bile acids and derivatives [ST04]	359.293	NA	1.33863	1	NA
1.34_359.2931m/z	1.68045	0.00302976	1.0607	g603:control	LMST04010018	-	C24H40O3	M+H-H2O	26.6	1.32	-3.57095	36.0259	12beta-Hydroxy-5alpha-cholan-24-oic Acid	Lipids and lipid-like molecules	Sterol Lipids [ST]	Bile acids and derivatives [ST04]	359.293	NA	1.33863	1	NA
1.34_359.2931m/z	1.68045	0.00302976	1.0607	g603:control	LMST04010016	-	C24H40O3	M+H-H2O	26.6	1.32	-3.57095	36.0259	12beta-Hydroxy-5beta-cholan-24-oic Acid	Lipids and lipid-like molecules	Sterol Lipids [ST]	Bile acids and derivatives [ST04]	359.293	NA	1.33863	1	NA
1.34_451.2102m/z	2.59919	0.00398033	1.45242	g603:control	C09103	C09103	C22H36O7	M+K	39.1	2.81	2.29265	95.6071	Grayanotoxin I; Rhodotoxine;	NA	NA	NA	451.21	NA	1.33863	1	NULL
1.34_480.3095m/z	1.83532	0.00243081	1.13668	g603:control	LMPK12020238	-	C30H38O4	M+NH4	39.6	19.5	-2.90279	81.9387	Kazinol Q	Lipids and lipid-like molecules	Polyketides [PK]	Flavonoids [PK12]	480.309	NA	1.33863	1	NA
1.34_480.3095m/z	1.83532	0.00243081	1.13668	g603:control	LMPK12020237	-	C30H38O4	M+NH4	39.6	19.5	-2.90279	81.9387	Kazinol E	Lipids and lipid-like molecules	Polyketides [PK]	Flavonoids [PK12]	480.309	NA	1.33863	1	NA
1.35_314.2701m/z	1.89596	2.52201e-05	1.24164	g603:control	C10167	C10167	C18H35NO3	M+H	33.6	0	3.76298	72.5133	(+)-Prosopinine;	NA	NA	NA	314.27	NA	1.34625	1	NULL
1.35_317.1149m/z	2.2029	0.0229373	1.18379	g603:control	C15049	C15049	C19H18O3	M+Na	38.9	0	0.219612	94.9741	(2-Butylbenzofuran-3-yl)(4-hydroxyphenyl)ketone; 2-Butyl-3-(4-hydroxybenzoyl)benzofuran;	NA	NA	NA	317.115	NA	1.35387	1	NULL
1.35_321.0734m/z	3.21966	0.00168248	1.60483	g603:control	C00939	C00939	C10H14N6O4	M+K	42.7	27.8	9.20658	95.859	2-Aminoadenosine;	NA	NA	NA	321.073	NA	1.35387	1	NULL
1.35_349.1045m/z	2.00656	0.0107456	1.21551	g603:control	C17474	C17474	C19H18O5	M+Na	44.2	28.2	-0.499657	93.3713	Methylophiopogonone B;	NA	NA	NA	349.104	NA	1.35387	1	NULL
1.35_349.1045m/z	2.00656	0.0107456	1.21551	g603:control	LMPK12111028	-	C19H18O5	M+Na	44.2	28.2	-0.499657	93.3713	Eucalyptin	Lipids and lipid-like molecules	Polyketides [PK]	Flavonoids [PK12]	349.104	NA	1.35387	1	NA
1.35_405.1680m/z	2.18866	0.00155932	1.33561	g603:control	LMFA03100037	-	C20H30O6	M+K	45.7	34.4	1.78197	96.3526	ox-LGD2	Lipids and lipid-like molecules	Fatty Acyls [FA]	Eicosanoids [FA03]	405.168	NA	1.35387	1	NA
1.35_405.1680m/z	2.18866	0.00155932	1.33561	g603:control	C15438	C15438	C20H30O6	M+K	45.7	34.4	1.78197	96.3526	Bis(2-butoxyethyl)phthalate; beta-Butoxyethyl phthalate;	NA	NA	NA	405.168	NA	1.35387	1	NULL
1.36_201.0557m/z	2.10914	0.000467624	1.33147	g603:control	C16811	C16811	C12H10O4	M+H-H2O	33.8	0	4.75726	74.5935	Baldrinal;	NA	NA	NA	201.056	NA	1.36148	1	NULL
1.36_201.0557m/z	2.10914	0.000467624	1.33147	g603:control	C03837	C03837	C12H10O4	M+H-H2O	33.8	0	4.75726	74.5935	4-Methylumbelliferyl acetate;	NA	NA	NA	201.056	NA	1.36148	1	NULL
1.36_201.0557m/z	2.10914	0.000467624	1.33147	g603:control	C01273	C01273	C12H10O4	M+H-H2O	33.8	0	4.75726	74.5935	2-Hydroxy-6-oxo-6-phenylhexa-2,4-dienoate; 2,6-Dioxo-6-phenylhexa-3-enoate;	NA	NA	NA	201.056	NA	1.36148	1	map01100 Metabolic pathways;
1.36_201.0557m/z	2.10914	0.000467624	1.33147	g603:control	C10300	C10300	C12H10O4	M+H-H2O	33.8	0	4.75726	74.5935	Aristolindiquinone;	NA	NA	NA	201.056	NA	1.36148	1	NULL
1.36_201.0557m/z	2.10914	0.000467624	1.33147	g603:control	C20857	C20857	C12H10O4	M+H-H2O	33.8	0	4.75726	74.5935	2,7-Dihydroxy-5-methyl-1-naphthoate;	NA	NA	NA	201.056	NA	1.36148	1
1.36_215.0834m/z	2.55944	0.000345416	1.44672	g603:control	C19457	C19457	C15H12	M+Na	28.7	0	1.47115	45.451	1-Methylphenanthrene;	NA	NA	NA	215.083	NA	1.36148	1	NULL
1.36_362.1133n	2.60875	0.0273445	1.26422	g603:control	LMPK12140147	-	C22H18O5	M+H-H2O, M+H	40	12.3	-5.74532	94.1712	Chamanetin	Lipids and lipid-like molecules	Polyketides [PK]	Flavonoids [PK12]	363.121	362.113	1.36148	1	NA
1.36_362.1133n	2.60875	0.0273445	1.26422	g603:control	LMPK12140146	-	C22H18O5	M+H-H2O, M+H	40	12.3	-5.74532	94.1712	Isochamanetin	Lipids and lipid-like molecules	Polyketides [PK]	Flavonoids [PK12]	363.121	362.113	1.36148	1	NA
1.36_377.1365m/z	3.46921	0.000297305	1.73751	g603:control	LMPK12060017	-	C23H22O6	M+H-H2O	45.5	36.7	-4.81616	96.1638	Myriconol	Lipids and lipid-like molecules	Polyketides [PK]	Flavonoids [PK12]	377.136	NA	1.36148	1	NA
1.36_418.1767n	2.73206	0.0103989	1.37066	g603:control	LMPK12070049	-	C26H26O5	M+H, M+Na	38.1	0.398	-3.25862	94.1245	Nitiducarpin	Lipids and lipid-like molecules	Polyketides [PK]	Flavonoids [PK12]	419.184	418.177	1.36148	1	NA
1.36_419.2389m/z	4.54058	0.0162707	1.63112	g603:control	LMFA01040054	-	C22H36O6	M+Na	37.4	8.16	-3.87403	83.3663	methyl 8-[3,5-epidioxy-2-(3-hydroperoxy-1-pentenyl)-cyclopentyl]-octanoate	Lipids and lipid-like molecules	Fatty Acyls [FA]	Fatty Acids and Conjugates [FA01]	419.239	NA	1.36148	1	NA
1.37_297.0734m/z	5.867	3.15156e-05	2.04655	g603:control	LMPK12120575	-	C15H14O5	M+Na	39.8	2.65	0.0593077	96.3746	4,2',4',alpha-Tetrahydroxydihydrochalcone	Lipids and lipid-like molecules	Polyketides [PK]	Flavonoids [PK12]	297.073	NA	1.3691	1	NA
1.37_297.0734m/z	5.867	3.15156e-05	2.04655	g603:control	LMPK12120525	C00774	C15H14O5	M+Na	39.8	2.65	0.0593077	96.3746	Phloretin	Lipids and lipid-like molecules	Polyketides [PK]	Flavonoids [PK12]	297.073	NA	1.3691	1	NULL
1.37_311.1615m/z	2.23934	5.8405e-05	1.38408	g603:control	LMST02010045	-	C18H24O3	M+Na	39.2	5.16	-0.961198	92.1415	16,17-Epiestriol	Lipids and lipid-like molecules	Sterol Lipids [ST]	Steroids [ST02]	311.161	NA	1.3691	1	NA
1.37_311.1615m/z	2.23934	5.8405e-05	1.38408	g603:control	LMST02010049	-	C18H24O3	M+Na	39.2	5.16	-0.961198	92.1415	17-Epiestriol	Lipids and lipid-like molecules	Sterol Lipids [ST]	Steroids [ST02]	311.161	NA	1.3691	1	NA
1.37_311.1615m/z	2.23934	5.8405e-05	1.38408	g603:control	C05141	C05141	C18H24O3	M+Na	39.2	5.16	-0.961198	92.1415	Estriol; 1,3,5(10)-Estratriene-3,16-alpha,17beta-triol;	NA	NA	NA	311.161	NA	1.3691	1	map01100 Metabolic pathways;
1.37_311.1615m/z	2.23934	5.8405e-05	1.38408	g603:control	LMST02010003	C05141	C18H24O3	M+Na	39.2	5.16	-0.961198	92.1415	estra-1,3,5(10)-triene-3,16,17-triol	Lipids and lipid-like molecules	Sterol Lipids [ST]	Steroids [ST02]	311.161	NA	1.3691	1	map01100 Metabolic pathways;
1.37_311.1615m/z	2.23934	5.8405e-05	1.38408	g603:control	LMST02010006	-	C18H24O3	M+Na	39.2	5.16	-0.961198	92.1415	estra-1,3.5(10)-triene-3,16beta,17beta-triol	Lipids and lipid-like molecules	Sterol Lipids [ST]	Steroids [ST02]	311.161	NA	1.3691	1	NA
1.38_313.2519m/z	2.69487	2.8381e-05	1.55346	g603:control	LMFA04000044	C16513	C22H34O2	M+H-H2O	35.8	0	-2.17618	81.4916	DPA	Lipids and lipid-like molecules	Fatty Acyls [FA]	Docosanoids [FA04]	313.252	NA	1.37672	1	map01040 Biosynthesis of unsaturated fatty acids;
1.38_313.2519m/z	2.69487	2.8381e-05	1.55346	g603:control	C16184	C16184	C22H34O2	M+H-H2O	35.8	0	-2.17618	81.4916	(5Z,8Z,11Z,14Z,17Z)-Eicosapentaenoic acid ethyl ester; EPA ethyl ester;	NA	NA	NA	313.252	NA	1.37672	1	NULL
1.38_313.2519m/z	2.69487	2.8381e-05	1.55346	g603:control	LMFA07010877	C16184	C22H34O2	M+H-H2O	35.8	0	-2.17618	81.4916	Ethyl icosapentate	Lipids and lipid-like molecules	Fatty Acyls [FA]	Fatty esters [FA07]	313.252	NA	1.37672	1	NULL
1.38_313.2519m/z	2.69487	2.8381e-05	1.55346	g603:control	LMFA04000064	-	C22H34O2	M+H-H2O	35.8	0	-2.17618	81.4916	22:5(4Z,7Z,10Z,13Z,16Z)	Lipids and lipid-like molecules	Fatty Acyls [FA]	Docosanoids [FA04]	313.252	NA	1.37672	1	NA
1.38_313.2519m/z	2.69487	2.8381e-05	1.55346	g603:control	C13364	C13364	C22H34O2	M+H-H2O	35.8	0	-2.17618	81.4916	Ethyl icosapentate; Eicosapentaenoic acid, ethyl ester;	NA	NA	NA	313.252	NA	1.37672	1	NULL
1.38_313.2519m/z	2.69487	2.8381e-05	1.55346	g603:control	LMFA01140013	-	C22H34O2	M+H-H2O	35.8	0	-2.17618	81.4916	10-[5]-ladderane-decanoic acid	Lipids and lipid-like molecules	Fatty Acyls [FA]	Fatty Acids and Conjugates [FA01]	313.252	NA	1.37672	1	NA
1.38_313.2519m/z	2.69487	2.8381e-05	1.55346	g603:control	C16513	C16513	C22H34O2	M+H-H2O	35.8	0	-2.17618	81.4916	(7Z,10Z,13Z,16Z,19Z)-Docosa-7,10,13,16,19-pentaenoic acid; Docosapentaenoic acid;	NA	NA	NA	313.252	NA	1.37672	1	map01040 Biosynthesis of unsaturated fatty acids;
1.38_451.3187m/z	2.93527	3.65151e-07	1.64745	g603:control	LMST03060003	-	C28H44O3	M+Na	37.3	0.24	0.917033	87.162	Carcinomedin	Lipids and lipid-like molecules	Sterol Lipids [ST]	Secosteroids [ST03]	451.319	NA	1.38433	1	NA
1.38_456.3592n	3.43525	3.3972e-05	1.70887	g603:control	LMST03020458	-	C30H48O3	M+H, M+Na, M+H-H2O	37.7	2.36	-2.56215	89.1705	1alpha,25-dihydroxy-22,23-didehydro-24a,24b,24c-trihomovitamin D3 /1alpha,25-dihydroxy-22,23-didehydro-24a,24b,24c-trihomocholecalciferol	Lipids and lipid-like molecules	Sterol Lipids [ST]	Secosteroids [ST03]	457.366	456.359	1.38433	1	NA
1.38_456.3592n	3.43525	3.3972e-05	1.70887	g603:control	LMST03020584	-	C30H48O3	M+H, M+Na, M+H-H2O	37.7	2.36	-2.56215	89.1705	(20S)-20-butyl-1alpha,25-dihydroxy-16,17-didehydro-21-norvitamin D3 / (20S)-20-butyl-1alpha,25-dihydroxy-16,17-didehydro-21-norcholecalciferol	Lipids and lipid-like molecules	Sterol Lipids [ST]	Secosteroids [ST03]	457.366	456.359	1.38433	1	NA
1.38_456.3592n	3.43525	3.3972e-05	1.70887	g603:control	LMST03020460	-	C30H48O3	M+H, M+Na, M+H-H2O	37.7	2.36	-2.56215	89.1705	(22E)-1alpha,25-dihydroxy-26,27-dimethyl-22,23-didehydro-24a-homo-20-epivitamin D3 / (22E)-1alpha,25-dihydroxy-26,27-dimethyl-22,23-didehydro-24a-homo-20-epicholecalciferol	Lipids and lipid-like molecules	Sterol Lipids [ST]	Secosteroids [ST03]	457.366	456.359	1.38433	1	NA
1.38_456.3592n	3.43525	3.3972e-05	1.70887	g603:control	LMST03020461	-	C30H48O3	M+H, M+Na, M+H-H2O	37.7	2.36	-2.56215	89.1705	(22Z)-1alpha,25-dihydroxy-26,27-dimethyl-22,23-didehydro-24a-homo-20-epivitamin D3 / (22Z)-1alpha,25-dihydroxy-26,27-dimethyl-22,23-didehydro-24a-homo-20-epicholecalciferol	Lipids and lipid-like molecules	Sterol Lipids [ST]	Secosteroids [ST03]	457.366	456.359	1.38433	1	NA
1.38_456.3592n	3.43525	3.3972e-05	1.70887	g603:control	LMST03020459	-	C30H48O3	M+H, M+Na, M+H-H2O	37.7	2.36	-2.56215	89.1705	(22E)-1alpha,25-dihydroxy-26,27-dimethyl-22,23-didehydro-24a-homovitamin D3 / (22E)-1alpha,25-dihydroxy-26,27-dimethyl-22,23-didehydro-24a-homocholecalciferol	Lipids and lipid-like molecules	Sterol Lipids [ST]	Secosteroids [ST03]	457.366	456.359	1.38433	1	NA
1.38_456.3592n	3.43525	3.3972e-05	1.70887	g603:control	LMST03020580	-	C30H48O3	M+H, M+Na, M+H-H2O	37.7	2.36	-2.56215	89.1705	25-hydroxy-1alpha-hydroxymethyl-26,27-dimethyl-16,17-didehydrovitamin D3 / 25-hydroxy-1alpha-hydroxymethyl-26,27-dimethyl-16,17-didehydrocholecalciferol	Lipids and lipid-like molecules	Sterol Lipids [ST]	Secosteroids [ST03]	457.366	456.359	1.38433	1	NA
1.38_456.3592n	3.43525	3.3972e-05	1.70887	g603:control	LMST03020581	-	C30H48O3	M+H, M+Na, M+H-H2O	37.7	2.36	-2.56215	89.1705	25-hydroxy-1beta-hydroxymethyl-26,27-dimethyl-16,17-didehydro-3-epivitamin D3 / 25-hydroxy-1beta-hydroxymethyl-26,27-dimethyl-16,17-didehydro-3-epicholecalciferol	Lipids and lipid-like molecules	Sterol Lipids [ST]	Secosteroids [ST03]	457.366	456.359	1.38433	1	NA
1.38_701.2407m/z	28.5822	0.000534327	2.62546	g603:control	LMPK12112020	-	C35H42O16	M+H-H2O	38.9	3.12	-4.54762	96.7241	Epimedokoreanoside II	Lipids and lipid-like molecules	Polyketides [PK]	Flavonoids [PK12]	701.241	NA	1.38433	1	NA
1.38_703.4769m/z	2.38123	1.38152e-06	1.45859	g603:control	LMGP10010038	-	C41H69O8P	M+H-H2O	33.6	1.1	9.91763	77.7096	PA(16:0/22:6(4Z,7Z,10Z,13Z,16Z,19Z))	Lipids and lipid-like molecules	Glycerophospholipids [GP]	Glycerophosphates [GP10]	703.477	NA	1.37672	1	NA
1.38_763.0263m/z	4.68884	0.00233891	1.85738	g603:control	C19848	C19848	C20H26N10O12P2S2	M+K	33.2	0.127	-2.29276	68.5286	Adenylated molybdopterin; Adenylyl-molybdopterin;	NA	NA	NA	763.026	NA	1.37672	1	map00790 Folate biosynthesis; map01100 Metabolic pathways;
1.40_165.0665m/z	1.81621	0.000407254	1.15566	g603:control	C21325	C21325	C8H10N2O3	M+H-H2O	36.3	0	3.53018	85.4196	Azatyrosine; 2-Aza-L-tyrosine;	NA	NA	NA	165.066	NA	1.39838	1
1.40_165.0665m/z	1.81621	0.000407254	1.15566	g603:control	C21326	C21326	C8H10N2O3	M+H-H2O	36.3	0	3.53018	85.4196	(R)-2-Aza-beta-tyrosine;	NA	NA	NA	165.066	NA	1.39838	1
1.40_209.0562m/z	2.33496	0.0307962	1.35282	g603:control	C10310	C10310	C12H10O2	M+Na	48.1	59.8	-5.75887	87.4293	Chimaphylin; Chimaphilin;	NA	NA	NA	209.056	NA	1.39838	1	NULL
1.40_294.0499m/z	2.00077	0.00742719	1.19428	g603:control	C08652	C08652	C15H11O5+	M+Na	50.6	55.6	-0.0130761	97.3044	Luteolinidin;	NA	NA	NA	294.05	NA	1.39838	1	NULL
1.40_326.1658n	2.06656	0.00445291	1.22894	g603:control	C08522	C08522	C19H22N2O3	M+H-H2O, M+K	37.7	0	8.32519	97.6511	Caribine;	NA	NA	NA	365.137	326.166	1.39838	1	NULL
1.40_421.3489m/z	1.85082	1.08493e-05	1.21975	g603:control	C21084	C21084	C30H46O2	M+H-H2O	36.7	2.33	5.41937	87.4579	Demethylphylloquinol;	NA	NA	NA	421.349	NA	1.39838	1	NULL
1.40_899.5490m/z	2.66589	0.00892852	1.42964	g603:control	C11985	C11985	C44H80N2O15	M+Na	37.8	10.4	4.50052	83.7766	Megalomicin A;	NA	NA	NA	899.549	NA	1.39838	1
1.40_899.5490m/z	2.66589	0.00892852	1.42964	g603:control	LMPK04000026	C11985	C44H80N2O15	M+Na	37.8	10.4	4.50052	83.7766	Megalomicin A	Lipids and lipid-like molecules	Polyketides [PK]	Macrolides and lactone polyketides [PK04]	899.549	NA	1.39838	1
1.41_237.0512m/z	2.08357	0.00676994	1.24491	g603:control	C16262	C16262	C13H10O3	M+Na	40	43.1	-4.67617	62.4545	1-Hydro-1,1a-dihydroxy-9-fluorenone;	NA	NA	NA	237.051	NA	1.406	1	map01100 Metabolic pathways;
1.41_237.0512m/z	2.08357	0.00676994	1.24491	g603:control	C07722	C07722	C13H10O3	M+Na	40	43.1	-4.67617	62.4545	3,4-Dihydroxy-3,4-dihydro-9-fluorenone;	NA	NA	NA	237.051	NA	1.406	1
1.41_266.0546m/z	1.95296	0.00671945	1.17135	g603:control	C00881	C00881	C9H13N3O4	M+K	38	0	3.84651	94.6029	Deoxycytidine; 2'-Deoxycytidine;	NA	NA	NA	266.055	NA	1.406	1	map00240 Pyrimidine metabolism;
1.41_309.0738m/z	2.11569	0.00571804	1.22417	g603:control	LMPK12080051	-	C16H14O5	M+Na	53.2	68.3	1.47931	99.5449	Claussequinone	Lipids and lipid-like molecules	Polyketides [PK]	Flavonoids [PK12]	309.074	NA	1.406	1	NA
1.41_365.1871m/z	3.50283	0.00753304	1.70281	g603:control	C14208	C14208	C22H30O2	M+K	36.1	0.193	-1.91414	82.768	Promegestone;	NA	NA	NA	365.187	NA	1.406	1	NULL
1.41_420.1922n	1.94842	0.00756964	1.1664	g603:control	LMPK12070099	-	C26H28O5	M+H, M+Na	39	2.45	-3.44851	96.5747	Gangetin	Lipids and lipid-like molecules	Polyketides [PK]	Flavonoids [PK12]	421.2	420.192	1.406	1	NA
1.41_421.3051m/z	1.74022	0.0215457	1.02628	g603:control	LMST03020158	-	C27H42O2	M+Na	37	6.22	-6.4902	86.3968	1-oxoprevitamin D3 / 1-oxoprecholecalciferol	Lipids and lipid-like molecules	Sterol Lipids [ST]	Secosteroids [ST03]	421.305	NA	1.41362	1	NA
1.41_459.1559m/z	2.91463	0.00120313	1.54578	g603:control	LMPK12080022	-	C26H28O5	M+K	43.5	30.6	-2.22569	89.3986	Nitidulan	Lipids and lipid-like molecules	Polyketides [PK]	Flavonoids [PK12]	459.156	NA	1.406	1	NA
1.41_510.3557m/z	0.616257	0.000519117	1.04967	g603:control	LMGP02050012	-	C25H52NO7P	M+H	37	7.01	0.609537	78.5802	PE(20:0/0:0)	Lipids and lipid-like molecules	Glycerophospholipids [GP]	Glycerophosphoethanolamines [GP02]	510.356	NA	1.41362	1	NA
1.41_510.3557m/z	0.616257	0.000519117	1.04967	g603:control	LMGP02050045	-	C25H52NO7P	M+H	37	7.01	0.609537	78.5802	LysoPE(0:0/20:0)	Lipids and lipid-like molecules	Glycerophospholipids [GP]	Glycerophosphoethanolamines [GP02]	510.356	NA	1.41362	1	NA
1.41_718.4974m/z	2.0603	9.88082e-06	1.33	g603:control	LMGP03010934	-	C38H74NO10P	M+H-H2O	35.9	7.13	-5.86527	79.239	PS(13:0/19:0)	Lipids and lipid-like molecules	Glycerophospholipids [GP]	Glycerophosphoserines [GP03]	718.497	NA	1.406	1	NA
1.42_281.0778m/z	1.96229	0.0417961	1.06422	g603:control	C10352	C10352	C15H14O4	M+Na	44.7	33.2	-2.37957	93.09	Hibiscoquinone A;	NA	NA	NA	281.078	NA	1.42123	1	NULL
1.42_696.4847m/z	1.77827	2.49242e-05	1.18563	g603:control	LMGP04010051	-	C35H67O10P	M+NH4	35.7	1.96	5.41459	82.9806	PG(12:0/17:1(9Z))	Lipids and lipid-like molecules	Glycerophospholipids [GP]	Glycerophosphoglycerols [GP04]	696.485	NA	1.42123	1	NA
1.42_696.4847m/z	1.77827	2.49242e-05	1.18563	g603:control	LMGP04010141	-	C35H67O10P	M+NH4	35.7	1.96	5.41459	82.9806	PG(15:0/14:1(9Z))	Lipids and lipid-like molecules	Glycerophospholipids [GP]	Glycerophosphoglycerols [GP04]	696.485	NA	1.42123	1	NA
1.42_696.4847m/z	1.77827	2.49242e-05	1.18563	g603:control	LMGP04010073	-	C35H67O10P	M+NH4	35.7	1.96	5.41459	82.9806	PG(13:0/16:1(9Z))	Lipids and lipid-like molecules	Glycerophospholipids [GP]	Glycerophosphoglycerols [GP04]	696.485	NA	1.42123	1	NA
1.42_696.4847m/z	1.77827	2.49242e-05	1.18563	g603:control	LMGP04010095	-	C35H67O10P	M+NH4	35.7	1.96	5.41459	82.9806	PG(14:0/15:1(9Z))	Lipids and lipid-like molecules	Glycerophospholipids [GP]	Glycerophosphoglycerols [GP04]	696.485	NA	1.42123	1	NA
1.44_1032.6793m/z	6.36502	0.00236168	2.02834	g603:control	LMSP05010034	-	C56H99NO13	M+K	29.4	0	4.50549	52.261	FMC-5(d18:1/22:0)	Lipids and lipid-like molecules	Sphingolipids [SP]	Neutral glycosphingolipids [SP05]	1032.68	NA	1.44408	1	NA
1.44_410.3231m/z	1.5772	6.73691e-05	1.03639	g603:control	C04483	C04483	C24H40O4	M+NH4	32.2	0	-8.60046	70.779	Deoxycholic acid; Deoxycholate; 3alpha,12alpha-Dihydroxy-5beta-cholanate; 3alpha,12alpha-Dihydroxy-5beta-cholanic acid;	NA	NA	NA	410.323	NA	1.43647	1
1.44_410.3231m/z	1.5772	6.73691e-05	1.03639	g603:control	C15517	C15517	C24H40O4	M+NH4	32.2	0	-8.60046	70.779	Hyodeoxycholate; Hyodesoxycholic acid; 6alpha-Hydroxylithocholate; Iodeoxycholic acid; 3alpha,6alpha-Dihydroxy-5beta-cholanic acid;	NA	NA	NA	410.323	NA	1.43647	1
1.44_410.3231m/z	1.5772	6.73691e-05	1.03639	g603:control	LMST04010050	-	C24H40O4	M+NH4	32.2	0	-8.60046	70.779	7alpha,12beta-Dihydroxy-5beta-cholan-24-oic Acid	Lipids and lipid-like molecules	Sterol Lipids [ST]	Bile acids and derivatives [ST04]	410.323	NA	1.43647	1	NA
1.44_410.3231m/z	1.5772	6.73691e-05	1.03639	g603:control	LMST04010023	-	C24H40O4	M+NH4	32.2	0	-8.60046	70.779	3beta,4beta-Dihydroxy-5beta-cholan-24-oic Acid	Lipids and lipid-like molecules	Sterol Lipids [ST]	Bile acids and derivatives [ST04]	410.323	NA	1.43647	1	NA
1.44_410.3231m/z	1.5772	6.73691e-05	1.03639	g603:control	LMST04010056	-	C24H40O4	M+NH4	32.2	0	-8.60046	70.779	7beta,12beta-Dihydroxy-5alpha-cholan-24-oic Acid	Lipids and lipid-like molecules	Sterol Lipids [ST]	Bile acids and derivatives [ST04]	410.323	NA	1.43647	1	NA
1.44_410.3231m/z	1.5772	6.73691e-05	1.03639	g603:control	C17660	C17660	C24H40O4	M+NH4	32.2	0	-8.60046	70.779	Isochenodeoxycholate; Isochenodeoxycholic acid; 3beta,7alpha-Dihydroxy-5beta-cholanic acid;	NA	NA	NA	410.323	NA	1.43647	1
1.44_410.3231m/z	1.5772	6.73691e-05	1.03639	g603:control	LMST04010447	-	C24H40O4	M+NH4	32.2	0	-8.60046	70.779	Avideoxycholic acid	Lipids and lipid-like molecules	Sterol Lipids [ST]	Bile acids and derivatives [ST04]	410.323	NA	1.43647	1	NA
1.44_410.3231m/z	1.5772	6.73691e-05	1.03639	g603:control	LMST04010042	-	C24H40O4	M+NH4	32.2	0	-8.60046	70.779	Isodeoxycholic acid	Lipids and lipid-like molecules	Sterol Lipids [ST]	Bile acids and derivatives [ST04]	410.323	NA	1.43647	1	NA
1.44_410.3231m/z	1.5772	6.73691e-05	1.03639	g603:control	C15515	C15515	C24H40O4	M+NH4	32.2	0	-8.60046	70.779	Murideoxycholic acid; Murideoxycholate; 6beta-Hydroxylithocholate; 3alpha,6beta-Dihydroxy-5beta-cholanic acid;	NA	NA	NA	410.323	NA	1.43647	1
1.44_410.3231m/z	1.5772	6.73691e-05	1.03639	g603:control	LMST04010038	-	C24H40O4	M+NH4	32.2	0	-8.60046	70.779	3beta,7alpha-Dihydroxy-5alpha-cholan-24-oic Acid	Lipids and lipid-like molecules	Sterol Lipids [ST]	Bile acids and derivatives [ST04]	410.323	NA	1.43647	1	NA
1.44_410.3231m/z	1.5772	6.73691e-05	1.03639	g603:control	LMST04010039	C07880	C24H40O4	M+NH4	32.2	0	-8.60046	70.779	3beta,7beta-Dihydroxy-5alpha-cholan-24-oic Acid	Lipids and lipid-like molecules	Sterol Lipids [ST]	Bile acids and derivatives [ST04]	410.323	NA	1.43647	1
1.44_410.3231m/z	1.5772	6.73691e-05	1.03639	g603:control	LMST04010044	-	C24H40O4	M+NH4	32.2	0	-8.60046	70.779	Allodeoxycholic acid	Lipids and lipid-like molecules	Sterol Lipids [ST]	Bile acids and derivatives [ST04]	410.323	NA	1.43647	1	NA
1.44_410.3231m/z	1.5772	6.73691e-05	1.03639	g603:control	LMST04010043	-	C24H40O4	M+NH4	32.2	0	-8.60046	70.779	3beta,12beta-Dihydroxy-5beta-cholan-24-oic Acid	Lipids and lipid-like molecules	Sterol Lipids [ST]	Bile acids and derivatives [ST04]	410.323	NA	1.43647	1	NA
1.44_410.3231m/z	1.5772	6.73691e-05	1.03639	g603:control	LMST04010052	-	C24H40O4	M+NH4	32.2	0	-8.60046	70.779	7beta,12beta-Dihydroxy-5beta-cholan-24-oic Acid	Lipids and lipid-like molecules	Sterol Lipids [ST]	Bile acids and derivatives [ST04]	410.323	NA	1.43647	1	NA
1.44_410.3231m/z	1.5772	6.73691e-05	1.03639	g603:control	C17662	C17662	C24H40O4	M+NH4	32.2	0	-8.60046	70.779	Isoursodeoxycholate; Isoursodeoxycholic acid; 3beta,7beta-Dihydroxy-5beta-cholanoic acid; 3beta,7beta-Dihydroxy-5beta-cholan-24-oic acid;	NA	NA	NA	410.323	NA	1.43647	1
1.44_410.3231m/z	1.5772	6.73691e-05	1.03639	g603:control	C20867	C20867	C24H40O4	M+NH4	32.2	0	-8.60046	70.779	Avideoxycholate; Avideoxycholic acid; 3alpha,16alpha-Dihydroxy-5beta-cholan-24-oic acid;	NA	NA	NA	410.323	NA	1.43647	1
1.44_410.3231m/z	1.5772	6.73691e-05	1.03639	g603:control	LMST04010021	-	C24H40O4	M+NH4	32.2	0	-8.60046	70.779	2beta,3alpha-Dihydroxy-5beta-cholan-24-oic Acid	Lipids and lipid-like molecules	Sterol Lipids [ST]	Bile acids and derivatives [ST04]	410.323	NA	1.43647	1	NA
1.44_410.3231m/z	1.5772	6.73691e-05	1.03639	g603:control	LMST04010368	-	C24H40O4	M+NH4	32.2	0	-8.60046	70.779	3alpha,11alpha-Dihydroxy-5beta-cholan-24-oic Acid	Lipids and lipid-like molecules	Sterol Lipids [ST]	Bile acids and derivatives [ST04]	410.323	NA	1.43647	1	NA
1.44_410.3231m/z	1.5772	6.73691e-05	1.03639	g603:control	LMST04010041	-	C24H40O4	M+NH4	32.2	0	-8.60046	70.779	Lagodeoxycholic	Lipids and lipid-like molecules	Sterol Lipids [ST]	Bile acids and derivatives [ST04]	410.323	NA	1.43647	1	NA
1.44_410.3231m/z	1.5772	6.73691e-05	1.03639	g603:control	C17646	C17646	C24H40O4	M+NH4	32.2	0	-8.60046	70.779	12-Epideoxycholic acid; 12-Epideoxycholate;	NA	NA	NA	410.323	NA	1.43647	1
1.44_410.3231m/z	1.5772	6.73691e-05	1.03639	g603:control	LMST04010036	-	C24H40O4	M+NH4	32.2	0	-8.60046	70.779	Allochenodeoxycholic acid	Lipids and lipid-like molecules	Sterol Lipids [ST]	Bile acids and derivatives [ST04]	410.323	NA	1.43647	1	NA
1.44_410.3231m/z	1.5772	6.73691e-05	1.03639	g603:control	LMST04010028	-	C24H40O4	M+NH4	32.2	0	-8.60046	70.779	Allohyodeoxycholic acid	Lipids and lipid-like molecules	Sterol Lipids [ST]	Bile acids and derivatives [ST04]	410.323	NA	1.43647	1	NA
1.44_410.3231m/z	1.5772	6.73691e-05	1.03639	g603:control	C17664	C17664	C24H40O4	M+NH4	32.2	0	-8.60046	70.779	Allochenodeoxycholate; Allochenodeoxycholic acid; 3alpha,7alpha-Dihydroxy-5alpha-cholanoic acid;	NA	NA	NA	410.323	NA	1.43647	1
1.44_410.3231m/z	1.5772	6.73691e-05	1.03639	g603:control	LMST04010386	-	C24H40O4	M+NH4	32.2	0	-8.60046	70.779	11beta,12beta-Dihydroxy-5beta-cholan-24-oic Acid	Lipids and lipid-like molecules	Sterol Lipids [ST]	Bile acids and derivatives [ST04]	410.323	NA	1.43647	1	NA
1.44_410.3231m/z	1.5772	6.73691e-05	1.03639	g603:control	C07880	C07880	C24H40O4	M+NH4	32.2	0	-8.60046	70.779	Ursodiol; Ursodeoxycholic acid; Ursodeoxycholate; 3alpha,7beta-Dihydroxy-5beta-cholan-24-oic acid;	NA	NA	NA	410.323	NA	1.43647	1
1.44_410.3231m/z	1.5772	6.73691e-05	1.03639	g603:control	LMST04010046	-	C24H40O4	M+NH4	32.2	0	-8.60046	70.779	3beta,12alpha-Dihydroxy-5alpha-cholan-24-oic Acid	Lipids and lipid-like molecules	Sterol Lipids [ST]	Bile acids and derivatives [ST04]	410.323	NA	1.43647	1	NA
1.44_410.3231m/z	1.5772	6.73691e-05	1.03639	g603:control	LMST04010353	-	C24H40O4	M+NH4	32.2	0	-8.60046	70.779	6beta,7beta-Dihydroxy-5beta-cholan-24-oic Acid	Lipids and lipid-like molecules	Sterol Lipids [ST]	Bile acids and derivatives [ST04]	410.323	NA	1.43647	1	NA
1.44_410.3231m/z	1.5772	6.73691e-05	1.03639	g603:control	C17687	C17687	C24H40O4	M+NH4	32.2	0	-8.60046	70.779	Allodeoxycholate; 5alpha-Deoxycholic acid; 3alpha,12alpha-Dihydroxy-5alpha-cholanoic acid;	NA	NA	NA	410.323	NA	1.43647	1
1.44_410.3231m/z	1.5772	6.73691e-05	1.03639	g603:control	LMST04010428	-	C24H40O4	M+NH4	32.2	0	-8.60046	70.779	6beta,12alpha-Dihydroxy-5beta-cholan-24-oic Acid	Lipids and lipid-like molecules	Sterol Lipids [ST]	Bile acids and derivatives [ST04]	410.323	NA	1.43647	1	NA
1.44_410.3231m/z	1.5772	6.73691e-05	1.03639	g603:control	C02528	C02528	C24H40O4	M+NH4	32.2	0	-8.60046	70.779	Chenodeoxycholate; Chenodeoxycholic acid; 3alpha,7alpha-Dihydroxy-5beta-cholanic acid; Chenodiol;	NA	NA	NA	410.323	NA	1.43647	1	map01100 Metabolic pathways;
1.44_410.3231m/z	1.5772	6.73691e-05	1.03639	g603:control	LMST04010048	-	C24H40O4	M+NH4	32.2	0	-8.60046	70.779	3alpha,15beta-Dihydroxy-5beta-cholan-24-oic Acid	Lipids and lipid-like molecules	Sterol Lipids [ST]	Bile acids and derivatives [ST04]	410.323	NA	1.43647	1	NA
1.44_410.3231m/z	1.5772	6.73691e-05	1.03639	g603:control	LMST04010352	-	C24H40O4	M+NH4	32.2	0	-8.60046	70.779	6beta,7alpha-Dihydroxy-5beta-cholan-24-oic Acid	Lipids and lipid-like molecules	Sterol Lipids [ST]	Bile acids and derivatives [ST04]	410.323	NA	1.43647	1	NA
1.44_410.3231m/z	1.5772	6.73691e-05	1.03639	g603:control	C20865	C20865	C24H40O4	M+NH4	32.2	0	-8.60046	70.779	3beta,12alpha-Dihydroxy-5beta-cholanoate; 3beta,12alpha-Dihydroxy-5beta-cholanoic acid;	NA	NA	NA	410.323	NA	1.43647	1
1.44_410.3231m/z	1.5772	6.73691e-05	1.03639	g603:control	LMST04010053	-	C24H40O4	M+NH4	32.2	0	-8.60046	70.779	7alpha,12alpha-Dihydroxy-5alpha-cholan-24-oic Acid	Lipids and lipid-like molecules	Sterol Lipids [ST]	Bile acids and derivatives [ST04]	410.323	NA	1.43647	1	NA
1.44_410.3231m/z	1.5772	6.73691e-05	1.03639	g603:control	C17661	C17661	C24H40O4	M+NH4	32.2	0	-8.60046	70.779	Isodeoxycholate; Isodeoxycholic acid; 7alpha,12alpha-Dihydroxy-5beta-cholanic acid; 7alpha,12alpha-Dihydroxycholanoic acid;	NA	NA	NA	410.323	NA	1.43647	1	NULL
1.44_410.3231m/z	1.5772	6.73691e-05	1.03639	g603:control	LMST04010029	-	C24H40O4	M+NH4	32.2	0	-8.60046	70.779	Allomurideoxycholic acid	Lipids and lipid-like molecules	Sterol Lipids [ST]	Bile acids and derivatives [ST04]	410.323	NA	1.43647	1	NA
1.44_410.3231m/z	1.5772	6.73691e-05	1.03639	g603:control	LMST04010412	-	C24H40O4	M+NH4	32.2	0	-8.60046	70.779	3alpha,5beta-Dihydroxycholan-24-oic Acid	Lipids and lipid-like molecules	Sterol Lipids [ST]	Bile acids and derivatives [ST04]	410.323	NA	1.43647	1	NA
1.44_410.3231m/z	1.5772	6.73691e-05	1.03639	g603:control	LMST04010019	-	C24H40O4	M+NH4	32.2	0	-8.60046	70.779	1alpha,3alpha-Dihydroxy-5beta-cholan-24-oic Acid	Lipids and lipid-like molecules	Sterol Lipids [ST]	Bile acids and derivatives [ST04]	410.323	NA	1.43647	1	NA
1.44_410.3231m/z	1.5772	6.73691e-05	1.03639	g603:control	LMST04010308	-	C24H40O4	M+NH4	32.2	0	-8.60046	70.779	3alpha,7alpha,12alpha-Trihydroxy-5alpha-cholan-24-al	Lipids and lipid-like molecules	Sterol Lipids [ST]	Bile acids and derivatives [ST04]	410.323	NA	1.43647	1	NA
1.44_410.3231m/z	1.5772	6.73691e-05	1.03639	g603:control	LMST04010255	-	C24H40O4	M+NH4	32.2	0	-8.60046	70.779	3alpha,19-Dihydroxy-5beta-cholan-24-oic Acid	Lipids and lipid-like molecules	Sterol Lipids [ST]	Bile acids and derivatives [ST04]	410.323	NA	1.43647	1	NA
1.44_410.3231m/z	1.5772	6.73691e-05	1.03639	g603:control	LMST04010030	-	C24H40O4	M+NH4	32.2	0	-8.60046	70.779	3beta,6alpha-Dihydroxy-5alpha-cholan-24-oic Acid	Lipids and lipid-like molecules	Sterol Lipids [ST]	Bile acids and derivatives [ST04]	410.323	NA	1.43647	1	NA
1.44_410.3231m/z	1.5772	6.73691e-05	1.03639	g603:control	LMST04010055	-	C24H40O4	M+NH4	32.2	0	-8.60046	70.779	7beta,12alpha-Dihydroxy-5alpha-cholan-24-oic Acid	Lipids and lipid-like molecules	Sterol Lipids [ST]	Bile acids and derivatives [ST04]	410.323	NA	1.43647	1	NA
1.44_410.3231m/z	1.5772	6.73691e-05	1.03639	g603:control	LMST04010051	-	C24H40O4	M+NH4	32.2	0	-8.60046	70.779	7beta,12alpha-Dihydroxy-5beta-cholan-24-oic Acid	Lipids and lipid-like molecules	Sterol Lipids [ST]	Bile acids and derivatives [ST04]	410.323	NA	1.43647	1	NA
1.44_410.3231m/z	1.5772	6.73691e-05	1.03639	g603:control	LMST04010049	-	C24H40O4	M+NH4	32.2	0	-8.60046	70.779	7alpha,12alpha-Dihydroxy-5beta-cholan-24-oic Acid	Lipids and lipid-like molecules	Sterol Lipids [ST]	Bile acids and derivatives [ST04]	410.323	NA	1.43647	1	NA
1.44_410.3231m/z	1.5772	6.73691e-05	1.03639	g603:control	LMST04010054	-	C24H40O4	M+NH4	32.2	0	-8.60046	70.779	7alpha,12beta-Dihydroxy-5alpha-cholan-24-oic Acid	Lipids and lipid-like molecules	Sterol Lipids [ST]	Bile acids and derivatives [ST04]	410.323	NA	1.43647	1	NA
1.44_410.3231m/z	1.5772	6.73691e-05	1.03639	g603:control	LMST04010031	-	C24H40O4	M+NH4	32.2	0	-8.60046	70.779	3beta,6beta-Dihydroxy-5alpha-cholan-24-oic Acid	Lipids and lipid-like molecules	Sterol Lipids [ST]	Bile acids and derivatives [ST04]	410.323	NA	1.43647	1	NA
1.44_410.3231m/z	1.5772	6.73691e-05	1.03639	g603:control	LMST04010047	-	C24H40O4	M+NH4	32.2	0	-8.60046	70.779	3beta,12beta-Dihydroxy-5alpha-cholan-24-oic Acid	Lipids and lipid-like molecules	Sterol Lipids [ST]	Bile acids and derivatives [ST04]	410.323	NA	1.43647	1	NA
1.44_410.3231m/z	1.5772	6.73691e-05	1.03639	g603:control	LMST04010040	C04483	C24H40O4	M+NH4	32.2	0	-8.60046	70.779	Deoxycholic acid	Lipids and lipid-like molecules	Sterol Lipids [ST]	Bile acids and derivatives [ST04]	410.323	NA	1.43647	1
1.44_410.3231m/z	1.5772	6.73691e-05	1.03639	g603:control	LMST04010027	-	C24H40O4	M+NH4	32.2	0	-8.60046	70.779	Isomurideoxycholic acid	Lipids and lipid-like molecules	Sterol Lipids [ST]	Bile acids and derivatives [ST04]	410.323	NA	1.43647	1	NA
1.44_410.3231m/z	1.5772	6.73691e-05	1.03639	g603:control	LMST04010309	-	C24H40O4	M+NH4	32.2	0	-8.60046	70.779	3alpha,7alpha,12alpha-Trihydroxy-5beta-cholan-24-al	Lipids and lipid-like molecules	Sterol Lipids [ST]	Bile acids and derivatives [ST04]	410.323	NA	1.43647	1	NA
1.44_410.3231m/z	1.5772	6.73691e-05	1.03639	g603:control	LMST04030211	-	C24H40O4	M+NH4	32.2	0	-8.60046	70.779	3alpha,15alpha-dihydroxy-5beta-cholan-24-oic acid	Lipids and lipid-like molecules	Sterol Lipids [ST]	Bile acids and derivatives [ST04]	410.323	NA	1.43647	1	NA
1.44_410.3231m/z	1.5772	6.73691e-05	1.03639	g603:control	LMST04010033	-	C24H40O4	M+NH4	32.2	0	-8.60046	70.779	Ursodeoxycholic acid	Lipids and lipid-like molecules	Sterol Lipids [ST]	Bile acids and derivatives [ST04]	410.323	NA	1.43647	1	NA
1.44_410.3231m/z	1.5772	6.73691e-05	1.03639	g603:control	LMST04010032	C02528	C24H40O4	M+NH4	32.2	0	-8.60046	70.779	Chenodeoxycholic Acid	Lipids and lipid-like molecules	Sterol Lipids [ST]	Bile acids and derivatives [ST04]	410.323	NA	1.43647	1	map01100 Metabolic pathways;
1.44_410.3231m/z	1.5772	6.73691e-05	1.03639	g603:control	LMST04010045	-	C24H40O4	M+NH4	32.2	0	-8.60046	70.779	3alpha,12beta-Dihydroxy-5alpha-cholan-24-oic Acid	Lipids and lipid-like molecules	Sterol Lipids [ST]	Bile acids and derivatives [ST04]	410.323	NA	1.43647	1	NA
1.44_410.3231m/z	1.5772	6.73691e-05	1.03639	g603:control	LMST04010037	-	C24H40O4	M+NH4	32.2	0	-8.60046	70.779	Alloursodeoxycholic acid	Lipids and lipid-like molecules	Sterol Lipids [ST]	Bile acids and derivatives [ST04]	410.323	NA	1.43647	1	NA
1.44_410.3231m/z	1.5772	6.73691e-05	1.03639	g603:control	LMST04010026	-	C24H40O4	M+NH4	32.2	0	-8.60046	70.779	Isohydroxycholic acid	Lipids and lipid-like molecules	Sterol Lipids [ST]	Bile acids and derivatives [ST04]	410.323	NA	1.43647	1	NA
1.44_410.3231m/z	1.5772	6.73691e-05	1.03639	g603:control	LMST04010020	-	C24H40O4	M+NH4	32.2	0	-8.60046	70.779	1beta,3alpha-Dihydroxy-5beta-cholan-24-oic Acid	Lipids and lipid-like molecules	Sterol Lipids [ST]	Bile acids and derivatives [ST04]	410.323	NA	1.43647	1	NA
1.44_410.3231m/z	1.5772	6.73691e-05	1.03639	g603:control	LMST04010025	-	C24H40O4	M+NH4	32.2	0	-8.60046	70.779	Murideoxycholic acid	Lipids and lipid-like molecules	Sterol Lipids [ST]	Bile acids and derivatives [ST04]	410.323	NA	1.43647	1	NA
1.44_410.3231m/z	1.5772	6.73691e-05	1.03639	g603:control	LMST04010034	-	C24H40O4	M+NH4	32.2	0	-8.60046	70.779	Isochenodeoxycholic acid	Lipids and lipid-like molecules	Sterol Lipids [ST]	Bile acids and derivatives [ST04]	410.323	NA	1.43647	1	NA
1.44_410.3231m/z	1.5772	6.73691e-05	1.03639	g603:control	LMST04010288	-	C24H40O4	M+NH4	32.2	0	-8.60046	70.779	3alpha,11beta-Dihydroxy-5beta-cholan-24-oic Acid	Lipids and lipid-like molecules	Sterol Lipids [ST]	Bile acids and derivatives [ST04]	410.323	NA	1.43647	1	NA
1.44_410.3231m/z	1.5772	6.73691e-05	1.03639	g603:control	LMST04010022	-	C24H40O4	M+NH4	32.2	0	-8.60046	70.779	3alpha,4beta-dihydroxy-5beta-cholan-24-oic Acid	Lipids and lipid-like molecules	Sterol Lipids [ST]	Bile acids and derivatives [ST04]	410.323	NA	1.43647	1	NA
1.44_410.3231m/z	1.5772	6.73691e-05	1.03639	g603:control	LMST04010035	C07880	C24H40O4	M+NH4	32.2	0	-8.60046	70.779	Isoursodeoxycholic acid	Lipids and lipid-like molecules	Sterol Lipids [ST]	Bile acids and derivatives [ST04]	410.323	NA	1.43647	1
1.44_410.3231m/z	1.5772	6.73691e-05	1.03639	g603:control	LMST04010024	-	C24H40O4	M+NH4	32.2	0	-8.60046	70.779	Hyodeoxycholic acid	Lipids and lipid-like molecules	Sterol Lipids [ST]	Bile acids and derivatives [ST04]	410.323	NA	1.43647	1	NA
1.44_674.9726m/z	1.99533	0.000773615	1.26662	g603:control	LMPK12111360	-	C22H20O18S2	M+K	33.8	0	0.593799	69.7887	Isoscutellarein 4'-methyl ether 8-(2'',4''-disulfatoglucuronide)	Lipids and lipid-like molecules	Polyketides [PK]	Flavonoids [PK12]	674.973	NA	1.44408	1	NA
1.46_335.1368m/z	5.81054	1.55957e-06	2.06595	g603:control	LMPK12010444	-	C17H17O6+	M+NH4	39.6	0	1.30446	99.3704	5,4'-Dimethyl-6-hydroxyluteolinidin	Lipids and lipid-like molecules	Polyketides [PK]	Flavonoids [PK12]	335.137	NA	1.45932	1	NA
1.46_390.1194m/z	13.4782	7.71811e-05	2.5112	g603:control	LMPK12112302	-	C19H16O8	M+NH4	38.4	0	2.85907	95.2437	Quercetin 4'-isobutyrate	Lipids and lipid-like molecules	Polyketides [PK]	Flavonoids [PK12]	390.119	NA	1.45932	1	NA
1.46_390.1194m/z	13.4782	7.71811e-05	2.5112	g603:control	LMPK12113261	-	C19H16O8	M+NH4	38.4	0	2.85907	95.2437	7-Hydroxy-3,5,8-trimethoxy-3',4'-methylenedioxyflavone	Lipids and lipid-like molecules	Polyketides [PK]	Flavonoids [PK12]	390.119	NA	1.45932	1	NA
1.46_390.1194m/z	13.4782	7.71811e-05	2.5112	g603:control	LMPK12113023	-	C19H16O8	M+NH4	38.4	0	2.85907	95.2437	Melisimplin	Lipids and lipid-like molecules	Polyketides [PK]	Flavonoids [PK12]	390.119	NA	1.45932	1	NA
1.46_390.1194m/z	13.4782	7.71811e-05	2.5112	g603:control	LMPK12113169	-	C19H16O8	M+NH4	38.4	0	2.85907	95.2437	Herbacetin 7,4'-dimethyl ether 8-acetate	Lipids and lipid-like molecules	Polyketides [PK]	Flavonoids [PK12]	390.119	NA	1.45932	1	NA
1.46_390.1194m/z	13.4782	7.71811e-05	2.5112	g603:control	LMPK12113166	-	C19H16O8	M+NH4	38.4	0	2.85907	95.2437	Herbacetin 8-butyrate	Lipids and lipid-like molecules	Polyketides [PK]	Flavonoids [PK12]	390.119	NA	1.45932	1	NA
1.46_390.1194m/z	13.4782	7.71811e-05	2.5112	g603:control	LMPK12113262	-	C19H16O8	M+NH4	38.4	0	2.85907	95.2437	5-Hydroxy-3,7,8-trimethoxy-3',4'-methylenedioxyflavone	Lipids and lipid-like molecules	Polyketides [PK]	Flavonoids [PK12]	390.119	NA	1.45932	1	NA
1.46_390.1194m/z	13.4782	7.71811e-05	2.5112	g603:control	LMPK12112301	-	C19H16O8	M+NH4	38.4	0	2.85907	95.2437	Quercetin 3'-isobutyrate	Lipids and lipid-like molecules	Polyketides [PK]	Flavonoids [PK12]	390.119	NA	1.45932	1	NA
1.46_390.1194m/z	13.4782	7.71811e-05	2.5112	g603:control	LMPK12112300	-	C19H16O8	M+NH4	38.4	0	2.85907	95.2437	Quercetin 3-isobutyrate	Lipids and lipid-like molecules	Polyketides [PK]	Flavonoids [PK12]	390.119	NA	1.45932	1	NA
1.46_390.1194m/z	13.4782	7.71811e-05	2.5112	g603:control	LMPK12060077	-	C19H16O8	M+NH4	38.4	0	2.85907	95.2437	Stemonal	Lipids and lipid-like molecules	Polyketides [PK]	Flavonoids [PK12]	390.119	NA	1.45932	1	NA
1.47_133.0611m/z	1.80788	0.000382732	1.1905	g603:control	C01905	C01905	C4H8N2O3	M+H	38.4	0	2.32703	94.6409	D-Asparagine;	NA	NA	NA	133.061	NA	1.46693	1	NULL
1.47_133.0611m/z	1.80788	0.000382732	1.1905	g603:control	C16438	C16438	C4H8N2O3	M+H	38.4	0	2.32703	94.6409	Asparagine;	NA	NA	NA	133.061	NA	1.46693	1	NULL
1.47_133.0611m/z	1.80788	0.000382732	1.1905	g603:control	C19258	C19258	C4H8N2O3	M+H	38.4	0	2.32703	94.6409	Methylazoxymethanol acetate;	NA	NA	NA	133.061	NA	1.46693	1	NULL
1.47_133.0611m/z	1.80788	0.000382732	1.1905	g603:control	C01043	C01043	C4H8N2O3	M+H	38.4	0	2.32703	94.6409	N-Carbamoylsarcosine;	NA	NA	NA	133.061	NA	1.46693	1	map00330 Arginine and proline metabolism; map01100 Metabolic pathways;
1.47_133.0611m/z	1.80788	0.000382732	1.1905	g603:control	C02037	C02037	C4H8N2O3	M+H	38.4	0	2.32703	94.6409	Glycylglycine; N-Glycylglycine;	NA	NA	NA	133.061	NA	1.46693	1	NULL
1.47_133.0611m/z	1.80788	0.000382732	1.1905	g603:control	C02642	C02642	C4H8N2O3	M+H	38.4	0	2.32703	94.6409	3-Ureidopropionate; 3-Ureidopropanoate; beta-Ureidopropionic acid; N-Carbamoyl-beta-alanine;	NA	NA	NA	133.061	NA	1.46693	1	map00240 Pyrimidine metabolism; map00410 beta-Alanine metabolism; map00770 Pantothenate and CoA biosynthesis; map01100 Metabolic pathways;
1.47_133.0611m/z	1.80788	0.000382732	1.1905	g603:control	C19301	C19301	C4H8N2O3	M+H	38.4	0	2.32703	94.6409	N-Nitroso-N-methylurethane;	NA	NA	NA	133.061	NA	1.46693	1	NULL
1.47_379.2024m/z	0.341547	0.00669214	1.38924	g603:control	C11784	C11784	C23H28N2O4	M+H-H2O	37.3	0	2.00004	88.6515	Echitovenine;	NA	NA	NA	379.202	NA	1.47453	1	map00901 Indole alkaloid biosynthesis; map01110 Biosynthesis of secondary metabolites;
1.47_442.3430n	1.54961	6.18662e-05	1.02055	g603:control	LMST01010388	-	C29H46O3	M+H-H2O, M+H	37.8	2.11	-3.90772	91.2108	4beta-methyl-zymosterol-4alpha-carboxylic acid	Lipids and lipid-like molecules	Sterol Lipids [ST]	Sterols [ST01]	443.34	442.343	1.46693	1	NA
1.50_785.3017m/z	13.7208	0.000709904	2.44813	g603:control	C15759	C15759	C41H50N2O11	M+K	35.7	0	-3.97594	83.3752	Hedamycin;	NA	NA	NA	785.302	NA	1.49738	1	NULL
1.51_608.4310m/z	1.70063	5.18822e-05	1.13985	g603:control	LMGP10010069	-	C31H59O8P	M+NH4	37.6	2.11	4.03239	90.4233	PA(13:0/15:1(9Z))	Lipids and lipid-like molecules	Glycerophospholipids [GP]	Glycerophosphates [GP10]	608.431	NA	1.505	1	NA
1.51_608.4310m/z	1.70063	5.18822e-05	1.13985	g603:control	LMGP10010160	-	C31H59O8P	M+NH4	37.6	2.11	4.03239	90.4233	PA(15:1(9Z)/13:0)	Lipids and lipid-like molecules	Glycerophospholipids [GP]	Glycerophosphates [GP10]	608.431	NA	1.505	1	NA
1.52_586.9190m/z	1.92545	0.00293462	1.20811	g603:control	C14760	C14760	C20H11N2Na3O10S3	M+H-H2O	31.8	0	-7.5662	67.561	Amaranth; Food red No.2;	NA	NA	NA	586.919	NA	1.52023	1	NULL
1.52_591.2612m/z	3.09801	3.63102e-05	1.66042	g603:control	C21192	C21192	C35H36N4O6	M+H-H2O	38.5	0	1.66985	94.4839	Epoxypheophorbide a;	NA	NA	NA	591.261	NA	1.52023	1	NULL
1.53_452.3308n	3.41005	8.10579e-05	1.69334	g603:control	LMST03020643	-	C30H44O3	M+NH4, M+Na, M+H	40.5	8.37	3.89547	98.8448	VD 2728	Lipids and lipid-like molecules	Sterol Lipids [ST]	Secosteroids [ST03]	453.336	452.331	1.52785	1	NA
1.53_452.3308n	3.41005	8.10579e-05	1.69334	g603:control	LMST03020644	-	C30H44O3	M+NH4, M+Na, M+H	40.5	8.37	3.89547	98.8448	VD 2736	Lipids and lipid-like molecules	Sterol Lipids [ST]	Secosteroids [ST03]	453.336	452.331	1.52785	1	NA
1.53_955.3817m/z	2.53365	0.000411423	1.27183	g603:control	C19724	C19724	C45H60CoN5O13+	M+NH4	30.6	0	-4.35043	58.264	Cobyrinate c-monamide; Cobyrinic acid c-monoamide;	NA	NA	NA	955.382	NA	1.52785	1	NULL
1.53_955.6326m/z	24.6847	2.60977e-06	2.82546	g603:control	LMGP06010445	-	C50H93O13P	M+Na	32.1	12	8.59258	57.8787	PI(19:0/22:2(13Z,16Z))	Lipids and lipid-like molecules	Glycerophospholipids [GP]	Glycerophosphoinositols [GP06]	955.633	NA	1.52785	1	NA
1.53_955.6326m/z	24.6847	2.60977e-06	2.82546	g603:control	LMGP06010551	-	C50H93O13P	M+Na	32.1	12	8.59258	57.8787	PI(20:2(11Z,14Z)/21:0)	Lipids and lipid-like molecules	Glycerophospholipids [GP]	Glycerophosphoinositols [GP06]	955.633	NA	1.52785	1	NA
1.53_955.6326m/z	24.6847	2.60977e-06	2.82546	g603:control	LMGP06010663	-	C50H93O13P	M+Na	32.1	12	8.59258	57.8787	PI(21:0/20:2(11Z,14Z))	Lipids and lipid-like molecules	Glycerophospholipids [GP]	Glycerophosphoinositols [GP06]	955.633	NA	1.52785	1	NA
1.53_955.6326m/z	24.6847	2.60977e-06	2.82546	g603:control	LMGP06010742	-	C50H93O13P	M+Na	32.1	12	8.59258	57.8787	PI(22:2(13Z,16Z)/19:0)	Lipids and lipid-like molecules	Glycerophospholipids [GP]	Glycerophosphoinositols [GP06]	955.633	NA	1.52785	1	NA
1.54_1110.7802m/z	3.02785	9.98567e-05	1.65353	g603:control	LMSP03030101	-	C58H114NO17P	M+H-H2O	36	0	0.961796	81.3659	MIPC(t20:0/26:0)	Lipids and lipid-like molecules	Sphingolipids [SP]	Phosphosphingolipids [SP03]	1110.78	NA	1.54308	1	NA
1.54_1110.7802m/z	3.02785	9.98567e-05	1.65353	g603:control	LMSP03030089	-	C58H114NO17P	M+H-H2O	36	0	0.961796	81.3659	MIPC(d20:0/26:0(2OH))	Lipids and lipid-like molecules	Sphingolipids [SP]	Phosphosphingolipids [SP03]	1110.78	NA	1.54308	1	NA
1.54_354.2752n	0.568008	1.17743e-05	1.18316	g603:control	LMGL01010006	-	C21H38O4	M+Na, M+K, M+H	37.1	10.6	-5.19562	80.6934	MG(18:2(9Z,12Z)/0:0/0:0)[rac]	Lipids and lipid-like molecules	Glycerolipids [GL]	Monoradylglycerols [GL01]	377.264	354.275	1.54308	1	NA
1.54_457.2906m/z	1.71102	0.000201671	1.12687	g603:control	LMST03020209	-	C27H43FO2	M+K	37.8	46.2	6.62897	50.4899	1alpha-fluoro-25-hydrovitamin D3 / 1alpha-fluoro-25-hydrocholecalciferol	Lipids and lipid-like molecules	Sterol Lipids [ST]	Secosteroids [ST03]	457.291	NA	1.53547	1	NA
1.54_507.2229m/z	0.572306	0.00110937	1.08618	g603:control	C01593	C01593	C26H34O10	M+H	37.9	0	0.924587	90.492	Limonoate;	NA	NA	NA	507.223	NA	1.54308	1	NULL
1.54_555.5098m/z	2.20684	0.00968236	1.20022	g603:control	LMFA07010152	-	C36H68O2	M+Na	39.6	33.8	-2.54934	67.0396	Linoleyl stearate	Lipids and lipid-like molecules	Fatty Acyls [FA]	Fatty esters [FA07]	555.51	NA	1.53547	1	NA
1.54_675.3777m/z	2.40135	0.000265297	1.42493	g603:control	C08935	C08935	C37H54O11	M+H	36.7	0	5.63121	89.9922	Cimicifugoside;	NA	NA	NA	675.378	NA	1.54308	1	NULL
1.55_144.0439m/z	23.3785	0.000240795	2.80149	g603:control	C05639	C05639	C9H7NO2	M+H-H2O	39	0	-3.03695	98.6456	4,6-Dihydroxyquinoline; Quinoline-4,6-diol;	NA	NA	NA	144.044	NA	1.5507	1	map00380 Tryptophan metabolism;
1.55_144.0439m/z	23.3785	0.000240795	2.80149	g603:control	C05637	C05637	C9H7NO2	M+H-H2O	39	0	-3.03695	98.6456	4,8-Dihydroxyquinoline; Quinoline-4,8-diol;	NA	NA	NA	144.044	NA	1.5507	1	map00380 Tryptophan metabolism;
1.55_144.0439m/z	23.3785	0.000240795	2.80149	g603:control	C06342	C06342	C9H7NO2	M+H-H2O	39	0	-3.03695	98.6456	Quinolin-2,8-diol;	NA	NA	NA	144.044	NA	1.5507	1	NULL
1.55_144.0439m/z	23.3785	0.000240795	2.80149	g603:control	C06330	C06330	C9H7NO2	M+H-H2O	39	0	-3.03695	98.6456	Quinoline-3,4-diol; 3,4-Dihydroxyquinoline;	NA	NA	NA	144.044	NA	1.5507	1	NULL
1.55_241.1921m/z	2.03326	0.000125846	1.27035	g603:control	LMFA11000335	-	C16H26	M+Na	41.8	35	-2.53205	77.0012	2,6,10-Trimethyl-(E,E)-2,6,10,12-tridecatetraene	Lipids and lipid-like molecules	Fatty Acyls [FA]	Hydrocarbons [FA11]	241.192	NA	1.5507	1	NA
1.55_241.1921m/z	2.03326	0.000125846	1.27035	g603:control	C20700	C20700	C16H26	M+Na	41.8	35	-2.53205	77.0012	(E,E)-4,8,12-Trimethyltrideca-1,3,7,11-tetraene; TMTT;	NA	NA	NA	241.192	NA	1.5507	1	map00904 Diterpenoid biosynthesis;
1.55_465.3328m/z	6.09947	1.02876e-06	2.12815	g603:control	LMST03020408	-	C29H46O3	M+Na	52.7	70.9	-2.49773	95.4825	1alpha,25-dihydroxy-26,27-ethanovitamin D3 / 1alpha,25-dihydroxy-26,27-ethanocholecalciferol	Lipids and lipid-like molecules	Sterol Lipids [ST]	Secosteroids [ST03]	465.333	NA	1.5507	1	NA
1.55_564.4051m/z	1.72088	1.49673e-05	1.15029	g603:control	LMGP02050062	-	C29H58NO7P	M+H	37.3	0	4.87282	92.3787	LysoPE(0:0/24:1(15Z))	Lipids and lipid-like molecules	Glycerophospholipids [GP]	Glycerophosphoethanolamines [GP02]	564.405	NA	1.5507	1	NA
1.55_564.4051m/z	1.72088	1.49673e-05	1.15029	g603:control	LMGP02050072	-	C29H58NO7P	M+H	37.3	0	4.87282	92.3787	LysoPE(24:1(15Z)/0:0)	Lipids and lipid-like molecules	Glycerophospholipids [GP]	Glycerophosphoethanolamines [GP02]	564.405	NA	1.5507	1	NA
1.55_564.4051m/z	1.72088	1.49673e-05	1.15029	g603:control	LMGP01020114	-	C29H58NO7P	M+H	37.3	0	4.87282	92.3787	PC(O-18:0/3:1(2E))	Lipids and lipid-like molecules	Glycerophospholipids [GP]	Glycerophosphocholines [GP01]	564.405	NA	1.5507	1	NA
1.55_650.4400m/z	1.61189	4.1231e-05	1.06042	g603:control	LMGP20010008	-	C33H64NO9P	M+H	30.8	0	1.37823	55.4425	PC(16:0/9:0(CHO))	Lipids and lipid-like molecules	Glycerophospholipids [GP]	Oxidized glycerophospholipids [GP20]	650.44	NA	1.5507	1	NA
1.55_804.6073m/z	1.55946	2.7541e-05	1.02567	g603:control	LMGP03020015	-	C44H86NO9P	M+H	37.4	9.65	-4.91794	82.8651	PS(O-16:0/22:1(11Z))	Lipids and lipid-like molecules	Glycerophospholipids [GP]	Glycerophosphoserines [GP03]	804.607	NA	1.5507	1	NA
1.56_383.2215m/z	3.56728	0.000117002	1.70111	g603:control	LMFA04000069	NA	C22H32O4	M+Na	41.8	22	6.12953	93.7781	Resolvin D6	NA	NA	NA	383.221	NA	1.55832	1	NA
1.57_1066.7530m/z	2.67431	8.32352e-05	1.52283	g603:control	LMGP03010041	-	C58H110NO11P	M+K	38.6	20.4	7.94128	81.5293	PS-NAc(18:0/18:1(9Z)/16:0)	Lipids and lipid-like molecules	Glycerophospholipids [GP]	Glycerophosphoserines [GP03]	1066.75	NA	1.56593	1	NA
1.57_453.3921m/z	3.6807	0.00061661	1.74919	g603:control	LMFA07040063	-	C28H52O4	M+H	34.8	13.9	-3.86602	64.6555	2-Hydroxy-24-keto-octacosanolide	Lipids and lipid-like molecules	Fatty Acyls [FA]	Fatty esters [FA07]	453.392	NA	1.57355	1	NA
1.57_542.8919m/z	2.08905	0.00283588	1.29032	g603:control	C19460	C19460	C12H24N4S8Se	M+H-H2O	19.2	0	3.63156	0.379476	Methyl selenac; Tetrakis(dimethyldithiocarbamato)-selenium;	NA	NA	NA	542.892	NA	1.57355	1	NULL
1.60_282.2537n	1.76146	0.00310415	1.09116	g603:control	LMFA07010344	-	C18H34O2	M+H, M+NH4	37.9	0	-7.8627	98.3733	5E-Hexadecenyl acetate	Lipids and lipid-like molecules	Fatty Acyls [FA]	Fatty esters [FA07]	300.287	282.254	1.60402	1	NA
1.60_282.2537n	1.76146	0.00310415	1.09116	g603:control	LMFA07010366	-	C18H34O2	M+H, M+NH4	37.9	0	-7.8627	98.3733	5Z-Hexadecenyl acetate	Lipids and lipid-like molecules	Fatty Acyls [FA]	Fatty esters [FA07]	300.287	282.254	1.60402	1	NA
1.60_282.2537n	1.76146	0.00310415	1.09116	g603:control	LMFA01030061	-	C18H34O2	M+H, M+NH4	37.9	0	-7.8627	98.3733	2Z-octadecenoic acid	Lipids and lipid-like molecules	Fatty Acyls [FA]	Fatty Acids and Conjugates [FA01]	300.287	282.254	1.60402	1	NA
1.60_282.2537n	1.76146	0.00310415	1.09116	g603:control	LMFA01020374	-	C18H34O2	M+H, M+NH4	37.9	0	-7.8627	98.3733	17:1(12)(7Me)	Lipids and lipid-like molecules	Fatty Acyls [FA]	Fatty Acids and Conjugates [FA01]	300.287	282.254	1.60402	1	NA
1.60_282.2537n	1.76146	0.00310415	1.09116	g603:control	LMFA07010365	-	C18H34O2	M+H, M+NH4	37.9	0	-7.8627	98.3733	3Z-Hexadecenyl acetate	Lipids and lipid-like molecules	Fatty Acyls [FA]	Fatty esters [FA07]	300.287	282.254	1.60402	1	NA
1.60_282.2537n	1.76146	0.00310415	1.09116	g603:control	LMFA07010345	-	C18H34O2	M+H, M+NH4	37.9	0	-7.8627	98.3733	6E-Hexadecenyl acetate	Lipids and lipid-like molecules	Fatty Acyls [FA]	Fatty esters [FA07]	300.287	282.254	1.60402	1	NA
1.60_282.2537n	1.76146	0.00310415	1.09116	g603:control	LMFA01030068	-	C18H34O2	M+H, M+NH4	37.9	0	-7.8627	98.3733	7Z-octadecenoic acid	Lipids and lipid-like molecules	Fatty Acyls [FA]	Fatty Acids and Conjugates [FA01]	300.287	282.254	1.60402	1	NA
1.60_282.2537n	1.76146	0.00310415	1.09116	g603:control	LMFA07010497	-	C18H34O2	M+H, M+NH4	37.9	0	-7.8627	98.3733	ethyl 7Z-hexadecenoate	Lipids and lipid-like molecules	Fatty Acyls [FA]	Fatty esters [FA07]	300.287	282.254	1.60402	1	NA
1.60_282.2537n	1.76146	0.00310415	1.09116	g603:control	LMFA01030002	C00712	C18H34O2	M+H, M+NH4	37.9	0	-7.8627	98.3733	Oleic acid	Lipids and lipid-like molecules	Fatty Acyls [FA]	Fatty Acids and Conjugates [FA01]	300.287	282.254	1.60402	1	map00061 Fatty acid biosynthesis; map00073 Cutin, suberine and wax biosynthesis; map01040 Biosynthesis of unsaturated fatty acids;
1.60_282.2537n	1.76146	0.00310415	1.09116	g603:control	LMFA07010498	-	C18H34O2	M+H, M+NH4	37.9	0	-7.8627	98.3733	formyl 14-methyl-8E-hexadecenoate	Lipids and lipid-like molecules	Fatty Acyls [FA]	Fatty esters [FA07]	300.287	282.254	1.60402	1	NA
1.60_282.2537n	1.76146	0.00310415	1.09116	g603:control	LMFA01020206	-	C18H34O2	M+H, M+NH4	37.9	0	-7.8627	98.3733	2-methyl-16-heptadecenoic acid	Lipids and lipid-like molecules	Fatty Acyls [FA]	Fatty Acids and Conjugates [FA01]	300.287	282.254	1.60402	1	NA
1.60_282.2537n	1.76146	0.00310415	1.09116	g603:control	C12103	C12103	C18H34O2	M+H, M+NH4	37.9	0	-7.8627	98.3733	omega-Cycloheptylundecanoic acid;	NA	NA	NA	300.287	282.254	1.60402	1	NULL
1.60_282.2537n	1.76146	0.00310415	1.09116	g603:control	LMFA07010367	-	C18H34O2	M+H, M+NH4	37.9	0	-7.8627	98.3733	7Z-Hexadecenyl acetate	Lipids and lipid-like molecules	Fatty Acyls [FA]	Fatty esters [FA07]	300.287	282.254	1.60402	1	NA
1.60_282.2537n	1.76146	0.00310415	1.09116	g603:control	LMFA07010361	-	C18H34O2	M+H, M+NH4	37.9	0	-7.8627	98.3733	10Z-Hexadecenyl acetate	Lipids and lipid-like molecules	Fatty Acyls [FA]	Fatty esters [FA07]	300.287	282.254	1.60402	1	NA
1.60_282.2537n	1.76146	0.00310415	1.09116	g603:control	LMFA01030294	-	C18H34O2	M+H, M+NH4	37.9	0	-7.8627	98.3733	3Z-octadecenoic acid	Lipids and lipid-like molecules	Fatty Acyls [FA]	Fatty Acids and Conjugates [FA01]	300.287	282.254	1.60402	1	NA
1.60_282.2537n	1.76146	0.00310415	1.09116	g603:control	LMFA07010378	-	C18H34O2	M+H, M+NH4	37.9	0	-7.8627	98.3733	7-Hexadecenyl acetate	Lipids and lipid-like molecules	Fatty Acyls [FA]	Fatty esters [FA07]	300.287	282.254	1.60402	1	NA
1.60_282.2537n	1.76146	0.00310415	1.09116	g603:control	C01712	C01712	C18H34O2	M+H, M+NH4	37.9	0	-7.8627	98.3733	(9E)-Octadecenoic acid; 9-Octadecenoic acid, (E)-; (E)-Oleic acid; D9-trans-Octadecenoic acid; 9-trans-Octadecenoic acid; trans-D9-Octadecenoic acid; trans-9-Octadecenoic acid; trans-Elaidic acid; trans-Oleic acid; Elaidic acid; Acide elaidique; Elaidinsaure;	NA	NA	NA	300.287	282.254	1.60402	1	NULL
1.60_282.2537n	1.76146	0.00310415	1.09116	g603:control	C08363	C08363	C18H34O2	M+H, M+NH4	37.9	0	-7.8627	98.3733	(6Z)-Octadecenoic acid; Petroselinic acid; cis-6-Octadecenoic acid;	NA	NA	NA	300.287	282.254	1.60402	1	NULL
1.60_282.2537n	1.76146	0.00310415	1.09116	g603:control	LMFA07010368	-	C18H34O2	M+H, M+NH4	37.9	0	-7.8627	98.3733	9Z-Hexadecenyl acetate	Lipids and lipid-like molecules	Fatty Acyls [FA]	Fatty esters [FA07]	300.287	282.254	1.60402	1	NA
1.60_282.2537n	1.76146	0.00310415	1.09116	g603:control	LMFA07010347	-	C18H34O2	M+H, M+NH4	37.9	0	-7.8627	98.3733	9E-Hexadecenyl acetate	Lipids and lipid-like molecules	Fatty Acyls [FA]	Fatty esters [FA07]	300.287	282.254	1.60402	1	NA
1.60_282.2537n	1.76146	0.00310415	1.09116	g603:control	LMFA07010343	-	C18H34O2	M+H, M+NH4	37.9	0	-7.8627	98.3733	11E-Hexadecenyl acetate	Lipids and lipid-like molecules	Fatty Acyls [FA]	Fatty esters [FA07]	300.287	282.254	1.60402	1	NA
1.60_282.2537n	1.76146	0.00310415	1.09116	g603:control	LMFA07010362	-	C18H34O2	M+H, M+NH4	37.9	0	-7.8627	98.3733	11Z-Hexadecenyl acetate	Lipids and lipid-like molecules	Fatty Acyls [FA]	Fatty esters [FA07]	300.287	282.254	1.60402	1	NA
1.60_282.2537n	1.76146	0.00310415	1.09116	g603:control	LMFA01030290	-	C18H34O2	M+H, M+NH4	37.9	0	-7.8627	98.3733	13Z-octadecenoic acid	Lipids and lipid-like molecules	Fatty Acyls [FA]	Fatty Acids and Conjugates [FA01]	300.287	282.254	1.60402	1	NA
1.60_282.2537n	1.76146	0.00310415	1.09116	g603:control	LMFA07010363	-	C18H34O2	M+H, M+NH4	37.9	0	-7.8627	98.3733	12Z-Hexadecenyl acetate	Lipids and lipid-like molecules	Fatty Acyls [FA]	Fatty esters [FA07]	300.287	282.254	1.60402	1	NA
1.60_282.2537n	1.76146	0.00310415	1.09116	g603:control	C00712	C00712	C18H34O2	M+H, M+NH4	37.9	0	-7.8627	98.3733	(9Z)-Octadecenoic acid; (Z)-Octadec-9-enoic acid; Oleate; Oleic acid;	NA	NA	NA	300.287	282.254	1.60402	1	map00061 Fatty acid biosynthesis; map00073 Cutin, suberine and wax biosynthesis; map01040 Biosynthesis of unsaturated fatty acids;
1.60_282.2537n	1.76146	0.00310415	1.09116	g603:control	LMFA01030293	-	C18H34O2	M+H, M+NH4	37.9	0	-7.8627	98.3733	17-octadecenoic acid	Lipids and lipid-like molecules	Fatty Acyls [FA]	Fatty Acids and Conjugates [FA01]	300.287	282.254	1.60402	1	NA
1.60_282.2537n	1.76146	0.00310415	1.09116	g603:control	LMFA01140008	-	C18H34O2	M+H, M+NH4	37.9	0	-7.8627	98.3733	11-Cycloheptylundecanoic acid	Lipids and lipid-like molecules	Fatty Acyls [FA]	Fatty Acids and Conjugates [FA01]	300.287	282.254	1.60402	1	NA
1.60_282.2537n	1.76146	0.00310415	1.09116	g603:control	C08367	C08367	C18H34O2	M+H, M+NH4	37.9	0	-7.8627	98.3733	(11E)-Octadecenoic acid; Vaccenic acid; trans-11-Octadecenoic acid;	NA	NA	NA	300.287	282.254	1.60402	1	NULL
1.60_282.2537n	1.76146	0.00310415	1.09116	g603:control	LMFA01020372	-	C18H34O2	M+H, M+NH4	37.9	0	-7.8627	98.3733	17:1(4)(16Me)	Lipids and lipid-like molecules	Fatty Acyls [FA]	Fatty Acids and Conjugates [FA01]	300.287	282.254	1.60402	1	NA
1.60_282.2537n	1.76146	0.00310415	1.09116	g603:control	LMFA07010346	-	C18H34O2	M+H, M+NH4	37.9	0	-7.8627	98.3733	8E-Hexadecenyl acetate	Lipids and lipid-like molecules	Fatty Acyls [FA]	Fatty esters [FA07]	300.287	282.254	1.60402	1	NA
1.60_282.2537n	1.76146	0.00310415	1.09116	g603:control	LMFA01030070	-	C18H34O2	M+H, M+NH4	37.9	0	-7.8627	98.3733	cis-8-oleic acid	Lipids and lipid-like molecules	Fatty Acyls [FA]	Fatty Acids and Conjugates [FA01]	300.287	282.254	1.60402	1	NA
1.60_282.2537n	1.76146	0.00310415	1.09116	g603:control	LMFA01030291	-	C18H34O2	M+H, M+NH4	37.9	0	-7.8627	98.3733	15Z-octadecenoic acid	Lipids and lipid-like molecules	Fatty Acyls [FA]	Fatty Acids and Conjugates [FA01]	300.287	282.254	1.60402	1	NA
1.60_282.2537n	1.76146	0.00310415	1.09116	g603:control	LMFA01030292	-	C18H34O2	M+H, M+NH4	37.9	0	-7.8627	98.3733	16Z-octadecenoic acid	Lipids and lipid-like molecules	Fatty Acyls [FA]	Fatty Acids and Conjugates [FA01]	300.287	282.254	1.60402	1	NA
1.60_282.2537n	1.76146	0.00310415	1.09116	g603:control	LMFA01030078	-	C18H34O2	M+H, M+NH4	37.9	0	-7.8627	98.3733	cis-12-oleic acid	Lipids and lipid-like molecules	Fatty Acyls [FA]	Fatty Acids and Conjugates [FA01]	300.287	282.254	1.60402	1	NA
1.60_282.2537n	1.76146	0.00310415	1.09116	g603:control	LMFA01030882	-	C18H34O2	M+H, M+NH4	37.9	0	-7.8627	98.3733	18:1(14Z)	Lipids and lipid-like molecules	Fatty Acyls [FA]	Fatty Acids and Conjugates [FA01]	300.287	282.254	1.60402	1	NA
1.60_282.2537n	1.76146	0.00310415	1.09116	g603:control	LMFA07040056	-	C18H34O2	M+H, M+NH4	37.9	0	-7.8627	98.3733	18-Octadecanolide	Lipids and lipid-like molecules	Fatty Acyls [FA]	Fatty esters [FA07]	300.287	282.254	1.60402	1	NA
1.60_282.2537n	1.76146	0.00310415	1.09116	g603:control	LMFA01020373	-	C18H34O2	M+H, M+NH4	37.9	0	-7.8627	98.3733	17:1(6)(9Me)	Lipids and lipid-like molecules	Fatty Acyls [FA]	Fatty Acids and Conjugates [FA01]	300.287	282.254	1.60402	1	NA
1.60_282.2537n	1.76146	0.00310415	1.09116	g603:control	LMFA01030295	-	C18H34O2	M+H, M+NH4	37.9	0	-7.8627	98.3733	4Z-octadecenoic acid	Lipids and lipid-like molecules	Fatty Acyls [FA]	Fatty Acids and Conjugates [FA01]	300.287	282.254	1.60402	1	NA
1.60_282.2537n	1.76146	0.00310415	1.09116	g603:control	LMFA07010502	-	C18H34O2	M+H, M+NH4	37.9	0	-7.8627	98.3733	ethyl 9Z-hexadecenoate	Lipids and lipid-like molecules	Fatty Acyls [FA]	Fatty esters [FA07]	300.287	282.254	1.60402	1	NA
1.60_282.2537n	1.76146	0.00310415	1.09116	g603:control	LMFA07010500	-	C18H34O2	M+H, M+NH4	37.9	0	-7.8627	98.3733	formyl 14-methyl-8Z-hexadecenoate	Lipids and lipid-like molecules	Fatty Acyls [FA]	Fatty esters [FA07]	300.287	282.254	1.60402	1	NA
1.60_282.2537n	1.76146	0.00310415	1.09116	g603:control	LMFA01030074	-	C18H34O2	M+H, M+NH4	37.9	0	-7.8627	98.3733	cis-10-oleic acid	Lipids and lipid-like molecules	Fatty Acyls [FA]	Fatty Acids and Conjugates [FA01]	300.287	282.254	1.60402	1	NA
1.60_282.2537n	1.76146	0.00310415	1.09116	g603:control	LMFA01030881	-	C18H34O2	M+H, M+NH4	37.9	0	-7.8627	98.3733	18:1(14E)	Lipids and lipid-like molecules	Fatty Acyls [FA]	Fatty Acids and Conjugates [FA01]	300.287	282.254	1.60402	1	NA
1.60_282.2537n	1.76146	0.00310415	1.09116	g603:control	LMFA01030296	-	C18H34O2	M+H, M+NH4	37.9	0	-7.8627	98.3733	5Z-octadecenoic acid	Lipids and lipid-like molecules	Fatty Acyls [FA]	Fatty Acids and Conjugates [FA01]	300.287	282.254	1.60402	1	NA
1.60_282.2537n	1.76146	0.00310415	1.09116	g603:control	LMFA01030880	-	C18H34O2	M+H, M+NH4	37.9	0	-7.8627	98.3733	18:1(13E)	Lipids and lipid-like molecules	Fatty Acyls [FA]	Fatty Acids and Conjugates [FA01]	300.287	282.254	1.60402	1	NA
1.60_282.2537n	1.76146	0.00310415	1.09116	g603:control	LMFA01030066	C08363	C18H34O2	M+H, M+NH4	37.9	0	-7.8627	98.3733	6-octadecylenic acid	Lipids and lipid-like molecules	Fatty Acyls [FA]	Fatty Acids and Conjugates [FA01]	300.287	282.254	1.60402	1	NULL
1.60_282.2537n	1.76146	0.00310415	1.09116	g603:control	LMFA01030895	-	C18H34O2	M+H, M+NH4	37.9	0	-7.8627	98.3733	17:1(4)(15Me)	Lipids and lipid-like molecules	Fatty Acyls [FA]	Fatty Acids and Conjugates [FA01]	300.287	282.254	1.60402	1	NA
1.60_282.2537n	1.76146	0.00310415	1.09116	g603:control	LMFA07010633	-	C18H34O2	M+H, M+NH4	37.9	0	-7.8627	98.3733	Ethyl 9-hexadecenoate	Lipids and lipid-like molecules	Fatty Acyls [FA]	Fatty esters [FA07]	300.287	282.254	1.60402	1	NA
1.60_282.2537n	1.76146	0.00310415	1.09116	g603:control	LMFA01030076	C08367	C18H34O2	M+H, M+NH4	37.9	0	-7.8627	98.3733	cis-vaccenic acid	Lipids and lipid-like molecules	Fatty Acyls [FA]	Fatty Acids and Conjugates [FA01]	300.287	282.254	1.60402	1	NULL
1.60_520.3766m/z	1.59234	0.00016925	1.04368	g603:control	LMGP01070010	-	C27H54NO6P	M+H	40.3	17.9	0.910842	84.9301	PC(P-19:1(12Z)/0:0)	Lipids and lipid-like molecules	Glycerophospholipids [GP]	Glycerophosphocholines [GP01]	520.377	NA	1.5964	1	NA
1.63_434.1715n	4.07691	0.001554	1.72598	g603:control	LMPK12111565	-	C26H26O6	M+H, M+Na	37.6	0	-3.22165	91.6927	Macaflavone II	Lipids and lipid-like molecules	Polyketides [PK]	Flavonoids [PK12]	435.179	434.172	1.62687	1	NA
1.63_434.1715n	4.07691	0.001554	1.72598	g603:control	LMPK12050316	-	C26H26O6	M+H, M+Na	37.6	0	-3.22165	91.6927	Auriculin	Lipids and lipid-like molecules	Polyketides [PK]	Flavonoids [PK12]	435.179	434.172	1.62687	1	NA
1.63_434.1715n	4.07691	0.001554	1.72598	g603:control	LMPK12110933	-	C26H26O6	M+H, M+Na	37.6	0	-3.22165	91.6927	Cycloartocarpin	Lipids and lipid-like molecules	Polyketides [PK]	Flavonoids [PK12]	435.179	434.172	1.62687	1	NA
1.63_434.1715n	4.07691	0.001554	1.72598	g603:control	LMPK12110936	-	C26H26O6	M+H, M+Na	37.6	0	-3.22165	91.6927	Cycloartocarpin A	Lipids and lipid-like molecules	Polyketides [PK]	Flavonoids [PK12]	435.179	434.172	1.62687	1	NA
1.63_434.1715n	4.07691	0.001554	1.72598	g603:control	LMPK12160022	-	C26H26O6	M+H, M+Na	37.6	0	-3.22165	91.6927	Scandenin	Lipids and lipid-like molecules	Polyketides [PK]	Flavonoids [PK12]	435.179	434.172	1.62687	1	NA
1.63_434.1715n	4.07691	0.001554	1.72598	g603:control	LMPK12160023	-	C26H26O6	M+H, M+Na	37.6	0	-3.22165	91.6927	Lonchocarpic acid	Lipids and lipid-like molecules	Polyketides [PK]	Flavonoids [PK12]	435.179	434.172	1.62687	1	NA
1.63_434.1715n	4.07691	0.001554	1.72598	g603:control	LMPK12050079	-	C26H26O6	M+H, M+Na	37.6	0	-3.22165	91.6927	Mundulone	Lipids and lipid-like molecules	Polyketides [PK]	Flavonoids [PK12]	435.179	434.172	1.62687	1	NA
1.63_785.2989m/z	9.75988	0.00286489	2.17765	g603:control	C15759	C15759	C41H50N2O11	M+K	36.6	0	-7.70084	91.6833	Hedamycin;	NA	NA	NA	785.299	NA	1.62687	1	NULL
1.63_978.6989m/z	2.44032	0.000226186	1.43421	g603:control	LMGP06010669	-	C52H97O13P	M+NH4	33.2	0	-1.63321	68.1634	PI(21:0/22:2(13Z,16Z))	Lipids and lipid-like molecules	Glycerophospholipids [GP]	Glycerophosphoinositols [GP06]	978.699	NA	1.62687	1	NA
1.63_978.6989m/z	2.44032	0.000226186	1.43421	g603:control	LMGP06010750	-	C52H97O13P	M+NH4	33.2	0	-1.63321	68.1634	PI(22:2(13Z,16Z)/21:0)	Lipids and lipid-like molecules	Glycerophospholipids [GP]	Glycerophosphoinositols [GP06]	978.699	NA	1.62687	1	NA
1.65_433.1636m/z	2.43526	0.0272748	1.20304	g603:control	C17035	C17035	C21H30O7	M+K	38.7	1.42	3.14257	95.6689	Nigakilactone M;	NA	NA	NA	433.164	NA	1.64972	1	NULL
1.65_433.1636m/z	2.43526	0.0272748	1.20304	g603:control	C17036	C17036	C21H30O7	M+K	38.7	1.42	3.14257	95.6689	Nigakilactone N;	NA	NA	NA	433.164	NA	1.64972	1	NULL
1.65_745.3963m/z	12.6241	6.4074e-05	2.37151	g603:control	C15714	C15714	C38H54N6O8	M+Na	35.9	3.86	9.42687	85.9403	Myxochromide S1;	NA	NA	NA	745.396	NA	1.64972	1	NULL
1.66_489.2607m/z	0.576423	3.58243e-05	1.15496	g603:control	LMST01160003	-	C29H38O5	M+Na	38.3	0	-0.957358	92.7902	Minabeolide-2	Lipids and lipid-like molecules	Sterol Lipids [ST]	Sterols [ST01]	489.261	NA	1.65733	1	NA
1.67_471.2895m/z	0.373094	0.00231331	1.29403	g603:control	C16494	C16494	C27H44O4	M+K	37.5	0	5.58544	93.6721	3beta,5beta-Ketotriol; 2,22-Dideoxyecdysone;	NA	NA	NA	471.29	NA	1.67255	1
1.67_471.2895m/z	0.373094	0.00231331	1.29403	g603:control	LMST03020277	-	C27H44O4	M+K	37.5	0	5.58544	93.6721	(6R)-6,19-epidioxy-1alpha-hydroxy-6,19-dihydrovitamin D3 / (6R)-6,19-epidioxy-1alpha-hydroxy-6,19-dihydrocholecalciferol	Lipids and lipid-like molecules	Sterol Lipids [ST]	Secosteroids [ST03]	471.29	NA	1.67255	1	NA
1.67_471.2895m/z	0.373094	0.00231331	1.29403	g603:control	LMST03020296	-	C27H44O4	M+K	37.5	0	5.58544	93.6721	(25S)-1alpha,25,26-trihydroxyvitamin D3 / (25S)-1alpha,25S,26-trihydroxycholecalciferol	Lipids and lipid-like molecules	Sterol Lipids [ST]	Secosteroids [ST03]	471.29	NA	1.67255	1	NA
1.67_471.2895m/z	0.373094	0.00231331	1.29403	g603:control	LMST01080010	-	C27H44O4	M+K	37.5	0	5.58544	93.6721	Gitogenin	Lipids and lipid-like molecules	Sterol Lipids [ST]	Sterols [ST01]	471.29	NA	1.67255	1	NA
1.67_471.2895m/z	0.373094	0.00231331	1.29403	g603:control	LMST03020283	-	C27H44O4	M+K	37.5	0	5.58544	93.6721	1alpha,25-dihydroxy-24a-homo-22-oxavitamin D3 / 1alpha,25-dihydroxy-24a-homo-22-oxacholecalciferol	Lipids and lipid-like molecules	Sterol Lipids [ST]	Secosteroids [ST03]	471.29	NA	1.67255	1	NA
1.67_471.2895m/z	0.373094	0.00231331	1.29403	g603:control	LMST03020294	-	C27H44O4	M+K	37.5	0	5.58544	93.6721	(24S)-1alpha,24,25-trihydroxyvitamin D3 / (24S)-1alpha,24,25-trihydroxycholecalciferol	Lipids and lipid-like molecules	Sterol Lipids [ST]	Secosteroids [ST03]	471.29	NA	1.67255	1	NA
1.67_471.2895m/z	0.373094	0.00231331	1.29403	g603:control	LMST03020291	-	C27H44O4	M+K	37.5	0	5.58544	93.6721	(22R)-1alpha,22,25-trihydroxy-20-epivitamin D3 / (22R)-1alpha,22,25-trihydroxy-20-epicholecalciferol	Lipids and lipid-like molecules	Sterol Lipids [ST]	Secosteroids [ST03]	471.29	NA	1.67255	1	NA
1.67_471.2895m/z	0.373094	0.00231331	1.29403	g603:control	LMST03020289	-	C27H44O4	M+K	37.5	0	5.58544	93.6721	1alpha,18,25-trihydroxyvitamin D3 / 1alpha,18,25-trihydroxycholecalciferol	Lipids and lipid-like molecules	Sterol Lipids [ST]	Secosteroids [ST03]	471.29	NA	1.67255	1	NA
1.67_471.2895m/z	0.373094	0.00231331	1.29403	g603:control	LMST03020300	-	C27H44O4	M+K	37.5	0	5.58544	93.6721	24,25,26-trihydroxyvitamin D3 / 24,25,26-trihydroxycholecalciferol	Lipids and lipid-like molecules	Sterol Lipids [ST]	Secosteroids [ST03]	471.29	NA	1.67255	1	NA
1.67_471.2895m/z	0.373094	0.00231331	1.29403	g603:control	LMST03020278	-	C27H44O4	M+K	37.5	0	5.58544	93.6721	(6S)-6,19-epidioxy-1alpha-hydroxy-6,19-dihydrovitamin D3 / (6S)-6,19-epidioxy-1alpha-hydroxy-6,19-dihydrocholecalciferol	Lipids and lipid-like molecules	Sterol Lipids [ST]	Secosteroids [ST03]	471.29	NA	1.67255	1	NA
1.67_471.2895m/z	0.373094	0.00231331	1.29403	g603:control	LMST03020299	-	C27H44O4	M+K	37.5	0	5.58544	93.6721	(23S,25R)-23,25,26-trihydroxyvitamin D3 / (23S,25R)-23,25,26-trihydroxycholecalciferol	Lipids and lipid-like molecules	Sterol Lipids [ST]	Secosteroids [ST03]	471.29	NA	1.67255	1	NA
1.67_471.2895m/z	0.373094	0.00231331	1.29403	g603:control	LMST03020388	-	C27H44O4	M+K	37.5	0	5.58544	93.6721	(23R)-1alpha,23,25-trihydroxyvitamin D3 / (23R)-1alpha,23,25-trihydroxycholecalciferol	Lipids and lipid-like molecules	Sterol Lipids [ST]	Secosteroids [ST03]	471.29	NA	1.67255	1	NA
1.67_471.2895m/z	0.373094	0.00231331	1.29403	g603:control	LMST03020297	-	C27H44O4	M+K	37.5	0	5.58544	93.6721	22,24,25-trihydroxyvitamin D3 / 22,24,25-trihydroxycholecalciferol	Lipids and lipid-like molecules	Sterol Lipids [ST]	Secosteroids [ST03]	471.29	NA	1.67255	1	NA
1.67_471.2895m/z	0.373094	0.00231331	1.29403	g603:control	LMST04030060	-	C27H44O4	M+K	37.5	0	5.58544	93.6721	3alpha,7alpha-Dihydroxy-5beta-cholest-23-en-26-oic acid	Lipids and lipid-like molecules	Sterol Lipids [ST]	Bile acids and derivatives [ST04]	471.29	NA	1.67255	1	NA
1.67_471.2895m/z	0.373094	0.00231331	1.29403	g603:control	LMST03020292	-	C27H44O4	M+K	37.5	0	5.58544	93.6721	(23S)-1alpha,23,25-trihydroxyvitamin D3 / (23S)-1alpha,23,25-trihydroxycholecalciferol	Lipids and lipid-like molecules	Sterol Lipids [ST]	Secosteroids [ST03]	471.29	NA	1.67255	1	NA
1.67_471.2895m/z	0.373094	0.00231331	1.29403	g603:control	LMST03020295	-	C27H44O4	M+K	37.5	0	5.58544	93.6721	(5E)-(25R)-1alpha,25,26-trihydroxyvitamin D3 / (5E)-(25R)-1alpha,25,26-trihydroxycholecalciferol	Lipids and lipid-like molecules	Sterol Lipids [ST]	Secosteroids [ST03]	471.29	NA	1.67255	1	NA
1.67_471.2895m/z	0.373094	0.00231331	1.29403	g603:control	LMST03020286	-	C27H44O4	M+K	37.5	0	5.58544	93.6721	1alpha,2,25-trihydroxyvitamin D3 / 1alpha,2,25-trihydroxycholecalciferol	Lipids and lipid-like molecules	Sterol Lipids [ST]	Secosteroids [ST03]	471.29	NA	1.67255	1	NA
1.67_471.2895m/z	0.373094	0.00231331	1.29403	g603:control	C18231	C18231	C27H44O4	M+K	37.5	0	5.58544	93.6721	Calcitetrol; 1alpha,24R,25-Trihydroxyvitamin D3; (1S,3R,5Z,7E,24R,25)-9,10-Secocholesta-5,7,10(19)-triene-1,3,24,25-tetrol;	NA	NA	NA	471.29	NA	1.67255	1	map00100 Steroid biosynthesis; map01100 Metabolic pathways;
1.67_471.2895m/z	0.373094	0.00231331	1.29403	g603:control	LMST03020298	-	C27H44O4	M+K	37.5	0	5.58544	93.6721	(23S)-23,24,25-trihydroxyvitamin D3 / (23S)-23,24,25-trihydroxycholecalciferol	Lipids and lipid-like molecules	Sterol Lipids [ST]	Secosteroids [ST03]	471.29	NA	1.67255	1	NA
1.67_471.2895m/z	0.373094	0.00231331	1.29403	g603:control	LMST04030059	-	C27H44O4	M+K	37.5	0	5.58544	93.6721	3alpha,7alpha-Dihydroxy-5beta-cholest-24-en-26-oic acid	Lipids and lipid-like molecules	Sterol Lipids [ST]	Bile acids and derivatives [ST04]	471.29	NA	1.67255	1	NA
1.67_471.2895m/z	0.373094	0.00231331	1.29403	g603:control	LMST01080026	-	C27H44O4	M+K	37.5	0	5.58544	93.6721	Yonogenin	Lipids and lipid-like molecules	Sterol Lipids [ST]	Sterols [ST01]	471.29	NA	1.67255	1	NA
1.67_471.2895m/z	0.373094	0.00231331	1.29403	g603:control	LMST04030171	-	C27H44O4	M+K	37.5	0	5.58544	93.6721	7alpha,12alpha,24-trihydroxycholest-4-en-3-one	Lipids and lipid-like molecules	Sterol Lipids [ST]	Bile acids and derivatives [ST04]	471.29	NA	1.67255	1	NA
1.67_471.2895m/z	0.373094	0.00231331	1.29403	g603:control	LMST01010319	-	C27H44O4	M+K	37.5	0	5.58544	93.6721	Thornasterol A	Lipids and lipid-like molecules	Sterol Lipids [ST]	Sterols [ST01]	471.29	NA	1.67255	1	NA
1.67_471.2895m/z	0.373094	0.00231331	1.29403	g603:control	LMST04030143	-	C27H44O4	M+K	37.5	0	5.58544	93.6721	3alpha,12alpha-Dihydroxy-5beta-cholest-24-en-26-oic acid	Lipids and lipid-like molecules	Sterol Lipids [ST]	Bile acids and derivatives [ST04]	471.29	NA	1.67255	1	NA
1.67_471.2895m/z	0.373094	0.00231331	1.29403	g603:control	LMST04030148	-	C27H44O4	M+K	37.5	0	5.58544	93.6721	3beta,7alpha-dihydroxycholest-5-en-27-oic acid	Lipids and lipid-like molecules	Sterol Lipids [ST]	Bile acids and derivatives [ST04]	471.29	NA	1.67255	1	NA
1.67_471.2895m/z	0.373094	0.00231331	1.29403	g603:control	C17003	C17003	C27H44O4	M+K	37.5	0	5.58544	93.6721	Neogitogenin;	NA	NA	NA	471.29	NA	1.67255	1	NULL
1.67_471.2895m/z	0.373094	0.00231331	1.29403	g603:control	LMST04030158	-	C27H44O4	M+K	37.5	0	5.58544	93.6721	7alpha,12alpha,26-trihydroxycholest-4-en-3-one	Lipids and lipid-like molecules	Sterol Lipids [ST]	Bile acids and derivatives [ST04]	471.29	NA	1.67255	1	NA
1.67_471.2895m/z	0.373094	0.00231331	1.29403	g603:control	LMST04030132	-	C27H44O4	M+K	37.5	0	5.58544	93.6721	3-Oxo-7alpha-hydroxy-5alpha-cholestan-26-oic acid	Lipids and lipid-like molecules	Sterol Lipids [ST]	Bile acids and derivatives [ST04]	471.29	NA	1.67255	1	NA
1.67_471.2895m/z	0.373094	0.00231331	1.29403	g603:control	LMST03020686	-	C27H44O4	M+K	37.5	0	5.58544	93.6721	calcitetrol	Lipids and lipid-like molecules	Sterol Lipids [ST]	Secosteroids [ST03]	471.29	NA	1.67255	1	NA
1.67_471.2895m/z	0.373094	0.00231331	1.29403	g603:control	LMST01080018	-	C27H44O4	M+K	37.5	0	5.58544	93.6721	beta-Chlorogenin	Lipids and lipid-like molecules	Sterol Lipids [ST]	Sterols [ST01]	471.29	NA	1.67255	1	NA
1.67_471.2895m/z	0.373094	0.00231331	1.29403	g603:control	LMST01080020	-	C27H44O4	M+K	37.5	0	5.58544	93.6721	Neochlorogenin	Lipids and lipid-like molecules	Sterol Lipids [ST]	Sterols [ST01]	471.29	NA	1.67255	1	NA
1.67_471.2895m/z	0.373094	0.00231331	1.29403	g603:control	LMST03020288	-	C27H44O4	M+K	37.5	0	5.58544	93.6721	1alpha,11beta,25-trihydroxyvitamin D3 / 1alpha,11beta,25-trihydroxycholecalciferol	Lipids and lipid-like molecules	Sterol Lipids [ST]	Secosteroids [ST03]	471.29	NA	1.67255	1	NA
1.67_471.2895m/z	0.373094	0.00231331	1.29403	g603:control	LMST01080033	-	C27H44O4	M+K	37.5	0	5.58544	93.6721	Rhodeasapagenin	Lipids and lipid-like molecules	Sterol Lipids [ST]	Sterols [ST01]	471.29	NA	1.67255	1	NA
1.67_471.2895m/z	0.373094	0.00231331	1.29403	g603:control	LMST04030142	-	C27H44O4	M+K	37.5	0	5.58544	93.6721	3alpha,7beta-Dihydroxy-5beta-cholest-24-en-26-oic acid	Lipids and lipid-like molecules	Sterol Lipids [ST]	Bile acids and derivatives [ST04]	471.29	NA	1.67255	1	NA
1.67_471.2895m/z	0.373094	0.00231331	1.29403	g603:control	C17335	C17335	C27H44O4	M+K	37.5	0	5.58544	93.6721	3beta,7alpha-Dihydroxy-5-cholestenoate; 3beta,7alpha-Dihydroxy-5-cholesten-26-oic acid;	NA	NA	NA	471.29	NA	1.67255	1
1.67_471.2895m/z	0.373094	0.00231331	1.29403	g603:control	LMST03020284	-	C27H44O4	M+K	37.5	0	5.58544	93.6721	1alpha,25-dihydroxy-24a-homo-22-oxa-20-epivitamin D3 / 1alpha,25-dihydroxy-24a-homo-22-oxa-20-epicholecalciferol	Lipids and lipid-like molecules	Sterol Lipids [ST]	Secosteroids [ST03]	471.29	NA	1.67255	1	NA
1.67_471.2895m/z	0.373094	0.00231331	1.29403	g603:control	LMST01080017	-	C27H44O4	M+K	37.5	0	5.58544	93.6721	Rockogenin	Lipids and lipid-like molecules	Sterol Lipids [ST]	Sterols [ST01]	471.29	NA	1.67255	1	NA
1.67_471.2895m/z	0.373094	0.00231331	1.29403	g603:control	LMST03020285	-	C27H44O4	M+K	37.5	0	5.58544	93.6721	1alpha,25-dihydroxy-10,19-methano-23-oxavitamin D3 / 1alpha,25-dihydroxy-10,19-methano-23-oxacholecalciferol	Lipids and lipid-like molecules	Sterol Lipids [ST]	Secosteroids [ST03]	471.29	NA	1.67255	1	NA
1.67_471.2895m/z	0.373094	0.00231331	1.29403	g603:control	LMST03020290	-	C27H44O4	M+K	37.5	0	5.58544	93.6721	(20S)-1alpha,20,25-trihydroxyvitamin D3 / (20S)-1alpha,20,25-trihydroxycholecalciferol	Lipids and lipid-like molecules	Sterol Lipids [ST]	Secosteroids [ST03]	471.29	NA	1.67255	1	NA
1.67_471.2895m/z	0.373094	0.00231331	1.29403	g603:control	LMST01010318	-	C27H44O4	M+K	37.5	0	5.58544	93.6721	9alpha,11alpha-epoxycholest-7-en-3beta,5alpha,6beta-triol	Lipids and lipid-like molecules	Sterol Lipids [ST]	Sterols [ST01]	471.29	NA	1.67255	1	NA
1.67_471.2895m/z	0.373094	0.00231331	1.29403	g603:control	LMST04030105	-	C27H44O4	M+K	37.5	0	5.58544	93.6721	7alpha,12alpha,25-Trihydroxycholest-4-en-3-one	Lipids and lipid-like molecules	Sterol Lipids [ST]	Bile acids and derivatives [ST04]	471.29	NA	1.67255	1	NA
1.67_471.2895m/z	0.373094	0.00231331	1.29403	g603:control	LMST03020287	-	C27H44O4	M+K	37.5	0	5.58544	93.6721	1alpha,11alpha,25-trihydroxyvitamin D3 / 1alpha,11alpha,25-trihydroxycholecalciferol	Lipids and lipid-like molecules	Sterol Lipids [ST]	Secosteroids [ST03]	471.29	NA	1.67255	1	NA
1.67_471.2895m/z	0.373094	0.00231331	1.29403	g603:control	LMST01080032	-	C27H44O4	M+K	37.5	0	5.58544	93.6721	Isorhodeasapogenin	Lipids and lipid-like molecules	Sterol Lipids [ST]	Sterols [ST01]	471.29	NA	1.67255	1	NA
1.67_523.3641n	0.485081	0.00312611	1.27712	g603:control	LMGP01020046	-	C26H54NO7P	M+H, M+Na	39.4	0	0.611343	97.5611	PC(O-16:0/2:0)	Lipids and lipid-like molecules	Glycerophospholipids [GP]	Glycerophosphocholines [GP01]	524.371	523.364	1.67255	1	NA
1.67_523.3641n	0.485081	0.00312611	1.27712	g603:control	LMGP02050026	-	C26H54NO7P	M+H, M+Na	39.4	0	0.611343	97.5611	PE(21:0/0:0)	Lipids and lipid-like molecules	Glycerophospholipids [GP]	Glycerophosphoethanolamines [GP02]	524.371	523.364	1.67255	1	NA
1.67_523.3641n	0.485081	0.00312611	1.27712	g603:control	LMGP01050026	-	C26H54NO7P	M+H, M+Na	39.4	0	0.611343	97.5611	PC(18:0/0:0)	Lipids and lipid-like molecules	Glycerophospholipids [GP]	Glycerophosphocholines [GP01]	524.371	523.364	1.67255	1	NA
1.67_523.3641n	0.485081	0.00312611	1.27712	g603:control	LMGP01050076	-	C26H54NO7P	M+H, M+Na	39.4	0	0.611343	97.5611	PC(0:0/18:0)	Lipids and lipid-like molecules	Glycerophospholipids [GP]	Glycerophosphocholines [GP01]	524.371	523.364	1.67255	1	NA
1.68_405.1674m/z	16.5048	0.000178085	2.56968	g603:control	LMFA03030009	-	C20H30O6	M+K	40.2	12	-0.068821	88.9376	11-dehydro-TXB3	Lipids and lipid-like molecules	Fatty Acyls [FA]	Eicosanoids [FA03]	405.167	NA	1.68017	1	NA
1.68_461.3622m/z	1.56269	9.53735e-05	1.02966	g603:control	LMST03020549	-	C29H50O5	M+H-H2O	33.5	0	-0.732155	68.6297	1alpha,25-dihydroxy-2alpha-(3-hydroxypropoxy)-19-norvitamin D3 / 1alpha,25-dihydroxy-2alpha-(3-hydroxypropoxy)-19-norcholecalciferol	Lipids and lipid-like molecules	Sterol Lipids [ST]	Secosteroids [ST03]	461.362	NA	1.68017	1	NA
1.68_461.3622m/z	1.56269	9.53735e-05	1.02966	g603:control	LMST03020550	-	C29H50O5	M+H-H2O	33.5	0	-0.732155	68.6297	1alpha,25-dihydroxy-2beta-(3-hydroxypropoxy)-19-norvitamin D3 / 1alpha,25-dihydroxy-2beta-(3-hydroxypropoxy)-19-norcholecalciferol	Lipids and lipid-like molecules	Sterol Lipids [ST]	Secosteroids [ST03]	461.362	NA	1.68017	1	NA
1.69_433.2502m/z	0.420671	0.01329	1.23976	g603:control	LMST03020091	-	C27H38O2	M+K	39.1	1.18	-0.352106	94.5873	25-hydroxy-16,17,23,23,24,24-hexadehydrovitamin D3 / 25-hydroxy-16,17,23,23,24,24-hexadehydrocholecalciferol	Lipids and lipid-like molecules	Sterol Lipids [ST]	Secosteroids [ST03]	433.25	NA	1.68778	1	NA
1.70_427.3555m/z	1.76885	2.30189e-05	1.18347	g603:control	LMST01031087	-	C29H48O3	M+H-H2O	35.9	1.71	-3.49929	82.0091	Conicasterol D	Lipids and lipid-like molecules	Sterol Lipids [ST]	Sterols [ST01]	427.356	NA	1.70302	1	NA
1.70_489.4404m/z	1.87203	0.00906061	1.08517	g603:control	LMPR0106030002	-	C34H58	M+Na	37	0	-5.72286	91.341	Penta-unsaturated monocyclic botrycoccane	Lipids and lipid-like molecules	Prenol Lipids [PR]	Isoprenoids [PR01]	489.44	NA	1.70302	1	NA
1.72_451.3192m/z	2.3277	0.000253862	1.43627	g603:control	LMST01031073	-	C28H44O3	M+Na	39.1	5.03	2.25749	93.113	Stoloniferone C	Lipids and lipid-like molecules	Sterol Lipids [ST]	Sterols [ST01]	451.319	NA	1.71825	1	NA
1.72_451.3192m/z	2.3277	0.000253862	1.43627	g603:control	LMST01031093	-	C28H44O3	M+Na	39.1	5.03	2.25749	93.113	Stoloniferone E	Lipids and lipid-like molecules	Sterol Lipids [ST]	Sterols [ST01]	451.319	NA	1.71825	1	NA
1.74_699.2249m/z	15.1988	0.00285792	2.42573	g603:control	LMPK12110455	-	C33H40O15	M+Na	46.4	43.7	-1.49698	89.9711	Acacetin 7-[3'''-(2-methylbutyryl)rutinoside]	Lipids and lipid-like molecules	Polyketides [PK]	Flavonoids [PK12]	699.225	NA	1.73993	1	NA
1.75_324.3237m/z	1.80383	8.63375e-05	1.18262	g603:control	LMFA12000213	-	C21H38O	M+NH4	33	0	-7.83951	73.5529	3E,6Z-Heneicosadien-11-one	Lipids and lipid-like molecules	Fatty Acyls [FA]	Oxygenated hydrocarbons [FA12]	324.324	NA	1.74753	1	NA
1.75_324.3237m/z	1.80383	8.63375e-05	1.18262	g603:control	LMFA12000218	-	C21H38O	M+NH4	33	0	-7.83951	73.5529	6Z,9Z-Heneicosadien-11-one	Lipids and lipid-like molecules	Fatty Acyls [FA]	Oxygenated hydrocarbons [FA12]	324.324	NA	1.74753	1	NA
1.75_324.3237m/z	1.80383	8.63375e-05	1.18262	g603:control	LMFA12000323	-	C21H38O	M+NH4	33	0	-7.83951	73.5529	6S,7R-Epoxy-3Z,9Z-heneicosadiene	Lipids and lipid-like molecules	Fatty Acyls [FA]	Oxygenated hydrocarbons [FA12]	324.324	NA	1.74753	1	NA
1.75_324.3237m/z	1.80383	8.63375e-05	1.18262	g603:control	LMFA12000216	-	C21H38O	M+NH4	33	0	-7.83951	73.5529	6Z,8E-Heneicosadien-11-one	Lipids and lipid-like molecules	Fatty Acyls [FA]	Oxygenated hydrocarbons [FA12]	324.324	NA	1.74753	1	NA
1.75_324.3237m/z	1.80383	8.63375e-05	1.18262	g603:control	LMFA12000217	-	C21H38O	M+NH4	33	0	-7.83951	73.5529	6Z,9E-Heneicosadien-11-one	Lipids and lipid-like molecules	Fatty Acyls [FA]	Oxygenated hydrocarbons [FA12]	324.324	NA	1.74753	1	NA
1.75_324.3237m/z	1.80383	8.63375e-05	1.18262	g603:control	LMFA12000325	-	C21H38O	M+NH4	33	0	-7.83951	73.5529	trans-11S,12S-Epoxy-6Z,9Z-heneicosadiene	Lipids and lipid-like molecules	Fatty Acyls [FA]	Oxygenated hydrocarbons [FA12]	324.324	NA	1.74753	1	NA
1.75_324.3237m/z	1.80383	8.63375e-05	1.18262	g603:control	LMFA12000322	-	C21H38O	M+NH4	33	0	-7.83951	73.5529	6R,7S-Epoxy-3Z,9Z-heneicosadiene	Lipids and lipid-like molecules	Fatty Acyls [FA]	Oxygenated hydrocarbons [FA12]	324.324	NA	1.74753	1	NA
1.75_324.3237m/z	1.80383	8.63375e-05	1.18262	g603:control	LMFA12000324	-	C21H38O	M+NH4	33	0	-7.83951	73.5529	cis-3,4-Epoxy-6Z,9Z-heneicosadiene	Lipids and lipid-like molecules	Fatty Acyls [FA]	Oxygenated hydrocarbons [FA12]	324.324	NA	1.74753	1	NA
1.75_324.3237m/z	1.80383	8.63375e-05	1.18262	g603:control	LMFA12000320	-	C21H38O	M+NH4	33	0	-7.83951	73.5529	9R,10S-Epoxy-3Z,6Z-heneicosadiene	Lipids and lipid-like molecules	Fatty Acyls [FA]	Oxygenated hydrocarbons [FA12]	324.324	NA	1.74753	1	NA
1.75_324.3237m/z	1.80383	8.63375e-05	1.18262	g603:control	LMFA12000321	-	C21H38O	M+NH4	33	0	-7.83951	73.5529	9S,10R-Epoxy-3Z,6Z-heneicosadiene	Lipids and lipid-like molecules	Fatty Acyls [FA]	Oxygenated hydrocarbons [FA12]	324.324	NA	1.74753	1	NA
1.75_824.6799m/z	0.460309	0.00651649	1.17016	g603:control	LMGP04020057	-	C45H91O9P	M+NH4	53	84.7	7.49835	88.7283	PG(O-20:0/19:0)	Lipids and lipid-like molecules	Glycerophospholipids [GP]	Glycerophosphoglycerols [GP04]	824.68	NA	1.74753	1	NA
1.78_346.3082m/z	2.35703	2.79226e-06	1.44308	g603:control	LMFA08020155	-	C23H39NO	M+H	41.3	34.1	-6.56014	79.7077	Macamide	Lipids and lipid-like molecules	Fatty Acyls [FA]	Fatty amides [FA08]	346.308	NA	1.778	1	NA
1.78_750.6044m/z	0.468002	0.00235676	1.24615	g603:control	LMGP10010971	-	C41H81O8P	M+NH4	42.8	29.4	4.95647	90.1157	PA(16:0/22:0)	Lipids and lipid-like molecules	Glycerophospholipids [GP]	Glycerophosphates [GP10]	750.604	NA	1.778	1	NA
1.78_750.6044m/z	0.468002	0.00235676	1.24615	g603:control	LMGP10010704	-	C41H81O8P	M+NH4	42.8	29.4	4.95647	90.1157	PA(22:0/16:0)	Lipids and lipid-like molecules	Glycerophospholipids [GP]	Glycerophosphates [GP10]	750.604	NA	1.778	1	NA
1.79_411.3597m/z	3.2434	4.49659e-05	1.69671	g603:control	LMST01010077	-	C27H48O	M+Na	37.3	0	-0.0740776	86.4439	Dihydrocholesterol	Lipids and lipid-like molecules	Sterol Lipids [ST]	Sterols [ST01]	411.36	NA	1.79323	1	NA
1.79_411.3597m/z	3.2434	4.49659e-05	1.69671	g603:control	LMST04030110	-	C27H48O	M+Na	37.3	0	-0.0740776	86.4439	Epi-coprostanol	Lipids and lipid-like molecules	Sterol Lipids [ST]	Bile acids and derivatives [ST04]	411.36	NA	1.79323	1	NA
1.79_411.3597m/z	3.2434	4.49659e-05	1.69671	g603:control	LMFA12000226	-	C27H48O	M+Na	37.3	0	-0.0740776	86.4439	18Z,21Z,24Z-Heptacosatrien-10-one	Lipids and lipid-like molecules	Fatty Acyls [FA]	Oxygenated hydrocarbons [FA12]	411.36	NA	1.79323	1	NA
1.79_411.3597m/z	3.2434	4.49659e-05	1.69671	g603:control	LMST01010078	-	C27H48O	M+Na	37.3	0	-0.0740776	86.4439	Coprostanol	Lipids and lipid-like molecules	Sterol Lipids [ST]	Sterols [ST01]	411.36	NA	1.79323	1	NA
1.79_411.3597m/z	3.2434	4.49659e-05	1.69671	g603:control	C12978	C12978	C27H48O	M+Na	37.3	0	-0.0740776	86.4439	Epidihydrocholesterin; Epicholestanol;	NA	NA	NA	411.36	NA	1.79323	1	NULL
1.79_411.3597m/z	3.2434	4.49659e-05	1.69671	g603:control	LMST01010098	C12978	C27H48O	M+Na	37.3	0	-0.0740776	86.4439	Epi-cholestanol	Lipids and lipid-like molecules	Sterol Lipids [ST]	Sterols [ST01]	411.36	NA	1.79323	1	NULL
1.79_439.3553m/z	2.33251	3.55018e-06	1.44933	g603:control	LMPR02020060	NA	C28H48O2	M+Na	36.2	0	1.54184	83.0619	gamma-Tocopherol skeleton	NA	NA	NA	439.355	NA	1.79323	1	NA
1.79_439.3553m/z	2.33251	3.55018e-06	1.44933	g603:control	LMPR02020065	-	C28H48O2	M+Na	36.2	0	1.54184	83.0619	gamma-tocopherol	Lipids and lipid-like molecules	Prenol Lipids [PR]	Quinones and hydroquinones [PR02]	439.355	NA	1.79323	1	NA
1.79_439.3553m/z	2.33251	3.55018e-06	1.44933	g603:control	LMST01030133	-	C28H48O2	M+Na	36.2	0	1.54184	83.0619	6-oxocampestanol	Lipids and lipid-like molecules	Sterol Lipids [ST]	Sterols [ST01]	439.355	NA	1.79323	1	NA
1.79_439.3553m/z	2.33251	3.55018e-06	1.44933	g603:control	LMST01010235	-	C28H48O2	M+Na	36.2	0	1.54184	83.0619	4alpha-hydroxymethyl-5alpha-cholesta-8-en-3beta-ol	Lipids and lipid-like molecules	Sterol Lipids [ST]	Sterols [ST01]	439.355	NA	1.79323	1	NA
1.79_439.3553m/z	2.33251	3.55018e-06	1.44933	g603:control	LMST01031115	-	C28H48O2	M+Na	36.2	0	1.54184	83.0619	22S-hydroxycampesterol	Lipids and lipid-like molecules	Sterol Lipids [ST]	Sterols [ST01]	439.355	NA	1.79323	1	NA
1.79_439.3553m/z	2.33251	3.55018e-06	1.44933	g603:control	LMPR02020059	-	C28H48O2	M+Na	36.2	0	1.54184	83.0619	beta-Tocopherol skeleton	Lipids and lipid-like molecules	Prenol Lipids [PR]	Quinones and hydroquinones [PR02]	439.355	NA	1.79323	1	NA
1.79_439.3553m/z	2.33251	3.55018e-06	1.44933	g603:control	C15797	C15797	C28H48O2	M+Na	36.2	0	1.54184	83.0619	22alpha-Hydroxy-5alpha-campestan-3-one; (22S,24R)-22-Hydroxy-5alpha-ergostan-3-one;	NA	NA	NA	439.355	NA	1.79323	1	map00905 Brassinosteroid biosynthesis; map01110 Biosynthesis of secondary metabolites;
1.79_439.3553m/z	2.33251	3.55018e-06	1.44933	g603:control	LMST01031082	-	C28H48O2	M+Na	36.2	0	1.54184	83.0619	22,23-epoxy-5beta-campestan-3beta-ol	Lipids and lipid-like molecules	Sterol Lipids [ST]	Sterols [ST01]	439.355	NA	1.79323	1	NA
1.79_439.3553m/z	2.33251	3.55018e-06	1.44933	g603:control	C15795	C15795	C28H48O2	M+Na	36.2	0	1.54184	83.0619	22alpha-Hydroxy-campesterol; (22S)-22-Hydroxy-campesterol;	NA	NA	NA	439.355	NA	1.79323	1	map00905 Brassinosteroid biosynthesis; map01110 Biosynthesis of secondary metabolites;
1.79_439.3553m/z	2.33251	3.55018e-06	1.44933	g603:control	C15789	C15789	C28H48O2	M+Na	36.2	0	1.54184	83.0619	6-Oxocampestanol;	NA	NA	NA	439.355	NA	1.79323	1	map00905 Brassinosteroid biosynthesis; map01100 Metabolic pathways; map01110 Biosynthesis of secondary metabolites;
1.79_810.6626m/z	0.479972	0.0227917	1.14385	g603:control	LMGL03013502	-	C51H84O6	M+NH4	38.4	0.664	2.49334	94.3724	TG(12:0/18:3(6Z,9Z,12Z)/18:4(6Z,9Z,12Z,15Z))[iso6]	Lipids and lipid-like molecules	Glycerolipids [GL]	Triradylglycerols [GL03]	810.663	NA	1.78562	1	NA
1.79_810.6626m/z	0.479972	0.0227917	1.14385	g603:control	LMGL03013519	-	C51H84O6	M+NH4	38.4	0.664	2.49334	94.3724	TG(12:0/18:3(9Z,12Z,15Z)/18:4(6Z,9Z,12Z,15Z))[iso6]	Lipids and lipid-like molecules	Glycerolipids [GL]	Triradylglycerols [GL03]	810.663	NA	1.78562	1	NA
1.80_485.3962m/z	1.68074	0.00197098	1.07497	g603:control	LMST03020522	-	C32H54O4	M+H-H2O	35.4	0	-5.43923	83.246	1alpha-hydroxy-2beta-(5-hydroxypentoxy)vitamin D3 / 1alpha-hydroxy-2beta-(5-hydroxypentoxy)cholecalciferol	Lipids and lipid-like molecules	Sterol Lipids [ST]	Secosteroids [ST03]	485.396	NA	1.80085	1	NA
1.80_485.3962m/z	1.68074	0.00197098	1.07497	g603:control	LMST03020523	-	C32H54O4	M+H-H2O	35.4	0	-5.43923	83.246	1alpha,25-dihydroxy-2beta-(5-hydroxypentyl)vitamin D3 / 1alpha,25-dihydroxy-2beta-(5-hydroxypentyl)cholecalciferol	Lipids and lipid-like molecules	Sterol Lipids [ST]	Secosteroids [ST03]	485.396	NA	1.80085	1	NA
1.80_485.3962m/z	1.68074	0.00197098	1.07497	g603:control	LMST03020525	-	C32H54O4	M+H-H2O	35.4	0	-5.43923	83.246	(20S)-1alpha,25-dihydroxy-20-ethoxy-26,27-dimethyl-24a-homovitamin D3 / (20S)-1alpha,25-dihydroxy-20-ethoxy-26,27-dimethyl-24a-homocholecalciferol	Lipids and lipid-like molecules	Sterol Lipids [ST]	Secosteroids [ST03]	485.396	NA	1.80085	1	NA
1.80_485.3962m/z	1.68074	0.00197098	1.07497	g603:control	LMST03020524	-	C32H54O4	M+H-H2O	35.4	0	-5.43923	83.246	(20S)-1alpha,25-dihydroxy-20-methoxy-26,27-diethylvitamin D3 / (20S)-1alpha,25-dihydroxy-20-methoxy-26,27-diethylcholecalciferol	Lipids and lipid-like molecules	Sterol Lipids [ST]	Secosteroids [ST03]	485.396	NA	1.80085	1	NA
1.80_485.3962m/z	1.68074	0.00197098	1.07497	g603:control	LMST03020613	-	C32H54O4	M+H-H2O	35.4	0	-5.43923	83.246	1alpha,25-Dihydroxy-21-(3-hydroxy-3-methylbutyl)vitamin D(3)	Lipids and lipid-like molecules	Sterol Lipids [ST]	Secosteroids [ST03]	485.396	NA	1.80085	1	NA
1.80_485.3962m/z	1.68074	0.00197098	1.07497	g603:control	LMST03020526	-	C32H54O4	M+H-H2O	35.4	0	-5.43923	83.246	26,27-diethyl-1alpha,25-dihydroxy-24a,24b-dihomo-23-oxa-20-epivitamin D3 / 26,27-diethyl-1alpha,25-dihydroxy-24a,24b-dihomo-23-oxa-20-epicholecalciferol	Lipids and lipid-like molecules	Sterol Lipids [ST]	Secosteroids [ST03]	485.396	NA	1.80085	1	NA
1.80_831.5288m/z	2.09193	0.000219386	1.31021	g603:control	LMGP06030010	-	C42H81O12P	M+Na	32.4	0	-8.59381	71.5905	PI(P-16:0/17:0)	Lipids and lipid-like molecules	Glycerophospholipids [GP]	Glycerophosphoinositols [GP06]	831.529	NA	1.80085	1	NA
1.80_831.5288m/z	2.09193	0.000219386	1.31021	g603:control	LMGP06030058	-	C42H81O12P	M+Na	32.4	0	-8.59381	71.5905	PI(P-20:0/13:0)	Lipids and lipid-like molecules	Glycerophospholipids [GP]	Glycerophosphoinositols [GP06]	831.529	NA	1.80085	1	NA
1.80_831.5288m/z	2.09193	0.000219386	1.31021	g603:control	LMGP06030033	-	C42H81O12P	M+Na	32.4	0	-8.59381	71.5905	PI(P-18:0/15:0)	Lipids and lipid-like molecules	Glycerophospholipids [GP]	Glycerophosphoinositols [GP06]	831.529	NA	1.80085	1	NA
1.81_396.3093m/z	1.79256	6.52131e-06	1.20205	g603:control	LMFA07070044	-	C23H43NO5	M+H-H2O	32.3	0	-3.79154	66.0323	3-hydroxypalmitoleoylcarnitine	Lipids and lipid-like molecules	Fatty Acyls [FA]	Fatty esters [FA07]	396.309	NA	1.80847	1	NA
1.81_396.3093m/z	1.79256	6.52131e-06	1.20205	g603:control	LMFA08020090	-	C23H43NO5	M+H-H2O	32.3	0	-3.79154	66.0323	N-stearoyl glutamic acid	Lipids and lipid-like molecules	Fatty Acyls [FA]	Fatty amides [FA08]	396.309	NA	1.80847	1	NA
1.82_442.3430n	2.20978	2.88026e-05	1.39833	g603:control	LMST01010388	-	C29H46O3	M+H-H2O, M+H	34.7	0	-3.88054	78.2743	4beta-methyl-zymosterol-4alpha-carboxylic acid	Lipids and lipid-like molecules	Sterol Lipids [ST]	Sterols [ST01]	425.34	442.343	1.8237	1	NA
1.82_442.3430n	2.20978	2.88026e-05	1.39833	g603:control	LMST01010385	-	C29H46O3	M+H-H2O, M+H	34.7	0	-3.88054	78.2743	3beta-acetoxy-cholest-5-en-7-one	Lipids and lipid-like molecules	Sterol Lipids [ST]	Sterols [ST01]	425.34	442.343	1.8237	1	NA
1.82_527.4774m/z	2.42521	0.00657801	1.26725	g603:control	LMFA07010127	-	C34H64O2	M+Na	37.1	0	-4.81541	91.0164	Oleyl palmitoleate	Lipids and lipid-like molecules	Fatty Acyls [FA]	Fatty esters [FA07]	527.477	NA	1.81608	1	NA
1.82_527.4774m/z	2.42521	0.00657801	1.26725	g603:control	LMFA07010129	-	C34H64O2	M+Na	37.1	0	-4.81541	91.0164	Palmityl linoleate	Lipids and lipid-like molecules	Fatty Acyls [FA]	Fatty esters [FA07]	527.477	NA	1.81608	1	NA
1.82_527.4774m/z	2.42521	0.00657801	1.26725	g603:control	LMFA07010128	-	C34H64O2	M+Na	37.1	0	-4.81541	91.0164	Palmitoleyl oleate	Lipids and lipid-like molecules	Fatty Acyls [FA]	Fatty esters [FA07]	527.477	NA	1.81608	1	NA
1.82_527.4774m/z	2.42521	0.00657801	1.26725	g603:control	LMFA07010126	-	C34H64O2	M+Na	37.1	0	-4.81541	91.0164	Linoleyl palmitate	Lipids and lipid-like molecules	Fatty Acyls [FA]	Fatty esters [FA07]	527.477	NA	1.81608	1	NA
1.82_785.2987m/z	9.78378	0.000604403	2.2082	g603:control	C15759	C15759	C41H50N2O11	M+K	35	0	-7.89767	83.7268	Hedamycin;	NA	NA	NA	785.299	NA	1.8237	1	NULL
1.83_727.3521m/z	2.61022	7.7302e-05	1.51712	g603:control	LMSL05000007	-	C34H56O15	M+Na	38.5	4.24	1.34467	89.9773	Butyl 3'-O-acetyl-2'-O-butanoyl-4,6,4'-tri-O-(2-methylpropanoyl)-neohesperidoside	Lipids and lipid-like molecules	Saccharolipids [SL]	Other acyl sugars [SL05]	727.352	NA	1.83132	1	NA
1.84_469.3533m/z	1.77853	5.42341e-06	1.19376	g603:control	C05150	C05150	C28H41N3O2	M+NH4	36.2	0	-0.827235	81.9991	Teleocidin B-1; (4S,7S,10S,13R)-13-Ethenyl-1,3,4,5,7,8,10,11,12,13-decahydro-4-(hydroxymethyl)-8,10,13-trimethyl-7,10-diisopropyl-6H-benzo[g][1,4]diazonino[7,6,5-cd]indol-6-one;	NA	NA	NA	469.353	NA	1.83897	1	NULL
1.85_351.1206m/z	6.22465	0.001154	1.94104	g603:control	C09258	C09258	C19H20O5	M+Na	38.7	0	0.891109	94.4469	Decursin;	NA	NA	NA	351.121	NA	1.8469	1	NULL
1.85_351.1206m/z	6.22465	0.001154	1.94104	g603:control	C09272	C09272	C19H20O5	M+Na	38.7	0	0.891109	94.4469	Libanorin;	NA	NA	NA	351.121	NA	1.8469	1	NULL
1.85_351.1206m/z	6.22465	0.001154	1.94104	g603:control	C17482	C17482	C19H20O5	M+Na	38.7	0	0.891109	94.4469	(-)-Deltoin;	NA	NA	NA	351.121	NA	1.8469	1	NULL
1.85_351.1206m/z	6.22465	0.001154	1.94104	g603:control	LMPK12120341	-	C19H20O5	M+Na	38.7	0	0.891109	94.4469	2',3',4',6'-Tetramethoxychalcone	Lipids and lipid-like molecules	Polyketides [PK]	Flavonoids [PK12]	351.121	NA	1.8469	1	NA
1.85_351.1206m/z	6.22465	0.001154	1.94104	g603:control	LMPK12120415	-	C19H20O5	M+Na	38.7	0	0.891109	94.4469	2-Hydroxy-7,8-dehydrograndiflorone	Lipids and lipid-like molecules	Polyketides [PK]	Flavonoids [PK12]	351.121	NA	1.8469	1	NA
1.85_351.1206m/z	6.22465	0.001154	1.94104	g603:control	LMPK12140200	-	C19H20O5	M+Na	38.7	0	0.891109	94.4469	5-O-Methylleridol	Lipids and lipid-like molecules	Polyketides [PK]	Flavonoids [PK12]	351.121	NA	1.8469	1	NA
1.86_730.5000m/z	1.5855	0.000147099	1.02138	g603:control	LMPR01070166	-	C46H64O6	M+NH4	35.9	11	-5.73888	74.919	OH-Chlorobactene glucoside	Lipids and lipid-like molecules	Prenol Lipids [PR]	Isoprenoids [PR01]	730.5	NA	1.86235	1	NA
1.87_363.1208m/z	1.73316	0.00503852	1.09326	g603:control	C09560	C09560	C17H24O6	M+K	39.9	2.84	1.19644	98.2575	Tetraneurin E; Ambrosanolide;	NA	NA	NA	363.121	NA	1.87003	1	NULL
1.88_394.3309m/z	1.55057	3.37323e-05	1.02063	g603:control	LMST04010315	-	C24H40O3	M+NH4	34.1	5.47	-1.87508	67.4785	3alpha,7alpha-Dihydroxy-5beta-cholan-24-al	Lipids and lipid-like molecules	Sterol Lipids [ST]	Bile acids and derivatives [ST04]	394.331	NA	1.87765	1	NA
1.89_321.1095m/z	3.3487	0.000741293	1.61036	g603:control	C07332	C07332	C18H18O4	M+Na	43	21.6	-0.619366	94.0713	Dibenzylsuccinate;	NA	NA	NA	321.11	NA	1.89288	1	NULL
1.89_533.2804m/z	1.97399	0.00130788	1.27035	g603:control	LMGP04050006	-	C24H47O9P	M+Na	39.3	17.7	-8.98688	88.7311	PG(18:1(9Z)/0:0)	Lipids and lipid-like molecules	Glycerophospholipids [GP]	Glycerophosphoglycerols [GP04]	533.28	NA	1.89288	1	NA
1.89_690.5207n	1.74474	1.96832e-05	1.15247	g603:control	LMGL02010274	-	C45H70O5	M+H, M+Na	37	0	-2.35439	87.9535	DG(20:5(5Z,8Z,11Z,14Z,17Z)/22:4(7Z,10Z,13Z,16Z)/0:0)[iso2]	Lipids and lipid-like molecules	Glycerolipids [GL]	Diradylglycerols [GL02]	713.51	690.521	1.89288	1	NA
1.90_418.1768n	2.24308	0.000717807	1.35013	g603:control	LMPK12070098	-	C26H26O5	M+Na, M+K	40.8	10.9	-2.90157	96.5983	Gangetinin	Lipids and lipid-like molecules	Polyketides [PK]	Flavonoids [PK12]	441.166	418.177	1.9005	1	NA
1.91_215.0827m/z	2.79493	0.00259174	1.49266	g603:control	C19457	C19457	C15H12	M+Na	35.2	0	-1.93974	78.3476	1-Methylphenanthrene;	NA	NA	NA	215.083	NA	1.90812	1	NULL
1.91_309.0732m/z	3.6564	0.000828171	1.69124	g603:control	LMFA05000014	-	C16H14O5	M+Na	43.2	25	-0.525038	91.9002	Gummiferol	Lipids and lipid-like molecules	Fatty Acyls [FA]	Fatty alcohols [FA05]	309.073	NA	1.90812	1	NA
1.91_345.1100m/z	2.83808	0.000242779	1.55617	g603:control	C09455	C09455	C17H22O5	M+K	41.7	10.4	0.394963	98.4026	Gaillardin;	NA	NA	NA	345.11	NA	1.90812	1	NULL
1.92_317.1148m/z	3.13841	0.000124831	1.62702	g603:control	LMPR0103200001	-	C16H22O4	M+K	40	3.47	-0.53256	97.238	Emmotin A	Lipids and lipid-like molecules	Prenol Lipids [PR]	Isoprenoids [PR01]	317.115	NA	1.91572	1	NA
1.92_419.1839m/z	2.71508	0.000320199	1.51332	g603:control	LMPK12120572	-	C24H28O5	M+Na	40.9	9.35	2.61212	98.1258	alpha,4,2'-Trihydroxy-4-O-geranyldihydrochalcone	Lipids and lipid-like molecules	Polyketides [PK]	Flavonoids [PK12]	419.184	NA	1.91572	1	NA
1.92_419.2387m/z	2.46486	0.00934874	1.35575	g603:control	LMFA03010096	-	C22H36O6	M+Na	35.8	0.711	-4.30576	83.2825	PGF2alpha-11-acetate	Lipids and lipid-like molecules	Fatty Acyls [FA]	Eicosanoids [FA03]	419.239	NA	1.92333	1	NA
1.92_419.2868m/z	3.47831	0.0136624	1.4438	g603:control	LMFA08020137	-	C22H40N2O4	M+Na	43.3	30.3	-3.12799	89.9165	N-oleoyl asparagine	Lipids and lipid-like molecules	Fatty Acyls [FA]	Fatty amides [FA08]	419.287	NA	1.92333	1	NA
1.93_754.5263m/z	2.18311	0.000173868	1.3754	g603:control	LMSP0501AA65	-	C40H77NO9	M+K	32.6	0	4.64028	68.1889	GlcCer(d14:1(4E)/20:0(2OH))	Lipids and lipid-like molecules	Sphingolipids [SP]	Neutral glycosphingolipids [SP05]	754.526	NA	1.93095	1	NA
1.95_460.3541n	1.76472	0.00044377	1.15777	g603:control	LMST03020427	-	C29H48O4	M+H-H2O, M+Na	36.4	0.0963	-2.62006	85.2541	1alpha-hydroxy-2beta-(2-hydroxyethoxy)vitamin D3 / 1alpha-hydroxy-2beta-(2-hydroxyethoxy)cholecalciferol	Lipids and lipid-like molecules	Sterol Lipids [ST]	Secosteroids [ST03]	483.344	460.354	1.9538	1	NA
1.95_461.3615m/z	1.79634	2.2398e-05	1.18453	g603:control	LMST03020549	-	C29H50O5	M+H-H2O	33.9	0	-2.24854	71.9673	1alpha,25-dihydroxy-2alpha-(3-hydroxypropoxy)-19-norvitamin D3 / 1alpha,25-dihydroxy-2alpha-(3-hydroxypropoxy)-19-norcholecalciferol	Lipids and lipid-like molecules	Sterol Lipids [ST]	Secosteroids [ST03]	461.361	NA	1.94618	1	NA
1.95_461.3615m/z	1.79634	2.2398e-05	1.18453	g603:control	LMST03020550	-	C29H50O5	M+H-H2O	33.9	0	-2.24854	71.9673	1alpha,25-dihydroxy-2beta-(3-hydroxypropoxy)-19-norvitamin D3 / 1alpha,25-dihydroxy-2beta-(3-hydroxypropoxy)-19-norcholecalciferol	Lipids and lipid-like molecules	Sterol Lipids [ST]	Secosteroids [ST03]	461.361	NA	1.94618	1	NA
1.95_463.2847m/z	0.309995	0.0100038	1.49348	g603:control	LMPK12020238	-	C30H38O4	M+H	38.6	0	0.965998	94.0885	Kazinol Q	Lipids and lipid-like molecules	Polyketides [PK]	Flavonoids [PK12]	463.285	NA	1.9538	1	NA
1.95_463.2847m/z	0.309995	0.0100038	1.49348	g603:control	LMPK12020237	-	C30H38O4	M+H	38.6	0	0.965998	94.0885	Kazinol E	Lipids and lipid-like molecules	Polyketides [PK]	Flavonoids [PK12]	463.285	NA	1.9538	1	NA
1.96_425.3758m/z	4.31203	8.65368e-06	1.86613	g603:control	C19651	C19651	C28H50O	M+Na	38.2	0	0.927313	92.2248	Ergostanol; (24S)-5alpha-Ergostan-3beta-ol;	NA	NA	NA	425.376	NA	1.96142	1	NULL
1.96_425.3758m/z	4.31203	8.65368e-06	1.86613	g603:control	LMST01030103	-	C28H50O	M+Na	38.2	0	0.927313	92.2248	Campestanol	Lipids and lipid-like molecules	Sterol Lipids [ST]	Sterols [ST01]	425.376	NA	1.96142	1	NA
1.96_425.3758m/z	4.31203	8.65368e-06	1.86613	g603:control	LMST01030102	-	C28H50O	M+Na	38.2	0	0.927313	92.2248	Ergostanol	Lipids and lipid-like molecules	Sterol Lipids [ST]	Sterols [ST01]	425.376	NA	1.96142	1	NA
1.96_425.3758m/z	4.31203	8.65368e-06	1.86613	g603:control	C15787	C15787	C28H50O	M+Na	38.2	0	0.927313	92.2248	Campestanol; 5alpha-Campestanol; (24R)-5alpha-Ergostan-3beta-ol;	NA	NA	NA	425.376	NA	1.96142	1	map00905 Brassinosteroid biosynthesis; map01100 Metabolic pathways; map01110 Biosynthesis of secondary metabolites;
1.96_732.5116m/z	2.12966	1.67701e-06	1.37393	g603:control	LMGP03010914	-	C39H76NO10P	M+H-H2O	41.8	47.6	-7.70989	69.8466	PS(15:0/18:0)	Lipids and lipid-like molecules	Glycerophospholipids [GP]	Glycerophosphoserines [GP03]	732.512	NA	1.96142	1	NA
1.96_732.5116m/z	2.12966	1.67701e-06	1.37393	g603:control	LMGP03010100	-	C39H76NO10P	M+H-H2O	41.8	47.6	-7.70989	69.8466	PS(14:0/19:0)	Lipids and lipid-like molecules	Glycerophospholipids [GP]	Glycerophosphoserines [GP03]	732.512	NA	1.96142	1	NA
1.96_732.5116m/z	2.12966	1.67701e-06	1.37393	g603:control	LMGP03010908	-	C39H76NO10P	M+H-H2O	41.8	47.6	-7.70989	69.8466	PS(16:0/17:0)	Lipids and lipid-like molecules	Glycerophospholipids [GP]	Glycerophosphoserines [GP03]	732.512	NA	1.96142	1	NA
1.96_732.5116m/z	2.12966	1.67701e-06	1.37393	g603:control	LMGP03010229	-	C39H76NO10P	M+H-H2O	41.8	47.6	-7.70989	69.8466	PS(17:0/16:0)	Lipids and lipid-like molecules	Glycerophospholipids [GP]	Glycerophosphoserines [GP03]	732.512	NA	1.96142	1	NA
1.96_732.5116m/z	2.12966	1.67701e-06	1.37393	g603:control	LMGP03010064	-	C39H76NO10P	M+H-H2O	41.8	47.6	-7.70989	69.8466	PS(12:0/21:0)	Lipids and lipid-like molecules	Glycerophospholipids [GP]	Glycerophosphoserines [GP03]	732.512	NA	1.96142	1	NA
1.96_732.5116m/z	2.12966	1.67701e-06	1.37393	g603:control	LMGP03010933	-	C39H76NO10P	M+H-H2O	41.8	47.6	-7.70989	69.8466	PS(13:0/20:0)	Lipids and lipid-like molecules	Glycerophospholipids [GP]	Glycerophosphoserines [GP03]	732.512	NA	1.96142	1	NA
1.99_710.5099m/z	1.67886	2.75235e-05	1.12521	g603:control	LMGP02020029	-	C38H74NO7P	M+Na	37.8	0	0.610443	89.9572	PE(O-16:0/17:2(9Z,12Z))	Lipids and lipid-like molecules	Glycerophospholipids [GP]	Glycerophosphoethanolamines [GP02]	710.51	NA	1.99188	1	NA
1.99_710.5099m/z	1.67886	2.75235e-05	1.12521	g603:control	LMGP02030016	-	C38H74NO7P	M+Na	37.8	0	0.610443	89.9572	PE(P-16:0/17:1(9Z))	Lipids and lipid-like molecules	Glycerophospholipids [GP]	Glycerophosphoethanolamines [GP02]	710.51	NA	1.99188	1	NA
1.99_710.5099m/z	1.67886	2.75235e-05	1.12521	g603:control	LMGP01030022	-	C38H74NO7P	M+Na	37.8	0	0.610443	89.9572	PC(P-16:0/14:1(9Z))	Lipids and lipid-like molecules	Glycerophospholipids [GP]	Glycerophosphocholines [GP01]	710.51	NA	1.99188	1	NA
1.99_710.5099m/z	1.67886	2.75235e-05	1.12521	g603:control	LMGP02030039	-	C38H74NO7P	M+Na	37.8	0	0.610443	89.9572	PE(P-18:0/15:1(9Z))	Lipids and lipid-like molecules	Glycerophospholipids [GP]	Glycerophosphoethanolamines [GP02]	710.51	NA	1.99188	1	NA
10.00_550.5564m/z	0.433215	4.04832e-05	1.39264	g603:control	LMFA07010152	-	C36H68O2	M+NH4	40.8	12.2	1.21604	93.417	Linoleyl stearate	Lipids and lipid-like molecules	Fatty Acyls [FA]	Fatty esters [FA07]	550.556	NA	9.99735	1	NA
10.00_550.5564m/z	0.433215	4.04832e-05	1.39264	g603:control	LMFA07010154	-	C36H68O2	M+NH4	40.8	12.2	1.21604	93.417	Stearyl linoleate	Lipids and lipid-like molecules	Fatty Acyls [FA]	Fatty esters [FA07]	550.556	NA	9.99735	1	NA
10.00_732.6719n	0.446601	2.67063e-05	1.39176	g603:control	LMST01020086	-	C51H88O2	M+H-H2O, M+Na	32.4	8.55	-8.91049	63.1387	22:2 Sitosteryl ester	Lipids and lipid-like molecules	Sterol Lipids [ST]	Sterols [ST01]	715.669	732.672	9.99735	1	NA
10.00_861.7047m/z	0.527659	0.000240634	1.22478	g603:control	LMGL03015997	-	C56H92O6	M+H	37.6	14.5	9.33799	83.8272	TG(17:1(9Z)/18:3(6Z,9Z,12Z)/18:4(6Z,9Z,12Z,15Z))[iso6]	Lipids and lipid-like molecules	Glycerolipids [GL]	Triradylglycerols [GL03]	861.705	NA	9.99735	1	NA
10.00_861.7047m/z	0.527659	0.000240634	1.22478	g603:control	LMGL03016014	-	C56H92O6	M+H	37.6	14.5	9.33799	83.8272	TG(17:1(9Z)/18:3(9Z,12Z,15Z)/18:4(6Z,9Z,12Z,15Z))[iso6]	Lipids and lipid-like molecules	Glycerolipids [GL]	Triradylglycerols [GL03]	861.705	NA	9.99735	1	NA
10.01_877.6753m/z	0.455051	0.000142085	1.36705	g603:control	LMGL03010107	-	C54H94O6	M+K	41.9	41.4	8.44282	77.6317	TG(16:0/17:2(9Z,12Z)/18:3(9Z,12Z,15Z))[iso6]	Lipids and lipid-like molecules	Glycerolipids [GL]	Triradylglycerols [GL03]	877.675	NA	10.0054	1	NA
10.02_593.5149m/z	1.99689	2.24537e-05	1.31332	g603:control	LMGL02010022	-	C37H68O5	M+H	46.3	40.7	1.5419	92.7795	DG(17:0/17:2(9Z,12Z)/0:0)[iso2]	Lipids and lipid-like molecules	Glycerolipids [GL]	Diradylglycerols [GL02]	593.515	NA	10.0212	1	NA
10.02_593.5149m/z	1.99689	2.24537e-05	1.31332	g603:control	LMGL02010413	-	C37H68O5	M+H	46.3	40.7	1.5419	92.7795	DG(14:1(9Z)/20:1(11Z)/0:0)[iso2]	Lipids and lipid-like molecules	Glycerolipids [GL]	Diradylglycerols [GL02]	593.515	NA	10.0212	1	NA
10.02_593.5149m/z	1.99689	2.24537e-05	1.31332	g603:control	LMGL02010027	-	C37H68O5	M+H	46.3	40.7	1.5419	92.7795	DG(16:0/18:2(9Z,12Z)/0:0)[iso2]	Lipids and lipid-like molecules	Glycerolipids [GL]	Diradylglycerols [GL02]	593.515	NA	10.0212	1	NA
10.02_593.5149m/z	1.99689	2.24537e-05	1.31332	g603:control	LMGL02010390	-	C37H68O5	M+H	46.3	40.7	1.5419	92.7795	DG(14:0/20:2(11Z,14Z)/0:0)[iso2]	Lipids and lipid-like molecules	Glycerolipids [GL]	Diradylglycerols [GL02]	593.515	NA	10.0212	1	NA
10.02_593.5149m/z	1.99689	2.24537e-05	1.31332	g603:control	LMGL02010349	-	C37H68O5	M+H	46.3	40.7	1.5419	92.7795	DG(12:0/22:2(13Z,16Z)/0:0)[iso2]	Lipids and lipid-like molecules	Glycerolipids [GL]	Diradylglycerols [GL02]	593.515	NA	10.0212	1	NA
10.02_887.7129m/z	0.541368	7.21365e-05	1.21945	g603:control	LMGL03015219	-	C58H94O6	M+H	38.2	8	0.66772	83.6046	TG(15:0/18:3(9Z,12Z,15Z)/22:6(4Z,7Z,10Z,13Z,16Z,19Z))[iso6]	Lipids and lipid-like molecules	Glycerolipids [GL]	Triradylglycerols [GL03]	887.713	NA	10.0212	1	NA
10.02_887.7129m/z	0.541368	7.21365e-05	1.21945	g603:control	LMGL03010681	-	C58H94O6	M+H	38.2	8	0.66772	83.6046	TG(17:1(9Z)/18:3(9Z,12Z,15Z)/20:5(5Z,8Z,11Z,14Z,17Z))[iso6]	Lipids and lipid-like molecules	Glycerolipids [GL]	Triradylglycerols [GL03]	887.713	NA	10.0212	1	NA
10.02_887.7129m/z	0.541368	7.21365e-05	1.21945	g603:control	LMGL03015202	-	C58H94O6	M+H	38.2	8	0.66772	83.6046	TG(15:0/18:3(6Z,9Z,12Z)/22:6(4Z,7Z,10Z,13Z,16Z,19Z))[iso6]	Lipids and lipid-like molecules	Glycerolipids [GL]	Triradylglycerols [GL03]	887.713	NA	10.0212	1	NA
10.02_887.7129m/z	0.541368	7.21365e-05	1.21945	g603:control	LMGL03015552	-	C58H94O6	M+H	38.2	8	0.66772	83.6046	TG(15:1(9Z)/18:3(6Z,9Z,12Z)/22:5(7Z,10Z,13Z,16Z,19Z))[iso6]	Lipids and lipid-like molecules	Glycerolipids [GL]	Triradylglycerols [GL03]	887.713	NA	10.0212	1	NA
10.02_887.7129m/z	0.541368	7.21365e-05	1.21945	g603:control	LMGL03010675	-	C58H94O6	M+H	38.2	8	0.66772	83.6046	TG(17:2(9Z,12Z)/18:3(9Z,12Z,15Z)/20:4(5Z,8Z,11Z,14Z))[iso6]	Lipids and lipid-like molecules	Glycerolipids [GL]	Triradylglycerols [GL03]	887.713	NA	10.0212	1	NA
10.02_887.7129m/z	0.541368	7.21365e-05	1.21945	g603:control	LMGL03015569	-	C58H94O6	M+H	38.2	8	0.66772	83.6046	TG(15:1(9Z)/18:3(9Z,12Z,15Z)/22:5(7Z,10Z,13Z,16Z,19Z))[iso6]	Lipids and lipid-like molecules	Glycerolipids [GL]	Triradylglycerols [GL03]	887.713	NA	10.0212	1	NA
10.02_887.7129m/z	0.541368	7.21365e-05	1.21945	g603:control	LMGL03016005	-	C58H94O6	M+H	38.2	8	0.66772	83.6046	TG(17:1(9Z)/18:3(6Z,9Z,12Z)/20:5(5Z,8Z,11Z,14Z,17Z))[iso6]	Lipids and lipid-like molecules	Glycerolipids [GL]	Triradylglycerols [GL03]	887.713	NA	10.0212	1	NA
10.02_887.7129m/z	0.541368	7.21365e-05	1.21945	g603:control	LMGL03016083	-	C58H94O6	M+H	38.2	8	0.66772	83.6046	TG(17:2(9Z,12Z)/18:3(6Z,9Z,12Z)/20:4(5Z,8Z,11Z,14Z))[iso6]	Lipids and lipid-like molecules	Glycerolipids [GL]	Triradylglycerols [GL03]	887.713	NA	10.0212	1	NA
10.06_644.5993m/z	0.323005	3.54318e-05	1.64992	g603:control	LMSP02010008	-	C40H79NO3	M+Na	36.1	0.122	6.52868	87.9874	Cer(d18:1/22:0)	Lipids and lipid-like molecules	Sphingolipids [SP]	Ceramides [SP02]	644.599	NA	10.0603	1	NA
10.06_849.6985m/z	0.559964	0.000168754	1.16697	g603:control	LMGL03015753	-	C55H92O6	M+H	46.3	37.5	2.11373	96.3261	TG(16:0/18:3(9Z,12Z,15Z)/18:4(6Z,9Z,12Z,15Z))[iso6]	Lipids and lipid-like molecules	Glycerolipids [GL]	Triradylglycerols [GL03]	849.698	NA	10.0603	1	NA
10.06_849.6985m/z	0.559964	0.000168754	1.16697	g603:control	LMGL03015736	-	C55H92O6	M+H	46.3	37.5	2.11373	96.3261	TG(16:0/18:3(6Z,9Z,12Z)/18:4(6Z,9Z,12Z,15Z))[iso6]	Lipids and lipid-like molecules	Glycerolipids [GL]	Triradylglycerols [GL03]	849.698	NA	10.0603	1	NA
10.07_1043.8099m/z	0.55979	2.89433e-06	1.18338	g603:control	LMGL03012585	-	C68H108O6	M+Na	37.9	14.6	5.98108	81.7213	TG(21:0/22:6(4Z,7Z,10Z,13Z,16Z,19Z)/22:6(4Z,7Z,10Z,13Z,16Z,19Z))[iso3]	Lipids and lipid-like molecules	Glycerolipids [GL]	Triradylglycerols [GL03]	1043.81	NA	10.0681	1	NA
10.08_1038.8522m/z	0.592822	2.75416e-06	1.13211	g603:control	LMGL03012585	-	C68H108O6	M+NH4	39.1	17.4	3.72043	82.7031	TG(21:0/22:6(4Z,7Z,10Z,13Z,16Z,19Z)/22:6(4Z,7Z,10Z,13Z,16Z,19Z))[iso3]	Lipids and lipid-like molecules	Glycerolipids [GL]	Triradylglycerols [GL03]	1038.85	NA	10.0762	1	NA
10.11_617.5152m/z	1.77506	1.51392e-05	1.18694	g603:control	LMGL02010070	-	C39H68O5	M+H	37.1	3.24	2.04253	84.6108	DG(16:0/20:4(5Z,8Z,11Z,14Z)/0:0)[iso2]	Lipids and lipid-like molecules	Glycerolipids [GL]	Diradylglycerols [GL02]	617.515	NA	10.1093	1	NA
10.11_617.5152m/z	1.77506	1.51392e-05	1.18694	g603:control	LMGL02010399	-	C39H68O5	M+H	37.1	3.24	2.04253	84.6108	DG(14:0/22:4(7Z,10Z,13Z,16Z)/0:0)[iso2]	Lipids and lipid-like molecules	Glycerolipids [GL]	Diradylglycerols [GL02]	617.515	NA	10.1093	1	NA
10.14_875.7153m/z	0.566951	0.00790212	1.10089	g603:control	LMGL03014400	-	C57H94O6	M+H	50.8	75.1	3.43908	83.189	TG(14:0/18:2(9Z,12Z)/22:6(4Z,7Z,10Z,13Z,16Z,19Z))[iso6]	Lipids and lipid-like molecules	Glycerolipids [GL]	Triradylglycerols [GL03]	875.715	NA	10.141	1	NA
10.14_891.6899m/z	0.529883	0.00374371	1.17402	g603:control	LMGL03012752	-	C60H92O6	M+H-H2O	36.5	7.83	4.22673	79.7131	TG(13:0/22:6(4Z,7Z,10Z,13Z,16Z,19Z)/22:6(4Z,7Z,10Z,13Z,16Z,19Z))[iso3]	Lipids and lipid-like molecules	Glycerolipids [GL]	Triradylglycerols [GL03]	891.69	NA	10.141	1	NA
10.15_566.5873m/z	0.461559	0.000190595	1.35324	g603:control	LMFA07010025	-	C37H72O2	M+NH4	38.9	0	0.531169	95.2906	Heneicosanyl palmitoleate	Lipids and lipid-like molecules	Fatty Acyls [FA]	Fatty esters [FA07]	566.587	NA	10.1487	1	NA
10.16_698.6460m/z	0.563935	0.000100868	1.15413	g603:control	LMSP02010010	-	C44H85NO3	M+Na	37.2	3.99	5.74672	88.6654	Cer(d18:1/26:1(17Z))	Lipids and lipid-like molecules	Sphingolipids [SP]	Ceramides [SP02]	698.646	NA	10.1565	1	NA
10.22_1057.7513m/z	0.511727	0.00243031	1.23284	g603:control	LMGP15070001	-	C55H109O16P	M+H	38.8	17.4	-1.1891	78.1968	Archaetidylglycerol-(glycosyl)-myo-inositol	Lipids and lipid-like molecules	Glycerophospholipids [GP]	Glycosylglycerophospholipids [GP14]	1057.75	NA	10.2172	1	NA
10.22_561.4883m/z	0.515031	0.000123848	1.24579	g603:control	LMFA07010014	-	C36H64O4	M+H	48.4	53.1	0.978422	89.8164	Mayolene-18	Lipids and lipid-like molecules	Fatty Acyls [FA]	Fatty esters [FA07]	561.488	NA	10.2172	1	NA
10.22_686.6456m/z	0.513053	9.51244e-06	1.27592	g603:control	LMSP02010013	-	C43H85NO3	M+Na	36.5	0	5.13677	88.5015	Cer(d18:1/25:0)	Lipids and lipid-like molecules	Sphingolipids [SP]	Ceramides [SP02]	686.646	NA	10.2172	1	NA
10.22_840.7254n	0.522462	0.000181191	1.23137	g603:control	LMGL03015129	-	C54H96O6	M+NH4, M+Na, M+K, M+H	40.1	10.5	5.58792	96.6363	TG(15:0/18:0/18:4(6Z,9Z,12Z,15Z))[iso6]	Lipids and lipid-like molecules	Glycerolipids [GL]	Triradylglycerols [GL03]	858.759	840.725	10.2172	1	NA
10.23_1008.8231n	0.649954	5.98958e-05	1.00747	g603:control	LMGL03012482	-	C67H108O6	M+H, M+NH4	37.9	24.7	8.46707	74.2542	TG(20:0/22:5(7Z,10Z,13Z,16Z,19Z)/22:6(4Z,7Z,10Z,13Z,16Z,19Z))[iso6]	Lipids and lipid-like molecules	Glycerolipids [GL]	Triradylglycerols [GL03]	1026.91	1008.82	10.2329	1	NA
10.23_740.6935m/z	0.59859	5.40184e-05	1.09909	g603:control	LMPR04000017	-	C49H91NO4	M+H-H2O	36.5	2.94	2.64489	82.6994	N-hexadecanoyl-35-aminobacteriohopane-32,33,34-triol	Lipids and lipid-like molecules	Prenol Lipids [PR]	Hopanoids [PR04]	740.694	NA	10.2251	1	NA
10.26_613.4842m/z	0.585628	0.000102168	1.11878	g603:control	LMGL02010474	-	C37H66O5	M+Na	39.5	15.3	6.7661	89.8718	DG(18:3(6Z,9Z,12Z)/16:0/0:0)[iso2]	Lipids and lipid-like molecules	Glycerolipids [GL]	Diradylglycerols [GL02]	613.484	NA	10.2642	1	NA
10.26_613.4842m/z	0.585628	0.000102168	1.11878	g603:control	LMGL02010024	-	C37H66O5	M+Na	39.5	15.3	6.7661	89.8718	DG(17:1(9Z)/17:2(9Z,12Z)/0:0)[iso2]	Lipids and lipid-like molecules	Glycerolipids [GL]	Diradylglycerols [GL02]	613.484	NA	10.2642	1	NA
10.26_673.5865m/z	0.645129	8.24811e-05	1.01368	g603:control	C14641	C14641	C45H78O2	M+Na	33.6	0.416	-4.49476	72.5564	Cholesteryl oleate; Cholest-5-en-3-beta-yl oleate; Cholesteryl cis-9-octadecenoate;	NA	NA	NA	673.586	NA	10.2642	1	NULL
10.26_673.5865m/z	0.645129	8.24811e-05	1.01368	g603:control	LMST01020003	C14641	C45H78O2	M+Na	33.6	0.416	-4.49476	72.5564	18:1 Cholesteryl ester	Lipids and lipid-like molecules	Sterol Lipids [ST]	Sterols [ST01]	673.586	NA	10.2642	1	NULL
10.26_927.7450m/z	0.521361	0.00699577	1.13022	g603:control	LMGL03014944	-	C59H100O6	M+Na	39.2	23.4	4.18885	77.4182	TG(14:1(9Z)/20:5(5Z,8Z,11Z,14Z,17Z)/22:1(11Z))[iso6]	Lipids and lipid-like molecules	Glycerolipids [GL]	Triradylglycerols [GL03]	927.745	NA	10.2642	1	NA
10.26_927.7450m/z	0.521361	0.00699577	1.13022	g603:control	LMGL03016374	-	C59H100O6	M+Na	39.2	23.4	4.18885	77.4182	TG(18:3(6Z,9Z,12Z)/18:4(6Z,9Z,12Z,15Z)/20:0)[iso6]	Lipids and lipid-like molecules	Glycerolipids [GL]	Triradylglycerols [GL03]	927.745	NA	10.2642	1	NA
10.26_927.7450m/z	0.521361	0.00699577	1.13022	g603:control	LMGL03014539	-	C59H100O6	M+Na	39.2	23.4	4.18885	77.4182	TG(14:0/20:5(5Z,8Z,11Z,14Z,17Z)/22:2(13Z,16Z))[iso6]	Lipids and lipid-like molecules	Glycerolipids [GL]	Triradylglycerols [GL03]	927.745	NA	10.2642	1	NA
10.27_814.7115n	0.625194	0.00103017	1.03079	g603:control	LMGL03014682	-	C52H94O6	M+Na, M+K	40.7	22.7	7.88052	89.5037	TG(14:1(9Z)/17:0/18:2(9Z,12Z))[iso6]	Lipids and lipid-like molecules	Glycerolipids [GL]	Triradylglycerols [GL03]	837.701	814.711	10.2722	1	NA
10.28_884.7752m/z	0.632283	0.000196516	1.02924	g603:control	LMGL03014699	-	C56H98O6	M+NH4	37.6	25	5.76196	69.4004	TG(14:1(9Z)/17:0/22:4(7Z,10Z,13Z,16Z))[iso6]	Lipids and lipid-like molecules	Glycerolipids [GL]	Triradylglycerols [GL03]	884.775	NA	10.2799	1	NA
10.30_941.7629m/z	2.29142	1.09023e-05	1.40728	g603:control	LMGL03011624	-	C62H100O6	M+H	33.9	0	3.82856	74.1863	TG(19:0/20:5(5Z,8Z,11Z,14Z,17Z)/20:5(5Z,8Z,11Z,14Z,17Z))[iso3]	Lipids and lipid-like molecules	Glycerolipids [GL]	Triradylglycerols [GL03]	941.763	NA	10.3032	1	NA
10.30_941.7629m/z	2.29142	1.09023e-05	1.40728	g603:control	LMGL03011671	-	C62H100O6	M+H	33.9	0	3.82856	74.1863	TG(17:1(9Z)/20:5(5Z,8Z,11Z,14Z,17Z)/22:4(7Z,10Z,13Z,16Z))[iso6]	Lipids and lipid-like molecules	Glycerolipids [GL]	Triradylglycerols [GL03]	941.763	NA	10.3032	1	NA
10.30_941.7629m/z	2.29142	1.09023e-05	1.40728	g603:control	LMGL03011680	-	C62H100O6	M+H	33.9	0	3.82856	74.1863	TG(17:0/20:5(5Z,8Z,11Z,14Z,17Z)/22:5(7Z,10Z,13Z,16Z,19Z))[iso6]	Lipids and lipid-like molecules	Glycerolipids [GL]	Triradylglycerols [GL03]	941.763	NA	10.3032	1	NA
10.30_941.7629m/z	2.29142	1.09023e-05	1.40728	g603:control	LMGL03011579	-	C62H100O6	M+H	33.9	0	3.82856	74.1863	TG(17:2(9Z,12Z)/20:5(5Z,8Z,11Z,14Z,17Z)/22:3(10Z,13Z,16Z))[iso6]	Lipids and lipid-like molecules	Glycerolipids [GL]	Triradylglycerols [GL03]	941.763	NA	10.3032	1	NA
10.30_941.7629m/z	2.29142	1.09023e-05	1.40728	g603:control	LMGL03012925	-	C62H100O6	M+H	33.9	0	3.82856	74.1863	TG(15:0/22:5(7Z,10Z,13Z,16Z,19Z)/22:5(7Z,10Z,13Z,16Z,19Z))[iso3]	Lipids and lipid-like molecules	Glycerolipids [GL]	Triradylglycerols [GL03]	941.763	NA	10.3032	1	NA
10.32_621.5450m/z	2.10958	0.000316491	1.32092	g603:control	LMGL02010050	-	C39H72O5	M+H	37.3	15.3	-0.473246	71.8543	DG(18:0/18:2(9Z,12Z)/0:0)[iso2]	Lipids and lipid-like molecules	Glycerolipids [GL]	Diradylglycerols [GL02]	621.545	NA	10.3187	1	NA
10.36_578.5891m/z	0.469881	1.20946e-05	1.32829	g603:control	LMFA07010164	-	C38H72O2	M+NH4	38.5	0.154	3.56285	96.4625	Linoleyl arachidate	Lipids and lipid-like molecules	Fatty Acyls [FA]	Fatty esters [FA07]	578.589	NA	10.3645	1	NA
10.36_578.5891m/z	0.469881	1.20946e-05	1.32829	g603:control	LMFA07010162	-	C38H72O2	M+NH4	38.5	0.154	3.56285	96.4625	Arachidyl linoleate	Lipids and lipid-like molecules	Fatty Acyls [FA]	Fatty esters [FA07]	578.589	NA	10.3645	1	NA
10.40_597.4889m/z	0.594832	0.000604236	1.07279	g603:control	LMGL02010504	-	C39H66O5	M+H-H2O	40.8	24.7	1.89841	81.5746	DG(18:4(6Z,9Z,12Z,15Z)/18:1(9Z)/0:0)[iso2]	Lipids and lipid-like molecules	Glycerolipids [GL]	Diradylglycerols [GL02]	597.489	NA	10.4027	1	NA
10.40_965.8572m/z	0.605294	0.000863452	1.02488	g603:control	LMGL03011658	-	C63H112O6	M+H	42.1	25.2	4.13102	90.1136	TG(16:0/22:3(10Z,13Z,16Z)/22:2(13Z,16Z))[iso6]	Lipids and lipid-like molecules	Glycerolipids [GL]	Triradylglycerols [GL03]	965.857	NA	10.4027	1	NA
10.42_687.6296m/z	0.582382	0.000149479	1.12878	g603:control	LMGL02010220	-	C45H84O5	M+H-H2O	47.5	64.1	1.40859	75.1862	DG(20:1(11Z)/22:1(13Z)/0:0)[iso2]	Lipids and lipid-like molecules	Glycerolipids [GL]	Diradylglycerols [GL02]	687.63	NA	10.4179	1	NA
10.46_561.4883m/z	0.556229	0.000661806	1.15363	g603:control	LMGL02010456	-	C36H66O5	M+H-H2O	38.5	6.99	0.88892	86.5558	DG(15:1(9Z)/18:1(9Z)/0:0)[iso2]	Lipids and lipid-like molecules	Glycerolipids [GL]	Diradylglycerols [GL02]	561.488	NA	10.4638	1	NA
10.46_561.4883m/z	0.556229	0.000661806	1.15363	g603:control	LMGL02010017	-	C36H66O5	M+H-H2O	38.5	6.99	0.88892	86.5558	DG(16:0/17:2(9Z,12Z)/0:0)[iso2]	Lipids and lipid-like molecules	Glycerolipids [GL]	Diradylglycerols [GL02]	561.488	NA	10.4638	1	NA
10.46_561.4883m/z	0.556229	0.000661806	1.15363	g603:control	LMGL02010016	-	C36H66O5	M+H-H2O	38.5	6.99	0.88892	86.5558	DG(16:1(9Z)/17:1(9Z)/0:0)[iso2]	Lipids and lipid-like molecules	Glycerolipids [GL]	Diradylglycerols [GL02]	561.488	NA	10.4638	1	NA
10.46_816.7250n	0.628066	0.000624835	1.02202	g603:control	LMGL03014662	-	C52H96O6	M+NH4, M+Na	45.4	36.7	5.23338	96.1206	TG(14:1(9Z)/16:1(9Z)/19:0)[iso6]	Lipids and lipid-like molecules	Glycerolipids [GL]	Triradylglycerols [GL03]	834.759	816.725	10.4638	1	NA
10.46_816.7250n	0.628066	0.000624835	1.02202	g603:control	LMGL03015385	-	C52H96O6	M+NH4, M+Na	45.4	36.7	5.23338	96.1206	TG(15:1(9Z)/16:1(9Z)/18:0)[iso6]	Lipids and lipid-like molecules	Glycerolipids [GL]	Triradylglycerols [GL03]	834.759	816.725	10.4638	1	NA
10.46_816.7250n	0.628066	0.000624835	1.02202	g603:control	LMGL03012938	-	C52H96O6	M+NH4, M+Na	45.4	36.7	5.23338	96.1206	TG(15:1(9Z)/15:1(9Z)/19:0)[iso3]	Lipids and lipid-like molecules	Glycerolipids [GL]	Triradylglycerols [GL03]	834.759	816.725	10.4638	1	NA
10.46_816.7250n	0.628066	0.000624835	1.02202	g603:control	LMGL03010024	-	C52H96O6	M+NH4, M+Na	45.4	36.7	5.23338	96.1206	TG(16:1(9Z)/16:1(9Z)/17:0)[iso3]	Lipids and lipid-like molecules	Glycerolipids [GL]	Triradylglycerols [GL03]	834.759	816.725	10.4638	1	NA
10.49_594.6192m/z	0.402856	0.0003383	1.43894	g603:control	LMFA07010027	-	C39H76O2	M+NH4	39.8	6.94	1.37811	93.7235	Tricosanyl palmitoleate	Lipids and lipid-like molecules	Fatty Acyls [FA]	Fatty esters [FA07]	594.619	NA	10.4943	1	NA
10.52_935.8453m/z	0.560522	0.0036504	1.0863	g603:control	LMGL03011329	-	C62H112O6	M+H-H2O	39.6	28.6	2.8675	72.886	TG(18:1(9Z)/20:3(8Z,11Z,14Z)/21:0)[iso6]	Lipids and lipid-like molecules	Glycerolipids [GL]	Triradylglycerols [GL03]	935.845	NA	10.5173	1	NA
10.54_419.3183m/z	0.626492	1.79976e-05	1.01277	g603:control	LMST04020037	-	C26H44O5	M+H-H2O	33.4	0	6.25729	74.3512	Dihomo-alpha-muricholic acid	Lipids and lipid-like molecules	Sterol Lipids [ST]	Bile acids and derivatives [ST04]	419.318	NA	10.539	1	NA
10.54_419.3183m/z	0.626492	1.79976e-05	1.01277	g603:control	LMST04020039	-	C26H44O5	M+H-H2O	33.4	0	6.25729	74.3512	Dihomo-omega-muricholic acid	Lipids and lipid-like molecules	Sterol Lipids [ST]	Bile acids and derivatives [ST04]	419.318	NA	10.539	1	NA
10.54_419.3183m/z	0.626492	1.79976e-05	1.01277	g603:control	LMST04020038	-	C26H44O5	M+H-H2O	33.4	0	6.25729	74.3512	Dihomo-beta-muricholic acid	Lipids and lipid-like molecules	Sterol Lipids [ST]	Bile acids and derivatives [ST04]	419.318	NA	10.539	1	NA
10.54_419.3183m/z	0.626492	1.79976e-05	1.01277	g603:control	LMST04020041	-	C26H44O5	M+H-H2O	33.4	0	6.25729	74.3512	Dihomoavicholic acid	Lipids and lipid-like molecules	Sterol Lipids [ST]	Bile acids and derivatives [ST04]	419.318	NA	10.539	1	NA
10.54_419.3183m/z	0.626492	1.79976e-05	1.01277	g603:control	LMST04020034	-	C26H44O5	M+H-H2O	33.4	0	6.25729	74.3512	Dihomohyocholic acid	Lipids and lipid-like molecules	Sterol Lipids [ST]	Bile acids and derivatives [ST04]	419.318	NA	10.539	1	NA
10.54_419.3183m/z	0.626492	1.79976e-05	1.01277	g603:control	LMST04020030	-	C26H44O5	M+H-H2O	33.4	0	6.25729	74.3512	Dihomocholic acid	Lipids and lipid-like molecules	Sterol Lipids [ST]	Bile acids and derivatives [ST04]	419.318	NA	10.539	1	NA
10.55_1021.8171m/z	0.513719	3.57277e-05	1.23587	g603:control	LMSP0501AB19	-	C56H109NO13	M+NH4	32.5	0	-6.5691	70.0016	LacCer(d18:0/26:0)	Lipids and lipid-like molecules	Sphingolipids [SP]	Neutral glycosphingolipids [SP05]	1021.82	NA	10.5467	1	NA
10.55_686.6451m/z	0.51925	5.4995e-05	1.25109	g603:control	LMSP02010013	-	C43H85NO3	M+Na	31.3	0	4.41807	61.6862	Cer(d18:1/25:0)	Lipids and lipid-like molecules	Sphingolipids [SP]	Ceramides [SP02]	686.645	NA	10.5544	1	NA
10.68_993.8885m/z	0.397986	3.96514e-05	1.45174	g603:control	LMGL03016204	-	C63H118O6	M+Na	36.4	9.91	6.63369	79.7257	TG(18:0/20:1(11Z)/22:1(11Z))[iso6]	Lipids and lipid-like molecules	Glycerolipids [GL]	Triradylglycerols [GL03]	993.889	NA	10.6762	1	NA
10.68_993.8885m/z	0.397986	3.96514e-05	1.45174	g603:control	LMGL03011272	-	C63H118O6	M+Na	36.4	9.91	6.63369	79.7257	TG(18:0/20:1(11Z)/22:1(13Z))[iso6]	Lipids and lipid-like molecules	Glycerolipids [GL]	Triradylglycerols [GL03]	993.889	NA	10.6762	1	NA
10.72_697.5917m/z	0.467567	0.0118411	1.19862	g603:control	LMST01020019	-	C49H76O2	M+H	39	0	-0.186988	95.0777	22:6 Cholesteryl ester	Lipids and lipid-like molecules	Sterol Lipids [ST]	Sterols [ST01]	697.592	NA	10.722	1	NA
10.74_922.8781m/z	0.375912	0.00025137	1.49284	g603:control	LMGL03010364	-	C58H112O6	M+NH4	38.6	0.00785	-1.78458	95.1281	TG(17:0/17:0/21:0)[iso3]	Lipids and lipid-like molecules	Glycerolipids [GL]	Triradylglycerols [GL03]	922.878	NA	10.7372	1	NA
10.74_922.8781m/z	0.375912	0.00025137	1.49284	g603:control	LMGL03010323	-	C58H112O6	M+NH4	38.6	0.00785	-1.78458	95.1281	TG(16:0/17:0/22:0)[iso6]	Lipids and lipid-like molecules	Glycerolipids [GL]	Triradylglycerols [GL03]	922.878	NA	10.7372	1	NA
10.74_922.8781m/z	0.375912	0.00025137	1.49284	g603:control	LMGL03010232	-	C58H112O6	M+NH4	38.6	0.00785	-1.78458	95.1281	TG(17:0/18:0/20:0)[iso6]	Lipids and lipid-like molecules	Glycerolipids [GL]	Triradylglycerols [GL03]	922.878	NA	10.7372	1	NA
10.74_922.8781m/z	0.375912	0.00025137	1.49284	g603:control	LMGL03010331	-	C58H112O6	M+NH4	38.6	0.00785	-1.78458	95.1281	TG(17:0/19:0/19:0)[iso3]	Lipids and lipid-like molecules	Glycerolipids [GL]	Triradylglycerols [GL03]	922.878	NA	10.7372	1	NA
10.75_1013.7545m/z	0.381845	0.00037091	1.44143	g603:control	LMGL03013150	-	C66H102O6	M+Na	36.1	0	-2.42693	83.5897	TG(19:1(9Z)/22:6(4Z,7Z,10Z,13Z,16Z,19Z)/22:6(4Z,7Z,10Z,13Z,16Z,19Z))[iso3]	Lipids and lipid-like molecules	Glycerolipids [GL]	Triradylglycerols [GL03]	1013.75	NA	10.7525	1	NA
10.76_1011.7520m/z	0.379145	0.000437257	1.43739	g603:control	LMSP05010034	-	C56H99NO13	M+NH4	35	0	6.60808	82.637	FMC-5(d18:1/22:0)	Lipids and lipid-like molecules	Sphingolipids [SP]	Neutral glycosphingolipids [SP05]	1011.75	NA	10.7601	1	NA
10.78_555.5136m/z	0.437054	0.0350516	1.28801	g603:control	LMFA01030851	-	C38H66O2	M+H	36.9	0	0.0201725	84.4414	38:5(20Z,23Z,26Z,29Z,32Z)	Lipids and lipid-like molecules	Fatty Acyls [FA]	Fatty Acids and Conjugates [FA01]	555.514	NA	10.7753	1	NA
10.78_555.5136m/z	0.437054	0.0350516	1.28801	g603:control	LMFA07010161	-	C38H66O2	M+H	36.9	0	0.0201725	84.4414	Oleyl arachidonate	Lipids and lipid-like molecules	Fatty Acyls [FA]	Fatty esters [FA07]	555.514	NA	10.7753	1	NA
10.83_940.8377m/z	0.482909	0.00792236	1.19461	g603:control	LMGL03015321	-	C60H106O6	M+NH4	44	49.2	5.39116	77.1595	TG(15:0/20:5(5Z,8Z,11Z,14Z,17Z)/22:0)[iso6]	Lipids and lipid-like molecules	Glycerolipids [GL]	Triradylglycerols [GL03]	940.838	NA	10.8288	1	NA
10.83_940.8377m/z	0.482909	0.00792236	1.19461	g603:control	LMGL03011027	-	C60H106O6	M+NH4	44	49.2	5.39116	77.1595	TG(16:0/20:5(5Z,8Z,11Z,14Z,17Z)/21:0)[iso6]	Lipids and lipid-like molecules	Glycerolipids [GL]	Triradylglycerols [GL03]	940.838	NA	10.8288	1	NA
10.84_383.3654m/z	0.44431	0.00473006	1.30658	g603:control	LMST01010137	-	C28H48O	M+H-H2O	39.8	9.08	-4.63559	95.4818	4-Methyl-cholest-5-en-3beta-ol	Lipids and lipid-like molecules	Sterol Lipids [ST]	Sterols [ST01]	383.365	NA	10.8364	1	NA
10.84_383.3654m/z	0.44431	0.00473006	1.30658	g603:control	LMST01010138	-	C28H48O	M+H-H2O	39.8	9.08	-4.63559	95.4818	4alpha-methyl-cholest-5-en-3beta-ol	Lipids and lipid-like molecules	Sterol Lipids [ST]	Sterols [ST01]	383.365	NA	10.8364	1	NA
10.85_577.5203m/z	1.67996	0.000724244	1.04914	g603:control	C13861	C13861	C37H70O5	M+H-H2O	47.3	43.7	2.05861	95.1704	1-Hexadecanoyl-2-(9Z-octadecenoyl)-sn-glycerol;	NA	NA	NA	577.52	NA	10.8516	1	NULL
10.85_577.5203m/z	1.67996	0.000724244	1.04914	g603:control	LMGL02010307	-	C37H70O5	M+H-H2O	47.3	43.7	2.05861	95.1704	DG(16:0/18:1(11Z)/0:0)	Lipids and lipid-like molecules	Glycerolipids [GL]	Diradylglycerols [GL02]	577.52	NA	10.8516	1	NA
10.85_577.5203m/z	1.67996	0.000724244	1.04914	g603:control	LMGL02010006	-	C37H70O5	M+H-H2O	47.3	43.7	2.05861	95.1704	DG(16:0/18:1(9Z)/0:0)	Lipids and lipid-like molecules	Glycerolipids [GL]	Diradylglycerols [GL02]	577.52	NA	10.8516	1	NA
10.98_954.8541m/z	0.573601	0.00293939	1.10743	g603:control	LMGL03011129	-	C61H108O6	M+NH4	47.5	61.6	6.09177	82.6583	TG(17:2(9Z,12Z)/19:0/22:3(10Z,13Z,16Z))[iso6]	Lipids and lipid-like molecules	Glycerolipids [GL]	Triradylglycerols [GL03]	954.854	NA	10.9799	1	NA
10.98_959.8099m/z	0.600647	0.00656913	1.03254	g603:control	LMGL03011129	-	C61H108O6	M+Na	46.3	55	6.49674	83.7019	TG(17:2(9Z,12Z)/19:0/22:3(10Z,13Z,16Z))[iso6]	Lipids and lipid-like molecules	Glycerolipids [GL]	Triradylglycerols [GL03]	959.81	NA	10.9799	1	NA
11.06_924.8198n	0.583831	0.000649628	1.096	g603:control	LMGL03010955	-	C60H108O6	M+NH4, M+Na	35.6	0	5.60243	84.6613	TG(16:0/20:4(5Z,8Z,11Z,14Z)/21:0)[iso6]	Lipids and lipid-like molecules	Glycerolipids [GL]	Triradylglycerols [GL03]	947.809	924.82	11.0561	1	NA
11.06_924.8198n	0.583831	0.000649628	1.096	g603:control	LMGL03015313	-	C60H108O6	M+NH4, M+Na	35.6	0	5.60243	84.6613	TG(15:0/20:4(5Z,8Z,11Z,14Z)/22:0)[iso6]	Lipids and lipid-like molecules	Glycerolipids [GL]	Triradylglycerols [GL03]	947.809	924.82	11.0561	1	NA
11.06_924.8198n	0.583831	0.000649628	1.096	g603:control	LMGL03016179	-	C60H108O6	M+NH4, M+Na	35.6	0	5.60243	84.6613	TG(18:0/18:4(6Z,9Z,12Z,15Z)/21:0)[iso6]	Lipids and lipid-like molecules	Glycerolipids [GL]	Triradylglycerols [GL03]	947.809	924.82	11.0561	1	NA
11.06_924.8198n	0.583831	0.000649628	1.096	g603:control	LMGL03015943	-	C60H108O6	M+NH4, M+Na	35.6	0	5.60243	84.6613	TG(17:0/18:4(6Z,9Z,12Z,15Z)/22:0)[iso6]	Lipids and lipid-like molecules	Glycerolipids [GL]	Triradylglycerols [GL03]	947.809	924.82	11.0561	1	NA
11.09_973.8250m/z	0.481837	0.000223841	1.28872	g603:control	LMGL03011403	-	C62H110O6	M+Na	42.2	33.3	5.8462	84.6008	TG(18:0/20:5(5Z,8Z,11Z,14Z,17Z)/21:0)[iso6]	Lipids and lipid-like molecules	Glycerolipids [GL]	Triradylglycerols [GL03]	973.825	NA	11.0942	1	NA
11.09_990.9402m/z	0.353511	8.98962e-05	1.5621	g603:control	LMGL03011342	-	C63H120O6	M+NH4	42.9	22.3	-2.198	95.0861	TG(16:0/22:0/22:1(13Z))[iso6]	Lipids and lipid-like molecules	Glycerolipids [GL]	Triradylglycerols [GL03]	990.94	NA	11.0866	1	NA
11.11_1274.1365m/z	0.405689	0.00468694	1.37784	g603:control	LMGL02050004	-	C82H154O6	M+K	43.9	60.5	-0.978867	60.2268	Crenarchaeol	Lipids and lipid-like molecules	Glycerolipids [GL]	Diradylglycerols [GL02]	1274.14	NA	11.1094	1	NA
11.22_409.3812m/z	0.594656	0.00106872	1.04253	g603:control	LMST01030001	-	C28H50	M+Na	37.8	0	1.79559	91.0659	Campestane skeleton	Lipids and lipid-like molecules	Sterol Lipids [ST]	Sterols [ST01]	409.381	NA	11.2234	1	NA
11.22_409.3812m/z	0.594656	0.00106872	1.04253	g603:control	C19665	C19665	C28H50	M+Na	37.8	0	1.79559	91.0659	5alpha-Campestane; (24R)-24-Methyl-5alpha-cholestane;	NA	NA	NA	409.381	NA	11.2234	1	NULL
11.22_409.3812m/z	0.594656	0.00106872	1.04253	g603:control	C19664	C19664	C28H50	M+Na	37.8	0	1.79559	91.0659	Ergostane;	NA	NA	NA	409.381	NA	11.2234	1	NULL
11.22_409.3812m/z	0.594656	0.00106872	1.04253	g603:control	LMST01030000	-	C28H50	M+Na	37.8	0	1.79559	91.0659	Ergostane skeleton	Lipids and lipid-like molecules	Sterol Lipids [ST]	Sterols [ST01]	409.381	NA	11.2234	1	NA
11.23_1010.9103m/z	0.552103	0.000240809	1.17	g603:control	LMGL03012060	-	C65H116O6	M+NH4	49.2	71.9	-0.677408	74.8856	TG(18:3(9Z,12Z,15Z)/22:0/22:2(13Z,16Z))[iso6]	Lipids and lipid-like molecules	Glycerolipids [GL]	Triradylglycerols [GL03]	1010.91	NA	11.231	1	NA
11.23_687.6293m/z	0.407624	0.000529616	1.4236	g603:control	LMGL02010231	-	C45H84O5	M+H-H2O	46.7	74.2	1.0001	60.3123	DG(20:0/22:2(13Z,16Z)/0:0)[iso2]	Lipids and lipid-like molecules	Glycerolipids [GL]	Diradylglycerols [GL02]	687.629	NA	11.231	1	NA
11.23_964.8518n	0.516245	0.000391703	1.2425	g603:control	LMGL03011486	-	C63H112O6	M+NH4, M+Na	51.7	74.5	6.17464	91.183	TG(18:0/20:5(5Z,8Z,11Z,14Z,17Z)/22:0)[iso6]	Lipids and lipid-like molecules	Glycerolipids [GL]	Triradylglycerols [GL03]	987.841	964.852	11.231	1	NA
11.23_964.8518n	0.516245	0.000391703	1.2425	g603:control	LMGL03011702	-	C63H112O6	M+NH4, M+Na	51.7	74.5	6.17464	91.183	TG(19:0/20:5(5Z,8Z,11Z,14Z,17Z)/21:0)[iso6]	Lipids and lipid-like molecules	Glycerolipids [GL]	Triradylglycerols [GL03]	987.841	964.852	11.231	1	NA
11.24_1003.8178m/z	0.62116	0.000375774	1.0303	g603:control	LMGL03011702	-	C63H112O6	M+K	51.1	82.4	9.09175	83.0063	TG(19:0/20:5(5Z,8Z,11Z,14Z,17Z)/21:0)[iso6]	Lipids and lipid-like molecules	Glycerolipids [GL]	Triradylglycerols [GL03]	1003.82	NA	11.2387	1	NA
11.24_1003.8178m/z	0.62116	0.000375774	1.0303	g603:control	LMGL03011486	-	C63H112O6	M+K	51.1	82.4	9.09175	83.0063	TG(18:0/20:5(5Z,8Z,11Z,14Z,17Z)/22:0)[iso6]	Lipids and lipid-like molecules	Glycerolipids [GL]	Triradylglycerols [GL03]	1003.82	NA	11.2387	1	NA
11.30_673.6148m/z	0.410598	0.00111923	1.42695	g603:control	LMGL02010222	-	C44H82O5	M+H-H2O	49.9	91.6	2.67957	60.9773	DG(19:0/22:2(13Z,16Z)/0:0)[iso2]	Lipids and lipid-like molecules	Glycerolipids [GL]	Diradylglycerols [GL02]	673.615	NA	11.2996	1	NA
11.30_674.6183m/z	0.201433	0.00814653	1.89714	g603:control	LMSP00000015	-	C42H85NO2	M+K	50.1	93.4	-4.59443	62.5026	Cer(m18:0/24:0)	Lipids and lipid-like molecules	Sphingolipids [SP]	Other Sphingolipids [SP00]	674.618	NA	11.2996	1	NA
11.30_952.8518n	0.479875	0.000223483	1.30306	g603:control	LMGL03011185	-	C62H112O6	M+NH4, M+Na	37.8	0	6.1715	96.0676	TG(17:0/20:4(5Z,8Z,11Z,14Z)/22:0)[iso6]	Lipids and lipid-like molecules	Glycerolipids [GL]	Triradylglycerols [GL03]	975.841	952.852	11.2996	1	NA
11.30_952.8518n	0.479875	0.000223483	1.30306	g603:control	LMGL03011328	-	C62H112O6	M+NH4, M+Na	37.8	0	6.1715	96.0676	TG(18:0/20:4(5Z,8Z,11Z,14Z)/21:0)[iso6]	Lipids and lipid-like molecules	Glycerolipids [GL]	Triradylglycerols [GL03]	975.841	952.852	11.2996	1	NA
11.35_996.9010m/z	0.451648	9.00431e-05	1.35001	g603:control	LMGL03016647	-	C64H114O6	M+NH4	41.7	34.8	5.74616	80.3117	TG(18:4(6Z,9Z,12Z,15Z)/21:0/22:1(11Z))[iso6]	Lipids and lipid-like molecules	Glycerolipids [GL]	Triradylglycerols [GL03]	996.901	NA	11.3529	1	NA
11.41_966.8624n	0.575847	0.00344388	1.06556	g603:control	LMGL03011414	-	C63H114O6	M+H, M+NH4	46.1	39.1	0.882426	92.2611	TG(18:2(9Z,12Z)/20:2(11Z,14Z)/22:0)[iso6]	Lipids and lipid-like molecules	Glycerolipids [GL]	Triradylglycerols [GL03]	984.902	966.862	11.4138	1	NA
11.41_966.8624n	0.575847	0.00344388	1.06556	g603:control	LMGL03016276	-	C63H114O6	M+H, M+NH4	46.1	39.1	0.882426	92.2611	TG(18:1(9Z)/20:2(11Z,14Z)/22:1(11Z))[iso6]	Lipids and lipid-like molecules	Glycerolipids [GL]	Triradylglycerols [GL03]	984.902	966.862	11.4138	1	NA
11.41_966.8624n	0.575847	0.00344388	1.06556	g603:control	LMGL03011423	-	C63H114O6	M+H, M+NH4	46.1	39.1	0.882426	92.2611	TG(18:1(9Z)/20:2(11Z,14Z)/22:1(13Z))[iso6]	Lipids and lipid-like molecules	Glycerolipids [GL]	Triradylglycerols [GL03]	984.902	966.862	11.4138	1	NA
11.42_687.6312m/z	0.510071	0.0019343	1.19726	g603:control	LMGL02010219	-	C45H84O5	M+H-H2O	52	69.2	3.71574	95.4099	DG(20:2(11Z,14Z)/22:0/0:0)[iso2]	Lipids and lipid-like molecules	Glycerolipids [GL]	Diradylglycerols [GL02]	687.631	NA	11.4215	1	NA
11.43_1012.9301m/z	0.629678	0.00100247	1.00058	g603:control	LMGL03011920	-	C65H118O6	M+NH4	38.8	26.6	3.41488	71.5503	TG(18:3(9Z,12Z,15Z)/22:0/22:1(13Z))[iso6]	Lipids and lipid-like molecules	Glycerolipids [GL]	Triradylglycerols [GL03]	1012.93	NA	11.4291	1	NA
11.43_1012.9301m/z	0.629678	0.00100247	1.00058	g603:control	LMGL03016547	-	C65H118O6	M+NH4	38.8	26.6	3.41488	71.5503	TG(18:3(9Z,12Z,15Z)/22:0/22:1(11Z))[iso6]	Lipids and lipid-like molecules	Glycerolipids [GL]	Triradylglycerols [GL03]	1012.93	NA	11.4291	1	NA
11.47_1015.8733m/z	0.544584	9.98937e-05	1.07926	g603:control	LMGL03012360	-	C67H114O6	M+H	46.8	55.1	4.41255	83.9071	TG(20:0/22:3(10Z,13Z,16Z)/22:5(7Z,10Z,13Z,16Z,19Z))[iso6]	Lipids and lipid-like molecules	Glycerolipids [GL]	Triradylglycerols [GL03]	1015.87	NA	11.4748	1	NA
11.51_928.8516n	0.573224	0.00113404	1.11051	g603:control	LMGL03015294	-	C60H112O6	M+Na, M+K, M+NH4	48.4	61.9	6.17267	87.2047	TG(15:0/20:2(11Z,14Z)/22:0)[iso6]	Lipids and lipid-like molecules	Glycerolipids [GL]	Triradylglycerols [GL03]	951.841	928.852	11.5129	1	NA
11.51_928.8516n	0.573224	0.00113404	1.11051	g603:control	LMGL03010816	-	C60H112O6	M+Na, M+K, M+NH4	48.4	61.9	6.17267	87.2047	TG(16:0/20:2(11Z,14Z)/21:0)[iso6]	Lipids and lipid-like molecules	Glycerolipids [GL]	Triradylglycerols [GL03]	951.841	928.852	11.5129	1	NA
11.51_954.8674n	0.537102	0.00181179	1.15588	g603:control	LMGL03011266	-	C62H114O6	M+Na, M+K, M+NH4	53.6	82.1	6.16189	92.7527	TG(18:3(9Z,12Z,15Z)/19:0/22:0)[iso6]	Lipids and lipid-like molecules	Glycerolipids [GL]	Triradylglycerols [GL03]	977.857	954.867	11.5129	1	NA
11.51_954.8674n	0.537102	0.00181179	1.15588	g603:control	LMGL03011256	-	C62H114O6	M+Na, M+K, M+NH4	53.6	82.1	6.16189	92.7527	TG(18:3(9Z,12Z,15Z)/20:0/21:0)[iso6]	Lipids and lipid-like molecules	Glycerolipids [GL]	Triradylglycerols [GL03]	977.857	954.867	11.5129	1	NA
11.54_980.8836n	0.4026	0.000109651	1.41999	g603:control	LMGL03011807	-	C64H116O6	M+Na, M+K, M+NH4	54.7	95.9	6.52024	84.8768	TG(19:0/20:2(11Z,14Z)/22:2(13Z,16Z))[iso6]	Lipids and lipid-like molecules	Glycerolipids [GL]	Triradylglycerols [GL03]	1003.87	980.884	11.5357	1	NA
11.54_980.8836n	0.4026	0.000109651	1.41999	g603:control	LMGL03011705	-	C64H116O6	M+Na, M+K, M+NH4	54.7	95.9	6.52024	84.8768	TG(20:2(11Z,14Z)/20:2(11Z,14Z)/21:0)[iso3]	Lipids and lipid-like molecules	Glycerolipids [GL]	Triradylglycerols [GL03]	1003.87	980.884	11.5357	1	NA
11.54_980.8836n	0.4026	0.000109651	1.41999	g603:control	LMGL03016732	-	C64H116O6	M+Na, M+K, M+NH4	54.7	95.9	6.52024	84.8768	TG(19:1(9Z)/20:2(11Z,14Z)/22:1(11Z))[iso6]	Lipids and lipid-like molecules	Glycerolipids [GL]	Triradylglycerols [GL03]	1003.87	980.884	11.5357	1	NA
11.65_994.8994n	0.437892	0.000627174	1.24443	g603:control	LMGL03011789	-	C65H118O6	M+NH4, M+K, M+Na	43.7	37.1	6.54383	88.6956	TG(20:1(11Z)/20:2(11Z,14Z)/22:1(13Z))[iso6]	Lipids and lipid-like molecules	Glycerolipids [GL]	Triradylglycerols [GL03]	1017.89	994.899	11.6487	1	NA
11.65_994.8994n	0.437892	0.000627174	1.24443	g603:control	LMGL03011782	-	C65H118O6	M+NH4, M+K, M+Na	43.7	37.1	6.54383	88.6956	TG(20:2(11Z,14Z)/20:2(11Z,14Z)/22:0)[iso3]	Lipids and lipid-like molecules	Glycerolipids [GL]	Triradylglycerols [GL03]	1017.89	994.899	11.6487	1	NA
11.65_994.8994n	0.437892	0.000627174	1.24443	g603:control	LMGL03016806	-	C65H118O6	M+NH4, M+K, M+Na	43.7	37.1	6.54383	88.6956	TG(20:1(11Z)/20:2(11Z,14Z)/22:1(11Z))[iso6]	Lipids and lipid-like molecules	Glycerolipids [GL]	Triradylglycerols [GL03]	1017.89	994.899	11.6487	1	NA
11.65_994.8994n	0.437892	0.000627174	1.24443	g603:control	LMGL03011875	-	C65H118O6	M+NH4, M+K, M+Na	43.7	37.1	6.54383	88.6956	TG(20:0/20:2(11Z,14Z)/22:2(13Z,16Z))[iso6]	Lipids and lipid-like molecules	Glycerolipids [GL]	Triradylglycerols [GL03]	1017.89	994.899	11.6487	1	NA
11.69_1132.0113m/z	0.557974	0.00430505	1.09745	g603:control	LMPR03070026	-	C80H132O	M+Na	35.8	0	-5.16082	84.8089	Dolichol-16	Lipids and lipid-like molecules	Prenol Lipids [PR]	Polyprenols [PR03]	1132.01	NA	11.6868	1	NA
11.74_1005.8884m/z	0.399097	0.000222221	1.38893	g603:control	LMGL03016135	-	C64H118O6	M+Na	55.1	99.5	6.41134	83.1552	TG(17:2(9Z,12Z)/22:0/22:1(11Z))[iso6]	Lipids and lipid-like molecules	Glycerolipids [GL]	Triradylglycerols [GL03]	1005.89	NA	11.7401	1	NA
11.74_1005.8884m/z	0.399097	0.000222221	1.38893	g603:control	LMGL03011641	-	C64H118O6	M+Na	55.1	99.5	6.41134	83.1552	TG(17:2(9Z,12Z)/22:0/22:1(13Z))[iso6]	Lipids and lipid-like molecules	Glycerolipids [GL]	Triradylglycerols [GL03]	1005.89	NA	11.7401	1	NA
11.74_956.8827n	0.503526	0.000639756	1.18079	g603:control	LMGL03011037	-	C62H116O6	M+NH4, M+Na	43	35.5	5.79487	85.9009	TG(17:0/20:2(11Z,14Z)/22:0)[iso6]	Lipids and lipid-like molecules	Glycerolipids [GL]	Triradylglycerols [GL03]	979.872	956.883	11.7401	1	NA
11.74_956.8827n	0.503526	0.000639756	1.18079	g603:control	LMGL03011179	-	C62H116O6	M+NH4, M+Na	43	35.5	5.79487	85.9009	TG(18:0/20:2(11Z,14Z)/21:0)[iso6]	Lipids and lipid-like molecules	Glycerolipids [GL]	Triradylglycerols [GL03]	979.872	956.883	11.7401	1	NA
11.84_996.9147n	0.448346	0.00630697	1.09492	g603:control	LMGL03011935	-	C65H120O6	M+Na, M+K, M+NH4	56.2	93.4	6.26481	94.7503	TG(18:0/22:1(13Z)/22:2(13Z,16Z))[iso6]	Lipids and lipid-like molecules	Glycerolipids [GL]	Triradylglycerols [GL03]	1019.9	996.915	11.8392	1	NA
11.84_996.9147n	0.448346	0.00630697	1.09492	g603:control	LMGL03011808	-	C65H120O6	M+Na, M+K, M+NH4	56.2	93.4	6.26481	94.7503	TG(20:0/20:1(11Z)/22:2(13Z,16Z))[iso6]	Lipids and lipid-like molecules	Glycerolipids [GL]	Triradylglycerols [GL03]	1019.9	996.915	11.8392	1	NA
11.84_996.9147n	0.448346	0.00630697	1.09492	g603:control	LMGL03016211	-	C65H120O6	M+Na, M+K, M+NH4	56.2	93.4	6.26481	94.7503	TG(18:0/22:1(11Z)/22:2(13Z,16Z))[iso6]	Lipids and lipid-like molecules	Glycerolipids [GL]	Triradylglycerols [GL03]	1019.9	996.915	11.8392	1	NA
11.94_1007.9019m/z	0.462038	0.00539779	1.13916	g603:control	LMGL03012219	-	C66H118O6	M+H	35.3	0	1.81804	78.4301	TG(19:0/22:3(10Z,13Z,16Z)/22:2(13Z,16Z))[iso6]	Lipids and lipid-like molecules	Glycerolipids [GL]	Triradylglycerols [GL03]	1007.9	NA	11.9446	1	NA
12.02_972.9126n	0.509408	0.00711221	1.00528	g603:control	LMGL03016681	-	C63H120O6	M+NH4, M+Na	35.1	0	4.18831	80.1889	TG(19:0/19:1(9Z)/22:0)[iso6]	Lipids and lipid-like molecules	Glycerolipids [GL]	Triradylglycerols [GL03]	995.903	972.913	12.0208	1	NA
12.02_972.9126n	0.509408	0.00711221	1.00528	g603:control	LMGL03011188	-	C63H120O6	M+NH4, M+Na	35.1	0	4.18831	80.1889	TG(18:0/20:1(11Z)/22:0)[iso6]	Lipids and lipid-like molecules	Glycerolipids [GL]	Triradylglycerols [GL03]	995.903	972.913	12.0208	1	NA
12.02_972.9126n	0.509408	0.00711221	1.00528	g603:control	LMGL03011407	-	C63H120O6	M+NH4, M+Na	35.1	0	4.18831	80.1889	TG(19:0/20:1(11Z)/21:0)[iso6]	Lipids and lipid-like molecules	Glycerolipids [GL]	Triradylglycerols [GL03]	995.903	972.913	12.0208	1	NA
12.04_1021.9193m/z	0.377787	0.00679602	1.16803	g603:control	LMGL03012265	-	C67H120O6	M+H	36.5	0	3.48629	86.6325	TG(20:0/22:3(10Z,13Z,16Z)/22:2(13Z,16Z))[iso6]	Lipids and lipid-like molecules	Glycerolipids [GL]	Triradylglycerols [GL03]	1021.92	NA	12.036	1	NA
2.01_438.3526m/z	1.70396	1.71604e-06	1.15151	g603:control	LMST03020667	-	C27H42F2O	M+NH4	32.3	0	-3.81245	66.0852	1alpha,25-Difluorovitamin D3	Lipids and lipid-like molecules	Sterol Lipids [ST]	Secosteroids [ST03]	438.353	NA	2.01473	1	NA
2.01_438.3526m/z	1.70396	1.71604e-06	1.15151	g603:control	LMST03020134	-	C27H42F2O	M+NH4	32.3	0	-3.81245	66.0852	4,4-difluorovitamin D3 / 4,4-difluorocholecalciferol	Lipids and lipid-like molecules	Sterol Lipids [ST]	Secosteroids [ST03]	438.353	NA	2.01473	1	NA
2.01_438.3526m/z	1.70396	1.71604e-06	1.15151	g603:control	LMST03020135	-	C27H42F2O	M+NH4	32.3	0	-3.81245	66.0852	(5Z)-4,4-difluorovitamin D3 / (5Z)-4,4-difluorocholecalciferol	Lipids and lipid-like molecules	Sterol Lipids [ST]	Secosteroids [ST03]	438.353	NA	2.01473	1	NA
2.01_438.3526m/z	1.70396	1.71604e-06	1.15151	g603:control	LMST03020136	-	C27H42F2O	M+NH4	32.3	0	-3.81245	66.0852	1alpha,25-difluorovitamin D3 / 1alpha,25-difluorocholecalciferol	Lipids and lipid-like molecules	Sterol Lipids [ST]	Secosteroids [ST03]	438.353	NA	2.01473	1	NA
2.04_441.1657m/z	2.91399	0.00337224	1.52056	g603:control	C08180	C08180	C23H30O6	M+K	36.4	0	-4.22085	86.9149	Prednisolone acetate; Prednisolone 21-acetate; Pricortin;	NA	NA	NA	441.166	NA	2.03762	1	NULL
2.04_441.1657m/z	2.91399	0.00337224	1.52056	g603:control	LMST02030120	C08173	C23H30O6	M+K	36.4	0	-4.22085	86.9149	Cortisone acetate	Lipids and lipid-like molecules	Sterol Lipids [ST]	Steroids [ST02]	441.166	NA	2.03762	1	NULL
2.04_441.1657m/z	2.91399	0.00337224	1.52056	g603:control	C16766	C16766	C23H30O6	M+K	36.4	0	-4.22085	86.9149	Citreoviridin;	NA	NA	NA	441.166	NA	2.03762	1	NULL
2.04_441.1657m/z	2.91399	0.00337224	1.52056	g603:control	C08173	C08173	C23H30O6	M+K	36.4	0	-4.22085	86.9149	Cortisone acetate; Cortisyl;	NA	NA	NA	441.166	NA	2.03762	1	NULL
2.04_445.3662m/z	1.79757	2.03937e-05	1.19333	g603:control	LMST03020627	-	C29H50O4	M+H-H2O	56.8	96.4	-2.99864	91.0106	2alpha-(3-Hydroxypropyl)-1alpha,25-dihydroxy-19-norvitamin D3	Lipids and lipid-like molecules	Sterol Lipids [ST]	Secosteroids [ST03]	445.366	NA	2.03762	1	NA
2.04_853.3620m/z	4.44888	0.00311466	1.77492	g603:control	C15670	C15670	C49H56FeN4O6	M+H	21.5	0	-0.220953	7.82657	Heme A;	NA	NA	NA	853.362	NA	2.03762	1	map00860 Porphyrin and chlorophyll metabolism; map01100 Metabolic pathways; map01110 Biosynthesis of secondary metabolites;
2.05_325.2091m/z	0.622094	0.000287086	1.03696	g603:control	C21255	C21255	C12H25N3O6	M+NH4	38.1	0	3.1792	94.3137	Lividamine;	NA	NA	NA	325.209	NA	2.05295	1
2.05_447.2889m/z	0.355782	0.00326652	1.29004	g603:control	C08633	C08633	C30H40O4	M+H-H2O	36.6	0	-1.03243	84.4097	Pristimerin;	NA	NA	NA	447.289	NA	2.04523	1	NULL
2.05_539.4039m/z	1.58128	2.52518e-05	1.05419	g603:control	LMST03020534	-	C33H56O4	M+Na	34.3	0	-6.14753	78.4019	1alpha,25-dihydroxy-2beta-(6-hydroxyhexyl)vitamin D3 / 1alpha,25-dihydroxy-2beta-(6-hydroxyhexyl)cholecalciferol	Lipids and lipid-like molecules	Sterol Lipids [ST]	Secosteroids [ST03]	539.404	NA	2.04523	1	NA
2.05_679.4774m/z	1.6488	0.000990831	1.04741	g603:control	LMSP03020033	-	C36H69N2O6P	M+Na	37.1	0	-1.70414	87.5503	PE-Cer(d14:2(4E,6E)/20:1(11Z))	Lipids and lipid-like molecules	Sphingolipids [SP]	Phosphosphingolipids [SP03]	679.477	NA	2.05295	1	NA
2.06_265.1090m/z	4.74867	0.000222944	1.93489	g603:control	C20287	C20287	C15H14N4O2	M+H-H2O	37.3	0	2.23371	89.3608	2-Acetoxyamino-1-methyl-6-phenylimidazo[4,5-b]pyridine; N-Acetoxy-PhIP;	NA	NA	NA	265.109	NA	2.06068	1
2.07_370.3658m/z	0.0840507	7.45773e-05	2.4588	g603:control	LMSP01080047	-	C23H47NO2	M+H	52.1	73.4	-5.87656	93.6554	Penazetidine A	Lipids and lipid-like molecules	Sphingolipids [SP]	Sphingoid bases [SP01]	370.366	NA	2.06833	1	NA
2.07_443.3108m/z	2.38821	0.000406172	1.42101	g603:control	LMFA03010191	-	C23H39NO6	M+NH4	38.6	0	-1.81055	95.1074	PGD2-dihydroxypropanylamine	Lipids and lipid-like molecules	Fatty Acyls [FA]	Eicosanoids [FA03]	443.311	NA	2.06833	1	NA
2.07_644.4602m/z	1.68138	1.2763e-05	1.12573	g603:control	LMGP02010427	-	C35H68NO8P	M+H-H2O	39.6	18.3	-7.16921	87.8079	PE(14:1(9Z)/16:0)	Lipids and lipid-like molecules	Glycerophospholipids [GP]	Glycerophosphoethanolamines [GP02]	644.46	NA	2.06833	1	NA
2.07_644.4602m/z	1.68138	1.2763e-05	1.12573	g603:control	LMGP02010635	-	C35H68NO8P	M+H-H2O	39.6	18.3	-7.16921	87.8079	PE(18:1(9Z)/12:0)	Lipids and lipid-like molecules	Glycerophospholipids [GP]	Glycerophosphoethanolamines [GP02]	644.46	NA	2.06833	1	NA
2.07_644.4602m/z	1.68138	1.2763e-05	1.12573	g603:control	LMGP02010516	-	C35H68NO8P	M+H-H2O	39.6	18.3	-7.16921	87.8079	PE(16:1(9Z)/14:0)	Lipids and lipid-like molecules	Glycerophospholipids [GP]	Glycerophosphoethanolamines [GP02]	644.46	NA	2.06833	1	NA
2.07_644.4602m/z	1.68138	1.2763e-05	1.12573	g603:control	LMGP02010562	-	C35H68NO8P	M+H-H2O	39.6	18.3	-7.16921	87.8079	PE(17:1(9Z)/13:0)	Lipids and lipid-like molecules	Glycerophospholipids [GP]	Glycerophosphoethanolamines [GP02]	644.46	NA	2.06833	1	NA
2.11_425.3759m/z	1.9372	3.43038e-05	1.26723	g603:control	LMST01030103	-	C28H50O	M+Na	38.5	0	1.19107	94.0089	Campestanol	Lipids and lipid-like molecules	Sterol Lipids [ST]	Sterols [ST01]	425.376	NA	2.11298	1	NA
2.11_425.3759m/z	1.9372	3.43038e-05	1.26723	g603:control	C19651	C19651	C28H50O	M+Na	38.5	0	1.19107	94.0089	Ergostanol; (24S)-5alpha-Ergostan-3beta-ol;	NA	NA	NA	425.376	NA	2.11298	1	NULL
2.11_425.3759m/z	1.9372	3.43038e-05	1.26723	g603:control	C15787	C15787	C28H50O	M+Na	38.5	0	1.19107	94.0089	Campestanol; 5alpha-Campestanol; (24R)-5alpha-Ergostan-3beta-ol;	NA	NA	NA	425.376	NA	2.11298	1	map00905 Brassinosteroid biosynthesis; map01100 Metabolic pathways; map01110 Biosynthesis of secondary metabolites;
2.11_425.3759m/z	1.9372	3.43038e-05	1.26723	g603:control	LMST01030102	-	C28H50O	M+Na	38.5	0	1.19107	94.0089	Ergostanol	Lipids and lipid-like molecules	Sterol Lipids [ST]	Sterols [ST01]	425.376	NA	2.11298	1	NA
2.11_461.2825m/z	0.272384	0.00718326	1.64982	g603:control	C07996	C07996	C29H38N2O4	M+H-H2O	38.5	5.24	5.56399	93.4413	Dehydroemetine;	NA	NA	NA	461.283	NA	2.10537	1	NULL
2.11_622.4473m/z	1.57678	2.7541e-05	1.04958	g603:control	LMSP00000003	-	C34H65NO5S	M+Na	36.9	0	-0.451168	84.8666	N-(3E-hexadecenoyl)-deoxysphing-4-enine-1-sulfonate	Lipids and lipid-like molecules	Sphingolipids [SP]	Other Sphingolipids [SP00]	622.447	NA	2.10537	1	NA
2.11_622.9483m/z	2.0308	0.000230923	1.29441	g603:control	C04418	C04418	C20H20I2N2O5	M+H	34.1	0	-8.30159	79.8238	N-Acetyl-L-phenylalanyl-L-diiodotyrosine; N-Acetylphenylalanyl-3,5-diiodotyrosine;	NA	NA	NA	622.948	NA	2.10537	1	NULL
2.12_407.3647m/z	2.12103	0.000523079	1.3404	g603:control	LMST01030107	-	C30H48O	M+H-H2O	39.4	16.8	-5.96298	86.993	4alpha,14alpha-dimethyl-24-methylene-cholest-7,9(11)-dien-3beta-ol	Lipids and lipid-like molecules	Sterol Lipids [ST]	Sterols [ST01]	407.365	NA	2.1206	1	NA
2.12_550.3226m/z	0.558166	8.58407e-05	1.18066	g603:control	C08185	C08185	C30H41FO7	M+NH4	36	0	9.65999	90.4393	Triamcinolone hexacetonide;	NA	NA	NA	550.323	NA	2.1206	1	NULL
2.14_404.2602m/z	5.62802	2.41535e-05	1.98331	g603:control	C20528	C20528	C27H35NO3	M+H-H2O	36.6	0	4.34084	87.9452	Terpendole B;	NA	NA	NA	404.26	NA	2.13583	1	map01110 Biosynthesis of secondary metabolites;
2.14_404.2602m/z	5.62802	2.41535e-05	1.98331	g603:control	C20535	C20535	C27H35NO3	M+H-H2O	36.6	0	4.34084	87.9452	beta-PC-M6; beta-10-Hydroxy-12-demethyl-11,12-dehydropaspaline;	NA	NA	NA	404.26	NA	2.13583	1	map01110 Biosynthesis of secondary metabolites;
2.14_404.2602m/z	5.62802	2.41535e-05	1.98331	g603:control	C20558	C20558	C27H35NO3	M+H-H2O	36.6	0	4.34084	87.9452	alpha-PC-M6; alpha-10-Hydroxy-12-demethyl-11,12-dehydropaspaline;	NA	NA	NA	404.26	NA	2.13583	1	NULL
2.14_583.5415m/z	2.24738	0.0143646	1.19489	g603:control	LMSP02010081	-	C35H67NO4	M+NH4	39	0	1.16061	96.4693	Cer(d15:2(4E,6E)/20:0(2OH))	Lipids and lipid-like molecules	Sphingolipids [SP]	Ceramides [SP02]	583.541	NA	2.14345	1	NA
2.16_646.4299m/z	0.459308	0.0118642	1.07616	g603:control	C15756	C15756	C35H61NO8	M+Na	35.6	0	1.49527	79.5675	Antibiotic TA;	NA	NA	NA	646.43	NA	2.15868	1	NULL
2.17_394.3304m/z	1.56214	2.17627e-05	1.03961	g603:control	LMST04010014	-	C24H40O3	M+NH4	27.1	0	-3.09943	39.2817	7beta-Hydroxy-5alpha-cholan-24-oic Acid	Lipids and lipid-like molecules	Sterol Lipids [ST]	Bile acids and derivatives [ST04]	394.33	NA	2.1663	1	NA
2.17_394.3304m/z	1.56214	2.17627e-05	1.03961	g603:control	LMST04010008	-	C24H40O3	M+NH4	27.1	0	-3.09943	39.2817	6beta-Hydroxy-5beta-cholan-24-oic Acid	Lipids and lipid-like molecules	Sterol Lipids [ST]	Bile acids and derivatives [ST04]	394.33	NA	2.1663	1	NA
2.17_394.3304m/z	1.56214	2.17627e-05	1.03961	g603:control	LMST04010007	-	C24H40O3	M+NH4	27.1	0	-3.09943	39.2817	6alpha-Hydroxy-5beta-cholan-24-oic Acid	Lipids and lipid-like molecules	Sterol Lipids [ST]	Bile acids and derivatives [ST04]	394.33	NA	2.1663	1	NA
2.17_394.3304m/z	1.56214	2.17627e-05	1.03961	g603:control	LMST04010323	-	C24H40O3	M+NH4	27.1	0	-3.09943	39.2817	(20S)-3beta-Hydroxy-5alpha-cholan-24-oic Acid	Lipids and lipid-like molecules	Sterol Lipids [ST]	Bile acids and derivatives [ST04]	394.33	NA	2.1663	1	NA
2.17_394.3304m/z	1.56214	2.17627e-05	1.03961	g603:control	LMST04010011	-	C24H40O3	M+NH4	27.1	0	-3.09943	39.2817	7alpha-Hydroxy-5beta-cholan-24-oic Acid	Lipids and lipid-like molecules	Sterol Lipids [ST]	Bile acids and derivatives [ST04]	394.33	NA	2.1663	1	NA
2.17_394.3304m/z	1.56214	2.17627e-05	1.03961	g603:control	LMST04010009	-	C24H40O3	M+NH4	27.1	0	-3.09943	39.2817	6alpha-Hydroxy-5alpha-cholan-24-oic Acid	Lipids and lipid-like molecules	Sterol Lipids [ST]	Bile acids and derivatives [ST04]	394.33	NA	2.1663	1	NA
2.17_394.3304m/z	1.56214	2.17627e-05	1.03961	g603:control	LMST04010343	-	C24H40O3	M+NH4	27.1	0	-3.09943	39.2817	15alpha-Hydroxy-5beta-cholan-24-oic Acid	Lipids and lipid-like molecules	Sterol Lipids [ST]	Bile acids and derivatives [ST04]	394.33	NA	2.1663	1	NA
2.17_394.3304m/z	1.56214	2.17627e-05	1.03961	g603:control	LMST04010006	-	C24H40O3	M+NH4	27.1	0	-3.09943	39.2817	3beta-Hydroxy-5alpha-cholan-24-oic Acid	Lipids and lipid-like molecules	Sterol Lipids [ST]	Bile acids and derivatives [ST04]	394.33	NA	2.1663	1	NA
2.17_394.3304m/z	1.56214	2.17627e-05	1.03961	g603:control	LMST04010013	-	C24H40O3	M+NH4	27.1	0	-3.09943	39.2817	7alpha-Hydroxy-5alpha-cholan-24-oic Acid	Lipids and lipid-like molecules	Sterol Lipids [ST]	Bile acids and derivatives [ST04]	394.33	NA	2.1663	1	NA
2.17_394.3304m/z	1.56214	2.17627e-05	1.03961	g603:control	LMST04010018	-	C24H40O3	M+NH4	27.1	0	-3.09943	39.2817	12beta-Hydroxy-5alpha-cholan-24-oic Acid	Lipids and lipid-like molecules	Sterol Lipids [ST]	Bile acids and derivatives [ST04]	394.33	NA	2.1663	1	NA
2.17_394.3304m/z	1.56214	2.17627e-05	1.03961	g603:control	LMST04010015	-	C24H40O3	M+NH4	27.1	0	-3.09943	39.2817	12alpha-Hydroxy-5beta-cholan-24-oic Acid	Lipids and lipid-like molecules	Sterol Lipids [ST]	Bile acids and derivatives [ST04]	394.33	NA	2.1663	1	NA
2.17_394.3304m/z	1.56214	2.17627e-05	1.03961	g603:control	LMST04010017	-	C24H40O3	M+NH4	27.1	0	-3.09943	39.2817	12alpha-Hydroxy-5alpha-cholan-24-oic Acid	Lipids and lipid-like molecules	Sterol Lipids [ST]	Bile acids and derivatives [ST04]	394.33	NA	2.1663	1	NA
2.17_394.3304m/z	1.56214	2.17627e-05	1.03961	g603:control	LMST04010315	-	C24H40O3	M+NH4	27.1	0	-3.09943	39.2817	3alpha,7alpha-Dihydroxy-5beta-cholan-24-al	Lipids and lipid-like molecules	Sterol Lipids [ST]	Bile acids and derivatives [ST04]	394.33	NA	2.1663	1	NA
2.17_394.3304m/z	1.56214	2.17627e-05	1.03961	g603:control	LMST04010010	-	C24H40O3	M+NH4	27.1	0	-3.09943	39.2817	6beta-Hydroxy-5alpha-cholan-24-oic Acid	Lipids and lipid-like molecules	Sterol Lipids [ST]	Bile acids and derivatives [ST04]	394.33	NA	2.1663	1	NA
2.17_394.3304m/z	1.56214	2.17627e-05	1.03961	g603:control	LMST04010397	-	C24H40O3	M+NH4	27.1	0	-3.09943	39.2817	11beta-Hydroxy-5beta-cholan-24-oic Acid	Lipids and lipid-like molecules	Sterol Lipids [ST]	Bile acids and derivatives [ST04]	394.33	NA	2.1663	1	NA
2.17_394.3304m/z	1.56214	2.17627e-05	1.03961	g603:control	LMST04010004	-	C24H40O3	M+NH4	27.1	0	-3.09943	39.2817	Isolithocholic acid	Lipids and lipid-like molecules	Sterol Lipids [ST]	Bile acids and derivatives [ST04]	394.33	NA	2.1663	1	NA
2.17_394.3304m/z	1.56214	2.17627e-05	1.03961	g603:control	C17658	C17658	C24H40O3	M+NH4	27.1	0	-3.09943	39.2817	Isolithocholate; Isolithocholic acid; beta-Lithocholic acid; beta-Lithocholanic acid; 3-Epilithocholic acid; 3beta-Hydroxy-5beta-cholan-24-oic acid; 3beta-Hydroxy-5beta-cholan-24-oic acid;	NA	NA	NA	394.33	NA	2.1663	1
2.17_394.3304m/z	1.56214	2.17627e-05	1.03961	g603:control	LMST04010012	-	C24H40O3	M+NH4	27.1	0	-3.09943	39.2817	7beta-Hydroxy-5beta-cholan-24-oic Acid	Lipids and lipid-like molecules	Sterol Lipids [ST]	Bile acids and derivatives [ST04]	394.33	NA	2.1663	1	NA
2.17_394.3304m/z	1.56214	2.17627e-05	1.03961	g603:control	LMST04010016	-	C24H40O3	M+NH4	27.1	0	-3.09943	39.2817	12beta-Hydroxy-5beta-cholan-24-oic Acid	Lipids and lipid-like molecules	Sterol Lipids [ST]	Bile acids and derivatives [ST04]	394.33	NA	2.1663	1	NA
2.17_394.3304m/z	1.56214	2.17627e-05	1.03961	g603:control	LMST04010003	C03990	C24H40O3	M+NH4	27.1	0	-3.09943	39.2817	Lithocholic acid	Lipids and lipid-like molecules	Sterol Lipids [ST]	Bile acids and derivatives [ST04]	394.33	NA	2.1663	1
2.17_394.3304m/z	1.56214	2.17627e-05	1.03961	g603:control	LMST04010005	-	C24H40O3	M+NH4	27.1	0	-3.09943	39.2817	Allolithocholic acid	Lipids and lipid-like molecules	Sterol Lipids [ST]	Bile acids and derivatives [ST04]	394.33	NA	2.1663	1	NA
2.17_394.3304m/z	1.56214	2.17627e-05	1.03961	g603:control	C03990	C03990	C24H40O3	M+NH4	27.1	0	-3.09943	39.2817	Lithocholic acid; Lithocholate; 3alpha-Hydroxy-5beta-cholanate; 3alpha-Hydroxy-5beta-cholanic acid;	NA	NA	NA	394.33	NA	2.1663	1
2.17_578.4202m/z	1.77847	3.82709e-05	1.18915	g603:control	LMGP01050134	-	C30H60NO7P	M+H	36.2	0	3.80899	85.3433	PC(22:1(11Z)/0:0)	Lipids and lipid-like molecules	Glycerophospholipids [GP]	Glycerophosphocholines [GP01]	578.42	NA	2.1663	1	NA
2.17_578.9214m/z	2.07069	0.00023359	1.30549	g603:control	LMPK12112628	-	C16H12O16S3	M+Na	32.7	0	6.08936	70.3038	Quercetin 7-methyl ether 3,3',4'-trisulfate	Lipids and lipid-like molecules	Polyketides [PK]	Flavonoids [PK12]	578.921	NA	2.1663	1	NA
2.18_820.5691m/z	3.00351	4.32656e-06	1.65997	g603:control	LMGP02020060	-	C45H84NO7P	M+K	37.7	26.7	9.49084	72.0135	PE(O-18:0/22:4(7Z,10Z,13Z,16Z))	Lipids and lipid-like molecules	Glycerophospholipids [GP]	Glycerophosphoethanolamines [GP02]	820.569	NA	2.18153	1	NA
2.20_1094.7850m/z	3.84928	0.000568294	1.80744	g603:control	LMSP03030083	-	C58H114NO16P	M+H-H2O	36.1	0	0.661179	81.1276	MIPC(d20:0/26:0)	Lipids and lipid-like molecules	Sphingolipids [SP]	Phosphosphingolipids [SP03]	1094.78	NA	2.19677	1	NA
2.20_455.3502m/z	1.74857	0.000505702	1.14951	g603:control	LMST03020462	-	C30H48O4	M+H-H2O	44.4	37.1	-3.82417	89.4169	26,27-diethyl-1alpha,25-dihydroxy-20,21-didehydro-23-oxavitamin D3 / 26,27-diethyl-1alpha,25-dihydroxy-20,21-didehydro-23-oxacholecalciferol	Lipids and lipid-like molecules	Sterol Lipids [ST]	Secosteroids [ST03]	455.35	NA	2.20438	1	NA
2.20_722.4049n	1.81027	0.00868191	1.05892	g603:control	C15714	C15714	C38H54N6O8	M+H, M+Na	34.6	0	6.28844	79.9112	Myxochromide S1;	NA	NA	NA	745.396	722.405	2.20438	1	NULL
2.25_367.2802m/z	0.555724	2.96276e-06	1.19638	g603:control	LMPR0104010014	-	C20H40O4	M+Na	36.3	0	-4.91015	87.2854	Phytophthora mating hormone alpha1	Lipids and lipid-like molecules	Prenol Lipids [PR]	Isoprenoids [PR01]	367.28	NA	2.25008	1	NA
2.25_367.2802m/z	0.555724	2.96276e-06	1.19638	g603:control	LMGL01010002	-	C20H40O4	M+Na	36.3	0	-4.91015	87.2854	MG(17:0/0:0/0:0)[rac]	Lipids and lipid-like molecules	Glycerolipids [GL]	Monoradylglycerols [GL01]	367.28	NA	2.25008	1	NA
2.25_367.2802m/z	0.555724	2.96276e-06	1.19638	g603:control	LMFA01050426	-	C20H40O4	M+Na	36.3	0	-4.91015	87.2854	Tetrapedic acid A	Lipids and lipid-like molecules	Fatty Acyls [FA]	Fatty Acids and Conjugates [FA01]	367.28	NA	2.25008	1	NA
2.28_1006.7302m/z	2.59679	0.000294649	1.52292	g603:control	C16156	C16156	C61H100NO8P	M+H	34.4	0	4.26637	77.1092	Undecaprenyl phosphate alpha-L-Ara4FN; 4-Deoxy-4-formamido-alpha-L-arabinopyranosyl ditrans,octacis-undecaprenyl phosphate;	NA	NA	NA	1006.73	NA	2.28055	1	map00520 Amino sugar and nucleotide sugar metabolism;
2.28_270.2764m/z	0.223021	2.17227e-07	1.92503	g603:control	LMSP01040003	-	C17H37NO2	M+H-H2O	37.5	0	-9.42465	97.9625	C17 Sphinganine	Lipids and lipid-like molecules	Sphingolipids [SP]	Sphingoid bases [SP01]	270.276	NA	2.28055	1	NA
2.28_853.3623m/z	7.55702	0.000863452	2.15515	g603:control	C15670	C15670	C49H56FeN4O6	M+H	20.6	0	0.152217	3.0553	Heme A;	NA	NA	NA	853.362	NA	2.28055	1	map00860 Porphyrin and chlorophyll metabolism; map01100 Metabolic pathways; map01110 Biosynthesis of secondary metabolites;
2.29_350.2257n	0.221998	0.00868054	2.02728	g603:control	C14889	C14889	C21H31FO3	M+H-H2O, M+H	39.3	0	-0.0567768	96.5414	5alpha-Androstane-2beta-fluoro-17beta-ol-3-one acetate; (2beta,5alpha,17beta)-17-(Acetyloxy)-2-fluoro-androstan-3-one;	NA	NA	NA	351.233	350.226	2.28815	1	NULL
2.29_350.2257n	0.221998	0.00868054	2.02728	g603:control	C15166	C15166	C21H31FO3	M+H-H2O, M+H	39.3	0	-0.0567768	96.5414	5alpha-Androstane-2alpha-fluoro-17beta-ol-3-one acetate; (2alpha,5alpha,17beta)-17-(Acetyloxy)-2-fluoro-androstan-3-one;	NA	NA	NA	351.233	350.226	2.28815	1	NULL
2.29_350.2257n	0.221998	0.00868054	2.02728	g603:control	C15071	C15071	C21H31FO3	M+H-H2O, M+H	39.3	0	-0.0567768	96.5414	6beta-Fluoro-5alpha-hydroxypregnane-3,20-dione;	NA	NA	NA	351.233	350.226	2.28815	1	NULL
2.29_350.2257n	0.221998	0.00868054	2.02728	g603:control	C15113	C15113	C21H31FO3	M+H-H2O, M+H	39.3	0	-0.0567768	96.5414	9-Fluoro-11beta,17beta-dihydroxy-2,17-dimethylandrost-4-en-3-one;	NA	NA	NA	351.233	350.226	2.28815	1	NULL
2.29_645.3451m/z	35.3514	3.06078e-06	2.90726	g603:control	C11606	C11606	C32H46N8O5	M+Na	37.1	0	-5.22837	91.7188	NAc-FnorLRF-amide; N-Acetyl-phenylalanyl-norleucyl-arginyl-phenylalanyl-amide;	NA	NA	NA	645.345	NA	2.28815	1	NULL
2.30_411.3603m/z	2.99329	0.00155098	1.63042	g603:control	LMST01010078	-	C27H48O	M+Na	38.6	0	1.32651	94.4784	Coprostanol	Lipids and lipid-like molecules	Sterol Lipids [ST]	Sterols [ST01]	411.36	NA	2.30338	1	NA
2.30_411.3603m/z	2.99329	0.00155098	1.63042	g603:control	LMFA12000226	-	C27H48O	M+Na	38.6	0	1.32651	94.4784	18Z,21Z,24Z-Heptacosatrien-10-one	Lipids and lipid-like molecules	Fatty Acyls [FA]	Oxygenated hydrocarbons [FA12]	411.36	NA	2.30338	1	NA
2.30_411.3603m/z	2.99329	0.00155098	1.63042	g603:control	LMST01010098	C12978	C27H48O	M+Na	38.6	0	1.32651	94.4784	Epi-cholestanol	Lipids and lipid-like molecules	Sterol Lipids [ST]	Sterols [ST01]	411.36	NA	2.30338	1	NULL
2.30_411.3603m/z	2.99329	0.00155098	1.63042	g603:control	LMST01010077	-	C27H48O	M+Na	38.6	0	1.32651	94.4784	Dihydrocholesterol	Lipids and lipid-like molecules	Sterol Lipids [ST]	Sterols [ST01]	411.36	NA	2.30338	1	NA
2.30_411.3603m/z	2.99329	0.00155098	1.63042	g603:control	C12978	C12978	C27H48O	M+Na	38.6	0	1.32651	94.4784	Epidihydrocholesterin; Epicholestanol;	NA	NA	NA	411.36	NA	2.30338	1	NULL
2.30_411.3603m/z	2.99329	0.00155098	1.63042	g603:control	LMST04030110	-	C27H48O	M+Na	38.6	0	1.32651	94.4784	Epi-coprostanol	Lipids and lipid-like molecules	Sterol Lipids [ST]	Bile acids and derivatives [ST04]	411.36	NA	2.30338	1	NA
2.30_424.2999n	0.180794	0.00513264	2.02691	g603:control	LMST01160004	-	C28H40O3	M+Na, M+K, M+H	38.6	6.21	5.0835	92.8354	Minabeolide-3	Lipids and lipid-like molecules	Sterol Lipids [ST]	Sterols [ST01]	447.289	424.3	2.29577	1	NA
2.30_470.3651m/z	0.264081	0.00826832	1.67354	g603:control	LMST03020447	-	C30H44O3	M+NH4	38.3	0	4.93439	97.2186	(22E,24E,24bE)-1alpha,25-dihydroxy-22,23,24,24a,24b,24c-hexadehydro-24a,24b,24c-trihomovitamin D3 / (22E,24E,24bE)-1alpha,25-dihydroxy-22,23,24,24a,24b,24c-hexadehydro-24a,24b,24c-trihomocholecalciferol	Lipids and lipid-like molecules	Sterol Lipids [ST]	Secosteroids [ST03]	470.365	NA	2.29577	1	NA
2.30_470.3651m/z	0.264081	0.00826832	1.67354	g603:control	LMST03020446	-	C30H44O3	M+NH4	38.3	0	4.93439	97.2186	1alpha,25-dihydroxy-26,27-dimethyl-20,21,22,22,23,23-hexadehydro-24a-homovitamin D3 / 1alpha,25-dihydroxy-26,27-dimethyl-20,21,22,22,23,23-hexadehydro-24a-homocholecalciferol	Lipids and lipid-like molecules	Sterol Lipids [ST]	Secosteroids [ST03]	470.365	NA	2.29577	1	NA
2.30_470.3651m/z	0.264081	0.00826832	1.67354	g603:control	LMST03020644	-	C30H44O3	M+NH4	38.3	0	4.93439	97.2186	VD 2736	Lipids and lipid-like molecules	Sterol Lipids [ST]	Secosteroids [ST03]	470.365	NA	2.29577	1	NA
2.30_470.3651m/z	0.264081	0.00826832	1.67354	g603:control	LMST03020643	-	C30H44O3	M+NH4	38.3	0	4.93439	97.2186	VD 2728	Lipids and lipid-like molecules	Sterol Lipids [ST]	Secosteroids [ST03]	470.365	NA	2.29577	1	NA
2.30_470.3651m/z	0.264081	0.00826832	1.67354	g603:control	LMST03020444	-	C30H44O3	M+NH4	38.3	0	4.93439	97.2186	(17E)-1alpha,25-dihydroxy-26,27-dimethyl-17,20,22,22,23,23-hexadehydro-24a-homovitamin D3 / (17E)-1alpha,25-dihydroxy-26,27-dimethyl-17,20,22,22,23,23-hexadehydro-24a-homocholecalciferol	Lipids and lipid-like molecules	Sterol Lipids [ST]	Secosteroids [ST03]	470.365	NA	2.29577	1	NA
2.30_470.3651m/z	0.264081	0.00826832	1.67354	g603:control	LMST03020445	-	C30H44O3	M+NH4	38.3	0	4.93439	97.2186	(17Z)-1alpha,25-dihydroxy-26,27-dimethyl-17,20,22,22,23,23-hexadehydro-24a-homovitamin D3 / (17Z)-1alpha,25-dihydroxy-26,27-dimethyl-17,20,22,22,23,23-hexadehydro-24a-homocholecalciferol	Lipids and lipid-like molecules	Sterol Lipids [ST]	Secosteroids [ST03]	470.365	NA	2.29577	1	NA
2.30_509.3833m/z	1.59718	2.46624e-05	1.06488	g603:control	LMST01031065	-	C30H52O6	M+H	36.3	0	-0.68877	82.3469	6beta-acetoxy-24-methylcholestan-3beta,5alpha,22R,24-tetrol	Lipids and lipid-like molecules	Sterol Lipids [ST]	Sterols [ST01]	509.383	NA	2.30338	1	NA
2.30_524.4114m/z	0.356771	0.009877	1.33221	g603:control	LMGP01040006	NA	C27H58NO6P	M+H	35.2	0	7.56841	84.4283	PC(O-1:0/O-18:0)	NA	NA	NA	524.411	NA	2.29577	1	NA
2.30_524.4114m/z	0.356771	0.009877	1.33221	g603:control	LMGP01060017	-	C27H58NO6P	M+H	35.2	0	7.56841	84.4283	PC(O-19:0/0:0)	Lipids and lipid-like molecules	Glycerophospholipids [GP]	Glycerophosphocholines [GP01]	524.411	NA	2.29577	1	NA
2.30_524.4114m/z	0.356771	0.009877	1.33221	g603:control	LMGP01040048	NA	C27H58NO6P	M+H	35.2	0	7.56841	84.4283	PC(O-18:0/O-1:0)	NA	NA	NA	524.411	NA	2.29577	1	NA
2.30_618.3311n	0.235749	0.00933353	1.99461	g603:control	C17969	C17969	C25H46N8O10	M+H, M+Na	38.3	0	-4.12426	96.3445	Minosaminomycin;	NA	NA	NA	619.338	618.331	2.29577	1	NULL
2.31_504.4395m/z	1.64353	0.000244833	1.06473	g603:control	LMST03020521	-	C32H54O3	M+NH4	50.1	79.5	-3.40214	74.8412	1alpha,25-dihydroxy-26,27-diethyl-24a-homovitamin D3 / 1alpha,25-dihydroxy-26,27-diethyl-24a-homocholecalciferol	Lipids and lipid-like molecules	Sterol Lipids [ST]	Secosteroids [ST03]	504.439	NA	2.311	1	NA
2.33_819.4521m/z	16.8731	2.4693e-05	2.58674	g603:control	C19865	C19865	C42H68O14	M+Na	37.1	0	2.49658	88.706	Soyasaponin III;	NA	NA	NA	819.452	NA	2.32623	1	NULL
2.34_526.3301n	0.614681	0.000109973	1.07197	g603:control	LMGP04050031	-	C25H51O9P	M+Na, M+K	42.6	24.6	5.8002	95.2514	PG(19:0/0:0)	Lipids and lipid-like molecules	Glycerophospholipids [GP]	Glycerophosphoglycerols [GP04]	549.319	526.33	2.34147	1	NA
2.36_365.2650m/z	1.87143	1.80146e-05	1.20189	g603:control	LMFA03010173	-	C20H38O4	M+Na	48.2	54	-3.53868	91.2232	PGF1a alcohol	Lipids and lipid-like molecules	Fatty Acyls [FA]	Eicosanoids [FA03]	365.265	NA	2.36432	1	NA
2.36_423.3600m/z	1.64466	2.52469e-05	1.10006	g603:control	LMST01030118	-	C28H48O	M+Na	34	0	0.735123	70.9274	campest-8(14)-en-3beta-ol	Lipids and lipid-like molecules	Sterol Lipids [ST]	Sterols [ST01]	423.36	NA	2.36432	1	NA
2.36_423.3600m/z	1.64466	2.52469e-05	1.10006	g603:control	LMST01030097	C01789	C28H48O	M+Na	34	0	0.735123	70.9274	Campesterol	Lipids and lipid-like molecules	Sterol Lipids [ST]	Sterols [ST01]	423.36	NA	2.36432	1	map00100 Steroid biosynthesis; map00905 Brassinosteroid biosynthesis; map01100 Metabolic pathways; map01110 Biosynthesis of secondary metabolites;
2.36_423.3600m/z	1.64466	2.52469e-05	1.10006	g603:control	C05111	C05111	C28H48O	M+Na	34	0	0.735123	70.9274	Methostenol; 4alpha-Methyl-5alpha-cholesta-7-en-3beta-ol;	NA	NA	NA	423.36	NA	2.36432	1	NULL
2.36_423.3600m/z	1.64466	2.52469e-05	1.10006	g603:control	LMST01010330	-	C28H48O	M+Na	34	0	0.735123	70.9274	14alpha-methyl-5alpha-cholest-9(11)-en-3beta-ol	Lipids and lipid-like molecules	Sterol Lipids [ST]	Sterols [ST01]	423.36	NA	2.36432	1	NA
2.36_423.3600m/z	1.64466	2.52469e-05	1.10006	g603:control	LMST01010094	C08825	C28H48O	M+Na	34	0	0.735123	70.9274	4alpha-methyl-cholest-7-en-3beta-ol	Lipids and lipid-like molecules	Sterol Lipids [ST]	Sterols [ST01]	423.36	NA	2.36432	1	NULL
2.36_423.3600m/z	1.64466	2.52469e-05	1.10006	g603:control	LMST01030105	-	C28H48O	M+Na	34	0	0.735123	70.9274	Fungisterol	Lipids and lipid-like molecules	Sterol Lipids [ST]	Sterols [ST01]	423.36	NA	2.36432	1	NA
2.36_423.3600m/z	1.64466	2.52469e-05	1.10006	g603:control	C08825	C08825	C28H48O	M+Na	34	0	0.735123	70.9274	Lophenol; 4-Methylcholest-7-en-3-ol; 4alpha-Methyl-5alpha-cholest-7-en-3beta-ol;	NA	NA	NA	423.36	NA	2.36432	1	NULL
2.36_423.3600m/z	1.64466	2.52469e-05	1.10006	g603:control	LMST01030123	-	C28H48O	M+Na	34	0	0.735123	70.9274	5alpha-campestan-3-one	Lipids and lipid-like molecules	Sterol Lipids [ST]	Sterols [ST01]	423.36	NA	2.36432	1	NA
2.36_423.3600m/z	1.64466	2.52469e-05	1.10006	g603:control	LMST01010281	-	C28H48O	M+Na	34	0	0.735123	70.9274	3beta-methoxycholest-5-ene	Lipids and lipid-like molecules	Sterol Lipids [ST]	Sterols [ST01]	423.36	NA	2.36432	1	NA
2.36_423.3600m/z	1.64466	2.52469e-05	1.10006	g603:control	C05110	C05110	C28H48O	M+Na	34	0	0.735123	70.9274	4alpha-Methylcholesta-8-en-3beta-ol;	NA	NA	NA	423.36	NA	2.36432	1	NULL
2.36_423.3600m/z	1.64466	2.52469e-05	1.10006	g603:control	C21106	C21106	C28H48O	M+Na	34	0	0.735123	70.9274	24-epi-Campesterol;	NA	NA	NA	423.36	NA	2.36432	1	map00100 Steroid biosynthesis; map01100 Metabolic pathways;
2.36_423.3600m/z	1.64466	2.52469e-05	1.10006	g603:control	LMST01030113	-	C28H48O	M+Na	34	0	0.735123	70.9274	ergost-8(14)-en-3beta-ol	Lipids and lipid-like molecules	Sterol Lipids [ST]	Sterols [ST01]	423.36	NA	2.36432	1	NA
2.36_423.3600m/z	1.64466	2.52469e-05	1.10006	g603:control	C08833	C08833	C28H48O	M+Na	34	0	0.735123	70.9274	Pollinastanol;	NA	NA	NA	423.36	NA	2.36432	1	NULL
2.36_423.3600m/z	1.64466	2.52469e-05	1.10006	g603:control	LMST01030096	C01789	C28H48O	M+Na	34	0	0.735123	70.9274	22,23-dihydrobrassicasterol	Lipids and lipid-like molecules	Sterol Lipids [ST]	Sterols [ST01]	423.36	NA	2.36432	1	map00100 Steroid biosynthesis; map00905 Brassinosteroid biosynthesis; map01100 Metabolic pathways; map01110 Biosynthesis of secondary metabolites;
2.36_423.3600m/z	1.64466	2.52469e-05	1.10006	g603:control	C01789	C01789	C28H48O	M+Na	34	0	0.735123	70.9274	Campesterol;	NA	NA	NA	423.36	NA	2.36432	1	map00100 Steroid biosynthesis; map00905 Brassinosteroid biosynthesis; map01100 Metabolic pathways; map01110 Biosynthesis of secondary metabolites;
2.36_423.3600m/z	1.64466	2.52469e-05	1.10006	g603:control	LMST01030119	-	C28H48O	M+Na	34	0	0.735123	70.9274	campest-7-en-3beta-ol	Lipids and lipid-like molecules	Sterol Lipids [ST]	Sterols [ST01]	423.36	NA	2.36432	1	NA
2.36_423.3600m/z	1.64466	2.52469e-05	1.10006	g603:control	C15786	C15786	C28H48O	M+Na	34	0	0.735123	70.9274	5alpha-Campestan-3-one; (24R)-5alpha-Ergostan-3-one;	NA	NA	NA	423.36	NA	2.36432	1	map00905 Brassinosteroid biosynthesis; map01100 Metabolic pathways; map01110 Biosynthesis of secondary metabolites;
2.36_423.3600m/z	1.64466	2.52469e-05	1.10006	g603:control	C19652	C19652	C28H48O	M+Na	34	0	0.735123	70.9274	alpha-Ergostenol; 5alpha-Ergosta-8(14)-ene-3beta-ol;	NA	NA	NA	423.36	NA	2.36432	1	NULL
2.36_423.3600m/z	1.64466	2.52469e-05	1.10006	g603:control	C15784	C15784	C28H48O	M+Na	34	0	0.735123	70.9274	Campest-4-en-3beta-ol; (24R)-Ergost-4-en-3beta-ol;	NA	NA	NA	423.36	NA	2.36432	1	map00905 Brassinosteroid biosynthesis; map01110 Biosynthesis of secondary metabolites;
2.36_423.3600m/z	1.64466	2.52469e-05	1.10006	g603:control	LMST01030116	-	C28H48O	M+Na	34	0	0.735123	70.9274	24-methylene-cholestan-3beta-ol	Lipids and lipid-like molecules	Sterol Lipids [ST]	Sterols [ST01]	423.36	NA	2.36432	1	NA
2.36_423.3600m/z	1.64466	2.52469e-05	1.10006	g603:control	LMST01031081	-	C28H48O	M+Na	34	0	0.735123	70.9274	24-methylene-5beta-cholestan-3beta-ol	Lipids and lipid-like molecules	Sterol Lipids [ST]	Sterols [ST01]	423.36	NA	2.36432	1	NA
2.36_423.3600m/z	1.64466	2.52469e-05	1.10006	g603:control	LMST01010136	-	C28H48O	M+Na	34	0	0.735123	70.9274	14-Methyl-cholest-8-en-3beta-ol	Lipids and lipid-like molecules	Sterol Lipids [ST]	Sterols [ST01]	423.36	NA	2.36432	1	NA
2.36_546.4323m/z	2.00995	6.16989e-05	1.28669	g603:control	LMSP02010052	-	C32H61NO3	M+K	36.8	0	7.7821	92.6299	Cer(d14:2(4E,6E)/18:0)	Lipids and lipid-like molecules	Sphingolipids [SP]	Ceramides [SP02]	546.432	NA	2.3567	1	NA
2.36_546.4323m/z	2.00995	6.16989e-05	1.28669	g603:control	LMSP02010022	-	C32H61NO3	M+K	36.8	0	7.7821	92.6299	Cer(d18:2/14:0)	Lipids and lipid-like molecules	Sphingolipids [SP]	Ceramides [SP02]	546.432	NA	2.3567	1	NA
2.36_546.4323m/z	2.00995	6.16989e-05	1.28669	g603:control	LMSP02010035	-	C32H61NO3	M+K	36.8	0	7.7821	92.6299	Cer(d14:1/18:1)	Lipids and lipid-like molecules	Sphingolipids [SP]	Ceramides [SP02]	546.432	NA	2.3567	1	NA
2.37_518.4030m/z	2.2152	0.000119604	1.36696	g603:control	C18568	C18568	C24H53N7O6	M+H-H2O	38.7	0	1.00072	94.909	Iminoctadine acetate;	NA	NA	NA	518.403	NA	2.37193	1	NULL
2.37_813.5757m/z	2.26021	5.12489e-05	1.40727	g603:control	LMGP03020085	-	C44H78NO9P	M+NH4	55.6	93.1	0.512492	85.2941	PS(O-18:0/20:5(5Z,8Z,11Z,14Z,17Z))	Lipids and lipid-like molecules	Glycerophospholipids [GP]	Glycerophosphoserines [GP03]	813.576	NA	2.37193	1	NA
2.37_918.6763m/z	2.4186	1.02372e-05	1.47847	g603:control	LMGP01020254	-	C52H98NO7P	M+K	37.8	11.1	5.73669	84.6212	PC(O-24:0/20:4(8Z,11Z,14Z,17Z))	Lipids and lipid-like molecules	Glycerophospholipids [GP]	Glycerophosphocholines [GP01]	918.676	NA	2.37193	1	NA
2.38_444.3233m/z	2.16077	4.37686e-06	1.37803	g603:control	LMFA08020135	-	C24H43N3O3	M+Na	34.2	0	8.56903	80.5934	N-stearoyl histidine	Lipids and lipid-like molecules	Fatty Acyls [FA]	Fatty amides [FA08]	444.323	NA	2.37955	1	NA
2.39_309.0734m/z	2.05476	0.00239682	1.27926	g603:control	LMPK12120115	-	C16H14O5	M+Na	38.4	0	0.33133	92.2091	Calythropsin	Lipids and lipid-like molecules	Polyketides [PK]	Flavonoids [PK12]	309.073	NA	2.38717	1	NA
2.39_309.0734m/z	2.05476	0.00239682	1.27926	g603:control	LMPK12120265	-	C16H14O5	M+Na	38.4	0	0.33133	92.2091	2',4',6'-Trihydroxy-4-methoxychalcone	Lipids and lipid-like molecules	Polyketides [PK]	Flavonoids [PK12]	309.073	NA	2.38717	1	NA
2.39_309.0734m/z	2.05476	0.00239682	1.27926	g603:control	C16190	C16190	C16H14O5	M+Na	38.4	0	0.33133	92.2091	2,7-Dihydroxy-4'-methoxyisoflavanone;	NA	NA	NA	309.073	NA	2.38717	1	map00943 Isoflavonoid biosynthesis;
2.39_309.0734m/z	2.05476	0.00239682	1.27926	g603:control	C09920	C09920	C16H14O5	M+Na	38.4	0	0.33133	92.2091	Brazilin;	NA	NA	NA	309.073	NA	2.38717	1	NULL
2.39_309.0734m/z	2.05476	0.00239682	1.27926	g603:control	C08844	C08844	C16H14O5	M+Na	38.4	0	0.33133	92.2091	Moracin A;	NA	NA	NA	309.073	NA	2.38717	1	NULL
2.39_309.0734m/z	2.05476	0.00239682	1.27926	g603:control	C12434	C12434	C16H14O5	M+Na	38.4	0	0.33133	92.2091	(S)-DNPA; 4-Dihydro-9-hydroxy-1-methyl-10-oxo-3-H-naphtho[2,3-c]pyran-3-acetic acid;	NA	NA	NA	309.073	NA	2.38717	1
2.39_309.0734m/z	2.05476	0.00239682	1.27926	g603:control	LMPK12120113	-	C16H14O5	M+Na	38.4	0	0.33133	92.2091	3,2',4'-Trihydroxy-4-methoxychalcone	Lipids and lipid-like molecules	Polyketides [PK]	Flavonoids [PK12]	309.073	NA	2.38717	1	NA
2.39_309.0734m/z	2.05476	0.00239682	1.27926	g603:control	LMPK12140303	-	C16H14O5	M+Na	38.4	0	0.33133	92.2091	3-Methylnaringenin	Lipids and lipid-like molecules	Polyketides [PK]	Flavonoids [PK12]	309.073	NA	2.38717	1	NA
2.39_309.0734m/z	2.05476	0.00239682	1.27926	g603:control	LMPK12120152	-	C16H14O5	M+Na	38.4	0	0.33133	92.2091	Kukulkanin B	Lipids and lipid-like molecules	Polyketides [PK]	Flavonoids [PK12]	309.073	NA	2.38717	1	NA
2.39_309.0734m/z	2.05476	0.00239682	1.27926	g603:control	LMPK12120112	-	C16H14O5	M+Na	38.4	0	0.33133	92.2091	Homobutein	Lipids and lipid-like molecules	Polyketides [PK]	Flavonoids [PK12]	309.073	NA	2.38717	1	NA
2.39_309.0734m/z	2.05476	0.00239682	1.27926	g603:control	C10274	C10274	C16H14O5	M+Na	38.4	0	0.33133	92.2091	Phyllodulcin;	NA	NA	NA	309.073	NA	2.38717	1	NULL
2.39_309.0734m/z	2.05476	0.00239682	1.27926	g603:control	LMPK12140555	-	C16H14O5	M+Na	38.4	0	0.33133	92.2091	Naringenin 5-methyl ether	Lipids and lipid-like molecules	Polyketides [PK]	Flavonoids [PK12]	309.073	NA	2.38717	1	NA
2.39_309.0734m/z	2.05476	0.00239682	1.27926	g603:control	C00786	C00786	C16H14O5	M+Na	38.4	0	0.33133	92.2091	(-)-Vestitone; Vestitone;	NA	NA	NA	309.073	NA	2.38717	1	map00943 Isoflavonoid biosynthesis; map01110 Biosynthesis of secondary metabolites;
2.39_309.0734m/z	2.05476	0.00239682	1.27926	g603:control	LMPK12140663	-	C16H14O5	M+Na	38.4	0	0.33133	92.2091	5,8-Dihydroxy-7-methoxyflavanone	Lipids and lipid-like molecules	Polyketides [PK]	Flavonoids [PK12]	309.073	NA	2.38717	1	NA
2.39_309.0734m/z	2.05476	0.00239682	1.27926	g603:control	LMPK12050449	-	C16H14O5	M+Na	38.4	0	0.33133	92.2091	3'-Hydroxydihydroformononetin	Lipids and lipid-like molecules	Polyketides [PK]	Flavonoids [PK12]	309.073	NA	2.38717	1	NA
2.39_309.0734m/z	2.05476	0.00239682	1.27926	g603:control	LMPK12120204	-	C16H14O5	M+Na	38.4	0	0.33133	92.2091	2,2',4'-Trihydroxy-6'-methoxychalcone	Lipids and lipid-like molecules	Polyketides [PK]	Flavonoids [PK12]	309.073	NA	2.38717	1	NA
2.39_309.0734m/z	2.05476	0.00239682	1.27926	g603:control	LMPK12160049	-	C16H14O5	M+Na	38.4	0	0.33133	92.2091	Isopterofuran	Lipids and lipid-like molecules	Polyketides [PK]	Flavonoids [PK12]	309.073	NA	2.38717	1	NA
2.39_309.0734m/z	2.05476	0.00239682	1.27926	g603:control	LMPK12160043	-	C16H14O5	M+Na	38.4	0	0.33133	92.2091	2',4'-Dihydroxy-5,6-dimethoxy-2-phenylbenzofuran	Lipids and lipid-like molecules	Polyketides [PK]	Flavonoids [PK12]	309.073	NA	2.38717	1	NA
2.39_309.0734m/z	2.05476	0.00239682	1.27926	g603:control	LMPK12160040	-	C16H14O5	M+Na	38.4	0	0.33133	92.2091	Sainfuran	Lipids and lipid-like molecules	Polyketides [PK]	Flavonoids [PK12]	309.073	NA	2.38717	1	NA
2.39_309.0734m/z	2.05476	0.00239682	1.27926	g603:control	LMPK12080065	-	C16H14O5	M+Na	38.4	0	0.33133	92.2091	Haginin C	Lipids and lipid-like molecules	Polyketides [PK]	Flavonoids [PK12]	309.073	NA	2.38717	1	NA
2.39_309.0734m/z	2.05476	0.00239682	1.27926	g603:control	LMPK12160048	-	C16H14O5	M+Na	38.4	0	0.33133	92.2091	Pterofuran	Lipids and lipid-like molecules	Polyketides [PK]	Flavonoids [PK12]	309.073	NA	2.38717	1	NA
2.39_309.0734m/z	2.05476	0.00239682	1.27926	g603:control	LMPK12140611	-	C16H14O5	M+Na	38.4	0	0.33133	92.2091	Dihydrooroxylin A	Lipids and lipid-like molecules	Polyketides [PK]	Flavonoids [PK12]	309.073	NA	2.38717	1	NA
2.39_309.0734m/z	2.05476	0.00239682	1.27926	g603:control	LMPK12140355	-	C16H14O5	M+Na	38.4	0	0.33133	92.2091	Isosakuranetin	Lipids and lipid-like molecules	Polyketides [PK]	Flavonoids [PK12]	309.073	NA	2.38717	1	NA
2.39_309.0734m/z	2.05476	0.00239682	1.27926	g603:control	LMPK12140661	-	C16H14O5	M+Na	38.4	0	0.33133	92.2091	Dihydrowogonin	Lipids and lipid-like molecules	Polyketides [PK]	Flavonoids [PK12]	309.073	NA	2.38717	1	NA
2.39_309.0734m/z	2.05476	0.00239682	1.27926	g603:control	LMPK12120399	-	C16H14O5	M+Na	38.4	0	0.33133	92.2091	2',4',beta-Trihydroxy-6'-methoxychalcone	Lipids and lipid-like molecules	Polyketides [PK]	Flavonoids [PK12]	309.073	NA	2.38717	1	NA
2.39_309.0734m/z	2.05476	0.00239682	1.27926	g603:control	C02922	C02922	C16H14O5	M+Na	38.4	0	0.33133	92.2091	2'-O-Methyllicodione;	NA	NA	NA	309.073	NA	2.38717	1	NULL
2.39_309.0734m/z	2.05476	0.00239682	1.27926	g603:control	C02675	C02675	C16H14O5	M+Na	38.4	0	0.33133	92.2091	Dihydrobiochanin A; 2,3-Dihydrobiochanin A;	NA	NA	NA	309.073	NA	2.38717	1	map00943 Isoflavonoid biosynthesis;
2.39_309.0734m/z	2.05476	0.00239682	1.27926	g603:control	LMPK12120309	-	C16H14O5	M+Na	38.4	0	0.33133	92.2091	Neosakuranetin	Lipids and lipid-like molecules	Polyketides [PK]	Flavonoids [PK12]	309.073	NA	2.38717	1	NA
2.39_309.0734m/z	2.05476	0.00239682	1.27926	g603:control	LMPK12120300	-	C16H14O5	M+Na	38.4	0	0.33133	92.2091	Helichrysetin	Lipids and lipid-like molecules	Polyketides [PK]	Flavonoids [PK12]	309.073	NA	2.38717	1	NA
2.39_309.0734m/z	2.05476	0.00239682	1.27926	g603:control	LMPK12120398	-	C16H14O5	M+Na	38.4	0	0.33133	92.2091	2',6',beta-Trihydroxy-4'-methoxychalcone	Lipids and lipid-like molecules	Polyketides [PK]	Flavonoids [PK12]	309.073	NA	2.38717	1	NA
2.39_309.0734m/z	2.05476	0.00239682	1.27926	g603:control	LMPK12050475	-	C16H14O5	M+Na	38.4	0	0.33133	92.2091	Dihydrobiochanin A	Lipids and lipid-like molecules	Polyketides [PK]	Flavonoids [PK12]	309.073	NA	2.38717	1	NA
2.39_309.0734m/z	2.05476	0.00239682	1.27926	g603:control	LMPK12020154	-	C16H14O5	M+Na	38.4	0	0.33133	92.2091	Peltogynan	Lipids and lipid-like molecules	Polyketides [PK]	Flavonoids [PK12]	309.073	NA	2.38717	1	NA
2.39_309.0734m/z	2.05476	0.00239682	1.27926	g603:control	LMPK12120114	-	C16H14O5	M+Na	38.4	0	0.33133	92.2091	Sappanchalcone	Lipids and lipid-like molecules	Polyketides [PK]	Flavonoids [PK12]	309.073	NA	2.38717	1	NA
2.39_309.0734m/z	2.05476	0.00239682	1.27926	g603:control	LMPK12140571	-	C16H14O5	M+Na	38.4	0	0.33133	92.2091	Sakuranetin	Lipids and lipid-like molecules	Polyketides [PK]	Flavonoids [PK12]	309.073	NA	2.38717	1	NA
2.39_309.0734m/z	2.05476	0.00239682	1.27926	g603:control	C18835	C18835	C16H14O5	M+Na	38.4	0	0.33133	92.2091	(R)-DNPA;	NA	NA	NA	309.073	NA	2.38717	1
2.39_309.0734m/z	2.05476	0.00239682	1.27926	g603:control	LMPK12070105	-	C16H14O5	M+Na	38.4	0	0.33133	92.2091	Desmocarpin	Lipids and lipid-like molecules	Polyketides [PK]	Flavonoids [PK12]	309.073	NA	2.38717	1	NA
2.39_309.0734m/z	2.05476	0.00239682	1.27926	g603:control	LMPK12140126	-	C16H14O5	M+Na	38.4	0	0.33133	92.2091	Dihydroechioidinin	Lipids and lipid-like molecules	Polyketides [PK]	Flavonoids [PK12]	309.073	NA	2.38717	1	NA
2.39_309.0734m/z	2.05476	0.00239682	1.27926	g603:control	LMPK12070056	-	C16H14O5	M+Na	38.4	0	0.33133	92.2091	(6aR,11aR)-3,8-Dihydroxy-9-methoxypterocarpan	Lipids and lipid-like molecules	Polyketides [PK]	Flavonoids [PK12]	309.073	NA	2.38717	1	NA
2.39_309.0734m/z	2.05476	0.00239682	1.27926	g603:control	LMPK12050462	-	C16H14O5	M+Na	38.4	0	0.33133	92.2091	Vestitone	Lipids and lipid-like molecules	Polyketides [PK]	Flavonoids [PK12]	309.073	NA	2.38717	1	NA
2.39_309.0734m/z	2.05476	0.00239682	1.27926	g603:control	LMPK12070077	-	C16H14O5	M+Na	38.4	0	0.33133	92.2091	Melilotocarpan B	Lipids and lipid-like molecules	Polyketides [PK]	Flavonoids [PK12]	309.073	NA	2.38717	1	NA
2.39_309.0734m/z	2.05476	0.00239682	1.27926	g603:control	LMPK12120397	-	C16H14O5	M+Na	38.4	0	0.33133	92.2091	Licodione 2'-methyl ether	Lipids and lipid-like molecules	Polyketides [PK]	Flavonoids [PK12]	309.073	NA	2.38717	1	NA
2.39_309.0734m/z	2.05476	0.00239682	1.27926	g603:control	LMPK12080051	-	C16H14O5	M+Na	38.4	0	0.33133	92.2091	Claussequinone	Lipids and lipid-like molecules	Polyketides [PK]	Flavonoids [PK12]	309.073	NA	2.38717	1	NA
2.39_309.0734m/z	2.05476	0.00239682	1.27926	g603:control	LMPK12070131	-	C16H14O5	M+Na	38.4	0	0.33133	92.2091	6a-Hydroxymedicarpin	Lipids and lipid-like molecules	Polyketides [PK]	Flavonoids [PK12]	309.073	NA	2.38717	1	NA
2.39_309.0734m/z	2.05476	0.00239682	1.27926	g603:control	LMPK12070132	-	C16H14O5	M+Na	38.4	0	0.33133	92.2091	6a-Hydroxyisomedicarpin	Lipids and lipid-like molecules	Polyketides [PK]	Flavonoids [PK12]	309.073	NA	2.38717	1	NA
2.39_309.0734m/z	2.05476	0.00239682	1.27926	g603:control	LMPK12070074	-	C16H14O5	M+Na	38.4	0	0.33133	92.2091	4-Hydroxymedicarpin	Lipids and lipid-like molecules	Polyketides [PK]	Flavonoids [PK12]	309.073	NA	2.38717	1	NA
2.39_309.0734m/z	2.05476	0.00239682	1.27926	g603:control	LMPK12070051	-	C16H14O5	M+Na	38.4	0	0.33133	92.2091	(-)-Nissolin	Lipids and lipid-like molecules	Polyketides [PK]	Flavonoids [PK12]	309.073	NA	2.38717	1	NA
2.39_309.0734m/z	2.05476	0.00239682	1.27926	g603:control	LMPK12120460	-	C16H14O5	M+Na	38.4	0	0.33133	92.2091	2',4'-Dihydroxy-3,4-methylenedioxydihydrochalcone	Lipids and lipid-like molecules	Polyketides [PK]	Flavonoids [PK12]	309.073	NA	2.38717	1	NA
2.39_309.0734m/z	2.05476	0.00239682	1.27926	g603:control	LMPK12070055	-	C16H14O5	M+Na	38.4	0	0.33133	92.2091	Kushenin	Lipids and lipid-like molecules	Polyketides [PK]	Flavonoids [PK12]	309.073	NA	2.38717	1	NA
2.39_309.0734m/z	2.05476	0.00239682	1.27926	g603:control	LMPK12140301	-	C16H14O5	M+Na	38.4	0	0.33133	92.2091	Poriol	Lipids and lipid-like molecules	Polyketides [PK]	Flavonoids [PK12]	309.073	NA	2.38717	1	NA
2.39_309.0734m/z	2.05476	0.00239682	1.27926	g603:control	LMPK12120434	-	C16H14O5	M+Na	38.4	0	0.33133	92.2091	Licochalcone B	Lipids and lipid-like molecules	Polyketides [PK]	Flavonoids [PK12]	309.073	NA	2.38717	1	NA
2.39_309.0734m/z	2.05476	0.00239682	1.27926	g603:control	LMPK12080064	-	C16H14O5	M+Na	38.4	0	0.33133	92.2091	Sepiol	Lipids and lipid-like molecules	Polyketides [PK]	Flavonoids [PK12]	309.073	NA	2.38717	1	NA
2.39_309.0734m/z	2.05476	0.00239682	1.27926	g603:control	LMPK12070060	-	C16H14O5	M+Na	38.4	0	0.33133	92.2091	Nissicarpin	Lipids and lipid-like molecules	Polyketides [PK]	Flavonoids [PK12]	309.073	NA	2.38717	1	NA
2.39_309.0734m/z	2.05476	0.00239682	1.27926	g603:control	LMPK12070052	-	C16H14O5	M+Na	38.4	0	0.33133	92.2091	Vesticarpan	Lipids and lipid-like molecules	Polyketides [PK]	Flavonoids [PK12]	309.073	NA	2.38717	1	NA
2.39_489.2628m/z	1.77353	0.00274182	1.15119	g603:control	LMPK12140440	-	C31H38O6	M+H-H2O	38.7	0	-1.40643	95.145	Amoritin	Lipids and lipid-like molecules	Polyketides [PK]	Flavonoids [PK12]	489.263	NA	2.38717	1	NA
2.39_489.2628m/z	1.77353	0.00274182	1.15119	g603:control	LMPK12140384	-	C31H38O6	M+H-H2O	38.7	0	-1.40643	95.145	Isoamoritin	Lipids and lipid-like molecules	Polyketides [PK]	Flavonoids [PK12]	489.263	NA	2.38717	1	NA
2.39_520.3572m/z	0.406684	0.0158056	1.24361	g603:control	C15622	C15622	C29H46N2O3S	M+NH4	37.6	0	0.846255	88.8677	GW 7647;	NA	NA	NA	520.357	NA	2.38717	1	NULL
2.39_656.5282m/z	1.81347	5.73967e-06	1.21304	g603:control	LMGL02010143	-	C41H66O5	M+NH4	34.1	0	5.25961	76.5806	DG(18:2(9Z,12Z)/20:5(5Z,8Z,11Z,14Z,17Z)/0:0)[iso2]	Lipids and lipid-like molecules	Glycerolipids [GL]	Diradylglycerols [GL02]	656.528	NA	2.38717	1	NA
2.39_656.5282m/z	1.81347	5.73967e-06	1.21304	g603:control	LMGL02010174	-	C41H66O5	M+NH4	34.1	0	5.25961	76.5806	DG(16:1(9Z)/22:6(4Z,7Z,10Z,13Z,16Z,19Z)/0:0)[iso2]	Lipids and lipid-like molecules	Glycerolipids [GL]	Diradylglycerols [GL02]	656.528	NA	2.38717	1	NA
2.39_656.5282m/z	1.81347	5.73967e-06	1.21304	g603:control	LMGL02010488	-	C41H66O5	M+NH4	34.1	0	5.25961	76.5806	DG(18:3(6Z,9Z,12Z)/20:4(5Z,8Z,11Z,14Z)/0:0)[iso2]	Lipids and lipid-like molecules	Glycerolipids [GL]	Diradylglycerols [GL02]	656.528	NA	2.38717	1	NA
2.41_409.3321m/z	1.62102	0.000438313	1.03906	g603:control	LMGL01010007	-	C23H46O4	M+Na	35.7	0	8.37103	87.9448	MG(20:0/0:0/0:0)[rac]	Lipids and lipid-like molecules	Glycerolipids [GL]	Monoradylglycerols [GL01]	409.332	NA	2.41002	1	NA
2.41_471.3448m/z	2.5284	2.37483e-05	1.51004	g603:control	C15791	C15791	C28H48O4	M+Na	37.9	0	0.756521	90.4307	Teasterone;	NA	NA	NA	471.345	NA	2.41002	1	map00905 Brassinosteroid biosynthesis; map01100 Metabolic pathways; map01110 Biosynthesis of secondary metabolites;
2.41_471.3448m/z	2.5284	2.37483e-05	1.51004	g603:control	LMST01030130	-	C28H48O4	M+Na	37.9	0	0.756521	90.4307	Typhasterol	Lipids and lipid-like molecules	Sterol Lipids [ST]	Sterols [ST01]	471.345	NA	2.41002	1	NA
2.41_471.3448m/z	2.5284	2.37483e-05	1.51004	g603:control	C15793	C15793	C28H48O4	M+Na	37.9	0	0.756521	90.4307	Typhasterol;	NA	NA	NA	471.345	NA	2.41002	1	map00905 Brassinosteroid biosynthesis; map01100 Metabolic pathways; map01110 Biosynthesis of secondary metabolites;
2.41_471.3448m/z	2.5284	2.37483e-05	1.51004	g603:control	LMST01030121	-	C28H48O4	M+Na	37.9	0	0.756521	90.4307	Teasterone	Lipids and lipid-like molecules	Sterol Lipids [ST]	Sterols [ST01]	471.345	NA	2.41002	1	NA
2.41_619.3292m/z	0.456318	0.0024425	1.30667	g603:control	C08916	C08916	C32H52O9	M+K	51.6	78.8	8.46259	88.3687	Tokoronin;	NA	NA	NA	619.329	NA	2.41002	1	NULL
2.41_740.4772m/z	4.46382	3.76499e-05	1.94889	g603:control	C04146	C04146	C40H68O7P2	M+NH4	37.1	0	-0.876669	86.6689	all-trans-Octaprenyl diphosphate; Farnesylfarnesylgeraniol;	NA	NA	NA	740.477	NA	2.41002	1	map00130 Ubiquinone and other terpenoid-quinone biosynthesis; map00900 Terpenoid backbone biosynthesis; map01110 Biosynthesis of secondary metabolites;
2.41_874.6499m/z	2.46825	2.18557e-05	1.49455	g603:control	LMGP03010744	-	C48H92NO10P	M+H	37.5	10.1	-3.76686	81.6228	PS(22:1(11Z)/20:0)	Lipids and lipid-like molecules	Glycerophospholipids [GP]	Glycerophosphoserines [GP03]	874.65	NA	2.41002	1	NA
2.41_971.5923m/z	0.334918	0.0167449	1.45633	g603:control	LMGP06010475	-	C50H93O13P	M+K	35.3	0	-6.74046	83.9552	PI(19:1(9Z)/22:1(11Z))	Lipids and lipid-like molecules	Glycerophospholipids [GP]	Glycerophosphoinositols [GP06]	971.592	NA	2.41002	1	NA
2.41_971.5923m/z	0.334918	0.0167449	1.45633	g603:control	LMGP06010445	-	C50H93O13P	M+K	35.3	0	-6.74046	83.9552	PI(19:0/22:2(13Z,16Z))	Lipids and lipid-like molecules	Glycerophospholipids [GP]	Glycerophosphoinositols [GP06]	971.592	NA	2.41002	1	NA
2.41_971.5923m/z	0.334918	0.0167449	1.45633	g603:control	LMGP06010663	-	C50H93O13P	M+K	35.3	0	-6.74046	83.9552	PI(21:0/20:2(11Z,14Z))	Lipids and lipid-like molecules	Glycerophospholipids [GP]	Glycerophosphoinositols [GP06]	971.592	NA	2.41002	1	NA
2.41_971.5923m/z	0.334918	0.0167449	1.45633	g603:control	LMGP06010742	-	C50H93O13P	M+K	35.3	0	-6.74046	83.9552	PI(22:2(13Z,16Z)/19:0)	Lipids and lipid-like molecules	Glycerophospholipids [GP]	Glycerophosphoinositols [GP06]	971.592	NA	2.41002	1	NA
2.41_971.5923m/z	0.334918	0.0167449	1.45633	g603:control	LMGP06010551	-	C50H93O13P	M+K	35.3	0	-6.74046	83.9552	PI(20:2(11Z,14Z)/21:0)	Lipids and lipid-like molecules	Glycerophospholipids [GP]	Glycerophosphoinositols [GP06]	971.592	NA	2.41002	1	NA
2.43_489.3470m/z	1.72004	0.000916078	1.08276	g603:control	C07463	C07463	C32H41NO2	M+NH4	36.3	0	-1.23986	83.0374	Terfenadine;	NA	NA	NA	489.347	NA	2.43168	1	NULL
2.44_493.3505m/z	1.71317	0.000136359	1.11248	g603:control	C13044	C13044	C27H50O6	M+Na	36	0	1.04602	81.2215	Tricaprilin; Trioctanoylglycerol;	NA	NA	NA	493.35	NA	2.4393	1	NULL
2.44_493.3505m/z	1.71317	0.000136359	1.11248	g603:control	C20355	C20355	C27H50O6	M+Na	36	0	1.04602	81.2215	Glyceryl tri(2-ethylhexanoate);	NA	NA	NA	493.35	NA	2.4393	1	NULL
2.45_536.4262m/z	2.28576	3.02177e-05	1.4122	g603:control	LMST03020527	-	C32H54O5	M+NH4	35.6	0	-9.24404	88.1912	1alpha,25-dihydroxy-2beta-(5-hydroxypentoxy)vitamin D3 / 1alpha,25-dihydroxy-2beta-(5-hydroxypentoxy)cholecalciferol	Lipids and lipid-like molecules	Sterol Lipids [ST]	Secosteroids [ST03]	536.426	NA	2.44692	1	NA
2.45_536.4262m/z	2.28576	3.02177e-05	1.4122	g603:control	LMST03020631	-	C32H54O5	M+NH4	35.6	0	-9.24404	88.1912	(20R)-24-Hydroxygeminivitamin D3	Lipids and lipid-like molecules	Sterol Lipids [ST]	Secosteroids [ST03]	536.426	NA	2.44692	1	NA
2.45_536.4262m/z	2.28576	3.02177e-05	1.4122	g603:control	LMST01060011	-	C32H54O5	M+NH4	35.6	0	-9.24404	88.1912	7beta-acetoxy-gorgostan-3beta,5alpha,6beta-triol	Lipids and lipid-like molecules	Sterol Lipids [ST]	Sterols [ST01]	536.426	NA	2.44692	1	NA
2.45_536.4262m/z	2.28576	3.02177e-05	1.4122	g603:control	LMST03020633	-	C32H54O5	M+NH4	35.6	0	-9.24404	88.1912	(20S)-24-Hydroxygeminivitamin D3	Lipids and lipid-like molecules	Sterol Lipids [ST]	Secosteroids [ST03]	536.426	NA	2.44692	1	NA
2.45_830.6230m/z	1.88241	0.000114836	1.22972	g603:control	LMGP03020039	-	C46H88NO9P	M+H	37.2	9.68	-4.78032	81.6115	PS(O-18:0/22:2(13Z,16Z))	Lipids and lipid-like molecules	Glycerophospholipids [GP]	Glycerophosphoserines [GP03]	830.623	NA	2.45453	1	NA
2.45_830.6230m/z	1.88241	0.000114836	1.22972	g603:control	LMGP03020061	-	C46H88NO9P	M+H	37.2	9.68	-4.78032	81.6115	PS(O-20:0/20:2(11Z,14Z))	Lipids and lipid-like molecules	Glycerophospholipids [GP]	Glycerophosphoserines [GP03]	830.623	NA	2.45453	1	NA
2.47_440.3642n	3.41614	1.47962e-05	1.74923	g603:control	LMFA01030840	-	C30H48O2	M+H, M+Na	39	0	-2.81161	98.1759	30:6(12Z,15Z,18Z,21Z,24Z,27Z)	Lipids and lipid-like molecules	Fatty Acyls [FA]	Fatty Acids and Conjugates [FA01]	441.371	440.364	2.46977	1	NA
2.48_702.6047m/z	1.97837	0.00140973	1.20726	g603:control	LMGL02010241	-	C44H76O5	M+NH4	37.3	0	2.2753	89.2678	DG(19:0/22:5(7Z,10Z,13Z,16Z,19Z)/0:0)[iso2]	Lipids and lipid-like molecules	Glycerolipids [GL]	Diradylglycerols [GL02]	702.605	NA	2.47738	1	NA
2.49_667.4566m/z	2.18751	1.71435e-05	1.38221	g603:control	LMGP04010943	-	C34H67O10P	M+H	32.7	0	3.18637	67.1947	PG(12:0/16:0)	Lipids and lipid-like molecules	Glycerophospholipids [GP]	Glycerophosphoglycerols [GP04]	667.457	NA	2.485	1	NA
2.49_667.4566m/z	2.18751	1.71435e-05	1.38221	g603:control	LMGP04010025	-	C34H67O10P	M+H	32.7	0	3.18637	67.1947	PG(16:0/12:0)	Lipids and lipid-like molecules	Glycerophospholipids [GP]	Glycerophosphoglycerols [GP04]	667.457	NA	2.485	1	NA
2.49_667.4566m/z	2.18751	1.71435e-05	1.38221	g603:control	LMGP04010919	-	C34H67O10P	M+H	32.7	0	3.18637	67.1947	PG(15:0/13:0)	Lipids and lipid-like molecules	Glycerophospholipids [GP]	Glycerophosphoglycerols [GP04]	667.457	NA	2.485	1	NA
2.49_667.4566m/z	2.18751	1.71435e-05	1.38221	g603:control	LMGP04010005	-	C34H67O10P	M+H	32.7	0	3.18637	67.1947	PG(14:0/14:0)	Lipids and lipid-like molecules	Glycerophospholipids [GP]	Glycerophosphoglycerols [GP04]	667.457	NA	2.485	1	NA
2.49_667.4566m/z	2.18751	1.71435e-05	1.38221	g603:control	LMGP04010937	-	C34H67O10P	M+H	32.7	0	3.18637	67.1947	PG(13:0/15:0)	Lipids and lipid-like molecules	Glycerophospholipids [GP]	Glycerophosphoglycerols [GP04]	667.457	NA	2.485	1	NA
2.51_786.5970m/z	1.90699	0.000112865	1.25531	g603:control	LMGP03030024	-	C44H86NO9P	M+H-H2O	36.7	0	-4.64183	88.7565	PS(P-16:0/22:0)	Lipids and lipid-like molecules	Glycerophospholipids [GP]	Glycerophosphoserines [GP03]	786.597	NA	2.50783	1	NA
2.51_786.5970m/z	1.90699	0.000112865	1.25531	g603:control	LMGP03030046	-	C44H86NO9P	M+H-H2O	36.7	0	-4.64183	88.7565	PS(P-18:0/20:0)	Lipids and lipid-like molecules	Glycerophospholipids [GP]	Glycerophosphoserines [GP03]	786.597	NA	2.50783	1	NA
2.54_638.5197m/z	1.72093	0.000374042	1.11756	g603:control	LMFA13010014	-	C34H68O9	M+NH4	37	0	-0.77352	85.9162	1-(O-alpha-D-glucopyranosyl)-(1,3R,25S,27R)-octacosanetetrol	Lipids and lipid-like molecules	Fatty Acyls [FA]	Fatty acyl glycosides [FA13]	638.52	NA	2.5383	1	NA
2.54_638.5197m/z	1.72093	0.000374042	1.11756	g603:control	LMFA13010016	-	C34H68O9	M+NH4	37	0	-0.77352	85.9162	1-(O-alpha-D-mannopyranosyl)-(1,3R,25S,27R)-octacosanetetrol	Lipids and lipid-like molecules	Fatty Acyls [FA]	Fatty acyl glycosides [FA13]	638.52	NA	2.5383	1	NA
2.54_703.5038m/z	1.5935	2.2706e-05	1.06461	g603:control	LMGP02010412	-	C37H68NO8P	M+NH4	36.1	4.03	2.56045	79.7386	PE(14:0/18:3(6Z,9Z,12Z))	Lipids and lipid-like molecules	Glycerophospholipids [GP]	Glycerophosphoethanolamines [GP02]	703.504	NA	2.5383	1	NA
2.54_703.5038m/z	1.5935	2.2706e-05	1.06461	g603:control	LMGP02010374	-	C37H68NO8P	M+NH4	36.1	4.03	2.56045	79.7386	PE(12:0/20:3(8Z,11Z,14Z))	Lipids and lipid-like molecules	Glycerophospholipids [GP]	Glycerophosphoethanolamines [GP02]	703.504	NA	2.5383	1	NA
2.54_703.5038m/z	1.5935	2.2706e-05	1.06461	g603:control	LMGP02011245	-	C37H68NO8P	M+NH4	36.1	4.03	2.56045	79.7386	PE(14:0/18:3(9Z,12Z,15Z))	Lipids and lipid-like molecules	Glycerophospholipids [GP]	Glycerophosphoethanolamines [GP02]	703.504	NA	2.5383	1	NA
2.56_423.3591m/z	1.60947	9.45151e-06	1.08257	g603:control	LMST01010137	-	C28H48O	M+Na	31.7	0	-1.57374	60.2485	4-Methyl-cholest-5-en-3beta-ol	Lipids and lipid-like molecules	Sterol Lipids [ST]	Sterols [ST01]	423.359	NA	2.56115	1	NA
2.56_423.3591m/z	1.60947	9.45151e-06	1.08257	g603:control	LMST01010197	C05110	C28H48O	M+Na	31.7	0	-1.57374	60.2485	4alpha-methylcholest-8-en-3beta-ol	Lipids and lipid-like molecules	Sterol Lipids [ST]	Sterols [ST01]	423.359	NA	2.56115	1	NULL
2.56_423.3591m/z	1.60947	9.45151e-06	1.08257	g603:control	LMST01031016	-	C28H48O	M+Na	31.7	0	-1.57374	60.2485	campest-4-en-3beta-ol	Lipids and lipid-like molecules	Sterol Lipids [ST]	Sterols [ST01]	423.359	NA	2.56115	1	NA
2.56_423.3591m/z	1.60947	9.45151e-06	1.08257	g603:control	LMST01010138	-	C28H48O	M+Na	31.7	0	-1.57374	60.2485	4alpha-methyl-cholest-5-en-3beta-ol	Lipids and lipid-like molecules	Sterol Lipids [ST]	Sterols [ST01]	423.359	NA	2.56115	1	NA
2.56_497.3635m/z	1.65863	7.15076e-06	1.11269	g603:control	LMST03020476	-	C30H50O4	M+Na	42.2	31.2	7.12541	87.6083	(22S)-1alpha,22,25-trihydroxy-26,27-dimethyl-24a-homovitamin D3 / (22S)-1alpha,22,25-trihydroxy-26,27-dimethyl-24a-homocholecalciferol	Lipids and lipid-like molecules	Sterol Lipids [ST]	Secosteroids [ST03]	497.364	NA	2.56115	1	NA
2.56_497.3635m/z	1.65863	7.15076e-06	1.11269	g603:control	LMST03020471	-	C30H50O4	M+Na	42.2	31.2	7.12541	87.6083	26,27-diethyl-1alpha,25-dihydroxy-23-oxavitamin D3 / 26,27-diethyl-1alpha,25-dihydroxy-23-oxacholecalciferol	Lipids and lipid-like molecules	Sterol Lipids [ST]	Secosteroids [ST03]	497.364	NA	2.56115	1	NA
2.56_497.3635m/z	1.65863	7.15076e-06	1.11269	g603:control	LMST03020470	-	C30H50O4	M+Na	42.2	31.2	7.12541	87.6083	26,27-diethyl-1alpha,25-dihydroxy-22-oxavitamin D3 / 26,27-diethyl-1alpha,25-dihydroxy-22-oxacholecalciferol	Lipids and lipid-like molecules	Sterol Lipids [ST]	Secosteroids [ST03]	497.364	NA	2.56115	1	NA
2.56_497.3635m/z	1.65863	7.15076e-06	1.11269	g603:control	LMST03020472	-	C30H50O4	M+Na	42.2	31.2	7.12541	87.6083	(20S)-1alpha,25-dihydroxy-20-methoxy-26,27-dimethylvitamin D3 / (20S)-1alpha,25-dihydroxy-20-methoxy-26,27-dimethylcholecalciferol	Lipids and lipid-like molecules	Sterol Lipids [ST]	Secosteroids [ST03]	497.364	NA	2.56115	1	NA
2.56_497.3635m/z	1.65863	7.15076e-06	1.11269	g603:control	LMST03020473	-	C30H50O4	M+Na	42.2	31.2	7.12541	87.6083	1alpha,25-dihydroxy-26,27-dimethyl-24a,24b-dihomo-22-oxa-20-epivitamin D3 / 1alpha,25-dihydroxy-26,27-dimethyl-24a,24b-dihomo-22-oxa-20-epicholecalciferol	Lipids and lipid-like molecules	Sterol Lipids [ST]	Secosteroids [ST03]	497.364	NA	2.56115	1	NA
2.56_497.3635m/z	1.65863	7.15076e-06	1.11269	g603:control	LMST03020474	-	C30H50O4	M+Na	42.2	31.2	7.12541	87.6083	(22R)-1alpha,22,25-trihydroxy-26,27-dimethyl-24a-homo-20-epivitamin D3 / (22R)-1alpha,22,25-trihydroxy-26,27-dimethyl-24a-homo-20-epicholecalciferol	Lipids and lipid-like molecules	Sterol Lipids [ST]	Secosteroids [ST03]	497.364	NA	2.56115	1	NA
2.56_497.3635m/z	1.65863	7.15076e-06	1.11269	g603:control	LMST03020587	-	C30H50O4	M+Na	42.2	31.2	7.12541	87.6083	1alpha-hydroxy-18-(4-hydroxy-4-ethylhexyloxy)-23,24,25,26,27-pentanorvitamin D3 / 1alpha-hydroxy-18-(4-hydroxy-4-ethylhexyloxy)-23,24,25,26,27-pentanorcholecalciferol	Lipids and lipid-like molecules	Sterol Lipids [ST]	Secosteroids [ST03]	497.364	NA	2.56115	1	NA
2.56_742.5699m/z	1.85173	9.69852e-05	1.22614	g603:control	LMGP02010579	-	C42H82NO8P	M+H-H2O	39	13.3	-6.09924	88.8632	PE(17:1(9Z)/20:0)	Lipids and lipid-like molecules	Glycerophospholipids [GP]	Glycerophosphoethanolamines [GP02]	742.57	NA	2.56115	1	NA
2.56_819.4512m/z	11.9525	0.000159917	2.38848	g603:control	C19865	C19865	C42H68O14	M+Na	38.2	9.01	1.28781	83.4277	Soyasaponin III;	NA	NA	NA	819.451	NA	2.56115	1	NULL
2.57_351.1208m/z	10.8015	0.00708065	2.08687	g603:control	LMPK12120415	-	C19H20O5	M+Na	40.4	8.99	1.46557	94.5471	2-Hydroxy-7,8-dehydrograndiflorone	Lipids and lipid-like molecules	Polyketides [PK]	Flavonoids [PK12]	351.121	NA	2.56877	1	NA
2.58_419.1840m/z	3.88742	0.000701977	1.74134	g603:control	LMPK12110898	-	C26H28O6	M+H-H2O	38.2	0.549	-3.08918	93.8823	Artocarpin	Lipids and lipid-like molecules	Polyketides [PK]	Flavonoids [PK12]	419.184	NA	2.57638	1	NA
2.58_465.3111n	2.1907	3.30571e-05	1.3784	g603:control	C01921	C01921	C26H43NO6	M+NH4, M+Na	34.9	0	4.41379	79.7442	Glycocholate; Glycocholic acid; 3alpha,7alpha,12alpha-Trihydroxy-5beta-cholan-24-oylglycine;	NA	NA	NA	483.345	465.311	2.584	1	map01100 Metabolic pathways;
2.58_465.3111n	2.1907	3.30571e-05	1.3784	g603:control	LMST05030007	-	C26H43NO6	M+NH4, M+Na	34.9	0	4.41379	79.7442	3a,7b,12a-Trihydroxyoxocholanyl-Glycine	Lipids and lipid-like molecules	Sterol Lipids [ST]	Steroid conjugates [ST05]	483.345	465.311	2.584	1	NA
2.58_465.3111n	2.1907	3.30571e-05	1.3784	g603:control	LMST05030001	C01921	C26H43NO6	M+NH4, M+Na	34.9	0	4.41379	79.7442	Glycocholic Acid	Lipids and lipid-like molecules	Sterol Lipids [ST]	Steroid conjugates [ST05]	483.345	465.311	2.584	1	map01100 Metabolic pathways;
2.59_570.5085m/z	0.119536	9.7771e-05	2.20764	g603:control	LMGL02010427	-	C34H64O5	M+NH4	37.9	0	-1.19619	90.8322	DG(15:0/16:1(9Z)/0:0)[iso2]	Lipids and lipid-like molecules	Glycerolipids [GL]	Diradylglycerols [GL02]	570.509	NA	2.59165	1	NA
2.59_570.5085m/z	0.119536	9.7771e-05	2.20764	g603:control	LMGL02010404	-	C34H64O5	M+NH4	37.9	0	-1.19619	90.8322	DG(14:1(9Z)/17:0/0:0)[iso2]	Lipids and lipid-like molecules	Glycerolipids [GL]	Diradylglycerols [GL02]	570.509	NA	2.59165	1	NA
2.59_570.5085m/z	0.119536	9.7771e-05	2.20764	g603:control	LMGL02010360	-	C34H64O5	M+NH4	37.9	0	-1.19619	90.8322	DG(13:0/18:1(9Z)/0:0)[iso2]	Lipids and lipid-like molecules	Glycerolipids [GL]	Diradylglycerols [GL02]	570.509	NA	2.59165	1	NA
2.59_570.5085m/z	0.119536	9.7771e-05	2.20764	g603:control	LMGL02010450	-	C34H64O5	M+NH4	37.9	0	-1.19619	90.8322	DG(15:1(9Z)/16:0/0:0)[iso2]	Lipids and lipid-like molecules	Glycerolipids [GL]	Diradylglycerols [GL02]	570.509	NA	2.59165	1	NA
2.59_570.5085m/z	0.119536	9.7771e-05	2.20764	g603:control	LMGL02010381	-	C34H64O5	M+NH4	37.9	0	-1.19619	90.8322	DG(14:0/17:1(9Z)/0:0)[iso2]	Lipids and lipid-like molecules	Glycerolipids [GL]	Diradylglycerols [GL02]	570.509	NA	2.59165	1	NA
2.59_816.5774m/z	2.96984	6.00777e-06	1.65468	g603:control	LMSP0501AB12	-	C44H83NO13	M+H-H2O	37.6	15	-6.94745	80.9551	LacCer(d18:1/14:0)	Lipids and lipid-like molecules	Sphingolipids [SP]	Neutral glycosphingolipids [SP05]	816.577	NA	2.59165	1	NA
2.59_849.5179m/z	2.24032	0.000477988	1.38123	g603:control	LMGP06020082	-	C42H83O12P	M+K	35.3	0	-9.26466	86.4649	PI(O-16:0/17:0)	Lipids and lipid-like molecules	Glycerophospholipids [GP]	Glycerophosphoinositols [GP06]	849.518	NA	2.59165	1	NA
2.59_849.5179m/z	2.24032	0.000477988	1.38123	g603:control	LMGP06020043	-	C42H83O12P	M+K	35.3	0	-9.26466	86.4649	PI(O-20:0/13:0)	Lipids and lipid-like molecules	Glycerophospholipids [GP]	Glycerophosphoinositols [GP06]	849.518	NA	2.59165	1	NA
2.59_849.5179m/z	2.24032	0.000477988	1.38123	g603:control	LMGP06020023	-	C42H83O12P	M+K	35.3	0	-9.26466	86.4649	PI(O-18:0/15:0)	Lipids and lipid-like molecules	Glycerophospholipids [GP]	Glycerophosphoinositols [GP06]	849.518	NA	2.59165	1	NA
2.60_665.4423m/z	2.82863	2.216e-06	1.60685	g603:control	LMGP04010049	-	C34H65O10P	M+H	35.3	0	5.22556	82.6781	PG(12:0/16:1(9Z))	Lipids and lipid-like molecules	Glycerophospholipids [GP]	Glycerophosphoglycerols [GP04]	665.442	NA	2.59927	1	NA
2.60_665.4423m/z	2.82863	2.216e-06	1.60685	g603:control	LMGP04010094	-	C34H65O10P	M+H	35.3	0	5.22556	82.6781	PG(14:0/14:1(9Z))	Lipids and lipid-like molecules	Glycerophospholipids [GP]	Glycerophosphoglycerols [GP04]	665.442	NA	2.59927	1	NA
2.60_665.4423m/z	2.82863	2.216e-06	1.60685	g603:control	LMGP04010071	-	C34H65O10P	M+H	35.3	0	5.22556	82.6781	PG(13:0/15:1(9Z))	Lipids and lipid-like molecules	Glycerophospholipids [GP]	Glycerophosphoglycerols [GP04]	665.442	NA	2.59927	1	NA
2.62_443.3499m/z	2.34584	2.87741e-06	1.44693	g603:control	LMST01010052	C05425	C27H48O3	M+Na	36	16.1	0.903558	64.8578	5alpha,6beta-dihydroxycholestanol	Lipids and lipid-like molecules	Sterol Lipids [ST]	Sterols [ST01]	443.35	NA	2.6221	1	NULL
2.62_659.9855m/z	3.11758	0.00596631	1.61913	g603:control	C19851	C19851	C15H22N5O16P3	M+K	34.2	0	-8.27121	80.1765	ADP-ribose 1'',2''-phosphate; ADP-ribose 1,2-cyclic phosphate;	NA	NA	NA	659.985	NA	2.6221	1	NULL
2.63_698.5430m/z	1.92339	0.000163847	1.26538	g603:control	LMGP01090020	NA	C40H78NO7P	M+H-H2O	36.9	1.02	-7.35236	91.7689	PC(16:1(9Z)/P-16:0)	NA	NA	NA	698.543	NA	2.62972	1	NA
2.64_297.3006n	0.55362	6.84318e-05	1.18033	g603:control	C11285	C11285	C19H39NO	M+H-H2O, M+H	41.3	19.5	-8.6014	96.407	Tridemorph; 2,6-Dimethyl-4-tridecylmorpholine;	NA	NA	NA	298.308	297.301	2.64495	1	NULL
2.65_687.3901m/z	7.43787	6.3988e-06	2.20701	g603:control	C09252	C09252	C43H52N4O5	M+H-H2O	38.7	0	-0.585547	93.9858	Voacamine; Methyl-12-methoxy-13-(17-methoxy-17-oxovobasan-3alpha-yl)ibogamine-18-carboxylate;	NA	NA	NA	687.39	NA	2.65257	1	NULL
2.68_440.3633n	1.8809	4.2775e-05	1.24644	g603:control	LMFA01030840	-	C30H48O2	M+H-H2O, M+H	38.5	0	-4.94019	98.2661	30:6(12Z,15Z,18Z,21Z,24Z,27Z)	Lipids and lipid-like molecules	Fatty Acyls [FA]	Fatty Acids and Conjugates [FA01]	441.372	440.363	2.67542	1	NA
2.69_399.3250m/z	1.59652	3.8843e-05	1.04074	g603:control	C16819	C16819	C27H44O3	M+H-H2O	33.3	0	-1.86202	68.8213	Neotigogenin;	NA	NA	NA	399.325	NA	2.69065	1	NULL
2.69_399.3250m/z	1.59652	3.8843e-05	1.04074	g603:control	C03963	C03963	C27H44O3	M+H-H2O	33.3	0	-1.86202	68.8213	Sarsasapogenin; (25S)-5beta-Spirostan-3beta-ol;	NA	NA	NA	399.325	NA	2.69065	1	NULL
2.69_399.3250m/z	1.59652	3.8843e-05	1.04074	g603:control	C15633	C15633	C27H44O3	M+H-H2O	33.3	0	-1.86202	68.8213	5,6-24(S),25-Diepoxycholesterol; (24S,25)-Epoxycholesterol alpha-epoxide;	NA	NA	NA	399.325	NA	2.69065	1	NULL
2.69_399.3250m/z	1.59652	3.8843e-05	1.04074	g603:control	LMST04030220	-	C27H44O3	M+H-H2O	33.3	0	-1.86202	68.8213	(25S)-dafachronic acid	Lipids and lipid-like molecules	Sterol Lipids [ST]	Bile acids and derivatives [ST04]	399.325	NA	2.69065	1	NA
2.69_399.3250m/z	1.59652	3.8843e-05	1.04074	g603:control	LMST01010347	-	C27H44O3	M+H-H2O	33.3	0	-1.86202	68.8213	3beta,6alpha-dihydroxy-5alpha-cholesta-9(11)-en-23-one	Lipids and lipid-like molecules	Sterol Lipids [ST]	Sterols [ST01]	399.325	NA	2.69065	1	NA
2.69_399.3250m/z	1.59652	3.8843e-05	1.04074	g603:control	LMST04030163	C08127	C27H44O3	M+H-H2O	33.3	0	-1.86202	68.8213	paricalcitol	Lipids and lipid-like molecules	Sterol Lipids [ST]	Bile acids and derivatives [ST04]	399.325	NA	2.69065	1	NULL
2.69_399.3250m/z	1.59652	3.8843e-05	1.04074	g603:control	C08913	C08913	C27H44O3	M+H-H2O	33.3	0	-1.86202	68.8213	Smilagenin; (25R)-5beta-Spirostan-3beta-ol;	NA	NA	NA	399.325	NA	2.69065	1	NULL
2.69_399.3250m/z	1.59652	3.8843e-05	1.04074	g603:control	C01673	C01673	C27H44O3	M+H-H2O	33.3	0	-1.86202	68.8213	Calcitriol; 1alpha,25-Dihydroxyvitamin D3; (1S,3R,5Z,7E)-9,10-Seco-5,7,10(19)-cholestatriene-1,3,25-triol;	NA	NA	NA	399.325	NA	2.69065	1	map00100 Steroid biosynthesis; map01100 Metabolic pathways;
2.69_399.3250m/z	1.59652	3.8843e-05	1.04074	g603:control	C08914	C08914	C27H44O3	M+H-H2O	33.3	0	-1.86202	68.8213	Tigogenin; 5-alpha-Spirostan-3-beta-ol;	NA	NA	NA	399.325	NA	2.69065	1	NULL
2.69_399.3250m/z	1.59652	3.8843e-05	1.04074	g603:control	LMST01010256	-	C27H44O3	M+H-H2O	33.3	0	-1.86202	68.8213	5,6alpha-epoxy-cholest-8(14)-en-3beta,7beta-diol	Lipids and lipid-like molecules	Sterol Lipids [ST]	Sterols [ST01]	399.325	NA	2.69065	1	NA
2.69_399.3250m/z	1.59652	3.8843e-05	1.04074	g603:control	LMST04030219	-	C27H44O3	M+H-H2O	33.3	0	-1.86202	68.8213	(25S)-cholestenoic acid	Lipids and lipid-like molecules	Sterol Lipids [ST]	Bile acids and derivatives [ST04]	399.325	NA	2.69065	1	NA
2.69_399.3250m/z	1.59652	3.8843e-05	1.04074	g603:control	LMST03020249	-	C27H44O3	M+H-H2O	33.3	0	-1.86202	68.8213	(6S)-6,19-epidioxy-6,19-dihydrovitamin D3 / (6S)-6,19-epidioxy-6,19-dihydrocholecalciferol	Lipids and lipid-like molecules	Sterol Lipids [ST]	Secosteroids [ST03]	399.325	NA	2.69065	1	NA
2.69_399.3250m/z	1.59652	3.8843e-05	1.04074	g603:control	LMST01010260	-	C27H44O3	M+H-H2O	33.3	0	-1.86202	68.8213	DHCEO	Lipids and lipid-like molecules	Sterol Lipids [ST]	Sterols [ST01]	399.325	NA	2.69065	1	NA
2.69_399.3250m/z	1.59652	3.8843e-05	1.04074	g603:control	LMST01080019	-	C27H44O3	M+H-H2O	33.3	0	-1.86202	68.8213	Neotigogenin	Lipids and lipid-like molecules	Sterol Lipids [ST]	Sterols [ST01]	399.325	NA	2.69065	1	NA
2.69_399.3250m/z	1.59652	3.8843e-05	1.04074	g603:control	LMST01080009	-	C27H44O3	M+H-H2O	33.3	0	-1.86202	68.8213	Tigogenin	Lipids and lipid-like molecules	Sterol Lipids [ST]	Sterols [ST01]	399.325	NA	2.69065	1	NA
2.69_399.3250m/z	1.59652	3.8843e-05	1.04074	g603:control	LMST03020248	-	C27H44O3	M+H-H2O	33.3	0	-1.86202	68.8213	(6R)-6,19-epidioxy-6,19-dihydrovitamin D3 / (6R)-6,19-epidioxy-6,19-dihydrocholecalciferol	Lipids and lipid-like molecules	Sterol Lipids [ST]	Secosteroids [ST03]	399.325	NA	2.69065	1	NA
2.69_399.3250m/z	1.59652	3.8843e-05	1.04074	g603:control	LMST01010255	-	C27H44O3	M+H-H2O	33.3	0	-1.86202	68.8213	5,6alpha-epoxy-cholest-8(14)-en-3beta,7alpha-diol	Lipids and lipid-like molecules	Sterol Lipids [ST]	Sterols [ST01]	399.325	NA	2.69065	1	NA
2.69_665.4395m/z	2.62821	3.5732e-05	1.53948	g603:control	LMGP04010071	-	C34H65O10P	M+H	34	0	1.01869	71.1582	PG(13:0/15:1(9Z))	Lipids and lipid-like molecules	Glycerophospholipids [GP]	Glycerophosphoglycerols [GP04]	665.439	NA	2.69065	1	NA
2.69_665.4395m/z	2.62821	3.5732e-05	1.53948	g603:control	LMGP04010094	-	C34H65O10P	M+H	34	0	1.01869	71.1582	PG(14:0/14:1(9Z))	Lipids and lipid-like molecules	Glycerophospholipids [GP]	Glycerophosphoglycerols [GP04]	665.439	NA	2.69065	1	NA
2.69_665.4395m/z	2.62821	3.5732e-05	1.53948	g603:control	LMGP04010049	-	C34H65O10P	M+H	34	0	1.01869	71.1582	PG(12:0/16:1(9Z))	Lipids and lipid-like molecules	Glycerophospholipids [GP]	Glycerophosphoglycerols [GP04]	665.439	NA	2.69065	1	NA
2.70_439.3161m/z	1.56535	7.67343e-05	1.02666	g603:control	C08713	C08713	C24H39NO5	M+NH4	36.6	0	-1.3292	84.603	Talatizamine;	NA	NA	NA	439.316	NA	2.69827	1	NULL
2.70_439.3547m/z	1.70254	0.000734716	1.13691	g603:control	LMPR02020065	-	C28H48O2	M+Na	35.9	0	0.154786	79.7948	gamma-tocopherol	Lipids and lipid-like molecules	Prenol Lipids [PR]	Quinones and hydroquinones [PR02]	439.355	NA	2.69827	1	NA
2.70_439.3547m/z	1.70254	0.000734716	1.13691	g603:control	LMST01010235	-	C28H48O2	M+Na	35.9	0	0.154786	79.7948	4alpha-hydroxymethyl-5alpha-cholesta-8-en-3beta-ol	Lipids and lipid-like molecules	Sterol Lipids [ST]	Sterols [ST01]	439.355	NA	2.69827	1	NA
2.70_439.3547m/z	1.70254	0.000734716	1.13691	g603:control	LMST01031082	-	C28H48O2	M+Na	35.9	0	0.154786	79.7948	22,23-epoxy-5beta-campestan-3beta-ol	Lipids and lipid-like molecules	Sterol Lipids [ST]	Sterols [ST01]	439.355	NA	2.69827	1	NA
2.70_439.3547m/z	1.70254	0.000734716	1.13691	g603:control	LMST01030133	-	C28H48O2	M+Na	35.9	0	0.154786	79.7948	6-oxocampestanol	Lipids and lipid-like molecules	Sterol Lipids [ST]	Sterols [ST01]	439.355	NA	2.69827	1	NA
2.70_439.3547m/z	1.70254	0.000734716	1.13691	g603:control	C15795	C15795	C28H48O2	M+Na	35.9	0	0.154786	79.7948	22alpha-Hydroxy-campesterol; (22S)-22-Hydroxy-campesterol;	NA	NA	NA	439.355	NA	2.69827	1	map00905 Brassinosteroid biosynthesis; map01110 Biosynthesis of secondary metabolites;
2.70_439.3547m/z	1.70254	0.000734716	1.13691	g603:control	C15789	C15789	C28H48O2	M+Na	35.9	0	0.154786	79.7948	6-Oxocampestanol;	NA	NA	NA	439.355	NA	2.69827	1	map00905 Brassinosteroid biosynthesis; map01100 Metabolic pathways; map01110 Biosynthesis of secondary metabolites;
2.70_439.3547m/z	1.70254	0.000734716	1.13691	g603:control	C15797	C15797	C28H48O2	M+Na	35.9	0	0.154786	79.7948	22alpha-Hydroxy-5alpha-campestan-3-one; (22S,24R)-22-Hydroxy-5alpha-ergostan-3-one;	NA	NA	NA	439.355	NA	2.69827	1	map00905 Brassinosteroid biosynthesis; map01110 Biosynthesis of secondary metabolites;
2.70_439.3547m/z	1.70254	0.000734716	1.13691	g603:control	LMST01031115	-	C28H48O2	M+Na	35.9	0	0.154786	79.7948	22S-hydroxycampesterol	Lipids and lipid-like molecules	Sterol Lipids [ST]	Sterols [ST01]	439.355	NA	2.69827	1	NA
2.70_439.3547m/z	1.70254	0.000734716	1.13691	g603:control	LMPR02020060	NA	C28H48O2	M+Na	35.9	0	0.154786	79.7948	gamma-Tocopherol skeleton	NA	NA	NA	439.355	NA	2.69827	1	NA
2.70_439.3547m/z	1.70254	0.000734716	1.13691	g603:control	LMPR02020059	-	C28H48O2	M+Na	35.9	0	0.154786	79.7948	beta-Tocopherol skeleton	Lipids and lipid-like molecules	Prenol Lipids [PR]	Quinones and hydroquinones [PR02]	439.355	NA	2.69827	1	NA
2.71_406.2759m/z	4.60269	0.000504972	1.83986	g603:control	C20534	C20534	C27H35NO2	M+H	36.8	0	4.58284	89.0831	12-Demethyl-11,12-dehydropaspaline;	NA	NA	NA	406.276	NA	2.7059	1	map01110 Biosynthesis of secondary metabolites;
2.71_433.3652m/z	2.15068	7.02085e-05	1.32877	g603:control	LMFA07010720	-	C23H45NO5	M+NH4	45.8	50.8	3.78584	82.736	2-Hydroxyhexadecanoylcarnitine	Lipids and lipid-like molecules	Fatty Acyls [FA]	Fatty esters [FA07]	433.365	NA	2.71352	1	NA
2.71_456.3506m/z	1.7104	3.21224e-05	1.1437	g603:control	LMFA07070061	-	C29H47NO4	M+H-H2O	30	7.74	7.13669	50.3088	Docosa-4,7,10,13,16-pentaenoyl carnitine	Lipids and lipid-like molecules	Fatty Acyls [FA]	Fatty esters [FA07]	456.351	NA	2.71352	1	NA
2.71_456.3506m/z	1.7104	3.21224e-05	1.1437	g603:control	LMFA07070023	-	C29H47NO4	M+H-H2O	30	7.74	7.13669	50.3088	(7Z,10Z,13Z,16Z,19Z)-docosapentaenoylcarnitine	Lipids and lipid-like molecules	Fatty Acyls [FA]	Fatty esters [FA07]	456.351	NA	2.71352	1	NA
2.71_456.3506m/z	1.7104	3.21224e-05	1.1437	g603:control	LMFA07070058	-	C29H47NO4	M+H-H2O	30	7.74	7.13669	50.3088	Clupanodonyl carnitine	Lipids and lipid-like molecules	Fatty Acyls [FA]	Fatty esters [FA07]	456.351	NA	2.71352	1	NA
2.71_504.3693m/z	1.54971	2.25677e-05	1.02547	g603:control	C17764	C17764	C30H46O5	M+NH4	30.2	7.25	2.05458	46.3139	Glabric acid;	NA	NA	NA	504.369	NA	2.7059	1	NULL
2.73_419.3707m/z	1.70555	0.000679523	1.12048	g603:control	LMFA11000016	-	C31H46	M+H	36.9	0	8.27497	93.8614	3Z,6Z,9Z,12Z,15Z,19Z,22Z,25Z,28Z-Hentriacontanonaene	Lipids and lipid-like molecules	Fatty Acyls [FA]	Hydrocarbons [FA11]	419.371	NA	2.72877	1	NA
2.74_268.2971m/z	2.0781	0.000314878	1.28483	g603:control	LMSP01080032	-	C18H39NO	M+H-H2O	37.3	0	-9.59895	96.9092	Spisulosine	Lipids and lipid-like molecules	Sphingolipids [SP]	Sphingoid bases [SP01]	268.297	NA	2.744	1	NA
2.74_427.3933m/z	1.70608	0.00194847	1.06361	g603:control	LMST01040144	-	C30H50O	M+H	38.2	9.25	-0.290729	81.8861	24-ethylidene Iophenol	Lipids and lipid-like molecules	Sterol Lipids [ST]	Sterols [ST01]	427.393	NA	2.73638	1	NA
2.74_427.3933m/z	1.70608	0.00194847	1.06361	g603:control	C11523	C11523	C30H50O	M+H	38.2	9.25	-0.290729	81.8861	24-Ethylidenelophenol; alpha1-Sitosterol; 4-alpha-Methyl-5-alpha-stigmasta-7,Z-24-dien-3-beta-ol; (Z)-24-Ethylidenelophenol;	NA	NA	NA	427.393	NA	2.73638	1	map00100 Steroid biosynthesis; map01110 Biosynthesis of secondary metabolites;
2.77_447.3809m/z	1.7835	0.00133755	1.13948	g603:control	LMST01040188	-	C29H50O3	M+H	32.9	0	-5.24412	70.3973	24-ethyl-5alpha-cholest-25-en-3alpha,12alpha,16alpha-triol	Lipids and lipid-like molecules	Sterol Lipids [ST]	Sterols [ST01]	447.381	NA	2.77328	1	NA
2.80_391.3351m/z	2.05951	0.00449917	1.28381	g603:control	LMST03020618	-	C27H44	M+Na	37.1	11.6	4.40331	79.0012	3-Deoxyvitamin D3	Lipids and lipid-like molecules	Sterol Lipids [ST]	Secosteroids [ST03]	391.335	NA	2.79613	1	NA
2.80_548.4098n	1.59903	2.79918e-05	1.06665	g603:control	LMST01010173	C03855	C33H56O6	M+H, M+NH4	38.4	5.6	3.77781	90.6511	cholesteryl beta-D-glucoside	Lipids and lipid-like molecules	Sterol Lipids [ST]	Sterols [ST01]	549.417	548.41	2.79613	1	NULL
2.80_803.5476m/z	1.79657	0.00854174	1.11015	g603:control	LMGP03010565	-	C42H76NO10P	M+NH4	41	18	-8.85668	96.8272	PS(20:2(11Z,14Z)/16:1(9Z))	Lipids and lipid-like molecules	Glycerophospholipids [GP]	Glycerophosphoserines [GP03]	803.548	NA	2.79613	1	NA
2.80_909.4859m/z	2.05346	0.00934816	1.27464	g603:control	C08905	C08905	C45H74O17	M+Na	39	14	4.62284	86.276	Osladin;	NA	NA	NA	909.486	NA	2.79613	1	NULL
2.83_401.3398m/z	2.31724	1.30871e-06	1.44764	g603:control	LMFA01020233	-	C25H46O2	M+Na	37.4	0	2.01234	89.3874	23-methyl-5Z,9Z-tetracosadienoic acid	Lipids and lipid-like molecules	Fatty Acyls [FA]	Fatty Acids and Conjugates [FA01]	401.34	NA	2.82658	1	NA
2.83_401.3398m/z	2.31724	1.30871e-06	1.44764	g603:control	LMPR0103010019	-	C25H46O2	M+Na	37.4	0	2.01234	89.3874	22:2(5Z,9Z)(13Me,17Me,21Me)	Lipids and lipid-like molecules	Prenol Lipids [PR]	Isoprenoids [PR01]	401.34	NA	2.82658	1	NA
2.83_420.3825m/z	0.383123	1.67386e-06	1.5451	g603:control	LMST01010134	-	C27H46O2	M+NH4	38.4	0	-2.63718	95.2773	20S-hydroxycholesterol	Lipids and lipid-like molecules	Sterol Lipids [ST]	Sterols [ST01]	420.383	NA	2.82658	1	NA
2.83_420.3825m/z	0.383123	1.67386e-06	1.5451	g603:control	LMST01010268	-	C27H46O2	M+NH4	38.4	0	-2.63718	95.2773	15beta-hydroxycholestene	Lipids and lipid-like molecules	Sterol Lipids [ST]	Sterols [ST01]	420.383	NA	2.82658	1	NA
2.83_420.3825m/z	0.383123	1.67386e-06	1.5451	g603:control	LMST01010154	-	C27H46O2	M+NH4	38.4	0	-2.63718	95.2773	24R-hydoxycholesterol	Lipids and lipid-like molecules	Sterol Lipids [ST]	Sterols [ST01]	420.383	NA	2.82658	1	NA
2.83_420.3825m/z	0.383123	1.67386e-06	1.5451	g603:control	C14151	C14151	C27H46O2	M+NH4	38.4	0	-2.63718	95.2773	delta-Tocopherol;	NA	NA	NA	420.383	NA	2.82658	1	map00130 Ubiquinone and other terpenoid-quinone biosynthesis; map01100 Metabolic pathways; map01110 Biosynthesis of secondary metabolites;
2.83_420.3825m/z	0.383123	1.67386e-06	1.5451	g603:control	LMST01010010	-	C27H46O2	M+NH4	38.4	0	-2.63718	95.2773	5beta,6beta-epoxy-cholesterol	Lipids and lipid-like molecules	Sterol Lipids [ST]	Sterols [ST01]	420.383	NA	2.82658	1	NA
2.83_420.3825m/z	0.383123	1.67386e-06	1.5451	g603:control	LMFA01030701	-	C27H46O2	M+NH4	38.4	0	-2.63718	95.2773	12,14-Heptacosadiynoic acid	Lipids and lipid-like molecules	Fatty Acyls [FA]	Fatty Acids and Conjugates [FA01]	420.383	NA	2.82658	1	NA
2.83_420.3825m/z	0.383123	1.67386e-06	1.5451	g603:control	C15882	C15882	C27H46O2	M+NH4	38.4	0	-2.63718	95.2773	2-Methyl-6-phytylquinol; 2-Methyl-6-phytyl-1,4-hydroquinone; 2-Methyl-6-phytylbenzene-1,4-diol; 2-Methyl-6-phytyl-1,4-benzoquinol;	NA	NA	NA	420.383	NA	2.82658	1	map00130 Ubiquinone and other terpenoid-quinone biosynthesis; map01100 Metabolic pathways; map01110 Biosynthesis of secondary metabolites;
2.83_420.3825m/z	0.383123	1.67386e-06	1.5451	g603:control	LMST01010267	-	C27H46O2	M+NH4	38.4	0	-2.63718	95.2773	15alpha-hydroxycholestene	Lipids and lipid-like molecules	Sterol Lipids [ST]	Sterols [ST01]	420.383	NA	2.82658	1	NA
2.83_504.3768n	1.63113	3.79067e-06	1.10672	g603:control	LMST03020508	-	C31H52O5	M+H-H2O, M+Na	32.9	0	-9.34544	74.7564	1alpha,25-dihydroxy-2beta-(4-hydroxybutoxy)vitamin D3 / 1alpha,25-dihydroxy-2beta-(4-hydroxybutoxy)cholecalciferol	Lipids and lipid-like molecules	Sterol Lipids [ST]	Secosteroids [ST03]	527.401	504.377	2.82658	1	NA
2.83_504.3768n	1.63113	3.79067e-06	1.10672	g603:control	LMST03020685	-	C31H52O5	M+H-H2O, M+Na	32.9	0	-9.34544	74.7564	1alpha,25-Dihydroxy-2-[3'-(methoxymethoxy)propylidene]-19-norvitamin D3	Lipids and lipid-like molecules	Sterol Lipids [ST]	Secosteroids [ST03]	527.401	504.377	2.82658	1	NA
2.83_796.5531m/z	1.98547	0.00158743	1.21757	g603:control	LMGP04030092	-	C44H75O9P	M+NH4	34	0	5.68426	76.3055	PG(P-16:0/22:6(4Z,7Z,10Z,13Z,16Z,19Z))	Lipids and lipid-like molecules	Glycerophospholipids [GP]	Glycerophosphoglycerols [GP04]	796.553	NA	2.82658	1	NA
2.83_798.5667m/z	1.95205	0.000453496	1.24641	g603:control	LMGP04020088	-	C44H77O9P	M+NH4	43.3	33.1	2.97434	86.9495	PG(O-16:0/22:6(4Z,7Z,10Z,13Z,16Z,19Z))	Lipids and lipid-like molecules	Glycerophospholipids [GP]	Glycerophosphoglycerols [GP04]	798.567	NA	2.82658	1	NA
2.83_853.3624m/z	3.13893	0.0102453	1.53096	g603:control	C15670	C15670	C49H56FeN4O6	M+H	21.2	0	0.246464	6.08863	Heme A;	NA	NA	NA	853.362	NA	2.8342	1	map00860 Porphyrin and chlorophyll metabolism; map01100 Metabolic pathways; map01110 Biosynthesis of secondary metabolites;
2.86_393.3484m/z	2.45948	3.90187e-06	1.4797	g603:control	LMST01010243	-	C27H46	M+Na	36.9	0	-2.13292	86.9577	Cholest-5-ene	Lipids and lipid-like molecules	Sterol Lipids [ST]	Sterols [ST01]	393.348	NA	2.85705	1	NA
2.86_393.3484m/z	2.45948	3.90187e-06	1.4797	g603:control	C05416	C05416	C27H46	M+Na	36.9	0	-2.13292	86.9577	5-Cholestene; Cholest-5-ene;	NA	NA	NA	393.348	NA	2.85705	1	NULL
2.86_505.3899m/z	1.59885	1.0221e-05	1.07552	g603:control	LMST03020685	-	C31H52O5	M+H	34.3	0	2.26764	74.412	1alpha,25-Dihydroxy-2-[3'-(methoxymethoxy)propylidene]-19-norvitamin D3	Lipids and lipid-like molecules	Sterol Lipids [ST]	Secosteroids [ST03]	505.39	NA	2.86467	1	NA
2.86_505.3899m/z	1.59885	1.0221e-05	1.07552	g603:control	LMST03020508	-	C31H52O5	M+H	34.3	0	2.26764	74.412	1alpha,25-dihydroxy-2beta-(4-hydroxybutoxy)vitamin D3 / 1alpha,25-dihydroxy-2beta-(4-hydroxybutoxy)cholecalciferol	Lipids and lipid-like molecules	Sterol Lipids [ST]	Secosteroids [ST03]	505.39	NA	2.86467	1	NA
2.86_505.8912m/z	2.41272	0.00984701	1.42333	g603:control	C18237	C18237	C10H12MoN5O8PS2	M+H-H2O	20.9	0	4.99206	10.4342	Molybdoenzyme molybdenum cofactor; Molybdenum cofactor;	NA	NA	NA	505.891	NA	2.86467	1	map00790 Folate biosynthesis; map01100 Metabolic pathways; map04122 Sulfur relay system;
2.86_539.4768m/z	1.94397	0.0238444	1.04001	g603:control	LMSP02010075	-	C32H59NO4	M+NH4	33.3	0	-2.65935	69.4661	Cer(d14:2(4E,6E)/18:1(9Z)(2OH))	Lipids and lipid-like molecules	Sphingolipids [SP]	Ceramides [SP02]	539.477	NA	2.86467	1	NA
2.86_992.7502m/z	1.88858	5.75662e-05	1.2452	g603:control	LMGP01011163	-	C56H108NO8P	M+K	44.6	35.4	6.06392	94.7716	PC(24:1(15Z)/24:1(15Z))	Lipids and lipid-like molecules	Glycerophospholipids [GP]	Glycerophosphocholines [GP01]	992.75	NA	2.86467	1	NA
2.87_427.3559m/z	2.97211	3.09e-06	1.6443	g603:control	LMST01010189	-	C29H48O3	M+H-H2O	38.3	0	-2.51049	94.4987	3beta-hydroxy-4alpha-methyl-5alpha-cholest-7-ene-4beta-carboxylic acid	Lipids and lipid-like molecules	Sterol Lipids [ST]	Sterols [ST01]	427.356	NA	2.87302	1	NA
2.89_340.3911m/z	0.628368	0.00141608	1.01243	g603:control	LMFA11000069	-	C23H46	M+NH4	35.9	0	-8.16503	88.5905	10Z-Tricosene	Lipids and lipid-like molecules	Fatty Acyls [FA]	Hydrocarbons [FA11]	340.391	NA	2.88968	1	NA
2.89_340.3911m/z	0.628368	0.00141608	1.01243	g603:control	LMFA11000330	-	C23H46	M+NH4	35.9	0	-8.16503	88.5905	1-Tricosene	Lipids and lipid-like molecules	Fatty Acyls [FA]	Hydrocarbons [FA11]	340.391	NA	2.88968	1	NA
2.89_340.3911m/z	0.628368	0.00141608	1.01243	g603:control	LMFA11000524	-	C23H46	M+NH4	35.9	0	-8.16503	88.5905	7-Tricosene	Lipids and lipid-like molecules	Fatty Acyls [FA]	Hydrocarbons [FA11]	340.391	NA	2.88968	1	NA
2.89_340.3911m/z	0.628368	0.00141608	1.01243	g603:control	LMFA11000101	-	C23H46	M+NH4	35.9	0	-8.16503	88.5905	7Z-Tricosene	Lipids and lipid-like molecules	Fatty Acyls [FA]	Hydrocarbons [FA11]	340.391	NA	2.88968	1	NA
2.89_340.3911m/z	0.628368	0.00141608	1.01243	g603:control	LMFA11000083	-	C23H46	M+NH4	35.9	0	-8.16503	88.5905	5Z-Tricosene	Lipids and lipid-like molecules	Fatty Acyls [FA]	Hydrocarbons [FA11]	340.391	NA	2.88968	1	NA
2.89_340.3911m/z	0.628368	0.00141608	1.01243	g603:control	LMFA11000117	-	C23H46	M+NH4	35.9	0	-8.16503	88.5905	9Z-Tricosene	Lipids and lipid-like molecules	Fatty Acyls [FA]	Hydrocarbons [FA11]	340.391	NA	2.88968	1	NA
2.89_340.3911m/z	0.628368	0.00141608	1.01243	g603:control	LMFA11000566	-	C23H46	M+NH4	35.9	0	-8.16503	88.5905	9-Tricosene	Lipids and lipid-like molecules	Fatty Acyls [FA]	Hydrocarbons [FA11]	340.391	NA	2.88968	1	NA
2.89_504.4389m/z	1.95724	1.44746e-05	1.27615	g603:control	LMPR0106190001	-	C32H54O3	M+NH4	41.7	19.9	-4.52536	93.8088	17beta,21beta-epoxy-16alpha-ethoxyhopan-3beta-ol	Lipids and lipid-like molecules	Prenol Lipids [PR]	Isoprenoids [PR01]	504.439	NA	2.88968	1	NA
2.90_286.3077m/z	0.149889	0.000145216	2.16687	g603:control	LMSP01080032	-	C18H39NO	M+H	36.9	0	-9.62397	94.972	Spisulosine	Lipids and lipid-like molecules	Sphingolipids [SP]	Sphingoid bases [SP01]	286.308	NA	2.89798	1	NA
2.90_445.3669m/z	1.58712	0.000236544	1.03117	g603:control	C08631	C08631	C29H48O3	M+H	45.7	42.8	-1.55607	87.4419	Messagenin;	NA	NA	NA	445.367	NA	2.89798	1	NULL
2.90_948.7241m/z	1.75723	0.000513983	1.16415	g603:control	LMSP03030023	-	C52H104NO12P	M+H-H2O	38.2	0	-2.3158	93.9988	PI-Cer(t20:0/26:0)	Lipids and lipid-like molecules	Sphingolipids [SP]	Phosphosphingolipids [SP03]	948.724	NA	2.89798	1	NA
2.90_948.7241m/z	1.75723	0.000513983	1.16415	g603:control	LMSP03030053	-	C52H104NO12P	M+H-H2O	38.2	0	-2.3158	93.9988	PI-Cer(d20:0/26:0(2OH))	Lipids and lipid-like molecules	Sphingolipids [SP]	Phosphosphingolipids [SP03]	948.724	NA	2.89798	1	NA
[truncated: 4,742 more rows]

## Sheet: up
#Pathway	Count	Pathway ID	KEGG Names	KEGG IDs
[truncated: 54 more rows]

## Sheet: down
#Pathway	Count	Pathway ID	KEGG Names	KEGG IDs
[truncated: 56 more rows]

## Sheet: combine
#Pathway	Count	up	down	Pathway ID	KEGG Names	KEGG IDs
[truncated: 72 more rows]
