# Supplementary material for: Transcriptome and metabolome reveal redirection of flavonoids in a white testa peanut mutant
Source: BMC Plant Biol. 2020 Apr 15;20:161. doi: 10.1186/s12870-020-02383-7 (PMC7161308; doi:10.1186/s12870-020-02383-7)
Supplement: Supplementary file 3 — Additional file 3. Embryo metabolome data between wsc and WT. [file 12870_2020_2383_MOESM3_ESM.xls]

## Sheet: all
Compound ID	ratio	t.test_p.value_BHcorrect	VIP	sample	ID.1	KEGG.ID	Formula	Adducts	Score	Fragmentation.Score	Mass.Error..ppm.	Isotope.Similarity	Description	Super.class	Class	Sub.class	m.z	Neutral.mass..Da.	Retention.time..min.	Charge	Pathway
0.59_220.1066n	0.498898	0.0367809	1.45469	g603:control	C01239	C01239	C8H16N2O5	M+H-H2O, M+H	39.4	6.56	3.15247	94.1839	N-Acetyl-beta-D-glucosaminylamine;	NA	NA	NA	203.103	220.107	0.590467	1	NULL
0.69_241.1552m/z	0.608778	0.0427966	1.20486	g603:control	C13138	C13138	C12H17NO3	M+NH4	39.5	2.04	2.211	98.082	beta-Butoxyethyl nicotinate; Nicoboxil;	NA	NA	NA	241.155	NA	0.690483	1	NULL
12.91_327.2903m/z	0.50663	0.0375464	1.41686	g603:control	C02117	C02117	C20H38O3	M+H	37.9	0	2.87729	93.0174	2-Oxophytanate; 2-Oxophytanic acid;	NA	NA	NA	327.29	NA	12.9098	1	NULL
3.62_422.1653m/z	0.222275	0.0144796	2.50044	g603:control	C09779	C09779	C17H24O11	M+NH4	33.7	0	-1.03987	69.7216	Gardenoside;	NA	NA	NA	422.165	NA	3.62	1	NULL
3.62_422.1653m/z	0.222275	0.0144796	2.50044	g603:control	C09798	C09798	C17H24O11	M+NH4	33.7	0	-1.03987	69.7216	Scandoside methyl ester;	NA	NA	NA	422.165	NA	3.62	1	NULL
3.63_404.1323n	0.122391	0.0144259	2.92384	g603:control	C09798	C09798	C17H24O11	M+Na, M+K	57.3	92.6	1.13956	95.4425	Scandoside methyl ester;	NA	NA	NA	427.122	404.132	3.6343	1	NULL
4.03_453.1397m/z	0.0276116	0.00595673	3.6764	g603:control	C09797	C09797	C21H26O12	M+H-H2O	43.5	27.4	1.15443	91.332	Plumieride;	NA	NA	NA	453.14	NA	4.02647	1	NULL
4.04_139.0399m/z	0.139571	0.0207156	2.69611	g603:control	C20710	C20710	C7H8O4	M+H-H2O	38.4	0	5.80342	98.3949	(4R,5R)-4,5-Dihydroxycyclohexa-1(6),2-diene-1-carboxylate; (3R,4R)-3,4-Dihydroxycyclohexa-1,5-diene-1-carboxylate; DCDC;	NA	NA	NA	139.04	NA	4.04075	1	map00400 Phenylalanine, tyrosine and tryptophan biosynthesis
4.04_139.0399m/z	0.139571	0.0207156	2.69611	g603:control	C04559	C04559	C7H8O4	M+H-H2O	38.4	0	5.80342	98.3949	4-Methylmuconolactone; 4-Carboxymethyl-4-methylbut-2-en-1,4-olide;	NA	NA	NA	139.04	NA	4.04075	1	map00623 Toluene degradation; map01120 Microbial metabolism in diverse environments
4.04_139.0399m/z	0.139571	0.0207156	2.69611	g603:control	C18311	C18311	C7H8O4	M+H-H2O	38.4	0	5.80342	98.3949	4-Methyl-3-oxoadipate-enol-lactone;	NA	NA	NA	139.04	NA	4.04075	1	map00623 Toluene degradation; map01120 Microbial metabolism in diverse environments; map01220 Degradation of aromatic compounds
4.04_139.0399m/z	0.139571	0.0207156	2.69611	g603:control	C04558	C04558	C7H8O4	M+H-H2O	38.4	0	5.80342	98.3949	3-Methylmuconolactone; 4-Carboxymethyl-3-methylbut-2-en-1,4-olide;	NA	NA	NA	139.04	NA	4.04075	1	map00623 Toluene degradation; map01120 Microbial metabolism in diverse environments; map01220 Degradation of aromatic compounds
4.04_139.0399m/z	0.139571	0.0207156	2.69611	g603:control	C06210	C06210	C7H8O4	M+H-H2O	38.4	0	5.80342	98.3949	2-Hydroxy-6-keto-2,4-heptadienoate; 2-Hydroxy-6-oxo-hept-2,4-dienoate;	NA	NA	NA	139.04	NA	4.04075	1	map00622 Xylene degradation; map01100 Metabolic pathways; map01120 Microbial metabolism in diverse environments; map01220 Degradation of aromatic compounds
4.04_139.0399m/z	0.139571	0.0207156	2.69611	g603:control	C04112	C04112	C7H8O4	M+H-H2O	38.4	0	5.80342	98.3949	3-Methyl-cis,cis-hexadienedioate; 3-Methyl-cis,cis-muconate;	NA	NA	NA	139.04	NA	4.04075	1	map00623 Toluene degradation; map01120 Microbial metabolism in diverse environments; map01220 Degradation of aromatic compounds
4.04_139.0399m/z	0.139571	0.0207156	2.69611	g603:control	C04171	C04171	C7H8O4	M+H-H2O	38.4	0	5.80342	98.3949	(2S,3S)-2,3-Dihydro-2,3-dihydroxybenzoate; (2S,3S)-2,3-Dihydroxy-2,3-dihydroxybenzoate;	NA	NA	NA	139.04	NA	4.04075	1	map01053 Biosynthesis of siderophore group nonribosomal peptides; map01110 Biosynthesis of secondary metabolites; map01130 Biosynthesis of antibiotics
4.11_596.1543m/z	0.0189047	0.00306848	4.04525	g603:control	C12426	C12426	C28H31NO11	M+K	44.3	31.7	2.57757	92.9951	Rhodomycin D;	NA	NA	NA	596.154	NA	4.11218	1	map01057 Biosynthesis of type II polyketide products; map01130 Biosynthesis of antibiotics
4.19_254.0334m/z	0.0514437	0.0115589	3.09341	g603:control	C04798	C04798	C10H8ClN3O3	M+H	33.5	0	2.78261	70.6486	5-Amino-4-chloro-2-(2,3-dihydroxyphenyl)-3(2H)-pyridazinone; Chloridazon catechol; 5-Amino-4-chloro-2-(2',3'-dihydroxyphenyl)-3(2H)-pyridazinone;	NA	NA	NA	254.033	NA	4.19007	1	NULL
4.19_273.0763m/z	0.220261	0.0374974	2.23661	g603:control	C17222	C17222	C10H18O5S	M+Na	42.1	21.7	-1.67972	91.0594	2-(5'-Methylthio)pentylmalic acid; 2-(5'-Methylthio)pentylmalate;	NA	NA	NA	273.076	NA	4.19007	1	map00966 Glucosinolate biosynthesis; map01210 2-Oxocarboxylic acid metabolism
4.19_301.0918m/z	0.12617	0.0215028	2.66257	g603:control	C08561	C08561	C11H18O8	M+Na	43.1	35.6	8.82608	89.4645	Tuliposide A;	NA	NA	NA	301.092	NA	4.19007	1	NULL
4.19_506.0511m/z	0.0534502	0.0407245	3.3544	g603:control	C18481	C18481	C16H14F5N5O5S	M+Na	34.5	0	-3.62151	76.8161	Penoxsulam;	NA	NA	NA	506.051	NA	4.19007	1	NULL
4.22_305.1025m/z	0.24589	0.0113131	2.30838	g603:control	C18836	C18836	C16H16O6	M+H	39.3	36.3	1.79657	62.4693	Griseophenone C;	NA	NA	NA	305.103	NA	4.21863	1	map01130 Biosynthesis of antibiotics
4.23_123.0445m/z	0.297947	0.0264139	2.07675	g603:control	C06178	C06178	C5H10N+	M+K	36.8	0	0.36766	84.6303	1-Methylpyrrolinium; 1-Methyl-delta(1)-pyrrolinium;	NA	NA	NA	123.045	NA	4.23292	1	map00760 Nicotinate and nicotinamide metabolism; map00960 Tropane, piperidine and pyridine alkaloid biosynthesis; map01060 Biosynthesis of plant secondary metabolites; map01064 Biosynthesis of alkaloids derived from ornithine, lysine and nicotinic acid; map01100 Metabolic pathways; map01110 Biosynthesis of secondary metabolites
4.23_139.0397m/z	0.0833421	0.011706	3.0233	g603:control	C06210	C06210	C7H8O4	M+H-H2O	38.7	0	4.76821	99.1692	2-Hydroxy-6-keto-2,4-heptadienoate; 2-Hydroxy-6-oxo-hept-2,4-dienoate;	NA	NA	NA	139.04	NA	4.23292	1	map00622 Xylene degradation; map01100 Metabolic pathways; map01120 Microbial metabolism in diverse environments; map01220 Degradation of aromatic compounds
4.23_139.0397m/z	0.0833421	0.011706	3.0233	g603:control	C18311	C18311	C7H8O4	M+H-H2O	38.7	0	4.76821	99.1692	4-Methyl-3-oxoadipate-enol-lactone;	NA	NA	NA	139.04	NA	4.23292	1	map00623 Toluene degradation; map01120 Microbial metabolism in diverse environments; map01220 Degradation of aromatic compounds
4.23_139.0397m/z	0.0833421	0.011706	3.0233	g603:control	C04558	C04558	C7H8O4	M+H-H2O	38.7	0	4.76821	99.1692	3-Methylmuconolactone; 4-Carboxymethyl-3-methylbut-2-en-1,4-olide;	NA	NA	NA	139.04	NA	4.23292	1	map00623 Toluene degradation; map01120 Microbial metabolism in diverse environments; map01220 Degradation of aromatic compounds
4.23_139.0397m/z	0.0833421	0.011706	3.0233	g603:control	C04559	C04559	C7H8O4	M+H-H2O	38.7	0	4.76821	99.1692	4-Methylmuconolactone; 4-Carboxymethyl-4-methylbut-2-en-1,4-olide;	NA	NA	NA	139.04	NA	4.23292	1	map00623 Toluene degradation; map01120 Microbial metabolism in diverse environments
4.23_139.0397m/z	0.0833421	0.011706	3.0233	g603:control	C04171	C04171	C7H8O4	M+H-H2O	38.7	0	4.76821	99.1692	(2S,3S)-2,3-Dihydro-2,3-dihydroxybenzoate; (2S,3S)-2,3-Dihydroxy-2,3-dihydroxybenzoate;	NA	NA	NA	139.04	NA	4.23292	1	map01053 Biosynthesis of siderophore group nonribosomal peptides; map01110 Biosynthesis of secondary metabolites; map01130 Biosynthesis of antibiotics
4.23_139.0397m/z	0.0833421	0.011706	3.0233	g603:control	C04112	C04112	C7H8O4	M+H-H2O	38.7	0	4.76821	99.1692	3-Methyl-cis,cis-hexadienedioate; 3-Methyl-cis,cis-muconate;	NA	NA	NA	139.04	NA	4.23292	1	map00623 Toluene degradation; map01120 Microbial metabolism in diverse environments; map01220 Degradation of aromatic compounds
4.23_139.0397m/z	0.0833421	0.011706	3.0233	g603:control	C20710	C20710	C7H8O4	M+H-H2O	38.7	0	4.76821	99.1692	(4R,5R)-4,5-Dihydroxycyclohexa-1(6),2-diene-1-carboxylate; (3R,4R)-3,4-Dihydroxycyclohexa-1,5-diene-1-carboxylate; DCDC;	NA	NA	NA	139.04	NA	4.23292	1	map00400 Phenylalanine, tyrosine and tryptophan biosynthesis
4.23_290.0798n	0.0285987	0.0059788	3.63588	g603:control	C05907	C05907	C15H14O6	M+H, M+Na	42.6	17.4	2.73917	98.6754	Luteoforol; 3-Deoxyleucocyanidin;	NA	NA	NA	291.087	290.08	4.23292	1	map00941 Flavonoid biosynthesis
4.23_290.0798n	0.0285987	0.0059788	3.63588	g603:control	C14079	C14079	C15H14O6	M+H, M+Na	42.6	17.4	2.73917	98.6754	(-)-Catechin;	NA	NA	NA	291.087	290.08	4.23292	1	NULL
4.23_290.0798n	0.0285987	0.0059788	3.63588	g603:control	C09728	C09728	C15H14O6	M+H, M+Na	42.6	17.4	2.73917	98.6754	(+)-Epicatechin; ent-Epicatechin;	NA	NA	NA	291.087	290.08	4.23292	1	NULL
4.23_290.0798n	0.0285987	0.0059788	3.63588	g603:control	C08742	C08742	C15H14O6	M+H, M+Na	42.6	17.4	2.73917	98.6754	2,8-Dihydroxy-3,4,7-trimethoxydibenzofuran;	NA	NA	NA	291.087	290.08	4.23292	1	NULL
4.23_290.0798n	0.0285987	0.0059788	3.63588	g603:control	C08739	C08739	C15H14O6	M+H, M+Na	42.6	17.4	2.73917	98.6754	alpha-Cotonefuran;	NA	NA	NA	291.087	290.08	4.23292	1	NULL
4.23_290.0798n	0.0285987	0.0059788	3.63588	g603:control	C09727	C09727	C15H14O6	M+H, M+Na	42.6	17.4	2.73917	98.6754	(-)-Epicatechin;	NA	NA	NA	291.087	290.08	4.23292	1	map00941 Flavonoid biosynthesis; map01061 Biosynthesis of phenylpropanoids; map01110 Biosynthesis of secondary metabolites
4.23_313.1087m/z	0.358763	0.00868594	1.89317	g603:control	C17472	C17472	C18H16O5	M+H	39.8	24	5.31318	81.0601	Ophiopogonone B;	NA	NA	NA	313.109	NA	4.23292	1	NULL
4.23_375.0392m/z	0.273048	0.00685631	2.19176	g603:control	C19441	C19441	C10H22Cl4N2O4	M+H	24.2	0	-3.83322	25.5562	Mannomustine dihydrochloride; Degranol;	NA	NA	NA	375.039	NA	4.23292	1	NULL
4.23_608.1757n	3.42179	0.0452997	2.08506	g603:control	C17834	C17834	C28H32O15	M+H-H2O, M+H	39.1	7.18	2.55412	91.2765	Spinosin;	NA	NA	NA	591.172	608.176	4.23292	1	NULL
4.25_265.1084m/z	0.485095	0.0309949	1.53182	g603:control	C20287	C20287	C15H14N4O2	M+H-H2O	36.7	0	0.118289	83.8188	2-Acetoxyamino-1-methyl-6-phenylimidazo[4,5-b]pyridine; N-Acetoxy-PhIP;	NA	NA	NA	265.108	NA	4.2472	1	map05204 Chemical carcinogenesis
4.25_289.0730m/z	0.276541	0.00924698	2.15828	g603:control	C07560	C07560	C16H14N2O	M+K	38.1	0	-3.21153	94.4384	Methaqualone;	NA	NA	NA	289.073	NA	4.2472	1	NULL
4.25_289.0730m/z	0.276541	0.00924698	2.15828	g603:control	C10687	C10687	C16H14N2O	M+K	38.1	0	-3.21153	94.4384	Glycophymoline;	NA	NA	NA	289.073	NA	4.2472	1	NULL
4.25_289.0730m/z	0.276541	0.00924698	2.15828	g603:control	C15039	C15039	C16H14N2O	M+K	38.1	0	-3.21153	94.4384	3-(m-Aminophenyl)-2-(p-methoxyphenyl)acrylonitrile;	NA	NA	NA	289.073	NA	4.2472	1	NULL
4.25_289.0730m/z	0.276541	0.00924698	2.15828	g603:control	C10642	C10642	C16H14N2O	M+K	38.1	0	-3.21153	94.4384	Arborine; Glycosine;	NA	NA	NA	289.073	NA	4.2472	1	NULL
4.25_300.1213n	0.331425	0.0332885	1.89921	g603:control	C06046	C06046	C14H20O7	M+Na, M+K, M+NH4	43.6	21.5	1.41727	97.9896	Salidroside; p-Hydroxyphenethyl alcohol 1-O-beta-D-glucoside; Tyrosol glucoside;	NA	NA	NA	323.111	300.121	4.2472	1	map00350 Tyrosine metabolism
4.25_385.0824m/z	0.525757	0.0402789	1.42567	g603:control	C04352	C04352	C12H23N2O9PS	M+H-H2O	42.5	26.7	-1.22154	87.4423	(R)-4'-Phosphopantothenoyl-L-cysteine; N-[(R)-4'-Phosphopantothenoyl]-L-cysteine;	NA	NA	NA	385.082	NA	4.2472	1	map00770 Pantothenate and CoA biosynthesis; map01100 Metabolic pathways
4.28_233.1291m/z	0.424278	0.00740527	1.80419	g603:control	C01598	C01598	C13H16N2O2	M+H	56.3	85.5	2.57596	99.0048	Melatonin; N-Acetyl-5-methoxytryptamine;	NA	NA	NA	233.129	NA	4.27578	1	map00380 Tryptophan metabolism; map01100 Metabolic pathways; map04080 Neuroactive ligand-receptor interaction; map04713 Circadian entrainment
4.30_425.0886m/z	0.390099	0.0383029	1.72056	g603:control	C18441	C18441	C13H12F3N5O5S	M+NH4	31.3	0	8.8799	66.2465	Flazasulfuron;	NA	NA	NA	425.089	NA	4.30435	1	NULL
4.32_307.1008m/z	0.405141	0.0059788	1.83683	g603:control	C01677	C01677	C11H16N4O5	M+Na	43	33.6	-1.59484	83.0925	Coformycin;	NA	NA	NA	307.101	NA	4.31863	1	NULL
4.33_103.0545m/z	4.40068	0.0309949	2.40688	g603:control	C07214	C07214	C8H8O	M+H-H2O	39.1	0	2.27707	98.4324	2-Methylbenzaldehyde; o-Toluic aldehyde; 2-Formyltoluene; o-Tolualdehyde;	NA	NA	NA	103.055	NA	4.33292	1	map00622 Xylene degradation; map01100 Metabolic pathways; map01120 Microbial metabolism in diverse environments; map01220 Degradation of aromatic compounds
4.33_103.0545m/z	4.40068	0.0309949	2.40688	g603:control	C06758	C06758	C8H8O	M+H-H2O	39.1	0	2.27707	98.4324	p-Tolualdehyde; p-Methylbenzaldehyde; 4-Methylbenzaldehyde; 4-Toluylaldehyde; p-Formyltoluene;	NA	NA	NA	103.055	NA	4.33292	1	map00622 Xylene degradation; map01100 Metabolic pathways; map01120 Microbial metabolism in diverse environments; map01220 Degradation of aromatic compounds
4.33_103.0545m/z	4.40068	0.0309949	2.40688	g603:control	C07113	C07113	C8H8O	M+H-H2O	39.1	0	2.27707	98.4324	Acetophenone; 1-Phenylethanone; Phenyl methyl ketone; Acetylbenzene; Methyl phenyl ketone;	NA	NA	NA	103.055	NA	4.33292	1	map00642 Ethylbenzene degradation; map01120 Microbial metabolism in diverse environments; map01220 Degradation of aromatic compounds
4.33_103.0545m/z	4.40068	0.0309949	2.40688	g603:control	C07209	C07209	C8H8O	M+H-H2O	39.1	0	2.27707	98.4324	3-Methylbenzaldehyde; m-Tolualdehyde;	NA	NA	NA	103.055	NA	4.33292	1	map00622 Xylene degradation; map01100 Metabolic pathways; map01120 Microbial metabolism in diverse environments; map01220 Degradation of aromatic compounds
4.33_271.0817m/z	0.335477	0.026467	1.99423	g603:control	C19525	C19525	C16H12N2O	M+Na	38.4	34.1	-9.86668	68.5482	Sudan I; C.I. Solvent Yellow 14;	NA	NA	NA	271.082	NA	4.33292	1	map05204 Chemical carcinogenesis
4.33_294.0681m/z	0.110689	0.00653854	3.04168	g603:control	C18718	C18718	C13H18ClNO2	M+K	32.7	0	9.17533	73.4376	Dimethachlor;	NA	NA	NA	294.068	NA	4.33292	1	NULL
4.33_417.1384m/z	0.29122	0.0152868	2.21333	g603:control	C17354	C17354	C19H17N3O7	M+NH4	37.6	24.8	-5.12371	68.9568	Nocardicin F;	NA	NA	NA	417.138	NA	4.33292	1	NULL
4.33_417.1384m/z	0.29122	0.0152868	2.21333	g603:control	C01739	C01739	C19H17N3O7	M+NH4	37.6	24.8	-5.12371	68.9568	Nocardicin E;	NA	NA	NA	417.138	NA	4.33292	1	map00261 Monobactam biosynthesis; map01130 Biosynthesis of antibiotics
4.33_594.2379m/z	0.0532368	0.00924698	3.53642	g603:control	C17997	C17997	C21H41N5O12	M+K	38.3	0	-0.851485	92.328	Oxyapramycin;	NA	NA	NA	594.238	NA	4.33292	1	map00524 Neomycin, kanamycin and gentamicin biosynthesis; map01130 Biosynthesis of antibiotics
4.33_603.1019m/z	0.041382	0.0276785	3.54163	g603:control	C15624	C15624	C28H28Cl3FN2O4	M+Na	26.2	0	4.88109	36.757	GW 2433;	NA	NA	NA	603.102	NA	4.33292	1	NULL
4.35_319.0833m/z	3.62275	0.0426144	1.91276	g603:control	C10296	C10296	C16H16O8	M+H-H2O	45.5	48.4	6.29128	86.3073	Altersolanol A;	NA	NA	NA	319.083	NA	4.34722	1	NULL
4.38_400.1240m/z	0.436155	0.0161362	1.75594	g603:control	C06830	C06830	C17H32BrNO2	M+K	29.3	0	-2.24933	49.0358	Anisotropine methylbromide; Methyloctatropine bromide;	NA	NA	NA	400.124	NA	4.37578	1	NULL
4.39_305.1023m/z	0.320868	0.0150727	2.04527	g603:control	C18836	C18836	C16H16O6	M+H	30.8	0	1.24949	55.2649	Griseophenone C;	NA	NA	NA	305.102	NA	4.39007	1	map01130 Biosynthesis of antibiotics
4.39_305.1023m/z	0.320868	0.0150727	2.04527	g603:control	C18356	C18356	C16H16O6	M+H	30.8	0	1.24949	55.2649	(S)-Hemiketal;	NA	NA	NA	305.102	NA	4.39007	1	map01057 Biosynthesis of type II polyketide products; map01130 Biosynthesis of antibiotics
4.39_305.1023m/z	0.320868	0.0150727	2.04527	g603:control	C18360	C18360	C16H16O6	M+H	30.8	0	1.24949	55.2649	Dihydrokalafungin dihydroquinone form; DHKred;	NA	NA	NA	305.102	NA	4.39007	1	map01057 Biosynthesis of type II polyketide products; map01130 Biosynthesis of antibiotics
4.39_305.1023m/z	0.320868	0.0150727	2.04527	g603:control	C08740	C08740	C16H16O6	M+H	30.8	0	1.24949	55.2649	beta-Cotonefuran;	NA	NA	NA	305.102	NA	4.39007	1	NULL
4.39_305.1023m/z	0.320868	0.0150727	2.04527	g603:control	C08761	C08761	C16H16O6	M+H	30.8	0	1.24949	55.2649	6-Methoxy-alpha-pyrufuran;	NA	NA	NA	305.102	NA	4.39007	1	NULL
4.39_305.1023m/z	0.320868	0.0150727	2.04527	g603:control	C18354	C18354	C16H16O6	M+H	30.8	0	1.24949	55.2649	(S)-Chiral alcohol;	NA	NA	NA	305.102	NA	4.39007	1	map01057 Biosynthesis of type II polyketide products; map01130 Biosynthesis of antibiotics
4.39_596.1542m/z	0.0334718	0.00154457	3.63548	g603:control	C12426	C12426	C28H31NO11	M+K	49.6	55.2	2.31426	95.5003	Rhodomycin D;	NA	NA	NA	596.154	NA	4.39007	1	map01057 Biosynthesis of type II polyketide products; map01130 Biosynthesis of antibiotics
4.47_605.1463m/z	1.89704	0.0463167	1.38161	g603:control	C11655	C11655	C26H30O15	M+Na	37.6	0	-2.45193	91.1136	Asperuloside tetraacetate;	NA	NA	NA	605.146	NA	4.46507	1	NULL
4.51_285.0762m/z	9.5303	0.00269237	2.96595	g603:control	C10197	C10197	C16H12O5	M+H	39.7	8.18	1.73232	92.62	Wogonin; Norwogonin 8-methyl ether;	NA	NA	NA	285.076	NA	4.5108	1	NULL
4.54_219.1019m/z	1.70749	0.0207156	1.37111	g603:control	C10575	C10575	C11H18NO+	M+K	38.3	0	-0.508066	91.8856	Candicine; Ammonium, (p-hydroxyphenethyl)trimethyl-;	NA	NA	NA	219.102	NA	4.53937	1	NULL
4.58_123.0444m/z	0.448889	0.0101275	1.69517	g603:control	C03067	C03067	C7H6O2	M+H	43.1	58.2	2.70173	60.5934	3-Hydroxybenzaldehyde;	NA	NA	NA	123.044	NA	4.58223	1	map00623 Toluene degradation; map01120 Microbial metabolism in diverse environments; map01220 Degradation of aromatic compounds
4.58_123.0444m/z	0.448889	0.0101275	1.69517	g603:control	C00633	C00633	C7H6O2	M+H	43.1	58.2	2.70173	60.5934	4-Hydroxybenzaldehyde; p-Hydroxybenzaldehyde;	NA	NA	NA	123.044	NA	4.58223	1	map00363 Bisphenol degradation; map00623 Toluene degradation; map00627 Aminobenzoate degradation; map01061 Biosynthesis of phenylpropanoids; map01100 Metabolic pathways; map01120 Microbial metabolism in diverse environments
4.58_123.0444m/z	0.448889	0.0101275	1.69517	g603:control	C15474	C15474	C7H6O2	M+H	43.1	58.2	2.70173	60.5934	Tropolone;	NA	NA	NA	123.044	NA	4.58223	1	map07216 Catecholamine transferase inhibitors
4.58_139.0398m/z	0.0613005	0.0162227	3.15853	g603:control	C04559	C04559	C7H8O4	M+H-H2O	40.4	8.62	5.21715	99.6369	4-Methylmuconolactone; 4-Carboxymethyl-4-methylbut-2-en-1,4-olide;	NA	NA	NA	139.04	NA	4.58223	1	map00623 Toluene degradation; map01120 Microbial metabolism in diverse environments
4.58_139.0398m/z	0.0613005	0.0162227	3.15853	g603:control	C18311	C18311	C7H8O4	M+H-H2O	40.4	8.62	5.21715	99.6369	4-Methyl-3-oxoadipate-enol-lactone;	NA	NA	NA	139.04	NA	4.58223	1	map00623 Toluene degradation; map01120 Microbial metabolism in diverse environments; map01220 Degradation of aromatic compounds
4.58_139.0398m/z	0.0613005	0.0162227	3.15853	g603:control	C04558	C04558	C7H8O4	M+H-H2O	40.4	8.62	5.21715	99.6369	3-Methylmuconolactone; 4-Carboxymethyl-3-methylbut-2-en-1,4-olide;	NA	NA	NA	139.04	NA	4.58223	1	map00623 Toluene degradation; map01120 Microbial metabolism in diverse environments; map01220 Degradation of aromatic compounds
4.58_290.0796n	0.0631373	0.0111547	3.20882	g603:control	C09030	C09030	C15H14O6	M+H, M+Na	43.6	22.2	1.77733	97.7862	Ptaeroglycol;	NA	NA	NA	291.087	290.08	4.58223	1	NULL
4.60_243.0659m/z	3.12428	0.0493027	1.79	g603:control	C09010	C09010	C14H12O5	M+H-H2O	38.8	0	2.67726	97.103	Khellin;	NA	NA	NA	243.066	NA	4.59652	1	map01060 Biosynthesis of plant secondary metabolites
4.60_473.1055m/z	3.25671	0.0182442	1.99357	g603:control	C17675	C17675	C21H22O11	M+Na	47.7	44.3	0.217634	94.4071	Neocarthamin;	NA	NA	NA	473.106	NA	4.59652	1	NULL
4.63_138.0558m/z	0.408928	0.0456599	1.61609	g603:control	C15533	C15533	C4H8FNO3	M+H	30.5	0	-2.3412	55.1341	4-Fluoro-L-threonine;	NA	NA	NA	138.056	NA	4.6251	1	NULL
4.67_103.0544m/z	3.52307	0.0198085	2.13845	g603:control	C07113	C07113	C8H8O	M+H-H2O	39.4	0	1.51762	98.9865	Acetophenone; 1-Phenylethanone; Phenyl methyl ketone; Acetylbenzene; Methyl phenyl ketone;	NA	NA	NA	103.054	NA	4.66795	1	map00642 Ethylbenzene degradation; map01120 Microbial metabolism in diverse environments; map01220 Degradation of aromatic compounds
4.67_103.0544m/z	3.52307	0.0198085	2.13845	g603:control	C07209	C07209	C8H8O	M+H-H2O	39.4	0	1.51762	98.9865	3-Methylbenzaldehyde; m-Tolualdehyde;	NA	NA	NA	103.054	NA	4.66795	1	map00622 Xylene degradation; map01100 Metabolic pathways; map01120 Microbial metabolism in diverse environments; map01220 Degradation of aromatic compounds
4.67_103.0544m/z	3.52307	0.0198085	2.13845	g603:control	C07214	C07214	C8H8O	M+H-H2O	39.4	0	1.51762	98.9865	2-Methylbenzaldehyde; o-Toluic aldehyde; 2-Formyltoluene; o-Tolualdehyde;	NA	NA	NA	103.054	NA	4.66795	1	map00622 Xylene degradation; map01100 Metabolic pathways; map01120 Microbial metabolism in diverse environments; map01220 Degradation of aromatic compounds
4.67_103.0544m/z	3.52307	0.0198085	2.13845	g603:control	C06758	C06758	C8H8O	M+H-H2O	39.4	0	1.51762	98.9865	p-Tolualdehyde; p-Methylbenzaldehyde; 4-Methylbenzaldehyde; 4-Toluylaldehyde; p-Formyltoluene;	NA	NA	NA	103.054	NA	4.66795	1	map00622 Xylene degradation; map01100 Metabolic pathways; map01120 Microbial metabolism in diverse environments; map01220 Degradation of aromatic compounds
4.67_131.0494m/z	2.70203	0.0165041	1.92467	g603:control	C17268	C17268	C9H8O2	M+H-H2O	39.2	0	1.83145	98.358	Pyruvophenone; 1-Phenyl-1,2-propanedione;	NA	NA	NA	131.049	NA	4.66795	1	map00360 Phenylalanine metabolism; map01063 Biosynthesis of alkaloids derived from shikimate pathway; map01100 Metabolic pathways
4.67_131.0494m/z	2.70203	0.0165041	1.92467	g603:control	C07720	C07720	C9H8O2	M+H-H2O	39.2	0	1.83145	98.358	3-Hydroxy-1-indanone;	NA	NA	NA	131.049	NA	4.66795	1	map00624 Polycyclic aromatic hydrocarbon degradation; map01120 Microbial metabolism in diverse environments
4.67_131.0494m/z	2.70203	0.0165041	1.92467	g603:control	C10438	C10438	C9H8O2	M+H-H2O	39.2	0	1.83145	98.358	Cinnamic acid; Benzeneacrylic acid;	NA	NA	NA	131.049	NA	4.66795	1	NULL
4.67_131.0494m/z	2.70203	0.0165041	1.92467	g603:control	C07728	C07728	C9H8O2	M+H-H2O	39.2	0	1.83145	98.358	3-Isochromanone; 1,4-Dihydro-3H-2-benzopyran-3-one;	NA	NA	NA	131.049	NA	4.66795	1	map00624 Polycyclic aromatic hydrocarbon degradation; map01120 Microbial metabolism in diverse environments
4.71_757.2179m/z	3.97753	0.0493027	1.93087	g603:control	C19198	C19198	C39H41N3NaO6S2+	M+Na	34.3	0	-6.54713	79.0334	Benzyl violet 4B; Benzyl violet;	NA	NA	NA	757.218	NA	4.71082	1	NULL
4.77_341.1364m/z	2.07054	0.0467581	1.48552	g603:control	C09981	C09981	C18H22O5	M+Na	47.6	51	1.482	88.8264	Zearalenone;	NA	NA	NA	341.136	NA	4.76797	1	NULL
4.77_413.0914m/z	3.52806	0.0265836	2.05962	g603:control	C18591	C18591	C22H18N2O4	M+K	37.9	5.09	4.16961	89.062	Famoxadone;	NA	NA	NA	413.091	NA	4.76797	1	NULL
4.77_561.1932m/z	3.79425	0.0375464	2.04131	g603:control	C10876	C10876	C28H34O13	M+H-H2O	36.6	14.7	-5.92934	75.2756	Podorhizol beta-D-glucoside;	NA	NA	NA	561.193	NA	4.76797	1	NULL
4.82_949.3261m/z	9.83716	0.00705684	2.82807	g603:control	C17680	C17680	C41H56O25	M+H	36.7	5.79	8.22807	86.8047	Magnoloside C;	NA	NA	NA	949.326	NA	4.81725	1	NULL
4.86_409.1838m/z	0.638988	0.0375544	1.20708	g603:control	C08337	C08337	C16H25NO10	M+NH4	36.9	0	5.31777	90.7841	Proacaciberin;	NA	NA	NA	409.184	NA	4.86012	1	NULL
4.89_141.0552m/z	0.473554	0.0472223	1.58759	g603:control	C04815	C04815	C7H10O4	M+H-H2O	53	71.1	3.48226	98.0859	5-D-(5/6)-5-C-(Hydroxymethyl)-2,6-dihydroxycyclohex-2-en-1-one; 5D-(5/6)-5-C-(Hydroxymethyl)-2,6-dihydroxy-2-cyclohexen-1-one;	NA	NA	NA	141.055	NA	4.88868	1	NULL
4.90_663.1864m/z	2.51641	0.0323036	1.71357	g603:control	C17528	C17528	C29H36O16	M+Na	40	18	-4.88249	87.6607	beta-Hydroxyacteoside;	NA	NA	NA	663.186	NA	4.90298	1	NULL
4.90_663.1864m/z	2.51641	0.0323036	1.71357	g603:control	C10499	C10499	C29H36O16	M+Na	40	18	-4.88249	87.6607	Suspensaside;	NA	NA	NA	663.186	NA	4.90298	1	NULL
4.90_663.1864m/z	2.51641	0.0323036	1.71357	g603:control	C10485	C10485	C29H36O16	M+Na	40	18	-4.88249	87.6607	Plantamajoside;	NA	NA	NA	663.186	NA	4.90298	1	NULL
4.95_131.0497m/z	3.07201	0.0059788	2.12037	g603:control	C10438	C10438	C9H8O2	M+H-H2O	38.9	0	3.48683	98.5994	Cinnamic acid; Benzeneacrylic acid;	NA	NA	NA	131.05	NA	4.94583	1	NULL
4.95_131.0497m/z	3.07201	0.0059788	2.12037	g603:control	C17268	C17268	C9H8O2	M+H-H2O	38.9	0	3.48683	98.5994	Pyruvophenone; 1-Phenyl-1,2-propanedione;	NA	NA	NA	131.05	NA	4.94583	1	map00360 Phenylalanine metabolism; map01063 Biosynthesis of alkaloids derived from shikimate pathway; map01100 Metabolic pathways
4.95_131.0497m/z	3.07201	0.0059788	2.12037	g603:control	C07728	C07728	C9H8O2	M+H-H2O	38.9	0	3.48683	98.5994	3-Isochromanone; 1,4-Dihydro-3H-2-benzopyran-3-one;	NA	NA	NA	131.05	NA	4.94583	1	map00624 Polycyclic aromatic hydrocarbon degradation; map01120 Microbial metabolism in diverse environments
4.95_131.0497m/z	3.07201	0.0059788	2.12037	g603:control	C07720	C07720	C9H8O2	M+H-H2O	38.9	0	3.48683	98.5994	3-Hydroxy-1-indanone;	NA	NA	NA	131.05	NA	4.94583	1	map00624 Polycyclic aromatic hydrocarbon degradation; map01120 Microbial metabolism in diverse environments
4.95_163.0755m/z	2.49409	0.0136876	1.92844	g603:control	C00590	C00590	C10H12O3	M+H-H2O	38.9	0	0.582521	95.2541	Coniferyl alcohol; Coniferol; 4-(3-Hydroxy-1-propenyl)-2-methoxyphenol; trans-Coniferyl alcohol;	NA	NA	NA	163.075	NA	4.94583	1	map00940 Phenylpropanoid biosynthesis; map01061 Biosynthesis of phenylpropanoids; map01100 Metabolic pathways; map01110 Biosynthesis of secondary metabolites
4.95_163.0755m/z	2.49409	0.0136876	1.92844	g603:control	C20343	C20343	C10H12O3	M+H-H2O	38.9	0	0.582521	95.2541	Isopropylparaben; Isopropyl 4-hydroxybenzoate;	NA	NA	NA	163.075	NA	4.94583	1	NULL
4.95_163.0755m/z	2.49409	0.0136876	1.92844	g603:control	C15475	C15475	C10H12O3	M+H-H2O	38.9	0	0.582521	95.2541	U 0521;	NA	NA	NA	163.075	NA	4.94583	1	map07216 Catecholamine transferase inhibitors
4.95_367.1864m/z	0.368362	0.0467581	1.99824	g603:control	C10375	C10375	C18H23NO6	M+NH4	39.1	1.47	0.121023	94.3353	Riddelline; 18-Hydroxyseneciphylline;	NA	NA	NA	367.186	NA	4.94583	1	NULL
4.97_611.1586m/z	0.482758	0.0427966	1.63269	g603:control	C05625	C05625	C27H30O16	M+H	36.1	5.57	-3.45495	79.1438	Rutin; 3-[[6-O-(6-Deoxy-alpha-L-mannopyranosyl)-beta-D-glucopyranosyl]oxy]-2-(3,4-dihydroxyphenyl)-5,7-dihydroxy-4H-1-benzopyran-4-one; Quercetin 3-rutinoside; Rutoside; Phytomelin;	NA	NA	NA	611.159	NA	4.97442	1	map00944 Flavone and flavonol biosynthesis; map01100 Metabolic pathways; map01110 Biosynthesis of secondary metabolites
4.99_345.1696m/z	0.534369	0.0491492	1.35886	g603:control	C09395	C09395	C20H26O6	M+H-H2O	47.4	48.7	-0.197938	88.4722	Deacetyleupaserrin;	NA	NA	NA	345.17	NA	4.9887	1	NULL
5.02_303.0489m/z	0.367207	0.0182513	1.83145	g603:control	C10072	C10072	C15H10O7	M+H	40.2	9.1	-3.35981	95.9458	6-Hydroxyluteolin; 5,6,7,3',4'-Pentahydroxyflavone;	NA	NA	NA	303.049	NA	5.01727	1	NULL
5.02_303.0489m/z	0.367207	0.0182513	1.83145	g603:control	C10068	C10068	C15H10O7	M+H	40.2	9.1	-3.35981	95.9458	6-Hydroxykaempferol;	NA	NA	NA	303.049	NA	5.01727	1	NULL
5.02_311.1279m/z	1.71981	0.0347745	1.27087	g603:control	C15051	C15051	C19H18O4	M+H	40.2	11.7	0.408292	89.8562	7-Hydroxy-3-(4-methoxyphenyl)-4-propyl-2H-1-benzopyran-2-one; 7-Hydroxy-3-(4-methoxyphenyl)-4-propylcoumarin;	NA	NA	NA	311.128	NA	5.01727	1	NULL
5.05_219.1021m/z	3.11504	0.0330415	1.85749	g603:control	C08744	C08744	C13H14O3	M+H	41.3	16.7	2.2245	92.3258	Dihydroeuparin; 6-Hydroxytremetone;	NA	NA	NA	219.102	NA	5.04585	1	NULL
5.05_219.1021m/z	3.11504	0.0330415	1.85749	g603:control	C09006	C09006	C13H14O3	M+H	41.3	16.7	2.2245	92.3258	Eupatoriochromene; 1-(7-Hydroxy-2,2-dimethyl-2H-1-benzopyran-6-yl)-ethanone;	NA	NA	NA	219.102	NA	5.04585	1	NULL
5.06_741.2641m/z	1.95134	0.0309949	1.46521	g603:control	C12750	C12750	C32H46N8O6S2	M+K	38.9	25.2	3.9379	74.0108	Bisibuthiamine; Sulbutiamine;	NA	NA	NA	741.264	NA	5.06013	1	NULL
5.07_617.1768m/z	1.84897	0.0227027	1.3753	g603:control	C07389	C07389	C34H30N2O6S	M+Na	33.7	0	8.647	78.2539	Pyrantel pamoate;	NA	NA	NA	617.177	NA	5.07442	1	NULL
5.09_490.2855m/z	0.538532	0.0395109	1.38999	g603:control	C05150	C05150	C28H41N3O2	M+K	37.7	0	5.46581	94.7763	Teleocidin B-1; (4S,7S,10S,13R)-13-Ethenyl-1,3,4,5,7,8,10,11,12,13-decahydro-4-(hydroxymethyl)-8,10,13-trimethyl-7,10-diisopropyl-6H-benzo[g][1,4]diazonino[7,6,5-cd]indol-6-one;	NA	NA	NA	490.286	NA	5.0887	1	NULL
5.15_219.1021m/z	2.24645	0.0161362	1.68399	g603:control	C08979	C08979	C13H14O3	M+H	39.1	7.89	2.48583	90.3963	Toxol;	NA	NA	NA	219.102	NA	5.14585	1	NULL
5.15_636.1732m/z	1.84185	0.0207156	1.429	g603:control	C08161	C08161	C32H36ClNO8	M+K	32.7	0	-4.8979	69.1544	Clomiphene citrate; Clomifene citrate;	NA	NA	NA	636.173	NA	5.14585	1	NULL
5.17_163.0757m/z	2.04026	0.00653854	1.71108	g603:control	C00590	C00590	C10H12O3	M+H-H2O	37.9	0	1.65418	91.3465	Coniferyl alcohol; Coniferol; 4-(3-Hydroxy-1-propenyl)-2-methoxyphenol; trans-Coniferyl alcohol;	NA	NA	NA	163.076	NA	5.16657	1	map00940 Phenylpropanoid biosynthesis; map01061 Biosynthesis of phenylpropanoids; map01100 Metabolic pathways; map01110 Biosynthesis of secondary metabolites
5.17_163.0757m/z	2.04026	0.00653854	1.71108	g603:control	C15475	C15475	C10H12O3	M+H-H2O	37.9	0	1.65418	91.3465	U 0521;	NA	NA	NA	163.076	NA	5.16657	1	map07216 Catecholamine transferase inhibitors
5.17_163.0757m/z	2.04026	0.00653854	1.71108	g603:control	C20343	C20343	C10H12O3	M+H-H2O	37.9	0	1.65418	91.3465	Isopropylparaben; Isopropyl 4-hydroxybenzoate;	NA	NA	NA	163.076	NA	5.16657	1	NULL
5.17_641.2003m/z	2.17758	0.0215028	1.68997	g603:control	C10685	C10685	C37H34N2O6	M+K	36.6	0	-7.5661	91.6783	Glycobismine A;	NA	NA	NA	641.2	NA	5.16657	1	NULL
5.17_679.1878m/z	3.10232	0.0199992	1.87729	g603:control	C10466	C10466	C29H36O17	M+Na	34.9	0	5.00267	80.293	Hellicoside;	NA	NA	NA	679.188	NA	5.16657	1	NULL
5.17_765.1797m/z	3.33479	0.012387	2.04681	g603:control	C10175	C10175	C32H38O20	M+Na	35.2	0	-6.98161	83.8336	Quercetin 3-(2G-xylosylrutinoside);	NA	NA	NA	765.18	NA	5.16657	1	map00944 Flavone and flavonol biosynthesis
5.18_133.0649m/z	1.49704	0.0173061	1.29762	g603:control	C02646	C02646	C9H10O2	M+H-H2O	55.3	96.2	0.404559	80.5797	4-Coumaryl alcohol; 4-Hydroxycinnamyl alcohol; p-Coumaryl alcohol;	NA	NA	NA	133.065	NA	5.18087	1	map00940 Phenylpropanoid biosynthesis; map01061 Biosynthesis of phenylpropanoids; map01100 Metabolic pathways; map01110 Biosynthesis of secondary metabolites
5.18_161.0599m/z	1.50748	0.017316	1.25345	g603:control	C02666	C02666	C10H10O3	M+H-H2O	40.3	22.6	1.1393	80.1822	Coniferyl aldehyde; Coniferaldehyde; 4-Hydroxy-3-methoxycinnamaldehyde; Ferulaldehyde;	NA	NA	NA	161.06	NA	5.18087	1	map00940 Phenylpropanoid biosynthesis; map01061 Biosynthesis of phenylpropanoids; map01100 Metabolic pathways; map01110 Biosynthesis of secondary metabolites
5.18_193.0865m/z	1.54172	0.0427966	1.32944	g603:control	C20465	C20465	C11H12O3	M+H	43.3	23.3	3.17169	96.7479	Coumaryl acetate;	NA	NA	NA	193.087	NA	5.18087	1	map00940 Phenylpropanoid biosynthesis
5.20_771.2815m/z	1.91225	0.0134555	1.46012	g603:control	C19955	C19955	C36H45ClN6O12	M+H-H2O	41.7	32.5	8.0858	84.8185	Phomopsin A;	NA	NA	NA	771.281	NA	5.19515	1	NULL
5.21_341.1369m/z	1.71564	0.0144259	1.35084	g603:control	C09981	C09981	C18H22O5	M+Na	42.7	41.1	2.92441	75.6383	Zearalenone;	NA	NA	NA	341.137	NA	5.20943	1	NULL
5.21_741.2676m/z	1.98425	0.00799105	1.53877	g603:control	C12750	C12750	C32H46N8O6S2	M+K	34.1	14.4	8.99114	65.9296	Bisibuthiamine; Sulbutiamine;	NA	NA	NA	741.268	NA	5.20943	1	NULL
5.22_137.0602m/z	1.99755	0.0209522	1.52582	g603:control	C06317	C06317	C8H10O3	M+H-H2O	38.3	0	3.34867	95.3642	Vanillyl alcohol; 4-Hydroxy-3-methoxy-benzenemethanol; 4-Hydroxy-3-methoxybenzyl alcohol; 4-Hydroxy-3-methoxybenzenemethanol;	NA	NA	NA	137.06	NA	5.22372	1	map00627 Aminobenzoate degradation; map01120 Microbial metabolism in diverse environments
5.22_137.0602m/z	1.99755	0.0209522	1.52582	g603:control	C10787	C10787	C8H10O3	M+H-H2O	38.3	0	3.34867	95.3642	2,6-Dimethoxyphenol; Pyrogallol 1,3-dimethyl ether;	NA	NA	NA	137.06	NA	5.22372	1	NULL
5.22_172.0531n	1.8064	0.0173641	1.38147	g603:control	C14101	C14101	C11H8O2	M+H, M+NH4	30.1	0	4.0136	54.9639	2-Naphthoic acid; 2-Naphthalenecarboxylic acid; beta-Naphthoic acid;	NA	NA	NA	190.065	172.053	5.22372	1	map00626 Naphthalene degradation; map01120 Microbial metabolism in diverse environments; map01220 Degradation of aromatic compounds
5.22_172.0531n	1.8064	0.0173641	1.38147	g603:control	C14091	C14091	C11H8O2	M+H, M+NH4	30.1	0	4.0136	54.9639	1-Naphthoic acid; 1-Carboxynaphthalene; alpha-Naphthoic acid;	NA	NA	NA	190.065	172.053	5.22372	1	map00626 Naphthalene degradation; map01120 Microbial metabolism in diverse environments; map01220 Degradation of aromatic compounds
5.22_172.0531n	1.8064	0.0173641	1.38147	g603:control	C08446	C08446	C11H8O2	M+H, M+NH4	30.1	0	4.0136	54.9639	Dehydromatricaria ester; (E)-2-Decene-4,6,8-triynoic acid methyl ester;	NA	NA	NA	190.065	172.053	5.22372	1	NULL
5.22_172.0531n	1.8064	0.0173641	1.38147	g603:control	C08774	C08774	C11H8O2	M+H, M+NH4	30.1	0	4.0136	54.9639	(Z)-2-Decene-4,6,8-triynoic acid methylester;	NA	NA	NA	190.065	172.053	5.22372	1	NULL
5.22_172.0531n	1.8064	0.0173641	1.38147	g603:control	C05377	C05377	C11H8O2	M+H, M+NH4	30.1	0	4.0136	54.9639	Menadione; Vitamin K3; 2-Methyl-1,4-naphthoquinone;	NA	NA	NA	190.065	172.053	5.22372	1	map04977 Vitamin digestion and absorption
5.22_172.0531n	1.8064	0.0173641	1.38147	g603:control	C11427	C11427	C11H8O2	M+H, M+NH4	30.1	0	4.0136	54.9639	1-Hydroxy-2-naphthaldehyde;	NA	NA	NA	190.065	172.053	5.22372	1	map00624 Polycyclic aromatic hydrocarbon degradation; map01100 Metabolic pathways; map01120 Microbial metabolism in diverse environments; map01220 Degradation of aromatic compounds
5.22_311.1279m/z	1.48932	0.0173061	1.15253	g603:control	C11156	C11156	C14H16ClN3O2	M+NH4	35.1	0	3.18556	79.4382	Triadimefon;	NA	NA	NA	311.128	NA	5.22372	1	NULL
5.22_355.1183m/z	1.79152	0.0207156	1.36681	g603:control	C10207	C10207	C20H18O6	M+H	37.1	12.7	1.86051	74.9323	Cyclokievitone;	NA	NA	NA	355.118	NA	5.22372	1	NULL
5.22_369.1303m/z	1.59501	0.0401349	1.24976	g603:control	C09512	C09512	C19H22O6	M+Na	41.4	26.7	-1.57258	82.1217	Molephantin;	NA	NA	NA	369.13	NA	5.22372	1	NULL
5.22_405.0974m/z	2.20605	0.0309949	1.51299	g603:control	C12420	C12420	C21H18O7	M+Na	44.4	35.7	7.60789	94.8003	12-Deoxyaklanonic acid;	NA	NA	NA	405.097	NA	5.22372	1	map01057 Biosynthesis of type II polyketide products; map01130 Biosynthesis of antibiotics
5.22_931.3181m/z	4.07429	0.0377257	2.29672	g603:control	C06407	C06407	C44H52N4O17	M+Na	37.8	35.4	-4.29453	58.5584	Precorrin 4;	NA	NA	NA	931.318	NA	5.22372	1	map00860 Porphyrin and chlorophyll metabolism; map01100 Metabolic pathways
5.25_419.1283m/z	1.46675	0.0346389	1.036	g603:control	C15050	C15050	C23H24O5	M+K	33.6	18.3	7.2663	58.0554	2,2-Dimethyl-3-[4-(acetyloxy)phenyl]-4-ethyl-2H-1-benzopyran-7-ol acetate; 4-Ethyl-3-(p-hydroxyphenyl)-2,2-dimethyl-2H-1-benzopyran-7-ol diacetate;	NA	NA	NA	419.128	NA	5.2523	1	NULL
5.27_371.1431m/z	1.50108	0.0173061	1.16506	g603:control	C15147	C15147	C20H25FO3	M+K	40	16	3.66588	88.1595	9-Fluoro-11beta-hydroxy-16alpha-methylandrosta-1,4-diene-3,17-dione;	NA	NA	NA	371.143	NA	5.26658	1	NULL
5.27_371.1431m/z	1.50108	0.0173061	1.16506	g603:control	C14885	C14885	C20H25FO3	M+K	40	16	3.66588	88.1595	9-Fluoro-11beta-hydroxy-16beta-methylandrosta-1,4-diene-3,17-dione;	NA	NA	NA	371.143	NA	5.26658	1	NULL
5.27_667.2564m/z	2.00727	0.0195205	1.48461	g603:control	C18098	C18098	C35H40N4O7	M+K	32.3	5.13	5.71078	62.8257	Primary fluorescent chlorophyll catabolite;	NA	NA	NA	667.256	NA	5.26658	1	map00860 Porphyrin and chlorophyll metabolism; map01110 Biosynthesis of secondary metabolites
5.41_266.1672n	0.590986	0.0401349	1.31655	g603:control	C14439	C14439	C12H27O4P	M+H-H2O, M+H	36.2	0	9.23526	90.9722	Tributyl phosphate; TBP;	NA	NA	NA	267.175	266.167	5.40945	1	NULL
5.41_312.1730n	0.582541	0.0385137	1.33103	g603:control	C20211	C20211	C20H24O3	M+H-H2O, M+H	40.6	7.16	1.4518	97.5907	Yakuchinone A; Yakuchinone-A;	NA	NA	NA	313.18	312.173	5.40945	1	NULL
5.41_344.1987n	0.566563	0.0486976	1.36557	g603:control	C15208	C15208	C21H28O4	M+H, M+Na	40.9	9.41	-0.102988	94.9988	Bisphenol A bis(2-hydroxypropyl) ether; Bisphenol A propoxylate; 2,2-Bis[4-(2-hydroxy-2-methylethoxy)phenyl]propane;	NA	NA	NA	367.212	344.199	5.40945	1	NULL
5.42_163.0753m/z	2.62843	0.00740527	2.05488	g603:control	C10490	C10490	C10H10O2	M+H	39.3	0	-0.411741	96.8046	Safrole;	NA	NA	NA	163.075	NA	5.42373	1	NULL
5.42_163.0753m/z	2.62843	0.00740527	2.05488	g603:control	C06205	C06205	C10H10O2	M+H	39.3	0	-0.411741	96.8046	1,2-Dihydronaphthalene-1,2-diol;	NA	NA	NA	163.075	NA	5.42373	1	map00980 Metabolism of xenobiotics by cytochrome P450
5.42_163.0753m/z	2.62843	0.00740527	2.05488	g603:control	C10472	C10472	C10H10O2	M+H	39.3	0	-0.411741	96.8046	Isosafrole;	NA	NA	NA	163.075	NA	5.42373	1	NULL
5.42_163.0753m/z	2.62843	0.00740527	2.05488	g603:control	C04314	C04314	C10H10O2	M+H	39.3	0	-0.411741	96.8046	cis-1,2-Dihydronaphthalene-1,2-diol; (1R,2S)-1,2-Dihydronaphthalene-1,2-diol;	NA	NA	NA	163.075	NA	5.42373	1	map00626 Naphthalene degradation; map01100 Metabolic pathways; map01120 Microbial metabolism in diverse environments; map01220 Degradation of aromatic compounds
5.42_163.0753m/z	2.62843	0.00740527	2.05488	g603:control	C15419	C15419	C10H10O2	M+H	39.3	0	-0.411741	96.8046	trans-2-Phenylcyclopropanecarboxylic acid;	NA	NA	NA	163.075	NA	5.42373	1	NULL
5.42_163.0753m/z	2.62843	0.00740527	2.05488	g603:control	C04514	C04514	C10H10O2	M+H	39.3	0	-0.411741	96.8046	(1S,2S)-1,2-Dihydronaphthalene-1,2-diol; trans-1,2-Dihydronaphthalene-1,2-diol;	NA	NA	NA	163.075	NA	5.42373	1	NULL
5.44_307.1742m/z	0.686993	0.0426144	1.08525	g603:control	C19843	C19843	C10H19N5O5	M+NH4	38.1	0	6.03228	97.6168	L-Asp(4-L-Arg);	NA	NA	NA	307.174	NA	5.43802	1	NULL
5.44_436.0702m/z	9.61571	0.00356591	2.83923	g603:control	C06923	C06923	C19H18ClN3O5S	M+H	32.6	0	-6.02651	69.6549	Cloxacillin;	NA	NA	NA	436.07	NA	5.43802	1	NULL
5.45_249.1123m/z	1.53011	0.0328339	1.18412	g603:control	C10487	C10487	C14H16O4	M+H	33.5	0	0.689323	68.1268	Prenyl caffeate;	NA	NA	NA	249.112	NA	5.4523	1	NULL
5.45_249.1123m/z	1.53011	0.0328339	1.18412	g603:control	C12456	C12456	C14H16O4	M+H	33.5	0	0.689323	68.1268	3-Dimethylallyl-4-hydroxyphenylpyruvate; 3-[4-Hydroxy-3-(2-methylprop-1-en-1-yl)phenyl]-2-oxopropanoate;	NA	NA	NA	249.112	NA	5.4523	1	map00401 Novobiocin biosynthesis; map01130 Biosynthesis of antibiotics
5.45_249.1123m/z	1.53011	0.0328339	1.18412	g603:control	C20426	C20426	C14H16O4	M+H	33.5	0	0.689323	68.1268	Mycorradicin;	NA	NA	NA	249.112	NA	5.4523	1	NULL
5.45_249.1123m/z	1.53011	0.0328339	1.18412	g603:control	C16788	C16788	C14H16O4	M+H	33.5	0	0.689323	68.1268	Pyriculol;	NA	NA	NA	249.112	NA	5.4523	1	NULL
5.47_1025.3224n	3.9903	0.0150727	2.21382	g603:control	C16163	C16163	C39H62N7O17P3S	M+NH4, M+Na	34.1	7.78	8.56969	72.4533	(6Z,9Z,12Z,15Z)-Octadecatetraenoyl-CoA; Stearidonoyl-CoA;	NA	NA	NA	1048.32	1025.32	5.4666	1	map01040 Biosynthesis of unsaturated fatty acids; map01212 Fatty acid metabolism
5.47_565.1275m/z	2.9675	0.011706	1.91243	g603:control	C09114	C09114	C24H30O13	M+K	36.5	3.63	-8.22832	87.9442	Inumakilactone A glycoside;	NA	NA	NA	565.127	NA	5.4666	1	NULL
5.48_409.1120m/z	2.60735	0.0400764	1.68474	g603:control	C09011	C09011	C19H20O10	M+H	32.2	3.27	-2.31323	60.5779	Khellol glucoside; Khelloside;	NA	NA	NA	409.112	NA	5.48088	1	NULL
5.50_908.3179m/z	2.3083	0.0426144	1.55644	g603:control	C11724	C11724	C45H44Cl2N10O6	M+NH4	29.4	0	2.06044	49.4122	Cycloguanil pamoate;	NA	NA	NA	908.318	NA	5.5016	1	NULL
5.52_1021.2859m/z	3.63546	0.020993	2.2581	g603:control	C16337	C16337	C35H56N7O19P3S	M+NH4	36.4	3.22	-4.31816	83.8133	3-Hydroxy-OPC4-CoA;	NA	NA	NA	1021.29	NA	5.51588	1	NULL
5.52_137.0602m/z	2.76125	0.0135807	1.81392	g603:control	C10700	C10700	C8H8O2	M+H	49.8	56.3	3.78109	97.2985	4'-Hydroxyacetophenone; (4-Hydroxyphenyl)ethan-1-one;	NA	NA	NA	137.06	NA	5.51588	1	map00363 Bisphenol degradation; map01100 Metabolic pathways; map01120 Microbial metabolism in diverse environments
5.52_137.0602m/z	2.76125	0.0135807	1.81392	g603:control	C07086	C07086	C8H8O2	M+H	49.8	56.3	3.78109	97.2985	Phenylacetic acid; Benzylformic acid; Phenylacetate; Benzeneacetic acid;	NA	NA	NA	137.06	NA	5.51588	1	map00360 Phenylalanine metabolism; map00643 Styrene degradation; map01100 Metabolic pathways; map01120 Microbial metabolism in diverse environments
5.52_137.0602m/z	2.76125	0.0135807	1.81392	g603:control	C03765	C03765	C8H8O2	M+H	49.8	56.3	3.78109	97.2985	4-Hydroxyphenylacetaldehyde; 2-(4-Hydroxyphenyl)acetaldehyde;	NA	NA	NA	137.06	NA	5.51588	1	map00350 Tyrosine metabolism; map00950 Isoquinoline alkaloid biosynthesis; map01060 Biosynthesis of plant secondary metabolites; map01063 Biosynthesis of alkaloids derived from shikimate pathway; map01110 Biosynthesis of secondary metabolites
5.53_1021.3727m/z	4.135	0.0215028	2.49105	g603:control	C05272	C05272	C37H64N7O17P3S	M+NH4	33	0	9.58399	75.5884	trans-Hexadec-2-enoyl-CoA; trans-2-Hexadecenoyl-CoA; (2E)-Hexadecenoyl-CoA;	NA	NA	NA	1021.37	NA	5.53018	1	map00062 Fatty acid elongation; map00071 Fatty acid degradation; map01100 Metabolic pathways; map01212 Fatty acid metabolism
5.53_1021.3727m/z	4.135	0.0215028	2.49105	g603:control	C21072	C21072	C37H64N7O17P3S	M+NH4	33	0	9.58399	75.5884	Palmitoleoyl-CoA; (9Z)-Hexadec-9-enoyl-CoA;	NA	NA	NA	1021.37	NA	5.53018	1	NULL
5.53_1021.3727m/z	4.135	0.0215028	2.49105	g603:control	C20998	C20998	C37H64N7O17P3S	M+NH4	33	0	9.58399	75.5884	(11Z)-Hexadec-11-enoyl-CoA;	NA	NA	NA	1021.37	NA	5.53018	1	NULL
5.53_1021.3727m/z	4.135	0.0215028	2.49105	g603:control	C20997	C20997	C37H64N7O17P3S	M+NH4	33	0	9.58399	75.5884	(14Z)-Hexadec-14-enoyl-CoA;	NA	NA	NA	1021.37	NA	5.53018	1	NULL
5.53_1021.3727m/z	4.135	0.0215028	2.49105	g603:control	C20996	C20996	C37H64N7O17P3S	M+NH4	33	0	9.58399	75.5884	(14E)-Hexadec-14-enoyl-CoA;	NA	NA	NA	1021.37	NA	5.53018	1	NULL
5.53_275.0917m/z	1.60197	0.0374476	1.3303	g603:control	C12122	C12122	C15H14O5	M+H	50	57.6	1.06885	93.7557	Luteoliflavan;	NA	NA	NA	275.092	NA	5.53018	1	NULL
5.54_345.0969m/z	4.47105	0.04912	2.02109	g603:control	C10101	C10101	C18H16O7	M+H	50.2	60.8	0.176927	90.5013	(-)-Usnic acid; (S)-Usnic acid; (S)-Usnate;	NA	NA	NA	345.097	NA	5.54447	1	NULL
5.57_519.1151m/z	2.92482	0.0427966	1.74995	g603:control	C14804	C14804	C20H24N4O9S	M+Na	40.7	34.4	-1.0714	70.3674	1-Nitro-7-glutathionyl-8-hydroxy-7,8-dihydronaphthalene;	NA	NA	NA	519.115	NA	5.57303	1	map00980 Metabolism of xenobiotics by cytochrome P450
5.57_519.1151m/z	2.92482	0.0427966	1.74995	g603:control	C14805	C14805	C20H24N4O9S	M+Na	40.7	34.4	-1.0714	70.3674	1-Nitro-5-hydroxy-6-glutathionyl-5,6-dihydronaphthalene;	NA	NA	NA	519.115	NA	5.57303	1	map00980 Metabolism of xenobiotics by cytochrome P450
5.59_248.0719n	4.65183	0.0368222	2.09172	g603:control	C19290	C19290	C11H11ClN5	M+Na, M+K	33.3	0	6.53886	73.8412	Phenazopyridine hydrochloride;	NA	NA	NA	287.055	248.072	5.58732	1	NULL
5.59_733.2001m/z	2.79889	0.0299116	1.6922	g603:control	C01201	C01201	C21H35N9O15P2	M+NH4	34.5	0.572	-9.14655	82.0841	N(omega)-(ADP-D-ribosyl)-L-arginine; Nomega-(ADP-D-ribosyl)-L-arginine;	NA	NA	NA	733.2	NA	5.58732	1	NULL
5.62_355.1180m/z	2.52206	0.00868594	1.76781	g603:control	C20499	C20499	C20H20O7	M+H-H2O	38.4	15.8	0.97638	77.5764	(1'S)-Averantin; 1,3,6,8-Tetrahydroxy-[(1S)-2-hydroxyhexyl]-9,10-anthraquinone;	NA	NA	NA	355.118	NA	5.6159	1	map00254 Aflatoxin biosynthesis
5.63_325.1076m/z	2.72281	0.019323	1.80664	g603:control	C14472	C14472	C19H18O6	M+H-H2O	43	32.5	1.64662	84.6925	4',5,6,7-Tetramethoxyflavone; Tetra-O-methylscutellarein;	NA	NA	NA	325.108	NA	5.63018	1	NULL
5.63_337.1075m/z	3.40267	0.0232435	1.90703	g603:control	C10207	C10207	C20H18O6	M+H-H2O	57.2	94	1.35925	93.8147	Cyclokievitone;	NA	NA	NA	337.108	NA	5.63018	1	NULL
5.63_357.1338m/z	2.1992	0.0123971	1.62228	g603:control	C09351	C09351	C20H22O7	M+H-H2O	45.3	48.4	1.4974	79.8249	Budlein A;	NA	NA	NA	357.134	NA	5.63018	1	NULL
5.63_417.1547m/z	1.62679	0.0115589	1.3004	g603:control	C09401	C09401	C22H26O9	M+H-H2O	40.6	46.7	0.783225	57.31	Eleganin;	NA	NA	NA	417.155	NA	5.63018	1	NULL
5.64_345.0982m/z	3.47656	0.0130565	1.985	g603:control	C10101	C10101	C18H16O7	M+H	38	4.15	3.97317	90.5651	(-)-Usnic acid; (S)-Usnic acid; (S)-Usnate;	NA	NA	NA	345.098	NA	5.64447	1	NULL
5.64_529.1685m/z	1.85484	0.0402789	1.35144	g603:control	C04194	C04194	C27H30O12	M+H-H2O	34.9	11.8	-3.56354	66.7555	Flavonol 3-O-[alpha-L-rhamnosyl-(1->6)-beta-D-glucoside]; Flavonol 3-O-rutinoside;	NA	NA	NA	529.168	NA	5.64447	1	NULL
5.64_591.1731m/z	2.51802	0.016431	1.70337	g603:control	C10382	C10382	C28H32O15	M+H-H2O	44.1	37.9	3.74849	86.7039	Physcion 8-gentiobioside; Physcion diglucoside; Physcion 8-O-beta-D-gentiobioside;	NA	NA	NA	591.173	NA	5.64447	1	NULL
5.64_779.1740m/z	2.36819	0.0402789	1.57767	g603:control	C10178	C10178	C33H40O19	M+K	47.7	58.8	-7.49894	88.3593	Robinin;	NA	NA	NA	779.174	NA	5.64447	1	NULL
5.66_1131.3164m/z	12.1139	0.0207156	3.18502	g603:control	C08641	C08641	C51H53O28+	M+NH4	43	46.2	9.2364	78.8065	Gentiodelphin;	NA	NA	NA	1131.32	NA	5.65875	1	map00942 Anthocyanin biosynthesis
5.66_153.0186m/z	3.22025	0.0309949	1.88386	g603:control	C01424	C01424	C7H6O5	M+H-H2O	39.8	7.38	2.40643	94.6853	Gallate; Gallic acid; 3,4,5-Trihydroxybenzoic acid; 3,4,5-Trihydroxybenzoate; Pyrogallol-5-carboxylic acid;	NA	NA	NA	153.019	NA	5.65875	1	map00627 Aminobenzoate degradation; map01061 Biosynthesis of phenylpropanoids; map01120 Microbial metabolism in diverse environments
5.66_203.0353m/z	2.21748	0.0161362	1.60201	g603:control	C09964	C09964	C11H8O5	M+H-H2O	39.3	20.6	6.41777	83.2708	Purpurogallin;	NA	NA	NA	203.035	NA	5.65875	1	NULL
5.66_234.0535n	2.16988	0.0346389	1.53381	g603:control	C21001	C21001	C12H10O5	M+H-H2O, M+Na	38.8	50.4	2.99614	47.1012	2-O,3-Dimethylflaviolin;	NA	NA	NA	257.045	234.054	5.65875	1	NULL
5.66_317.0663m/z	2.95595	0.0227027	1.90077	g603:control	C04443	C04443	C16H12O7	M+H	49.1	51.4	2.16358	96.5583	3-O-Methylquercetin; 3',4',5,7-Tetrahydroxy-3-methoxyflavone; 3-Methoxy-5,7,3',4'-tetrahydroxyflavone;	NA	NA	NA	317.066	NA	5.65875	1	map00944 Flavone and flavonol biosynthesis
5.66_332.0658m/z	2.17722	0.0330415	1.57055	g603:control	C04684	C04684	C16H16NO6P	M+H-H2O	37.5	4.55	-6.92897	90.5475	m-Carboxyphenyl phenylacetamidomethylphosphonate;	NA	NA	NA	332.066	NA	5.65875	1	NULL
5.66_478.1118n	2.85328	0.0123613	1.87249	g603:control	C06571	C06571	C22H23ClN2O8	M+H, M+Na	36.8	13.3	-5.24188	76.7287	Chlortetracycline; 7-Chlorotetracycline; Aureomycin;	NA	NA	NA	479.119	478.112	5.65875	1	map00253 Tetracycline biosynthesis; map01057 Biosynthesis of type II polyketide products; map01130 Biosynthesis of antibiotics
5.66_624.1692n	2.38866	0.0352103	1.65379	g603:control	C03184	C03184	C34H32N4O4Zn	M+H, M+K, M+Na	28	0	-3.71234	44.584	Zinc protoporphyrin-9; Zinc protoporphyrin;	NA	NA	NA	625.176	624.169	5.65875	1	NULL
5.70_534.1013n	4.32053	0.019757	2.0834	g603:control	C10103	C10103	C24H22O14	M+H, M+Na	39.2	12.9	0.589727	83.9146	Luteolin 7-O-(6''-malonylglucoside);	NA	NA	NA	535.109	534.101	5.70162	1	NULL
5.72_213.0552m/z	2.96312	0.0459257	1.79029	g603:control	C09049	C09049	C13H10O4	M+H-H2O	44.2	34.2	2.41838	89.462	Visnagin;	NA	NA	NA	213.055	NA	5.7159	1	map01060 Biosynthesis of plant secondary metabolites
5.72_218.0588n	3.6586	0.0426144	1.91268	g603:control	C16811	C16811	C12H10O4	M+H-H2O, M+Na	44.3	40.5	4.09935	85.51	Baldrinal;	NA	NA	NA	241.05	218.059	5.7159	1	NULL
5.72_246.0535n	8.20963	0.0372313	2.32703	g603:control	C09285	C09285	C13H10O5	M+H-H2O, M+Na	46.5	44.4	2.56742	91.2736	Pimpinellin;	NA	NA	NA	229.05	246.053	5.7159	1	NULL
5.72_331.0817m/z	5.79018	0.0493412	2.09314	g603:control	C01265	C01265	C17H14O7	M+H	54	78	1.56696	93.7809	3,7-Di-O-methylquercetin; 3',4',5-Trihydroxy-3,7-dimethoxyflavone;	NA	NA	NA	331.082	NA	5.7159	1	map00944 Flavone and flavonol biosynthesis
5.72_343.0827m/z	6.93322	0.0355981	2.22096	g603:control	C09764	C09764	C18H16O8	M+H-H2O	50.3	81.3	3.98723	74.9785	6-Methoxyaromadendrin 3-O-acetate;	NA	NA	NA	343.083	NA	5.7159	1	NULL
5.73_586.1722m/z	4.07606	0.0059788	2.26972	g603:control	C17963	C17963	C27H33NO11	M+K	35.2	64.4	6.74946	19.0572	Colchicoside;	NA	NA	NA	586.172	NA	5.73018	1	NULL
5.76_853.2457m/z	2.36916	0.0150727	1.76665	g603:control	C10473	C10473	C37H50O20	M+K	38.3	37.7	-8.61585	63.2382	Jionoside B1;	NA	NA	NA	853.246	NA	5.75877	1	NULL
5.77_1161.2595m/z	9.21598	0.0177896	2.77738	g603:control	C04804	C04804	C38H60N8O27P2	M+K	37	7.34	-7.09783	85.5956	UDP-N-acetylmuramoyl-L-alanyl-D-gamma-glutamyl-meso-2,6-diaminopimeloyl-D-alanine; UDP-N-acetylmuramoyl-L-Ala-D-gamma-Glu-6-carboxy-L-Lys-D-Ala; UDP-N-acetylmuramoyl-L-alanyl-D-gamma-glutamyl-6-carboxy-L-lysyl-D-alanine;	NA	NA	NA	1161.26	NA	5.77305	1	NULL
5.77_283.0600m/z	2.91154	0.0217012	1.81003	g603:control	C12135	C12135	C16H12O6	M+H-H2O	53.1	89.5	-0.266975	76.51	2'-Hydroxybiochanin A; Dehydroferreirin;	NA	NA	NA	283.06	NA	5.77305	1	map00943 Isoflavonoid biosynthesis
5.77_573.1382m/z	3.07307	0.00799105	2.03879	g603:control	C10416	C10416	C26H30O12	M+K	44.7	32.7	2.48794	93.5542	Dalpanin;	NA	NA	NA	573.138	NA	5.77305	1	NULL
5.77_902.2154n	6.66977	0.0059788	2.50772	g603:control	C08542	C08542	C40H42N2O22	M+H-H2O, M+H	37.3	13.2	-8.3153	82.7545	Celosianin II;	NA	NA	NA	903.255	902.215	5.77305	1	map00965 Betalain biosynthesis
5.79_185.0482m/z	2.68157	0.0129469	1.91245	g603:control	C10160	C10160	C9H10N2	M+K	54.5	92.5	4.58523	85.4954	Myosmine;	NA	NA	NA	185.048	NA	5.78735	1	NULL
5.80_251.0393m/z	3.54234	0.0452997	1.76275	g603:control	C03872	C03872	C5H13N2O6P	M+Na	33.9	0	-4.41076	74.748	L-Serine-phosphoethanolamine; Serine phosphoethanolamine;	NA	NA	NA	251.039	NA	5.80163	1	map00564 Glycerophospholipid metabolism
5.80_485.1059m/z	4.35913	0.027977	2.04253	g603:control	C10187	C10187	C22H22O11	M+Na	38.7	18.3	0.922722	76.203	Swertiajaponin;	NA	NA	NA	485.106	NA	5.80163	1	NULL
5.82_430.2646m/z	0.594845	0.042104	1.28182	g603:control	C00494	C00494	C19H37N5O7	M+H-H2O	38.3	0	-3.11192	95.0115	Sisomicin; Antibiotic 6640; Dehydrogentamicin Cla; Rickamicin;	NA	NA	NA	430.265	NA	5.81592	1	map01130 Biosynthesis of antibiotics
5.82_623.1736m/z	2.30407	0.0402789	1.54462	g603:control	C09181	C09181	C32H32O14	M+H-H2O	37.1	0	-3.60509	89.6475	Chartreusin;	NA	NA	NA	623.174	NA	5.81592	1	NULL
5.83_303.0863m/z	4.55435	0.00306848	2.34037	g603:control	C11586	C11586	C16H16O7	M+H-H2O	39.1	0	-0.0297886	95.3905	alpha-Naphthyl-beta-D-glucuronide; 1-Naphthyl glucuronide;	NA	NA	NA	303.086	NA	5.83377	1	NULL
5.83_303.0863m/z	4.55435	0.00306848	2.34037	g603:control	C02947	C02947	C16H16O7	M+H-H2O	39.1	0	-0.0297886	95.3905	4-Coumaroylshikimate; trans-5-O-(4-Coumaroyl)shikimate;	NA	NA	NA	303.086	NA	5.83377	1	map00940 Phenylpropanoid biosynthesis; map00941 Flavonoid biosynthesis; map00945 Stilbenoid, diarylheptanoid and gingerol biosynthesis; map01100 Metabolic pathways; map01110 Biosynthesis of secondary metabolites
5.83_369.1313m/z	2.53317	0.00306848	1.85675	g603:control	C11670	C11670	C16H26O7	M+K	47.1	52.8	0.816274	83.5435	Iridodial glucoside;	NA	NA	NA	369.131	NA	5.83377	1	NULL
5.83_369.1313m/z	2.53317	0.00306848	1.85675	g603:control	C11656	C11656	C16H26O7	M+K	47.1	52.8	0.816274	83.5435	8-Epiiridodial glucoside;	NA	NA	NA	369.131	NA	5.83377	1	NULL
5.83_488.1263m/z	2.32393	0.0138203	1.69777	g603:control	C02555	C02555	C26H21N3O5S	M+H	34.6	0	-2.41477	75.8449	Luciferyl sulfate;	NA	NA	NA	488.126	NA	5.83377	1	NULL
5.85_493.1349m/z	2.19045	0.0333584	1.54841	g603:control	C01937	C01937	C20H22N8O5	M+K	35.8	9.34	0.828798	70.855	Methotrexate;	NA	NA	NA	493.135	NA	5.85092	1	map04976 Bile secretion
5.85_879.2563m/z	5.87944	0.0165041	2.4052	g603:control	C13254	C13254	C48H48N4O6S2	M+K	32.1	0	-9.99426	71.5025	Mebhydrolin napadisilate; Diazoline;	NA	NA	NA	879.256	NA	5.85092	1	NULL
5.87_461.1034m/z	6.43014	0.0194159	2.30612	g603:control	C11644	C11644	C17H26O12	M+K	42.1	22.6	-5.18079	93.7941	Lamiide;	NA	NA	NA	461.103	NA	5.86522	1	NULL
5.87_523.1415m/z	3.16883	0.00443816	2.02715	g603:control	C17350	C17350	C23H24N4O9	M+Na	40.5	45.3	-4.04995	61.7188	Nocardicin B;	NA	NA	NA	523.142	NA	5.86522	1	NULL
5.87_523.1415m/z	3.16883	0.00443816	2.02715	g603:control	C01941	C01941	C23H24N4O9	M+Na	40.5	45.3	-4.04995	61.7188	Nocardicin A;	NA	NA	NA	523.142	NA	5.86522	1	map00261 Monobactam biosynthesis; map01130 Biosynthesis of antibiotics; map07012 Cephalosporins - parenteral agents
5.87_523.1415m/z	3.16883	0.00443816	2.02715	g603:control	C00927	C00927	C23H24N4O9	M+Na	40.5	45.3	-4.04995	61.7188	Isonocardicin A; 1-Azetidineacetic acid;	NA	NA	NA	523.142	NA	5.86522	1	map00261 Monobactam biosynthesis; map01130 Biosynthesis of antibiotics
5.88_361.0952m/z	3.44079	0.0387324	1.98624	g603:control	C17957	C17957	C18H16O8	M+H	34.4	0	9.48682	82.4601	Irigenin;	NA	NA	NA	361.095	NA	5.8795	1	NULL
5.88_361.0952m/z	3.44079	0.0387324	1.98624	g603:control	C20508	C20508	C18H16O8	M+H	34.4	0	9.48682	82.4601	Versiconol;	NA	NA	NA	361.095	NA	5.8795	1	map00254 Aflatoxin biosynthesis
5.88_361.0952m/z	3.44079	0.0387324	1.98624	g603:control	C17787	C17787	C18H16O8	M+H	34.4	0	9.48682	82.4601	Arcapillin;	NA	NA	NA	361.095	NA	5.8795	1	NULL
5.88_361.0952m/z	3.44079	0.0387324	1.98624	g603:control	C10191	C10191	C18H16O8	M+H	34.4	0	9.48682	82.4601	Thymonin;	NA	NA	NA	361.095	NA	5.8795	1	NULL
5.88_361.0952m/z	3.44079	0.0387324	1.98624	g603:control	C09982	C09982	C18H16O8	M+H	34.4	0	9.48682	82.4601	Acerosin;	NA	NA	NA	361.095	NA	5.8795	1	NULL
5.89_337.1075m/z	3.12727	0.0167069	1.93474	g603:control	C10627	C10627	C20H18O6	M+H-H2O	31.7	1.12	1.23153	58.848	Hinokinin;	NA	NA	NA	337.107	NA	5.89378	1	NULL
5.91_642.1952n	2.80219	0.0198085	1.77821	g603:control	C09932	C09932	C32H34O14	M+H, M+Na	37.2	0	0.574142	86.4484	Haemocorin;	NA	NA	NA	665.201	642.195	5.90807	1	NULL
5.91_661.2122m/z	2.89395	0.0173061	1.85301	g603:control	C12381	C12381	C32H36O15	M+H	36.9	0	-0.721205	85.5429	Elloramycin A;	NA	NA	NA	661.212	NA	5.90807	1	map01057 Biosynthesis of type II polyketide products; map01130 Biosynthesis of antibiotics
5.92_652.2223m/z	0.38979	0.0439865	1.80332	g603:control	C07597	C07597	C25H45FeN6O8	M+K	19.4	0	-9.34453	7.14688	Ferroxamine; Ferrioxamine; Desferal-iron(III);	NA	NA	NA	652.222	NA	5.92235	1	NULL
5.94_331.0819m/z	3.88819	0.0263735	1.99332	g603:control	C19592	C19592	C17H16O8	M+H-H2O	38.3	0	1.84401	93.5421	alpha-(1,2-Dihydroxyethyl)-1,2,3,4-tetrahydro-7-hydroxy-9-methoxy-3,4-dioxocyclopenta[c][1]benzopyran-6-acetaldehyde;	NA	NA	NA	331.082	NA	5.93665	1	map00980 Metabolism of xenobiotics by cytochrome P450
5.94_331.0819m/z	3.88819	0.0263735	1.99332	g603:control	C19591	C19591	C17H16O8	M+H-H2O	38.3	0	1.84401	93.5421	1,2,3,4-Tetrahydro-alpha,7-dihydroxy-beta-(hydroxymethyl)-9-methoxy-3,4-dioxocyclopenta[c][1]benzopyran-6-propanal;	NA	NA	NA	331.082	NA	5.93665	1	map00980 Metabolism of xenobiotics by cytochrome P450
5.95_285.0763m/z	4.45947	0.00851782	2.2279	g603:control	C10377	C10377	C16H14O6	M+H-H2O	38.5	0	1.75374	94.6549	Nanafrocin; (1S,3R)-Nanaomycin A;	NA	NA	NA	285.076	NA	5.95093	1	NULL
5.95_285.0763m/z	4.45947	0.00851782	2.2279	g603:control	C10419	C10419	C16H14O6	M+H-H2O	38.5	0	1.75374	94.6549	Ferreirin; 2,3-Dihydro-5,7-dihydroxy-3-(2-hydroxy-4-methoxyphenyl)-4H-1-benzopyran-4-one;	NA	NA	NA	285.076	NA	5.95093	1	NULL
5.95_285.0763m/z	4.45947	0.00851782	2.2279	g603:control	C12436	C12436	C16H14O6	M+H-H2O	38.5	0	1.75374	94.6549	Dihydrokalafungin; DHK;	NA	NA	NA	285.076	NA	5.95093	1	map01057 Biosynthesis of type II polyketide products; map01130 Biosynthesis of antibiotics
5.95_285.0763m/z	4.45947	0.00851782	2.2279	g603:control	C09756	C09756	C16H14O6	M+H-H2O	38.5	0	1.75374	94.6549	Homoeriodictyol; Eriodictyol 3'-methyl ether;	NA	NA	NA	285.076	NA	5.95093	1	map00941 Flavonoid biosynthesis
5.95_285.0763m/z	4.45947	0.00851782	2.2279	g603:control	C09931	C09931	C16H14O6	M+H-H2O	38.5	0	1.75374	94.6549	Haematoxylin; Natural Black 1; C.I. 75290;	NA	NA	NA	285.076	NA	5.95093	1	NULL
5.95_579.1360m/z	5.10298	0.0177896	2.21365	g603:control	C12637	C12637	C26H28O16	M+H-H2O	40.7	11.7	2.66095	95.048	Quercetin 3-O-[beta-D-xylosyl-(1->2)-beta-D-glucoside];	NA	NA	NA	579.136	NA	5.95093	1	map00944 Flavone and flavonol biosynthesis
6.01_703.2527m/z	2.85414	0.0455676	1.81228	g603:control	C11047	C11047	C35H44O16	M+H-H2O	35.4	0	-9.69936	87.7994	Azadirachtinin; 3-Acetyl-1-tigloylazadirachtinin;	NA	NA	NA	703.253	NA	6.00808	1	NULL
6.01_703.2527m/z	2.85414	0.0455676	1.81228	g603:control	C08748	C08748	C35H44O16	M+H-H2O	35.4	0	-9.69936	87.7994	Azadirachtin A; Azadirachtin;	NA	NA	NA	703.253	NA	6.00808	1	map01062 Biosynthesis of terpenoids and steroids
6.02_673.2256m/z	3.39691	0.0183888	1.98466	g603:control	C12045	C12045	C32H43ClN2O9	M+K	42.8	51.4	-5.22791	68.4646	Ansamitocin P-3; Ansamitosin P-3; Antibiotic C15003P3; C15003P3; Maytansinol isobutyrate; 2'-De(acetylmethylamino)-2'-methylmaytansine;	NA	NA	NA	673.226	NA	6.02237	1	map01051 Biosynthesis of ansamycins; map01052 Type I polyketide structures; map01130 Biosynthesis of antibiotics
6.04_747.2113m/z	5.39384	0.020993	2.22265	g603:control	C16883	C16883	C36H45BrN4O6	M+K	34.2	12.7	-5.74543	64.8866	Jasplakinolide; Jaspamide;	NA	NA	NA	747.211	NA	6.03665	1	NULL
6.05_531.1885m/z	2.13368	0.0383366	1.51593	g603:control	C17749	C17749	C27H30O11	M+H	52.8	87.9	4.57693	81.3453	Curcumin monoglucoside;	NA	NA	NA	531.189	NA	6.05093	1	map00945 Stilbenoid, diarylheptanoid and gingerol biosynthesis
6.07_351.1240m/z	4.65333	0.0172064	2.15272	g603:control	C11580	C11580	C21H20O6	M+H-H2O	42.9	30.7	3.52396	88.061	8-(1,1-DMA)kaempferide; 8-(1,1-Dimethylallyl)kaempferide;	NA	NA	NA	351.124	NA	6.06523	1	NULL
6.08_535.1447m/z	21.0139	0.0338345	2.78776	g603:control	C16725	C16725	C26H28N2O8	M+K	36.9	0	-6.09244	91.4386	Deoxypumiloside;	NA	NA	NA	535.145	NA	6.07952	1	map01063 Biosynthesis of alkaloids derived from shikimate pathway
6.15_285.0763m/z	9.13347	0.00356591	2.77074	g603:control	C10419	C10419	C16H14O6	M+H-H2O	37.5	0	1.75298	89.8346	Ferreirin; 2,3-Dihydro-5,7-dihydroxy-3-(2-hydroxy-4-methoxyphenyl)-4H-1-benzopyran-4-one;	NA	NA	NA	285.076	NA	6.15095	1	NULL
6.15_285.0763m/z	9.13347	0.00356591	2.77074	g603:control	C09931	C09931	C16H14O6	M+H-H2O	37.5	0	1.75298	89.8346	Haematoxylin; Natural Black 1; C.I. 75290;	NA	NA	NA	285.076	NA	6.15095	1	NULL
6.15_285.0763m/z	9.13347	0.00356591	2.77074	g603:control	C12436	C12436	C16H14O6	M+H-H2O	37.5	0	1.75298	89.8346	Dihydrokalafungin; DHK;	NA	NA	NA	285.076	NA	6.15095	1	map01057 Biosynthesis of type II polyketide products; map01130 Biosynthesis of antibiotics
6.15_285.0763m/z	9.13347	0.00356591	2.77074	g603:control	C09756	C09756	C16H14O6	M+H-H2O	37.5	0	1.75298	89.8346	Homoeriodictyol; Eriodictyol 3'-methyl ether;	NA	NA	NA	285.076	NA	6.15095	1	map00941 Flavonoid biosynthesis
6.15_285.0763m/z	9.13347	0.00356591	2.77074	g603:control	C10377	C10377	C16H14O6	M+H-H2O	37.5	0	1.75298	89.8346	Nanafrocin; (1S,3R)-Nanaomycin A;	NA	NA	NA	285.076	NA	6.15095	1	NULL
6.19_593.1861m/z	3.61965	0.0269087	1.98283	g603:control	C12472	C12472	C28H30ClNO10	M+NH4	31.9	0	-6.2494	66.5055	Novclobiocin 105;	NA	NA	NA	593.186	NA	6.18595	1	map00401 Novobiocin biosynthesis; map01130 Biosynthesis of antibiotics
6.21_283.0605m/z	5.49193	0.0195275	2.29313	g603:control	C08722	C08722	C16H10O5	M+H	39.1	0	1.51172	97.1822	4,5-Methylenedioxy-6-hydroxyaurone;	NA	NA	NA	283.061	NA	6.21453	1	NULL
6.21_283.0605m/z	5.49193	0.0195275	2.29313	g603:control	C10522	C10522	C16H10O5	M+H	39.1	0	1.51172	97.1822	Pseudobaptigenin;	NA	NA	NA	283.061	NA	6.21453	1	map00943 Isoflavonoid biosynthesis; map01110 Biosynthesis of secondary metabolites
6.21_337.1076m/z	4.65587	0.0150727	2.18271	g603:control	C10529	C10529	C20H16O5	M+H	45	31.6	1.75713	95.7169	Sojagol;	NA	NA	NA	337.108	NA	6.21453	1	NULL
6.21_337.1076m/z	4.65587	0.0150727	2.18271	g603:control	C10523	C10523	C20H16O5	M+H	45	31.6	1.75713	95.7169	Psoralidin;	NA	NA	NA	337.108	NA	6.21453	1	NULL
6.21_339.1218m/z	3.05802	0.0115589	1.91351	g603:control	C01701	C01701	C20H18O5	M+H	52.3	69.7	-2.63857	94.8004	(-)-Glyceollin I; Glyceollin;	NA	NA	NA	339.122	NA	6.21453	1	map00943 Isoflavonoid biosynthesis
6.21_339.1218m/z	3.05802	0.0115589	1.91351	g603:control	C15511	C15511	C20H18O5	M+H	52.3	69.7	-2.63857	94.8004	Glyceollin III;	NA	NA	NA	339.122	NA	6.21453	1	map00943 Isoflavonoid biosynthesis
6.21_339.1218m/z	3.05802	0.0115589	1.91351	g603:control	C10422	C10422	C20H18O5	M+H	52.3	69.7	-2.63857	94.8004	(-)-Glyceollin II;	NA	NA	NA	339.122	NA	6.21453	1	map00943 Isoflavonoid biosynthesis
6.21_747.2125m/z	8.64749	0.0207686	2.61526	g603:control	C16883	C16883	C36H45BrN4O6	M+K	40.2	29.5	-4.17102	76.1483	Jasplakinolide; Jaspamide;	NA	NA	NA	747.212	NA	6.21453	1	NULL
6.26_351.1299m/z	2.54416	0.0391572	1.64247	g603:control	C18884	C18884	C13H17F3N4O4	M+H	35.8	0	7.03016	87.0778	Prodiamine;	NA	NA	NA	351.13	NA	6.25738	1	NULL
6.27_353.1032m/z	3.1044	0.0355981	1.83718	g603:control	C20452	C20452	C20H18O7	M+H-H2O	37.3	2.39	3.28426	87.861	Norsolorinic acid; Norsolorinate; 2-Hexanoyl-1,3,6,8-tetrahydroxy-9,10-anthraquinone;	NA	NA	NA	353.103	NA	6.27168	1	map00254 Aflatoxin biosynthesis
6.29_257.1543m/z	0.430594	0.0297255	1.65407	g603:control	C14660	C14660	C17H22O3	M+H-H2O	52.3	68.6	2.43512	95.573	Carbestrol; 3-Ethyl-4-(p-methoxyphenyl)-2-methyl-3-cyclohexene-1-carboxylic acid;	NA	NA	NA	257.154	NA	6.28597	1	NULL
6.29_285.0762m/z	8.39896	0.017316	2.5393	g603:control	C10504	C10504	C16H12O5	M+H	41.3	11.3	1.65067	97.4458	Melannin;	NA	NA	NA	285.076	NA	6.28597	1	NULL
6.29_381.0842m/z	2.62489	0.0426144	1.67938	g603:control	C04778	C04778	C14H19N2O7P	M+Na	37.6	5.11	5.60869	89.263	N1-(5-Phospho-alpha-D-ribosyl)-5,6-dimethylbenzimidazole; alpha-Ribazole 5'-phosphate;	NA	NA	NA	381.084	NA	6.28597	1	map00860 Porphyrin and chlorophyll metabolism; map01100 Metabolic pathways
6.29_591.1715m/z	15.1863	0.0328339	2.74498	g603:control	C10382	C10382	C28H32O15	M+H-H2O	38.3	3.29	1.05287	89.693	Physcion 8-gentiobioside; Physcion diglucoside; Physcion 8-O-beta-D-gentiobioside;	NA	NA	NA	591.171	NA	6.28597	1	NULL
6.30_319.1547m/z	0.402032	0.0332885	1.71197	g603:control	C09981	C09981	C18H22O5	M+H	47.5	43	2.10138	96.9018	Zearalenone;	NA	NA	NA	319.155	NA	6.30025	1	NULL
6.34_369.1327m/z	2.64653	0.00740527	1.83908	g603:control	C21184	C21184	C21H22O7	M+H-H2O	38.7	0	-1.37163	95.0842	(-)-5'-Demethylyatein; (3R,4R)-4-(2H-1,3-Benzodioxol-5-ylmethyl)-3-[(3-hydroxy-4,5-dimethoxyphenyl)methyl]oxolan-2-one;	NA	NA	NA	369.133	NA	6.34312	1	NULL
6.34_369.1327m/z	2.64653	0.00740527	1.83908	g603:control	C09307	C09307	C21H22O7	M+H-H2O	38.7	0	-1.37163	95.0842	Pteryxin;	NA	NA	NA	369.133	NA	6.34312	1	NULL
6.34_369.1327m/z	2.64653	0.00740527	1.83908	g603:control	C09284	C09284	C21H22O7	M+H-H2O	38.7	0	-1.37163	95.0842	Peucenidin;	NA	NA	NA	369.133	NA	6.34312	1	NULL
6.36_533.1291m/z	23.3807	0.0167037	3.18532	g603:control	C16231	C16231	C25H24O13	M+H	37.6	0	0.180351	88.2092	(-)-Maackiain-3-O-glucosyl-6''-O-malonate;	NA	NA	NA	533.129	NA	6.3574	1	map00943 Isoflavonoid biosynthesis
6.36_533.1291m/z	23.3807	0.0167037	3.18532	g603:control	C16197	C16197	C25H24O13	M+H	37.6	0	0.180351	88.2092	Malonylglycitin;	NA	NA	NA	533.129	NA	6.3574	1	map00943 Isoflavonoid biosynthesis
6.40_351.1234m/z	5.58093	0.00653854	2.44913	g603:control	C07290	C07290	C21H20O6	M+H-H2O	37.8	0	1.88738	91.1595	7-O-Methylluteone;	NA	NA	NA	351.123	NA	6.40025	1	NULL
6.40_351.1234m/z	5.58093	0.00653854	2.44913	g603:control	C10443	C10443	C21H20O6	M+H-H2O	37.8	0	1.88738	91.1595	Curcumin; Kacha haldi;	NA	NA	NA	351.123	NA	6.40025	1	map00945 Stilbenoid, diarylheptanoid and gingerol biosynthesis; map01110 Biosynthesis of secondary metabolites
6.40_351.1234m/z	5.58093	0.00653854	2.44913	g603:control	C10551	C10551	C21H20O6	M+H-H2O	37.8	0	1.88738	91.1595	Morelensin; (-)-Morelensin; 5'-Demethoxydeoxypodophyllotoxin;	NA	NA	NA	351.123	NA	6.40025	1	NULL
6.40_351.1234m/z	5.58093	0.00653854	2.44913	g603:control	C11580	C11580	C21H20O6	M+H-H2O	37.8	0	1.88738	91.1595	8-(1,1-DMA)kaempferide; 8-(1,1-Dimethylallyl)kaempferide;	NA	NA	NA	351.123	NA	6.40025	1	NULL
6.44_283.0607m/z	5.24894	0.00323321	2.47902	g603:control	C10098	C10098	C16H12O6	M+H-H2O	57.3	92	2.05231	97.0971	Kaempferide; Kempferide; Kaempferol 4'-methyl ether;	NA	NA	NA	283.061	NA	6.44312	1	map00944 Flavone and flavonol biosynthesis
6.44_283.0607m/z	5.24894	0.00323321	2.47902	g603:control	C10520	C10520	C16H12O6	M+H-H2O	57.3	92	2.05231	97.0971	Pratensein;	NA	NA	NA	283.061	NA	6.44312	1	map00943 Isoflavonoid biosynthesis
6.44_339.1220m/z	3.01065	0.00332708	2.0228	g603:control	C10360	C10360	C20H18O5	M+H	52.3	71	-2.15004	93.2666	2-Isoprenylemodin;	NA	NA	NA	339.122	NA	6.44312	1	NULL
6.44_353.1029m/z	5.46851	0.0340487	2.1672	g603:control	C20452	C20452	C20H18O7	M+H-H2O	38.8	7.18	2.55535	89.9558	Norsolorinic acid; Norsolorinate; 2-Hexanoyl-1,3,6,8-tetrahydroxy-9,10-anthraquinone;	NA	NA	NA	353.103	NA	6.44312	1	map00254 Aflatoxin biosynthesis
6.46_271.0613m/z	2.43129	0.020993	1.64839	g603:control	C12631	C12631	C15H12O6	M+H-H2O	52	77.2	4.33517	87.6172	2-Hydroxy-2,3-dihydrogenistein;	NA	NA	NA	271.061	NA	6.4574	1	map00943 Isoflavonoid biosynthesis; map01110 Biosynthesis of secondary metabolites
6.46_271.0613m/z	2.43129	0.020993	1.64839	g603:control	C16233	C16233	C15H12O6	M+H-H2O	52	77.2	4.33517	87.6172	2,6,7,4'-Tetrahydroxyisoflavanone;	NA	NA	NA	271.061	NA	6.4574	1	map00943 Isoflavonoid biosynthesis; map01110 Biosynthesis of secondary metabolites
6.46_408.1076m/z	5.78757	0.0059788	2.7515	g603:control	C18362	C18362	C20H20ClN3O3	M+Na	49.2	79.7	-2.46987	68.9773	Tepoxalin;	NA	NA	NA	408.108	NA	6.4574	1	NULL
6.47_338.1618m/z	1.76409	0.0274862	1.34576	g603:control	C06979	C06979	C15H17FN4O3	M+NH4	28.1	0	-1.48591	42.5084	Enoxacin;	NA	NA	NA	338.162	NA	6.47168	1	NULL
6.49_337.1076m/z	3.76337	0.021446	2.04758	g603:control	C10523	C10523	C20H16O5	M+H	57.8	97.7	1.76986	93.1707	Psoralidin;	NA	NA	NA	337.108	NA	6.48598	1	NULL
6.49_383.1149m/z	2.58141	0.0150727	1.72884	g603:control	C12420	C12420	C21H18O7	M+H	55.1	87.9	6.28038	94.8852	12-Deoxyaklanonic acid;	NA	NA	NA	383.115	NA	6.48598	1	map01057 Biosynthesis of type II polyketide products; map01130 Biosynthesis of antibiotics
6.54_351.1233m/z	12.6424	0.0173061	2.76865	g603:control	C07290	C07290	C21H20O6	M+H-H2O	50.6	60.7	1.70997	94.5228	7-O-Methylluteone;	NA	NA	NA	351.123	NA	6.53527	1	NULL
6.54_599.1765m/z	18.7669	0.0309949	2.85391	g603:control	C12961	C12961	C29H32FNaO9S	M+H	35.9	0	7.27241	87.7722	Dexamethazone metasulfobenzoate sodium; Dexamethasone metasulfobenzoate sodium;	NA	NA	NA	599.177	NA	6.53527	1	NULL
6.55_330.0760n	3.18962	0.0493027	1.77711	g603:control	C16754	C16754	C17H14O7	M+H-H2O, M+H	37.6	0	6.06516	94.918	Aflatoxin G2;	NA	NA	NA	313.073	330.076	6.54957	1	map00254 Aflatoxin biosynthesis
6.55_330.0760n	3.18962	0.0493027	1.77711	g603:control	C03036	C03036	C17H14O7	M+H-H2O, M+H	37.6	0	6.06516	94.918	(+)-Bisdechlorogeodin;	NA	NA	NA	313.073	330.076	6.54957	1	NULL
6.55_330.0760n	3.18962	0.0493027	1.77711	g603:control	C17670	C17670	C17H14O7	M+H-H2O, M+H	37.6	0	6.06516	94.918	Aurantio-obtusin;	NA	NA	NA	313.073	330.076	6.54957	1	NULL
6.55_330.0760n	3.18962	0.0493027	1.77711	g603:control	C10033	C10033	C17H14O7	M+H-H2O, M+H	37.6	0	6.06516	94.918	Cirsiliol;	NA	NA	NA	313.073	330.076	6.54957	1	NULL
6.55_330.0760n	3.18962	0.0493027	1.77711	g603:control	C03040	C03040	C17H14O7	M+H-H2O, M+H	37.6	0	6.06516	94.918	(-)-Bisdechlorogeodin;	NA	NA	NA	313.073	330.076	6.54957	1	NULL
6.55_369.1333m/z	3.85574	0.0143035	2.10337	g603:control	C17055	C17055	C16H26O7	M+K	50.9	67.9	6.99325	94.3939	Picrocrocin;	NA	NA	NA	369.133	NA	6.54957	1	NULL
6.55_657.2198m/z	3.88311	0.0217081	2.00605	g603:control	C12385	C12385	C33H38O15	M+H-H2O	36.1	1.85	2.94814	82.0312	Premithramycin A2';	NA	NA	NA	657.22	NA	6.54957	1	map01057 Biosynthesis of type II polyketide products; map01130 Biosynthesis of antibiotics
6.56_774.2403n	3.98721	0.0116366	2.18926	g603:control	C05927	C05927	C30H43N6O16P	M+H, M+Na	35.3	0.576	-9.05234	86.0838	7,8-Dihydromethanopterin;	NA	NA	NA	775.248	774.24	6.56385	1	map00790 Folate biosynthesis
6.59_747.2130m/z	5.90701	0.0201272	2.32672	g603:control	C15582	C15582	C33H40O18	M+Na	36.5	0	3.1319	86.2148	Flavonol 3-O-beta-D-glucosyl-(1->2)-beta-D-glucosyl-(1->2)-beta-D-glucoside;	NA	NA	NA	747.213	NA	6.59242	1	NULL
6.76_283.0607m/z	8.50104	0.0059788	2.76655	g603:control	C08722	C08722	C16H10O5	M+H	38.3	0	1.99896	93.7211	4,5-Methylenedioxy-6-hydroxyaurone;	NA	NA	NA	283.061	NA	6.76387	1	NULL
6.76_283.0607m/z	8.50104	0.0059788	2.76655	g603:control	C10522	C10522	C16H10O5	M+H	38.3	0	1.99896	93.7211	Pseudobaptigenin;	NA	NA	NA	283.061	NA	6.76387	1	map00943 Isoflavonoid biosynthesis; map01110 Biosynthesis of secondary metabolites
6.84_337.1076m/z	3.78304	0.0345926	1.96229	g603:control	C10207	C10207	C20H18O6	M+H-H2O	39.2	0.144	1.51015	97.8286	Cyclokievitone;	NA	NA	NA	337.108	NA	6.8353	1	NULL
6.84_585.1580m/z	3.69419	0.019323	1.97534	g603:control	C15581	C15581	C27H30O13	M+Na	35.2	0	0.254111	76.2583	Flavonol 3-O-beta-D-glucosyl-(1->2)-beta-D-glucoside;	NA	NA	NA	585.158	NA	6.8353	1	NULL
6.84_643.2014m/z	5.33265	0.00653854	2.45312	g603:control	C12381	C12381	C32H36O15	M+H-H2O	36.9	0	-1.11426	85.7747	Elloramycin A;	NA	NA	NA	643.201	NA	6.8353	1	map01057 Biosynthesis of type II polyketide products; map01130 Biosynthesis of antibiotics
6.91_615.1750m/z	3.56492	0.0264139	2.0144	g603:control	C20976	C20976	C30H32O15	M+H-H2O	45.4	54	6.56172	80.657	8-Demethyl-8-(2,3-di-O-methyl-alpha-L-rhamnosyl)tetracenomycin C;	NA	NA	NA	615.175	NA	6.91317	1	map01057 Biosynthesis of type II polyketide products; map01130 Biosynthesis of antibiotics
6.93_617.1859m/z	3.51708	0.0187005	1.97659	g603:control	C09830	C09830	C28H34O14	M+Na	38.7	0	3.00962	96.9816	Poncirin; Isosakuranetin 7-O-neohesperidoside;	NA	NA	NA	617.186	NA	6.92745	1	NULL
6.94_369.1323m/z	1.66609	0.032679	1.34448	g603:control	C21184	C21184	C21H22O7	M+H-H2O	38.2	0	-2.43964	93.8378	(-)-5'-Demethylyatein; (3R,4R)-4-(2H-1,3-Benzodioxol-5-ylmethyl)-3-[(3-hydroxy-4,5-dimethoxyphenyl)methyl]oxolan-2-one;	NA	NA	NA	369.132	NA	6.94175	1	NULL
6.94_369.1323m/z	1.66609	0.032679	1.34448	g603:control	C09284	C09284	C21H22O7	M+H-H2O	38.2	0	-2.43964	93.8378	Peucenidin;	NA	NA	NA	369.132	NA	6.94175	1	NULL
6.94_369.1323m/z	1.66609	0.032679	1.34448	g603:control	C09307	C09307	C21H22O7	M+H-H2O	38.2	0	-2.43964	93.8378	Pteryxin;	NA	NA	NA	369.132	NA	6.94175	1	NULL
6.98_351.1231m/z	3.72289	0.0309949	2.22336	g603:control	C11580	C11580	C21H20O6	M+H-H2O	40	5.13	1.19415	96.3273	8-(1,1-DMA)kaempferide; 8-(1,1-Dimethylallyl)kaempferide;	NA	NA	NA	351.123	NA	6.9846	1	NULL
6.98_351.1231m/z	3.72289	0.0309949	2.22336	g603:control	C10443	C10443	C21H20O6	M+H-H2O	40	5.13	1.19415	96.3273	Curcumin; Kacha haldi;	NA	NA	NA	351.123	NA	6.9846	1	map00945 Stilbenoid, diarylheptanoid and gingerol biosynthesis; map01110 Biosynthesis of secondary metabolites
6.98_351.1231m/z	3.72289	0.0309949	2.22336	g603:control	C07290	C07290	C21H20O6	M+H-H2O	40	5.13	1.19415	96.3273	7-O-Methylluteone;	NA	NA	NA	351.123	NA	6.9846	1	NULL
6.98_599.1766m/z	20.5899	0.0195205	2.95337	g603:control	C12961	C12961	C29H32FNaO9S	M+H	35.7	0	7.38126	86.5593	Dexamethazone metasulfobenzoate sodium; Dexamethasone metasulfobenzoate sodium;	NA	NA	NA	599.177	NA	6.9846	1	NULL
7.16_297.0762m/z	8.10618	0.00323321	2.97725	g603:control	C10407	C10407	C17H14O6	M+H-H2O	39.1	0	1.45381	97.2758	Ventinone A; 1,4,5-Trihydroxy-7-methoxy-2,3-dimethylanthraquinone;	NA	NA	NA	297.076	NA	7.15605	1	NULL
7.16_297.0762m/z	8.10618	0.00323321	2.97725	g603:control	C17784	C17784	C17H14O6	M+H-H2O	39.1	0	1.45381	97.2758	4'-Methylcapillarisin; 5,7-Dihydroxy-4',6-dimethoxyflavone;	NA	NA	NA	297.076	NA	7.15605	1	NULL
7.16_297.0762m/z	8.10618	0.00323321	2.97725	g603:control	C16753	C16753	C17H14O6	M+H-H2O	39.1	0	1.45381	97.2758	Aflatoxin B2;	NA	NA	NA	297.076	NA	7.15605	1	map00254 Aflatoxin biosynthesis
7.16_297.0762m/z	8.10618	0.00323321	2.97725	g603:control	C16418	C16418	C17H14O6	M+H-H2O	39.1	0	1.45381	97.2758	Pinobanksin 3-O-acetate;	NA	NA	NA	297.076	NA	7.15605	1	map00941 Flavonoid biosynthesis
7.16_297.0762m/z	8.10618	0.00323321	2.97725	g603:control	C15100	C15100	C17H14O6	M+H-H2O	39.1	0	1.45381	97.2758	6-Hydroxy-2-(4-hydroxyphenyl)-5,7-dimethoxy-4H-1-benzopyran-4-one; 4',6-Dihydroxy-5,7-dimethoxyflavone;	NA	NA	NA	297.076	NA	7.15605	1	NULL
7.16_297.0762m/z	8.10618	0.00323321	2.97725	g603:control	C19584	C19584	C17H14O6	M+H-H2O	39.1	0	1.45381	97.2758	Aflatoxicol; AFL;	NA	NA	NA	297.076	NA	7.15605	1	NULL
7.16_297.0762m/z	8.10618	0.00323321	2.97725	g603:control	C17785	C17785	C17H14O6	M+H-H2O	39.1	0	1.45381	97.2758	7-Methylcapillarisin; Cirsimaritin; Scrophulein;	NA	NA	NA	297.076	NA	7.15605	1	NULL
7.16_353.1380m/z	4.6589	0.0173061	2.56495	g603:control	C10530	C10530	C21H22O6	M+H-H2O	42.1	18.5	-0.940072	93.2031	Sophoraisoflavanone A;	NA	NA	NA	353.138	NA	7.15605	1	NULL
7.22_351.1232m/z	4.77783	0.0059788	2.51508	g603:control	C07290	C07290	C21H20O6	M+H-H2O	39.2	1.83	1.27677	95.9475	7-O-Methylluteone;	NA	NA	NA	351.123	NA	7.21963	1	NULL
7.29_241.1953m/z	0.485215	0.0334106	1.49521	g603:control	C20696	C20696	C18H26O	M+H-H2O	47.8	51.7	0.976755	88.7108	13-Apo-beta-carotenone;	NA	NA	NA	241.195	NA	7.29107	1	NULL
7.36_351.1236m/z	8.91943	0.024044	2.54738	g603:control	C07290	C07290	C21H20O6	M+H-H2O	38.3	0.769	2.47897	93.6635	7-O-Methylluteone;	NA	NA	NA	351.124	NA	7.3625	1	NULL
7.42_433.1502m/z	0.567146	0.0224444	1.52654	g603:control	C09478	C09478	C22H26O10	M+H-H2O	29.1	0	2.08029	47.8353	Auriculoside; 7,3',5'-Trihydroxy-4'-methoxyflavan 3'-glucoside;	NA	NA	NA	433.15	NA	7.41963	1	NULL
7.53_657.2174m/z	4.46628	0.0427316	2.04713	g603:control	C12385	C12385	C33H38O15	M+H-H2O	39.4	15.7	-0.627633	82.2809	Premithramycin A2';	NA	NA	NA	657.217	NA	7.53393	1	map01057 Biosynthesis of type II polyketide products; map01130 Biosynthesis of antibiotics
7.55_351.1233m/z	10.1257	0.0254504	2.62425	g603:control	C07290	C07290	C21H20O6	M+H-H2O	40.9	12.1	1.63645	94.5541	7-O-Methylluteone;	NA	NA	NA	351.123	NA	7.55465	1	NULL
7.57_598.1686n	30.0923	0.0105409	3.19002	g603:control	C12961	C12961	C29H32FNaO9S	M+H, M+Na	36.3	0	6.21805	88.4691	Dexamethazone metasulfobenzoate sodium; Dexamethasone metasulfobenzoate sodium;	NA	NA	NA	599.176	598.169	7.56895	1	NULL
8.72_225.2222m/z	0.419431	0.0150727	1.86153	g603:control	C16537	C16537	C15H30O2	M+H-H2O	37.7	0	3.78509	92.943	Pentadecanoic acid; Pentadecylic acid; n-Pentadecanoic acid;	NA	NA	NA	225.222	NA	8.7169	1	NULL
8.72_225.2222m/z	0.419431	0.0150727	1.86153	g603:control	C16665	C16665	C15H30O2	M+H-H2O	37.7	0	3.78509	92.943	12-Methyltetradecanoic acid;	NA	NA	NA	225.222	NA	8.7169	1	map02020 Two-component system
8.72_236.2146n	0.546263	0.0276886	1.4289	g603:control	C20128	C20128	C16H28O	M+H-H2O, M+H	39	0	2.52532	97.8383	Bombykal; (Z,E)-10,12-Hexadecadienal;	NA	NA	NA	237.222	236.215	8.7169	1	NULL
8.72_285.2426m/z	0.688206	0.00356591	1.17291	g603:control	C14996	C14996	C17H32O3	M+H	34.2	0	0.554147	71.5445	12-(2,3-Dihydroxycyclopentyl)-2-dodecanone;	NA	NA	NA	285.243	NA	8.7169	1	NULL
8.72_285.2426m/z	0.688206	0.00356591	1.17291	g603:control	C13946	C13946	C17H32O3	M+H	34.2	0	0.554147	71.5445	2-Methoxy-6Z-hexadecenoic acid; 2-Methoxy-6Z-hexadecenoate; (6Z)-2-Methoxyhexadecenoic acid;	NA	NA	NA	285.243	NA	8.7169	1	NULL
8.72_285.2426m/z	0.688206	0.00356591	1.17291	g603:control	C13792	C13792	C17H32O3	M+H	34.2	0	0.554147	71.5445	2-Methoxy-5Z-hexadecenoic acid; 2-Methoxy-5Z-hexadecenoate; (5Z)-2-Methoxyhexadecenoic acid;	NA	NA	NA	285.243	NA	8.7169	1	NULL
8.72_295.2253m/z	0.600902	0.0332885	1.28524	g603:control	C18218	C18218	C16H32O3	M+Na	38.3	0	3.34887	95.6868	16-Hydroxypalmitate; 16-Hydroxypalmitic acid;	NA	NA	NA	295.225	NA	8.7169	1	map00073 Cutin, suberine and wax biosynthesis; map01100 Metabolic pathways
9.25_446.3264m/z	0.43392	0.0480358	1.63035	g603:control	C08148	C08148	C27H40O4	M+NH4	35.3	0	-0.0918085	76.8143	Hydroxyprogesterone caproate; Primolut depot; 17alpha-Caproyloxypregn-4-ene-3,20-dione;	NA	NA	NA	446.326	NA	9.25195	1	NULL
9.25_446.3264m/z	0.43392	0.0480358	1.63035	g603:control	C19900	C19900	C27H40O4	M+NH4	35.3	0	-0.0918085	76.8143	12-epi-Scalaradial;	NA	NA	NA	446.326	NA	9.25195	1	NULL
9.79_328.3213m/z	0.657201	0.0150727	1.26199	g603:control	C13914	C13914	C20H41NO2	M+H	46.1	40.3	0.82703	91.4076	N,N-Dimethylsphing-4-enine;	NA	NA	NA	328.321	NA	9.79347	1	NULL
0.59_266.0867m/z	0.347281	0.0371781	1.34716	g603:control	C08507	C08507	C9H17NO8	M-H	40.1	12	-5.2322	94.6522	Miserotoxin;	NA	NA	NA	266.087	NA	0.590483	1	NULL
10.29_585.3045m/z	0.52389	0.0297245	1.02743	g603:control	C11954	C11954	C33H46O9	M-H	35	0.843	-4.10235	78.9496	5-Oxoavermectin ''2b'' aglycone;	NA	NA	NA	585.305	NA	10.2921	1	map00522 Biosynthesis of 12-, 14- and 16-membered macrolides
3.62_403.1235m/z	0.0223221	0.0141888	3.07258	g603:control	C09779	C09779	C17H24O11	M-H	57.2	94.9	-2.74861	94.4951	Gardenoside;	NA	NA	NA	403.123	NA	3.62003	1	NULL
3.62_403.1235m/z	0.0223221	0.0141888	3.07258	g603:control	C09798	C09798	C17H24O11	M-H	57.2	94.9	-2.74861	94.4951	Scandoside methyl ester;	NA	NA	NA	403.123	NA	3.62003	1	NULL
4.13_543.1927m/z	0.320438	0.0309132	1.36663	g603:control	C12695	C12695	C27H34F2O7	M+Cl	35.2	0	-7.83106	84.5072	Difluprednate;	NA	NA	NA	543.193	NA	4.13295	1	NULL
4.22_465.1389m/z	0.0812529	0.0210944	2.62047	g603:control	C09765	C09765	C22H26O11	M-H	48.3	55.4	-2.77944	89.5035	Agnuside;	NA	NA	NA	465.139	NA	4.21867	1	NULL
4.23_245.0809m/z	0.0148195	0.0141888	3.02561	g603:control	C09259	C09259	C14H14O4	M-H	44	30.9	-4.19554	93.9467	Decursinol;	NA	NA	NA	245.081	NA	4.23295	1	NULL
4.23_289.0703m/z	0.044534	0.0252959	3.46347	g603:control	C05907	C05907	C15H14O6	M-H	47	46.6	-5.05248	94.4164	Luteoforol; 3-Deoxyleucocyanidin;	NA	NA	NA	289.07	NA	4.23295	1	map00941 Flavonoid biosynthesis
4.23_357.0573m/z	0.0173482	0.00157029	2.80038	g603:control	C18785	C18785	C11H13F3N4O4	M+Cl	40.4	9.77	-2.94988	95.9017	Dinitramine;	NA	NA	NA	357.057	NA	4.23295	1	NULL
4.23_593.2076m/z	0.277232	0.0315908	1.56257	g603:control	C17565	C17565	C25H38O16	M-H	36.8	1.96	-1.86356	84.4965	Zizybeoside II;	NA	NA	NA	593.208	NA	4.23295	1	NULL
4.25_345.1177m/z	0.247544	0.0316265	1.58958	g603:control	C11671	C11671	C15H22O9	M-H	44.7	36.5	-4.03494	91.8614	Deutzioside;	NA	NA	NA	345.118	NA	4.24723	1	NULL
4.25_415.1221m/z	0.116069	0.0124879	2.13722	g603:control	C13542	C13542	C12H28O13	M+Cl	39.2	0	-0.84839	96.788	Lactitol dihydrate;	NA	NA	NA	415.122	NA	4.24723	1	NULL
4.33_615.1540m/z	0.0165415	7.12494e-05	2.9669	g603:control	C09793	C09793	C27H32O14	M+Cl	39.6	18.2	9.24451	89.9728	Narirutin; Naringenin 7-O-rutinoside;	NA	NA	NA	615.154	NA	4.33295	1	NULL
4.39_545.1467m/z	0.353705	0.0481447	1.45982	g603:control	C10231	C10231	C30H26O10	M-H	36.2	1.6	2.4345	82.2595	Guibourtinidol-(4alpha->6)-catechin;	NA	NA	NA	545.147	NA	4.3901	1	NULL
4.42_465.1380m/z	0.140535	0.0124879	1.9165	g603:control	C09765	C09765	C22H26O11	M-H	38.2	9.21	-4.77632	87.1408	Agnuside;	NA	NA	NA	465.138	NA	4.41867	1	NULL
4.45_511.1787m/z	0.398202	0.017293	1.27252	g603:control	C11132	C11132	C25H32O9	M+Cl	37.6	13.4	9.75647	85.0636	2-Methoxyestrone 3-glucuronide;	NA	NA	NA	511.179	NA	4.44725	1	map00140 Steroid hormone biosynthesis
4.47_581.1512m/z	3.22443	0.0161523	1.59623	g603:control	C11655	C11655	C26H30O15	M-H	38.7	10.4	0.0293484	83.0603	Asperuloside tetraacetate;	NA	NA	NA	581.151	NA	4.4651	1	NULL
4.48_757.2227m/z	0.11901	0.00319452	2.08482	g603:control	C06488	C06488	C41H38N6O5S2	M-H	38.9	27.8	-5.98883	73.3351	XV638; [4R-(4alpha,5alpha,6beta,7beta)]-3,3'-[[Tetrahydro-5,6-dihydroxy-2-oxo-4,7-bis(phenylmethyl)-1H-1,3-diazepine-1,3(2H)-diyl]bis(methylene)]bis[N-2-thiazolylbenzamide];	NA	NA	NA	757.223	NA	4.48225	1	NULL
4.51_595.1703m/z	0.120137	0.0242747	2.11977	g603:control	C09805	C09805	C27H32O15	M-H	38.5	10.5	5.79445	88.8213	Neoeriocitrin; Eriodictyol 7-O-neohesperidoside;	NA	NA	NA	595.17	NA	4.51083	1	NULL
4.51_737.2523m/z	0.241424	0.0495049	1.69351	g603:control	C08635	C08635	C36H46O14	M+Cl	35.8	5.23	-8.34471	83.1389	Taccalonolide A;	NA	NA	NA	737.252	NA	4.51083	1	NULL
4.61_449.1077m/z	4.12898	0.0165226	1.55541	g603:control	C07001	C07001	C17H20F6N2O3	M+Cl	38.9	0	1.18748	96.0136	Flecainide;	NA	NA	NA	449.108	NA	4.61083	1	NULL
4.64_431.1550m/z	0.302944	0.0359832	1.49394	g603:control	C17564	C17564	C19H28O11	M-H	38	2.2	-1.97961	90.114	Zizybeoside I;	NA	NA	NA	431.155	NA	4.6394	1	NULL
4.73_639.1590m/z	4.46899	0.0315908	1.59932	g603:control	C20573	C20573	C22H36O19	M+Cl	45.6	46	7.53665	90.4083	Aldotetraouronic acid;	NA	NA	NA	639.159	NA	4.72513	1	map02010 ABC transporters
4.77_623.1619m/z	2.98015	0.0142679	1.36658	g603:control	C03184	C03184	C34H32N4O4Zn	M-H	30.6	5.81	-3.71602	51.6521	Zinc protoporphyrin-9; Zinc protoporphyrin;	NA	NA	NA	623.162	NA	4.76798	1	NULL
4.89_431.1550m/z	0.303475	0.0383043	1.53647	g603:control	C17564	C17564	C19H28O11	M-H	53.3	74.9	-2.10048	94.2095	Zizybeoside I;	NA	NA	NA	431.155	NA	4.88872	1	NULL
4.93_521.1629m/z	3.21591	0.0188572	1.39709	g603:control	C09501	C09501	C25H30O12	M-H	37.3	0	-6.84122	94.4094	Melampodinin;	NA	NA	NA	521.163	NA	4.93158	1	NULL
4.96_323.1273m/z	0.383998	0.0252959	1.25875	g603:control	C08648	C08648	C20H20O4	M-H	38.3	10.7	-4.81493	86.1067	Isobavachalcone;	NA	NA	NA	323.127	NA	4.96015	1	NULL
4.96_467.1758m/z	0.324065	0.045328	1.33697	g603:control	C11273	C11273	C27H25ClN6	M-H	32.8	0	0.376147	64.6746	Acriflavine;	NA	NA	NA	467.176	NA	4.96015	1	NULL
4.96_487.0992m/z	0.31668	0.0316265	1.47482	g603:control	C00307	C00307	C14H26N4O11P2	M-H	38.5	1.51	-1.71811	93.1041	CDP-choline; Cytidine 5'-diphosphocholine; Citicoline;	NA	NA	NA	487.099	NA	4.96015	1	map00564 Glycerophospholipid metabolism; map01100 Metabolic pathways; map05231 Choline metabolism in cancer
4.97_741.1902m/z	0.116314	0.00781543	2.14743	g603:control	C10175	C10175	C32H38O20	M-H	37.5	2.52	2.40609	87.8708	Quercetin 3-(2G-xylosylrutinoside);	NA	NA	NA	741.19	NA	4.97443	1	map00944 Flavone and flavonol biosynthesis
4.99_957.3285m/z	5.26033	0.00524927	1.77944	g603:control	C13974	C13974	C46H58N4O14S	M+Cl	34.4	0	-8.64539	81.6993	Vincristine sulfate;	NA	NA	NA	957.328	NA	4.98872	1	NULL
5.00_375.1437m/z	0.221104	0.029962	1.76474	g603:control	C09434	C09434	C20H24O7	M-H	48.5	58.7	-3.24162	87.6989	Euparotin;	NA	NA	NA	375.144	NA	5.00302	1	NULL
5.10_609.1806m/z	0.242665	0.0263679	1.56183	g603:control	C09755	C09755	C28H34O15	M-H	42.7	25.7	-3.08855	91.5723	Hesperidin; Hesperetin 7-O-rutinoside; Ciratin;	NA	NA	NA	609.181	NA	5.10302	1	NULL
5.10_609.1806m/z	0.242665	0.0263679	1.56183	g603:control	C09806	C09806	C28H34O15	M-H	42.7	25.7	-3.08855	91.5723	Neohesperidin; Hesperetin 7-O-neohesperidoside;	NA	NA	NA	609.181	NA	5.10302	1	map00941 Flavonoid biosynthesis
5.13_515.0842m/z	0.360358	0.0145814	1.44098	g603:control	C12447	C12447	C16H26N2O13P2	M-H	37.7	0	0.902774	89.6205	dTDP-beta-L-rhodinose;	NA	NA	NA	515.084	NA	5.13158	1	NULL
5.13_609.1483m/z	2.78939	0.0214846	1.30311	g603:control	C10102	C10102	C27H30O16	M-H	48.2	52.7	3.60492	92.6558	Lucenin-2; Luteolin 6,8-di-C-glucoside;	NA	NA	NA	609.148	NA	5.13158	1	NULL
5.13_626.1431m/z	6.67414	0.00662047	1.83559	g603:control	C20496	C20496	C27H31O17+	M-H	35	0.122	-9.14793	84.7599	Delphinidin 3,7-di-O-beta-D-glucoside;	NA	NA	NA	626.143	NA	5.13158	1	map00942 Anthocyanin biosynthesis
5.13_626.1431m/z	6.67414	0.00662047	1.83559	g603:control	C16312	C16312	C27H31O17+	M-H	35	0.122	-9.14793	84.7599	Delphin; Delphinidin 3,5-diglucoside;	NA	NA	NA	626.143	NA	5.13158	1	map00942 Anthocyanin biosynthesis
5.17_701.1950m/z	4.19301	0.0275525	1.6476	g603:control	C08242	C08242	C24H42O21	M+Cl	39.5	48.5	5.60659	55.3249	Lychnose; 1F-alpha-D-Galactosylraffinose;	NA	NA	NA	701.195	NA	5.1666	1	NULL
5.17_983.2742m/z	15.2528	0.0141888	2.0635	g603:control	C17680	C17680	C41H56O25	M+Cl	37.5	10.4	-6.62433	84.6046	Magnoloside C;	NA	NA	NA	983.274	NA	5.1666	1	NULL
5.21_597.1819m/z	0.146957	0.00441696	2.10858	g603:control	C11639	C11639	C27H34O15	M-H	38.8	11.3	-0.988876	83.6716	Geniposide pentaacetate; Pentaacetyl geniposide;	NA	NA	NA	597.182	NA	5.20947	1	NULL
5.31_639.1576m/z	7.7648	0.0192456	1.79397	g603:control	C20573	C20573	C22H36O19	M+Cl	42.6	31.9	5.16837	87.0424	Aldotetraouronic acid;	NA	NA	NA	639.158	NA	5.30947	1	map02010 ABC transporters
5.32_545.1870m/z	0.225971	0.02688	1.72494	g603:control	C15623	C15623	C31H30N2O5	M+Cl	37.3	0	4.14068	91.23	GW 409544; GW 9544;	NA	NA	NA	545.187	NA	5.32375	1	NULL
5.40_457.1705m/z	0.359287	0.0471093	1.42035	g603:control	C02010	C02010	C17H26N8O5	M+Cl	38	1.49	-3.69733	92.6549	Blasticidin S;	NA	NA	NA	457.17	NA	5.39518	1	NULL
5.41_680.2196m/z	0.283729	0.0445968	1.39395	g603:control	C06802	C06802	C25H43NO18	M+Cl	39.5	4.61	3.37639	96.7647	Acarbose;	NA	NA	NA	680.22	NA	5.40947	1	map00525 Acarbose and validamycin biosynthesis; map01130 Biosynthesis of antibiotics
5.42_795.2705m/z	4.36086	0.000292565	1.75202	g603:control	C03374	C03374	C39H44N4O12	M+Cl	35.4	0	7.30994	85.0635	Bilirubin-glucuronoside; Bilirubin monoglucuronide;	NA	NA	NA	795.271	NA	5.42375	1	NULL
5.44_709.1924m/z	4.67568	0.0124879	1.60678	g603:control	C12385	C12385	C33H38O15	M+Cl	51.3	73.6	2.92231	86.31	Premithramycin A2';	NA	NA	NA	709.192	NA	5.43805	1	map01057 Biosynthesis of type II polyketide products; map01130 Biosynthesis of antibiotics
5.50_543.1507m/z	3.32859	0.0195902	1.37174	g603:control	C12384	C12384	C27H28O12	M-H	45.5	30.9	-0.150187	96.6166	Premithramycin A1;	NA	NA	NA	543.151	NA	5.50163	1	map01057 Biosynthesis of type II polyketide products; map01130 Biosynthesis of antibiotics
5.50_936.2479m/z	2.92662	0.0491497	1.3414	g603:control	C16243	C16243	C43H50CoN4O16	M-H	42.2	21.9	-0.22879	89.1751	Cobalt-precorrin 5B;	NA	NA	NA	936.248	NA	5.50163	1	map00860 Porphyrin and chlorophyll metabolism; map01100 Metabolic pathways
5.59_269.0441m/z	6.10034	0.0315908	1.66347	g603:control	C16598	C16598	C9H14O7	M+Cl	46.9	43.8	3.39629	94.8683	(R)-(Homo)3-citrate; (R)-2-Hydroxy-1,2,6-hexanetricarboxylate; (R)-2-Hydroxy-1,2,6-hexanetricarboxylic acid;	NA	NA	NA	269.044	NA	5.58735	1	map00680 Methane metabolism; map01120 Microbial metabolism in diverse environments; map01210 2-Oxocarboxylic acid metabolism
5.59_269.0441m/z	6.10034	0.0315908	1.66347	g603:control	C16600	C16600	C9H14O7	M+Cl	46.9	43.8	3.39629	94.8683	(-)-threo-Iso(homo)3-citrate; (-)-threo-1-Hydroxy-1,2,6-hexanetricarboxylic acid; 1-Hydroxyhexane-1,2,6-tricarboxylate; threo-(Homo)3-isocitrate;	NA	NA	NA	269.044	NA	5.58735	1	map00680 Methane metabolism; map01120 Microbial metabolism in diverse environments; map01210 2-Oxocarboxylic acid metabolism
5.60_522.1367m/z	11.9908	0.00640458	2.09491	g603:control	C13760	C13760	C28H26ClN3O3	M+Cl	46.1	66.5	2.04685	66.2914	YC 170;	NA	NA	NA	522.137	NA	5.60163	1	NULL
5.60_593.1509m/z	5.86261	0.0331184	1.65413	g603:control	C17600	C17600	C27H30O15	M-H	38.7	32.1	-0.565678	61.9909	Multiflorin B;	NA	NA	NA	593.151	NA	5.60163	1	NULL
5.62_569.1611m/z	0.20202	0.0241929	1.86769	g603:control	C18004	C18004	C17H35N4O13P	M+Cl	38	0.327	-4.03681	94.5853	5''-Phosphoribostamycin;	NA	NA	NA	569.161	NA	5.61592	1	map00524 Neomycin, kanamycin and gentamicin biosynthesis; map01130 Biosynthesis of antibiotics
5.64_505.1346m/z	7.60909	0.0286196	1.74163	g603:control	C02081	C02081	C25H22N4O8	M-H	36.4	0	-3.78739	86.2537	Streptonigrin;	NA	NA	NA	505.135	NA	5.6445	1	NULL
5.64_649.1566m/z	3.73694	0.0315908	1.51425	g603:control	C10805	C10805	C27H34O16	M+Cl	38.5	7.81	4.08431	89.5532	Leiocarposide;	NA	NA	NA	649.157	NA	5.6445	1	NULL
5.66_477.1026m/z	6.30532	0.0031149	1.92865	g603:control	C07654	C07654	C22H22N2O8	M+Cl	49.5	66.5	-9.94834	92.0247	Methacycline; Metacycline;	NA	NA	NA	477.103	NA	5.65878	1	NULL
5.66_623.1618m/z	2.42235	0.0210944	1.28314	g603:control	C03184	C03184	C34H32N4O4Zn	M-H	27.7	0	-3.85244	43.0714	Zinc protoporphyrin-9; Zinc protoporphyrin;	NA	NA	NA	623.162	NA	5.65878	1	NULL
5.67_676.1658m/z	6.24804	0.0274072	1.77008	g603:control	C12057	C12057	C26H35N5O12S	M+Cl	33.4	35.5	-6.05528	38.2631	Cyclothialidine;	NA	NA	NA	676.166	NA	5.67307	1	NULL
5.72_639.1603m/z	9.16678	0.0195902	1.82666	g603:control	C20573	C20573	C22H36O19	M+Cl	45.6	53.2	9.59113	85.1524	Aldotetraouronic acid;	NA	NA	NA	639.16	NA	5.71593	1	map02010 ABC transporters
5.72_681.1687m/z	6.15579	0.0318705	1.63663	g603:control	C19965	C19965	C24H38O20	M+Cl	52.6	78.9	5.58875	90.3892	beta-D-4-Deoxy-Delta4-GlcA-(1->4)-beta-D-Glc-(1->4)-alpha-L-Rha-(1->3)-D-Glc; beta-D-4-Deoxy-Delta4-GlcAp-(1->4)-beta-D-Glcp-(1->4)-alpha-L-Rhap-(1->3)-D-Glcp;	NA	NA	NA	681.169	NA	5.71593	1	NULL
5.73_299.0546m/z	27.1733	0.0435321	2.17118	g603:control	C05902	C05902	C16H12O6	M-H	56.5	95.4	-5.11688	92.9591	3-Methoxyapigenin; 3-O-Methylkaempferol;	NA	NA	NA	299.055	NA	5.73022	1	NULL
5.77_315.0493m/z	5.73176	0.0124879	1.81878	g603:control	C19739	C19739	C16H12O7	M-H	42.6	30.9	-5.58947	88.3317	3'-O-Methyltricetin; Selagin; Tricetin 3'-methyl ether;	NA	NA	NA	315.049	NA	5.77308	1	NULL
5.77_519.0555m/z	5.95919	0.0143338	1.89819	g603:control	C04101	C04101	C20H20O14	M+Cl	38	0.0352	1.6939	92.0343	1-O,6-O-Digalloyl-beta-D-glucose;	NA	NA	NA	519.056	NA	5.77308	1	NULL
5.77_835.2680m/z	4.25811	0.0164718	1.57654	g603:control	C05766	C05766	C40H44N4O16	M-H	37.1	0	0.0255846	85.5403	Uroporphyrinogen I;	NA	NA	NA	835.268	NA	5.77308	1	map00860 Porphyrin and chlorophyll metabolism; map01100 Metabolic pathways; map01110 Biosynthesis of secondary metabolites
5.79_499.1594m/z	4.58476	0.0172483	1.56345	g603:control	C11374	C11374	C27H24N4O6	M-H	35.8	0	-5.91366	85.9491	GW1843; 1843U89;	NA	NA	NA	499.159	NA	5.78737	1	map01523 Antifolate resistance
5.82_491.1324m/z	5.09974	0.00640458	1.79606	g603:control	C00445	C00445	C20H22N7O6+	M+Cl	37.8	0	-0.401697	89.4551	5,10-Methenyltetrahydrofolate;	NA	NA	NA	491.132	NA	5.81593	1	map00670 One carbon pool by folate; map00720 Carbon fixation pathways in prokaryotes; map01100 Metabolic pathways; map01120 Microbial metabolism in diverse environments; map01200 Carbon metabolism
5.85_463.1229m/z	5.16519	0.00640458	1.78148	g603:control	C16422	C16422	C22H24O11	M-H	37.4	0	-3.57307	91.068	Hesperetin 7-O-glucoside;	NA	NA	NA	463.123	NA	5.85095	1	map00941 Flavonoid biosynthesis
5.87_827.2727m/z	6.00217	0.0301366	1.77829	g603:control	C00317	C00317	C30H52O26	M-H	36.5	0	6.39278	89.9667	Amylopectin;	NA	NA	NA	827.273	NA	5.86523	1	NULL
5.87_881.2441m/z	12.2693	0.00768187	2.05272	g603:control	C12219	C12219	C39H42N6O18	M-H	37.1	0	-4.72531	91.2139	Corynebactin; Bacillibactin;	NA	NA	NA	881.244	NA	5.86523	1	map01053 Biosynthesis of siderophore group nonribosomal peptides; map01110 Biosynthesis of secondary metabolites; map01130 Biosynthesis of antibiotics
5.91_335.0913m/z	6.87189	0.0313658	1.68053	g603:control	C06046	C06046	C14H20O7	M+Cl	38.3	0	3.31184	95.2818	Salidroside; p-Hydroxyphenethyl alcohol 1-O-beta-D-glucoside; Tyrosol glucoside;	NA	NA	NA	335.091	NA	5.90808	1	map00350 Tyrosine metabolism
5.92_641.1851m/z	5.923	0.0252959	1.82158	g603:control	C09932	C09932	C32H34O14	M-H	36.8	0	-3.79578	88.5844	Haemocorin;	NA	NA	NA	641.185	NA	5.92238	1	NULL
5.97_499.1586m/z	6.09069	0.0411167	1.75341	g603:control	C11374	C11374	C27H24N4O6	M-H	37	0	-7.31764	92.9874	GW1843; 1843U89;	NA	NA	NA	499.159	NA	5.96523	1	map01523 Antifolate resistance
5.98_506.1379m/z	7.06331	0.00451579	2.05487	g603:control	C06692	C06692	C17H25N5O13	M-H	37.3	0	0.65641	87.3993	Polyoxin B;	NA	NA	NA	506.138	NA	5.97952	1	NULL
6.08_689.2106m/z	5.34774	0.0162763	1.62954	g603:control	C09134	C09134	C38H38O10	M+Cl	35.5	0	-8.09576	86.7221	Mezerein;	NA	NA	NA	689.211	NA	6.07953	1	NULL
6.23_497.1445m/z	6.89504	0.0491497	1.7282	g603:control	C12254	C12254	C26H26N2O6	M+Cl	50.1	70.3	-8.54284	89.467	(+)-Plicamine;	NA	NA	NA	497.145	NA	6.22883	1	NULL
6.23_629.1881m/z	4.33328	0.0216356	1.65433	g603:control	C17565	C17565	C25H38O16	M+Cl	36.7	0	4.56296	88.6031	Zizybeoside II;	NA	NA	NA	629.188	NA	6.22883	1	NULL
6.29_673.2186m/z	3.37928	0.00741235	1.47934	g603:control	C12385	C12385	C33H38O15	M-H	33.9	0	7.12279	77.5031	Premithramycin A2';	NA	NA	NA	673.219	NA	6.28598	1	map01057 Biosynthesis of type II polyketide products; map01130 Biosynthesis of antibiotics
6.30_363.1435m/z	0.263482	0.0315908	1.56948	g603:control	C02999	C02999	C14H24N2O9	M-H	37.5	0	7.06566	95.5428	N-Acetylmuramoyl-Ala; N-Acetyl-D-muramoyl-L-alanine;	NA	NA	NA	363.143	NA	6.30027	1	NULL
6.44_673.2139m/z	5.01906	0.00640458	1.73355	g603:control	C17430	C17430	C27H42O17	M+Cl	50.7	60.6	3.64635	97.3743	Kanokoside C;	NA	NA	NA	673.214	NA	6.44313	1	NULL
6.46_337.1067m/z	5.25449	0.00319452	1.86471	g603:control	C10542	C10542	C20H18O5	M-H	40.8	17.1	-4.36897	91.8823	Wighteone;	NA	NA	NA	337.107	NA	6.45742	1	NULL
6.46_337.1067m/z	5.25449	0.00319452	1.86471	g603:control	C11576	C11576	C20H18O5	M-H	40.8	17.1	-4.36897	91.8823	6-(3,3-DMA)galangin; 6-(3,3-Dimethylallyl)galangin;	NA	NA	NA	337.107	NA	6.45742	1	NULL
6.46_337.1067m/z	5.25449	0.00319452	1.86471	g603:control	C10360	C10360	C20H18O5	M-H	40.8	17.1	-4.36897	91.8823	2-Isoprenylemodin;	NA	NA	NA	337.107	NA	6.45742	1	NULL
6.46_337.1067m/z	5.25449	0.00319452	1.86471	g603:control	C10049	C10049	C20H18O5	M-H	40.8	17.1	-4.36897	91.8823	Glepidotin A; 8-Prenylgalangin; 8-(3,3-DMA)galangin; 8-(3,3-Dimethylallyl)galangin;	NA	NA	NA	337.107	NA	6.45742	1	NULL
6.46_843.2364m/z	6.35356	0.00451579	2.01389	g603:control	C17918	C17918	C40H44O20	M-H	41	17.7	1.25658	88.8264	Scabraside;	NA	NA	NA	843.236	NA	6.45742	1	NULL
6.50_335.0912m/z	5.40548	0.0188149	1.8201	g603:control	C06046	C06046	C14H20O7	M+Cl	37.8	0	2.99435	92.7262	Salidroside; p-Hydroxyphenethyl alcohol 1-O-beta-D-glucoside; Tyrosol glucoside;	NA	NA	NA	335.091	NA	6.50028	1	map00350 Tyrosine metabolism
6.76_337.1067m/z	9.17945	0.0031149	2.12462	g603:control	C10422	C10422	C20H18O5	M-H	36.5	0	-4.31732	87.3833	(-)-Glyceollin II;	NA	NA	NA	337.107	NA	6.76388	1	map00943 Isoflavonoid biosynthesis
6.76_337.1067m/z	9.17945	0.0031149	2.12462	g603:control	C01701	C01701	C20H18O5	M-H	36.5	0	-4.31732	87.3833	(-)-Glyceollin I; Glyceollin;	NA	NA	NA	337.107	NA	6.76388	1	map00943 Isoflavonoid biosynthesis
6.76_337.1067m/z	9.17945	0.0031149	2.12462	g603:control	C15511	C15511	C20H18O5	M-H	36.5	0	-4.31732	87.3833	Glyceollin III;	NA	NA	NA	337.107	NA	6.76388	1	map00943 Isoflavonoid biosynthesis
6.84_335.0910m/z	26.8023	0.00781543	2.56179	g603:control	C06046	C06046	C14H20O7	M+Cl	38.5	0	2.33706	95.3658	Salidroside; p-Hydroxyphenethyl alcohol 1-O-beta-D-glucoside; Tyrosol glucoside;	NA	NA	NA	335.091	NA	6.83532	1	map00350 Tyrosine metabolism
7.26_1079.5128m/z	3.75537	0.0152641	1.51474	g603:control	C17832	C17832	C52H84O21	M+Cl	47.1	65.2	-6.81917	78.0696	Jujuboside B;	NA	NA	NA	1079.51	NA	7.2625	1	NULL
7.29_1097.5231m/z	5.23241	0.0318705	1.6836	g603:control	C17468	C17468	C52H86O22	M+Cl	46.8	61.4	-6.95198	80.5062	Methylprotodioscin;	NA	NA	NA	1097.52	NA	7.29108	1	NULL
7.57_349.1067m/z	11.0688	0.0411167	1.94667	g603:control	C17950	C17950	C12H21N3O7P	M-H	56.1	92.5	6.38444	95.2186	N-Acetyldemethylphosphinothricin tripeptide;	NA	NA	NA	349.107	NA	7.56897	1	map00440 Phosphonate and phosphinate metabolism; map01130 Biosynthesis of antibiotics
8.12_243.1952m/z	0.39262	0.0194426	1.26072	g603:control	C13790	C13790	C14H28O3	M-H	37.1	0	-5.76199	92.2762	2S-Hydroxytetradecanoic acid; 2S-Hydroxytetradecanoate;	NA	NA	NA	243.195	NA	8.1183	1	NULL
8.72_269.2116m/z	0.327844	0.0316265	1.438	g603:control	C19614	C19614	C16H30O3	M-H	57.3	98.2	-2.43213	91.181	16-Oxo-palmitate;	NA	NA	NA	269.212	NA	8.71692	1	map00073 Cutin, suberine and wax biosynthesis; map01100 Metabolic pathways
8.72_271.2264m/z	0.405855	0.0185223	1.23757	g603:control	C18218	C18218	C16H32O3	M-H	57	97.5	-5.23953	93.677	16-Hydroxypalmitate; 16-Hydroxypalmitic acid;	NA	NA	NA	271.226	NA	8.71692	1	map00073 Cutin, suberine and wax biosynthesis; map01100 Metabolic pathways
9.25_299.2578m/z	0.449018	0.0236877	1.13331	g603:control	C03042	C03042	C18H36O3	M-H	36.6	0	-4.65297	88.498	(R)-2-Hydroxystearate;	NA	NA	NA	299.258	NA	9.25197	1	NULL
9.25_299.2578m/z	0.449018	0.0236877	1.13331	g603:control	C03045	C03045	C18H36O3	M-H	36.6	0	-4.65297	88.498	(S)-2-Hydroxystearate;	NA	NA	NA	299.258	NA	9.25197	1	NULL
9.25_299.2578m/z	0.449018	0.0236877	1.13331	g603:control	C03195	C03195	C18H36O3	M-H	36.6	0	-4.65297	88.498	(R)-10-Hydroxystearate;	NA	NA	NA	299.258	NA	9.25197	1	NULL
9.26_421.2259m/z	0.515978	0.0210944	1.05237	g603:control	C07874	C07874	C20H38O7S	M-H	37.3	0	-1.58869	88.6048	1,4-Bis(2-ethylhexyl) sulfosuccinate; Docusate hydrogen;	NA	NA	NA	421.226	NA	9.25553	1	NULL

## Sheet: 006 up
#Pathway	Count	Pathway ID	KEGG Names	KEGG IDs
Metabolic pathways	18	map01100	2-Methylbenzaldehyde; o-Toluic aldehyde; 2-Formyltoluene; o-Tolualdehyde;; p-Tolualdehyde; p-Methylbenzaldehyde; 4-Methylbenzaldehyde; 4-Toluylaldehyde; p-Formyltoluene;; 3-Methylbenzaldehyde; m-Tolualdehyde;; Pyruvophenone; 1-Phenyl-1,2-propanedione;; Coniferyl alcohol; Coniferol; 4-(3-Hydroxy-1-propenyl)-2-methoxyphenol; trans-Coniferyl alcohol;; 4-Coumaryl alcohol; 4-Hydroxycinnamyl alcohol; p…	C07214+C06758+C07209+C17268+C00590+C02646+C02666+C11427+C06407+C04314+C10700+C07086+C05272+C02947+C04778+C16243+C05766+C00445
Biosynthesis of secondary metabolites	12	map01110	Coniferyl alcohol; Coniferol; 4-(3-Hydroxy-1-propenyl)-2-methoxyphenol; trans-Coniferyl alcohol;; 4-Coumaryl alcohol; 4-Hydroxycinnamyl alcohol; p-Coumaryl alcohol;; Coniferyl aldehyde; Coniferaldehyde; 4-Hydroxy-3-methoxycinnamaldehyde; Ferulaldehyde;; Primary fluorescent chlorophyll catabolite;; 4-Hydroxyphenylacetaldehyde; 2-(4-Hydroxyphenyl)acetaldehyde;; 4-Coumaroylshikimate; trans-5-O-(4-Co…	C00590+C02646+C02666+C18098+C03765+C02947+C10522+C10443+C12631+C16233+C05766+C12219
Isoflavonoid biosynthesis	10	map00943	2'-Hydroxybiochanin A; Dehydroferreirin;; Pseudobaptigenin;; (-)-Glyceollin I; Glyceollin;; Glyceollin III;; (-)-Glyceollin II;; (-)-Maackiain-3-O-glucosyl-6''-O-malonate;; Malonylglycitin;; Pratensein;; 2-Hydroxy-2,3-dihydrogenistein;; 2,6,7,4'-Tetrahydroxyisoflavanone;	C12135+C10522+C01701+C15511+C10422+C16231+C16197+C10520+C12631+C16233
Phenylpropanoid biosynthesis	5	map00940	Coniferyl alcohol; Coniferol; 4-(3-Hydroxy-1-propenyl)-2-methoxyphenol; trans-Coniferyl alcohol;; 4-Coumaryl alcohol; 4-Hydroxycinnamyl alcohol; p-Coumaryl alcohol;; Coniferyl aldehyde; Coniferaldehyde; 4-Hydroxy-3-methoxycinnamaldehyde; Ferulaldehyde;; Coumaryl acetate;; 4-Coumaroylshikimate; trans-5-O-(4-Coumaroyl)shikimate;	C00590+C02646+C02666+C20465+C02947
Porphyrin and chlorophyll metabolism	5	map00860	Precorrin 4;; Primary fluorescent chlorophyll catabolite;; N1-(5-Phospho-alpha-D-ribosyl)-5,6-dimethylbenzimidazole; alpha-Ribazole 5'-phosphate;; Cobalt-precorrin 5B;; Uroporphyrinogen I;	C06407+C18098+C04778+C16243+C05766
Flavone and flavonol biosynthesis	5	map00944	Quercetin 3-(2G-xylosylrutinoside);; 3-O-Methylquercetin; 3',4',5,7-Tetrahydroxy-3-methoxyflavone; 3-Methoxy-5,7,3',4'-tetrahydroxyflavone;; 3,7-Di-O-methylquercetin; 3',4',5-Trihydroxy-3,7-dimethoxyflavone;; Quercetin 3-O-[beta-D-xylosyl-(1->2)-beta-D-glucoside];; Kaempferide; Kempferide; Kaempferol 4'-methyl ether;	C10175+C04443+C01265+C12637+C10098
Flavonoid biosynthesis	4	map00941	4-Coumaroylshikimate; trans-5-O-(4-Coumaroyl)shikimate;; Homoeriodictyol; Eriodictyol 3'-methyl ether;; Pinobanksin 3-O-acetate;; Hesperetin 7-O-glucoside;	C02947+C09756+C16418+C16422
Anthocyanin biosynthesis	3	map00942	Gentiodelphin;; Delphinidin 3,7-di-O-beta-D-glucoside;; Delphin; Delphinidin 3,5-diglucoside;	C08641+C20496+C16312
Stilbenoid, diarylheptanoid and gingerol biosynthesis	3	map00945	4-Coumaroylshikimate; trans-5-O-(4-Coumaroyl)shikimate;; Curcumin monoglucoside;; Curcumin; Kacha haldi;	C02947+C17749+C10443
Monobactam biosynthesis	2	map00261	Nocardicin A;; Isonocardicin A; 1-Azetidineacetic acid;	C01941+C00927
Fatty acid metabolism	2	map01212	(6Z,9Z,12Z,15Z)-Octadecatetraenoyl-CoA; Stearidonoyl-CoA;; trans-Hexadec-2-enoyl-CoA; trans-2-Hexadecenoyl-CoA; (2E)-Hexadecenoyl-CoA;	C16163+C05272
2-Oxocarboxylic acid metabolism	2	map01210	(R)-(Homo)3-citrate; (R)-2-Hydroxy-1,2,6-hexanetricarboxylate; (R)-2-Hydroxy-1,2,6-hexanetricarboxylic acid;; (-)-threo-Iso(homo)3-citrate; (-)-threo-1-Hydroxy-1,2,6-hexanetricarboxylic acid; 1-Hydroxyhexane-1,2,6-tricarboxylate; threo-(Homo)3-isocitrate;	C16598+C16600
Phenylalanine metabolism	2	map00360	Pyruvophenone; 1-Phenyl-1,2-propanedione;; Phenylacetic acid; Benzylformic acid; Phenylacetate; Benzeneacetic acid;	C17268+C07086
Tyrosine metabolism	2	map00350	4-Hydroxyphenylacetaldehyde; 2-(4-Hydroxyphenyl)acetaldehyde;; Salidroside; p-Hydroxyphenethyl alcohol 1-O-beta-D-glucoside; Tyrosol glucoside;	C03765+C06046
Fatty acid degradation	1	map00071	trans-Hexadec-2-enoyl-CoA; trans-2-Hexadecenoyl-CoA; (2E)-Hexadecenoyl-CoA;	C05272
Glycerophospholipid metabolism	1	map00564	L-Serine-phosphoethanolamine; Serine phosphoethanolamine;	C03872
Folate biosynthesis	1	map00790	7,8-Dihydromethanopterin;	C05927
Carbon metabolism	1	map01200	5,10-Methenyltetrahydrofolate;	C00445
Isoquinoline alkaloid biosynthesis	1	map00950	4-Hydroxyphenylacetaldehyde; 2-(4-Hydroxyphenyl)acetaldehyde;	C03765
Fatty acid elongation	1	map00062	trans-Hexadec-2-enoyl-CoA; trans-2-Hexadecenoyl-CoA; (2E)-Hexadecenoyl-CoA;	C05272
Phosphonate and phosphinate metabolism	1	map00440	N-Acetyldemethylphosphinothricin tripeptide;	C17950
Biosynthesis of unsaturated fatty acids	1	map01040	(6Z,9Z,12Z,15Z)-Octadecatetraenoyl-CoA; Stearidonoyl-CoA;	C16163
ABC transporters	1	map02010	Aldotetraouronic acid;	C20573
One carbon pool by folate	1	map00670	5,10-Methenyltetrahydrofolate;	C00445

## Sheet: 006 down
#Pathway	Count	Pathway ID	KEGG Names	KEGG IDs
Metabolic pathways	9	map01100	2-Hydroxy-6-keto-2,4-heptadienoate; 2-Hydroxy-6-oxo-hept-2,4-dienoate;; 1-Methylpyrrolinium; 1-Methyl-delta(1)-pyrrolinium;; (R)-4'-Phosphopantothenoyl-L-cysteine; N-[(R)-4'-Phosphopantothenoyl]-L-cysteine;; Melatonin; N-Acetyl-5-methoxytryptamine;; 4-Hydroxybenzaldehyde; p-Hydroxybenzaldehyde;; Rutin; 3-[[6-O-(6-Deoxy-alpha-L-mannopyranosyl)-beta-D-glucopyranosyl]oxy]-2-(3,4-dihydroxyphenyl)-5,7…	C06210+C06178+C04352+C01598+C00633+C05625+C18218+C00307+C19614
Biosynthesis of secondary metabolites	4	map01110	(2S,3S)-2,3-Dihydro-2,3-dihydroxybenzoate; (2S,3S)-2,3-Dihydroxy-2,3-dihydroxybenzoate;; 1-Methylpyrrolinium; 1-Methyl-delta(1)-pyrrolinium;; (-)-Epicatechin;; Rutin; 3-[[6-O-(6-Deoxy-alpha-L-mannopyranosyl)-beta-D-glucopyranosyl]oxy]-2-(3,4-dihydroxyphenyl)-5,7-dihydroxy-4H-1-benzopyran-4-one; Quercetin 3-rutinoside; Rutoside; Phytomelin;	C04171+C06178+C09727+C05625
Flavonoid biosynthesis	3	map00941	Luteoforol; 3-Deoxyleucocyanidin;; (-)-Epicatechin;; Neohesperidin; Hesperetin 7-O-neohesperidoside;	C05907+C09727+C09806
Flavone and flavonol biosynthesis	2	map00944	Rutin; 3-[[6-O-(6-Deoxy-alpha-L-mannopyranosyl)-beta-D-glucopyranosyl]oxy]-2-(3,4-dihydroxyphenyl)-5,7-dihydroxy-4H-1-benzopyran-4-one; Quercetin 3-rutinoside; Rutoside; Phytomelin;; Quercetin 3-(2G-xylosylrutinoside);	C05625+C10175
Cutin, suberine and wax biosynthesis	2	map00073	16-Hydroxypalmitate; 16-Hydroxypalmitic acid;; 16-Oxo-palmitate;	C18218+C19614
2-Oxocarboxylic acid metabolism	1	map01210	2-(5'-Methylthio)pentylmalic acid; 2-(5'-Methylthio)pentylmalate;	C17222
Tyrosine metabolism	1	map00350	Salidroside; p-Hydroxyphenethyl alcohol 1-O-beta-D-glucoside; Tyrosol glucoside;	C06046
Tropane, piperidine and pyridine alkaloid biosynthesis	1	map00960	1-Methylpyrrolinium; 1-Methyl-delta(1)-pyrrolinium;	C06178
Glucosinolate biosynthesis	1	map00966	2-(5'-Methylthio)pentylmalic acid; 2-(5'-Methylthio)pentylmalate;	C17222
Phenylalanine, tyrosine and tryptophan biosynthesis	1	map00400	(4R,5R)-4,5-Dihydroxycyclohexa-1(6),2-diene-1-carboxylate; (3R,4R)-3,4-Dihydroxycyclohexa-1,5-diene-1-carboxylate; DCDC;	C20710
Pantothenate and CoA biosynthesis	1	map00770	(R)-4'-Phosphopantothenoyl-L-cysteine; N-[(R)-4'-Phosphopantothenoyl]-L-cysteine;	C04352
Glycerophospholipid metabolism	1	map00564	CDP-choline; Cytidine 5'-diphosphocholine; Citicoline;	C00307
Monobactam biosynthesis	1	map00261	Nocardicin E;	C01739
Nicotinate and nicotinamide metabolism	1	map00760	1-Methylpyrrolinium; 1-Methyl-delta(1)-pyrrolinium;	C06178
Tryptophan metabolism	1	map00380	Melatonin; N-Acetyl-5-methoxytryptamine;	C01598

## Sheet: 006 combine
#Pathway	Count	up	down	Pathway ID	KEGG Names	KEGG IDs
Metabolic pathways	27	18	9	map01100	2-Hydroxy-6-keto-2,4-heptadienoate; 2-Hydroxy-6-oxo-hept-2,4-dienoate;; 1-Methylpyrrolinium; 1-Methyl-delta(1)-pyrrolinium;; (R)-4'-Phosphopantothenoyl-L-cysteine; N-[(R)-4'-Phosphopantothenoyl]-L-cysteine;; Melatonin; N-Acetyl-5-methoxytryptamine;; 2-Methylbenzaldehyde; o-Toluic aldehyde; 2-Formyltoluene; o-Tolualdehyde;; p-Tolualdehyde; p-Methylbenzaldehyde; 4-Methylbenzaldehyde; 4-Toluylaldehy…	C06210+C06178+C04352+C01598+C07214+C06758+C07209+C00633+C17268+C00590+C05625+C02646+C02666+C11427+C06407+C04314+C10700+C07086+C05272+C02947+C04778+C18218+C00307+C16243+C05766+C00445+C19614
Biosynthesis of secondary metabolites	16	12	4	map01110	(2S,3S)-2,3-Dihydro-2,3-dihydroxybenzoate; (2S,3S)-2,3-Dihydroxy-2,3-dihydroxybenzoate;; 1-Methylpyrrolinium; 1-Methyl-delta(1)-pyrrolinium;; (-)-Epicatechin;; Coniferyl alcohol; Coniferol; 4-(3-Hydroxy-1-propenyl)-2-methoxyphenol; trans-Coniferyl alcohol;; Rutin; 3-[[6-O-(6-Deoxy-alpha-L-mannopyranosyl)-beta-D-glucopyranosyl]oxy]-2-(3,4-dihydroxyphenyl)-5,7-dihydroxy-4H-1-benzopyran-4-one; Querc…	C04171+C06178+C09727+C00590+C05625+C02646+C02666+C18098+C03765+C02947+C10522+C10443+C12631+C16233+C05766+C12219
Isoflavonoid biosynthesis	10	10	0	map00943	2'-Hydroxybiochanin A; Dehydroferreirin;; Pseudobaptigenin;; (-)-Glyceollin I; Glyceollin;; Glyceollin III;; (-)-Glyceollin II;; (-)-Maackiain-3-O-glucosyl-6''-O-malonate;; Malonylglycitin;; Pratensein;; 2-Hydroxy-2,3-dihydrogenistein;; 2,6,7,4'-Tetrahydroxyisoflavanone;	C12135+C10522+C01701+C15511+C10422+C16231+C16197+C10520+C12631+C16233
Flavonoid biosynthesis	7	4	3	map00941	Luteoforol; 3-Deoxyleucocyanidin;; (-)-Epicatechin;; 4-Coumaroylshikimate; trans-5-O-(4-Coumaroyl)shikimate;; Homoeriodictyol; Eriodictyol 3'-methyl ether;; Pinobanksin 3-O-acetate;; Neohesperidin; Hesperetin 7-O-neohesperidoside;; Hesperetin 7-O-glucoside;	C05907+C09727+C02947+C09756+C16418+C09806+C16422
Flavone and flavonol biosynthesis	6	5	1	map00944	Rutin; 3-[[6-O-(6-Deoxy-alpha-L-mannopyranosyl)-beta-D-glucopyranosyl]oxy]-2-(3,4-dihydroxyphenyl)-5,7-dihydroxy-4H-1-benzopyran-4-one; Quercetin 3-rutinoside; Rutoside; Phytomelin;; Quercetin 3-(2G-xylosylrutinoside);; 3-O-Methylquercetin; 3',4',5,7-Tetrahydroxy-3-methoxyflavone; 3-Methoxy-5,7,3',4'-tetrahydroxyflavone;; 3,7-Di-O-methylquercetin; 3',4',5-Trihydroxy-3,7-dimethoxyflavone;; Quercet…	C05625+C10175+C04443+C01265+C12637+C10098
Porphyrin and chlorophyll metabolism	5	5	0	map00860	Precorrin 4;; Primary fluorescent chlorophyll catabolite;; N1-(5-Phospho-alpha-D-ribosyl)-5,6-dimethylbenzimidazole; alpha-Ribazole 5'-phosphate;; Cobalt-precorrin 5B;; Uroporphyrinogen I;	C06407+C18098+C04778+C16243+C05766
Phenylpropanoid biosynthesis	5	5	0	map00940	Coniferyl alcohol; Coniferol; 4-(3-Hydroxy-1-propenyl)-2-methoxyphenol; trans-Coniferyl alcohol;; 4-Coumaryl alcohol; 4-Hydroxycinnamyl alcohol; p-Coumaryl alcohol;; Coniferyl aldehyde; Coniferaldehyde; 4-Hydroxy-3-methoxycinnamaldehyde; Ferulaldehyde;; Coumaryl acetate;; 4-Coumaroylshikimate; trans-5-O-(4-Coumaroyl)shikimate;	C00590+C02646+C02666+C20465+C02947
Stilbenoid, diarylheptanoid and gingerol biosynthesis	3	3	0	map00945	4-Coumaroylshikimate; trans-5-O-(4-Coumaroyl)shikimate;; Curcumin monoglucoside;; Curcumin; Kacha haldi;	C02947+C17749+C10443
Monobactam biosynthesis	3	2	1	map00261	Nocardicin E;; Nocardicin A;; Isonocardicin A; 1-Azetidineacetic acid;	C01739+C01941+C00927
Anthocyanin biosynthesis	3	3	0	map00942	Gentiodelphin;; Delphinidin 3,7-di-O-beta-D-glucoside;; Delphin; Delphinidin 3,5-diglucoside;	C08641+C20496+C16312
2-Oxocarboxylic acid metabolism	3	2	1	map01210	2-(5'-Methylthio)pentylmalic acid; 2-(5'-Methylthio)pentylmalate;; (R)-(Homo)3-citrate; (R)-2-Hydroxy-1,2,6-hexanetricarboxylate; (R)-2-Hydroxy-1,2,6-hexanetricarboxylic acid;; (-)-threo-Iso(homo)3-citrate; (-)-threo-1-Hydroxy-1,2,6-hexanetricarboxylic acid; 1-Hydroxyhexane-1,2,6-tricarboxylate; threo-(Homo)3-isocitrate;	C17222+C16598+C16600
Cutin, suberine and wax biosynthesis	2	0	2	map00073	16-Hydroxypalmitate; 16-Hydroxypalmitic acid;; 16-Oxo-palmitate;	C18218+C19614
Tyrosine metabolism	2	2	0	map00350	Salidroside; p-Hydroxyphenethyl alcohol 1-O-beta-D-glucoside; Tyrosol glucoside;; 4-Hydroxyphenylacetaldehyde; 2-(4-Hydroxyphenyl)acetaldehyde;	C06046+C03765
Phenylalanine metabolism	2	2	0	map00360	Pyruvophenone; 1-Phenyl-1,2-propanedione;; Phenylacetic acid; Benzylformic acid; Phenylacetate; Benzeneacetic acid;	C17268+C07086
Glycerophospholipid metabolism	2	1	1	map00564	L-Serine-phosphoethanolamine; Serine phosphoethanolamine;; CDP-choline; Cytidine 5'-diphosphocholine; Citicoline;	C03872+C00307
Fatty acid metabolism	2	1	0	map01212	(6Z,9Z,12Z,15Z)-Octadecatetraenoyl-CoA; Stearidonoyl-CoA;; trans-Hexadec-2-enoyl-CoA; trans-2-Hexadecenoyl-CoA; (2E)-Hexadecenoyl-CoA;	C16163+C05272
Carbon metabolism	1	1	0	map01200	5,10-Methenyltetrahydrofolate;	C00445
Fatty acid elongation	1	1	0	map00062	trans-Hexadec-2-enoyl-CoA; trans-2-Hexadecenoyl-CoA; (2E)-Hexadecenoyl-CoA;	C05272
Tropane, piperidine and pyridine alkaloid biosynthesis	1	0	1	map00960	1-Methylpyrrolinium; 1-Methyl-delta(1)-pyrrolinium;	C06178
Tryptophan metabolism	1	0	1	map00380	Melatonin; N-Acetyl-5-methoxytryptamine;	C01598
Biosynthesis of unsaturated fatty acids	1	1	0	map01040	(6Z,9Z,12Z,15Z)-Octadecatetraenoyl-CoA; Stearidonoyl-CoA;	C16163
Glucosinolate biosynthesis	1	0	1	map00966	2-(5'-Methylthio)pentylmalic acid; 2-(5'-Methylthio)pentylmalate;	C17222
ABC transporters	1	1	0	map02010	Aldotetraouronic acid;	C20573
Isoquinoline alkaloid biosynthesis	1	1	0	map00950	4-Hydroxyphenylacetaldehyde; 2-(4-Hydroxyphenyl)acetaldehyde;	C03765
Folate biosynthesis	1	1	0	map00790	7,8-Dihydromethanopterin;	C05927
Nicotinate and nicotinamide metabolism	1	0	1	map00760	1-Methylpyrrolinium; 1-Methyl-delta(1)-pyrrolinium;	C06178
Pantothenate and CoA biosynthesis	1	0	1	map00770	(R)-4'-Phosphopantothenoyl-L-cysteine; N-[(R)-4'-Phosphopantothenoyl]-L-cysteine;	C04352
Fatty acid degradation	1	1	0	map00071	trans-Hexadec-2-enoyl-CoA; trans-2-Hexadecenoyl-CoA; (2E)-Hexadecenoyl-CoA;	C05272
Phosphonate and phosphinate metabolism	1	1	0	map00440	N-Acetyldemethylphosphinothricin tripeptide;	C17950
One carbon pool by folate	1	1	0	map00670	5,10-Methenyltetrahydrofolate;	C00445
Phenylalanine, tyrosine and tryptophan biosynthesis	1	0	1	map00400	(4R,5R)-4,5-Dihydroxycyclohexa-1(6),2-diene-1-carboxylate; (3R,4R)-3,4-Dihydroxycyclohexa-1,5-diene-1-carboxylate; DCDC;	C20710
