# Supplementary material for: Transcriptome and metabolome reveal redirection of flavonoids in a white testa peanut mutant
Source: BMC Plant Biol. 2020 Apr 15;20:161. doi: 10.1186/s12870-020-02383-7 (PMC7161308; doi:10.1186/s12870-020-02383-7)
Supplement: Supplementary file 5 — Additional file 5. DEGs identified between wsc and WT. (XLS 8402 kb) [file 12870_2020_2383_MOESM5_ESM.xls]

## Sheet: DAF20
GeneID	Length	WTDAF20-Expression	wscDAF20-Expression	log2Ratio(wscDAF20/WTDAF20)	q-value(Storey et al. 2003)	Up-Down-Regulation(wscDAF20/WTDAF20)	p-value	Cellular Component	Molecular Function	Biological Process	Kegg Orthology	Nr Description
Araip.X40X6	2919	308545	142844	-1.05977	0	Down	0	GO:0005618//cell wall	GO:0004252//serine-type endopeptidase activity;GO:0016491//oxidoreductase activity	GO:0006508//proteolysis	K04733//interleukin-1 receptor-associated kinase 4 [EC:2.7.11.1];K08653//membrane-bound transcription factor site-1 protease [EC:3.4.21.112];K13199//plasminogen activator inhibitor 1 RNA-binding protein;K12663//Delta(3,5)-Delta(2,4)-dienoyl-CoA isomerase [EC:5.3.3.-];K01183//chitinase [EC:3.2.1.14]	gi|525507411|ref|NP_001267495.1|//SUB1 homolog precursor [Glycine max]
Aradu.Q5M0R	1566	23957.1	229.43	-6.65499	0	Down	0	NA	GO:0046872//metal ion binding;GO:0045486//naringenin 3-dioxygenase activity	GO:0009813//flavonoid biosynthetic process;GO:0009416//response to light stimulus;GO:0055114//oxidation-reduction process	K00475//naringenin 3-dioxygenase [EC:1.14.11.9]	gi|658306023|gb|AID59205.1|//flavanone-3-hydroxylase [Arachis hypogaea]
Araip.I7PN0	1084	28931	3504	-2.99427	0	Down	0	NA	NA	NA	NA	gi|828292765|ref|XP_012568012.1|//PREDICTED: LOB domain-containing protein 41 [Cicer arietinum]
Araip.KVM2C	1500	30507.9	5699.1	-2.36911	0	Down	0	NA	GO:0052634//C-19 gibberellin 2-beta-dioxygenase activity;GO:0005506//iron ion binding	GO:0009416//response to light stimulus;GO:0045487//gibberellin catabolic process;GO:0055114//oxidation-reduction process;GO:0009686//gibberellin biosynthetic process	K04125//gibberellin 2-oxidase [EC:1.14.11.13]	gi|920699416|gb|KOM42641.1|//hypothetical protein LR48_Vigan05g024500 [Vigna angularis]
Araip.NIV47	1331	15949.9	293.57	-5.71243	0	Down	0	NA	GO:0046872//metal ion binding;GO:0045486//naringenin 3-dioxygenase activity	GO:0009813//flavonoid biosynthetic process;GO:0009416//response to light stimulus;GO:0055114//oxidation-reduction process	K00475//naringenin 3-dioxygenase [EC:1.14.11.9]	gi|658306023|gb|AID59205.1|//flavanone-3-hydroxylase [Arachis hypogaea]
Araip.X37CH	1537	17497	40.15	-8.71622	0	Down	0	NA	GO:0033788//leucoanthocyanidin reductase activity	GO:0055114//oxidation-reduction process	K13081//leucoanthocyanidin reductase [EC:1.17.1.3]	gi|41017255|sp|Q84V83.1|LAR_DESUN//RecName: Full=Leucoanthocyanidin reductase; Short=Leucocyanidin reductase
Araip.21BTV	1986	14845.8	110.26	-7.02173	0	Down	0	GO:0016021//integral component of membrane	GO:0016709//oxidoreductase activity, acting on paired donors, with incorporation or reduction of molecular oxygen, NAD(P)H as one donor, and incorporation of one atom of oxygen;GO:0020037//heme binding;GO:0005506//iron ion binding	GO:0044550//secondary metabolite biosynthetic process;GO:0055114//oxidation-reduction process	K05280//flavonoid 3'-monooxygenase [EC:1.14.13.21]	gi|365919139|gb|AEX07282.1|//F3'H [Arachis hypogaea]
Araip.IA0U9	1715	29216.6	6766.75	-2.05899	0	Down	0	NA	GO:0016210//naringenin-chalcone synthase activity	GO:0009813//flavonoid biosynthetic process	K00660//chalcone synthase [EC:2.3.1.74]	gi|179251196|gb|ACB78187.1|//chalcone synthase [Senna tora];gi|325911190|gb|ADZ45299.1|//chalcone synthase 1 [Astragalus membranaceus]
Araip.GH0UH	1505	65077.3	28190.3	-1.15569	0	Down	0	NA	GO:0004190//aspartic-type endopeptidase activity	GO:0006508//proteolysis;GO:0009414//response to water deprivation;GO:0030163//protein catabolic process;GO:0009737//response to abscisic acid	K00924;K02882//large subunit ribosomal protein L18Ae;K01381//saccharopepsin [EC:3.4.23.25];K19025//AP-5 complex subunit zeta-1	gi|593704841|ref|XP_007152794.1|//hypothetical protein PHAVU_004G160200g [Phaseolus vulgaris]
Araip.48FDM	2062	77329.4	36393.5	-1.03607	0	Down	0	GO:0005615//extracellular space;GO:0016021//integral component of membrane;GO:0005764//lysosome	GO:0032440//2-alkenal reductase [NAD(P)] activity;GO:0004197//cysteine-type endopeptidase activity	GO:0051603//proteolysis involved in cellular protein catabolic process;GO:0055114//oxidation-reduction process	K16292//KDEL-tailed cysteine endopeptidase [EC:3.4.22.-];K01365//cathepsin L [EC:3.4.22.15]	gi|356553978|ref|XP_003545327.1|//PREDICTED: cysteine proteinase RD21a [Glycine max]
BGI_novel_G004888	926	17155.4	2036.58	-3.02317	0	Down	0	NA	NA	NA	NA	gi|734371828|gb|KHN19692.1|//Putative non-specific lipid-transfer protein AKCS9 [Glycine soja]
Araip.L3Q4J	1277	12182	245.11	-5.58391	0	Down	0	NA	GO:0046872//metal ion binding;GO:0051213//dioxygenase activity	GO:0010023//proanthocyanidin biosynthetic process;GO:0007033//vacuole organization;GO:0055114//oxidation-reduction process;GO:0009718//anthocyanin-containing compound biosynthetic process	K05277//leucoanthocyanidin dioxygenase [EC:1.14.11.19]	gi|658306027|gb|AID59207.1|//anthocyanidin synthase [Arachis hypogaea]
Aradu.08WSJ	1988	64149.6	30074.5	-1.04163	0	Down	0	GO:0005615//extracellular space;GO:0016021//integral component of membrane;GO:0005764//lysosome	GO:0032440//2-alkenal reductase [NAD(P)] activity;GO:0004197//cysteine-type endopeptidase activity	GO:0051603//proteolysis involved in cellular protein catabolic process;GO:0055114//oxidation-reduction process	K16292//KDEL-tailed cysteine endopeptidase [EC:3.4.22.-];K01365//cathepsin L [EC:3.4.22.15]	gi|356553978|ref|XP_003545327.1|//PREDICTED: cysteine proteinase RD21a [Glycine max]
Aradu.J9JP2	795	13697.1	1426.15	-3.2124	0	Down	0	GO:0010287//plastoglobule;GO:0009535//chloroplast thylakoid membrane;GO:0009523//photosystem II;GO:0016021//integral component of membrane;GO:0009941//chloroplast envelope;GO:0009522//photosystem I	GO:0031409//pigment binding;GO:0046872//metal ion binding;GO:0016168//chlorophyll binding	GO:0009768//photosynthesis, light harvesting in photosystem I;GO:0009416//response to light stimulus;GO:0018298//protein-chromophore linkage	K08912//light-harvesting complex II chlorophyll a/b binding protein 1	gi|947059263|gb|KRH08669.1|//hypothetical protein GLYMA_16G165200 [Glycine max]
Araip.B7ND2	975	30448	9550	-1.62151	0	Down	0	NA	NA	GO:0006810//transport	NA	gi|16930759|gb|AAL32039.1|AF439280_1//lipid transfer protein-like protein [Retama raetam]
Araip.47DVE	1711	20595	4575.61	-2.11899	0	Down	0	NA	NA	NA	NA	gi|922368779|ref|XP_013456554.1|//pollen protein Ole E I-like protein [Medicago truncatula]
Aradu.R6QT2	1944	10567.2	496.74	-4.35969	0	Down	0	GO:0016021//integral component of membrane	GO:0016709//oxidoreductase activity, acting on paired donors, with incorporation or reduction of molecular oxygen, NAD(P)H as one donor, and incorporation of one atom of oxygen;GO:0020037//heme binding;GO:0005506//iron ion binding	GO:0044550//secondary metabolite biosynthetic process;GO:0055114//oxidation-reduction process	K05280//flavonoid 3'-monooxygenase [EC:1.14.13.21]	gi|365919139|gb|AEX07282.1|//F3'H [Arachis hypogaea]
Araip.YWT4G	1681	49304.4	21655.8	-1.13569	0	Down	0	NA	GO:0016787//hydrolase activity	NA	K19882//O-palmitoleoyl-L-serine hydrolase [EC:3.1.1.98]	gi|502153960|ref|XP_004509522.1|//PREDICTED: pectin acetylesterase 8-like [Cicer arietinum];gi|356558882|ref|XP_003547731.1|//PREDICTED: pectin acetylesterase 8-like [Glycine max];gi|388514171|gb|AFK45147.1|//unknown [Lotus japonicus]
Aradu.1D34I	1506	18690.4	3983.34	-2.17898	0	Down	0	NA	GO:0016985//mannan endo-1,4-beta-mannosidase activity	GO:0046355//mannan catabolic process	K19355//mannan endo-1,4-beta-mannosidase [EC:3.2.1.78]	gi|356572868|ref|XP_003554587.1|//PREDICTED: mannan endo-1,4-beta-mannosidase 4-like [Glycine max]
Aradu.ZTW7Y	1425	16930.3	3212.74	-2.34646	0	Down	0	NA	GO:0045552//dihydrokaempferol 4-reductase activity;GO:0003824//catalytic activity;GO:0050662//coenzyme binding	GO:0055114//oxidation-reduction process	K13082//bifunctional dihydroflavonol 4-reductase/flavanone 4-reductase [EC:1.1.1.219 1.1.1.234]	gi|365919137|gb|AEX07281.1|//DFR [Arachis hypogaea]
Araip.MTL36	1521	10839.9	865.85	-3.59482	0	Down	0	GO:0010287//plastoglobule;GO:0009535//chloroplast thylakoid membrane;GO:0009523//photosystem II;GO:0016021//integral component of membrane;GO:0009941//chloroplast envelope;GO:0009522//photosystem I	GO:0031409//pigment binding;GO:0046872//metal ion binding;GO:0016168//chlorophyll binding	GO:0009768//photosynthesis, light harvesting in photosystem I;GO:0009416//response to light stimulus;GO:0018298//protein-chromophore linkage	K08912//light-harvesting complex II chlorophyll a/b binding protein 1	gi|947059263|gb|KRH08669.1|//hypothetical protein GLYMA_16G165200 [Glycine max]
Araip.AJ6D9	2214	9670.18	20.23	-8.84964	0	Down	0	GO:0048046//apoplast	GO:0016722//oxidoreductase activity, oxidizing metal ions;GO:0052716//hydroquinone:oxygen oxidoreductase activity;GO:0005507//copper ion binding	GO:0046274//lignin catabolic process;GO:0055114//oxidation-reduction process	K05909//laccase [EC:1.10.3.2]	gi|720002611|ref|XP_010256735.1|//PREDICTED: laccase-7-like [Nelumbo nucifera];gi|356520969|ref|XP_003529131.1|//PREDICTED: laccase-7-like [Glycine max]
Araip.X4UM7	1102	15930.9	3531.99	-2.12201	0	Down	0	NA	NA	NA	K13081//leucoanthocyanidin reductase [EC:1.17.1.3]	gi|734405981|gb|KHN33750.1|//Isoflavone reductase like [Glycine soja];gi|526118006|ref|NP_001268171.1|//uncharacterized protein LOC100260557 [Vitis vinifera]
Araip.8TB4E	1466	7153	65	-6.7307	0	Down	0	NA	GO:0033729//anthocyanidin reductase activity;GO:0050662//coenzyme binding	GO:0055114//oxidation-reduction process	K08695//anthocyanidin reductase [EC:1.3.1.77]	gi|751645201|gb|AJF94633.1|//anthocyanidin reductase [Onobrychis viciifolia]
Aradu.CYG6N	786	10112.9	1333.89	-2.87122	0	Down	0	NA	NA	NA	K03860//phosphatidylinositol glycan, class Q;K20887//xyloglucan glycosyltransferase 4 [EC:2.4.1.-]	gi|194466223|gb|ACF74342.1|//gonadotropin beta chain [Arachis hypogaea]
BGI_novel_G004159	1272	10805	1774	-2.55535	0	Down	0	NA	NA	NA	NA	gi|698491897|ref|XP_009792341.1|//PREDICTED: LOB domain-containing protein 41-like [Nicotiana sylvestris]
Aradu.7MF1E	747	25254.1	9598.33	-1.34439	0	Down	0	GO:0005774//vacuolar membrane;GO:0005618//cell wall;GO:0009507//chloroplast;GO:0000325//plant-type vacuole	GO:0022891//substrate-specific transmembrane transporter activity	GO:0006810//transport	K09873//aquaporin TIP	gi|357454843|ref|XP_003597702.1|//major intrinsic protein (MIP) family transporter [Medicago truncatula]
Araip.FZ0HF	1455	30264	13268	-1.13838	0	Down	0	GO:0016021//integral component of membrane	GO:0004190//aspartic-type endopeptidase activity	GO:0006508//proteolysis;GO:0030163//protein catabolic process	K00924;K02882//large subunit ribosomal protein L18Ae;K01381//saccharopepsin [EC:3.4.23.25]	gi|356522504|ref|XP_003529886.1|//PREDICTED: protein ASPARTIC PROTEASE IN GUARD CELL 2-like [Glycine max]
Aradu.MM8AX	1863	29499.2	12798	-1.15349	0	Down	0	GO:0005737//cytoplasm	GO:0046914//transition metal ion binding	GO:0030001//metal ion transport;GO:0046916//cellular transition metal ion homeostasis	K07213//copper chaperone	gi|951015229|ref|XP_014510786.1|//PREDICTED: neurofilament heavy polypeptide-like [Vigna radiata var. radiata];gi|297810411|ref|XP_002873089.1|//hypothetical protein ARALYDRAFT_908205 [Arabidopsis lyrata subsp. lyrata]
Aradu.XKW8P	2180	8517.55	7.06	-10.1853	0	Down	0	GO:0005576//extracellular region	GO:0016722//oxidoreductase activity, oxidizing metal ions;GO:0005507//copper ion binding	GO:0044710//single-organism metabolic process	K05909//laccase [EC:1.10.3.2]	gi|356520969|ref|XP_003529131.1|//PREDICTED: laccase-7-like [Glycine max]
Aradu.WQL62	1496	6599.01	15.85	-8.65036	0	Down	0	NA	GO:0033788//leucoanthocyanidin reductase activity	GO:0055114//oxidation-reduction process	K13081//leucoanthocyanidin reductase [EC:1.17.1.3]	gi|41017255|sp|Q84V83.1|LAR_DESUN//RecName: Full=Leucoanthocyanidin reductase; Short=Leucocyanidin reductase
Araip.1UW0G	725	8427	1211	-2.74755	0	Down	0	NA	NA	NA	NA	NA
BGI_novel_G005170	1450	9922	1853	-2.3695	0	Down	0	NA	GO:0004674//protein serine/threonine kinase activity;GO:0005524//ATP binding	GO:0006468//protein phosphorylation	K20604//mitogen-activated protein kinase kinase 9 [EC:2.7.12.2]	gi|356531126|ref|XP_003534129.1|//PREDICTED: mitogen-activated protein kinase kinase 9 [Glycine max]
Aradu.DZ5Y1	1765	12912	3337.39	-1.90065	0	Down	0	NA	NA	NA	NA	gi|922368779|ref|XP_013456554.1|//pollen protein Ole E I-like protein [Medicago truncatula]
Araip.F0TL2	1369	6091.27	386.2	-3.92806	0	Down	0	GO:0005615//extracellular space;GO:0005764//lysosome	GO:0004197//cysteine-type endopeptidase activity	GO:0051603//proteolysis involved in cellular protein catabolic process	K01365//cathepsin L [EC:3.4.22.15]	gi|922370570|ref|XP_013457448.1|//papain family cysteine protease [Medicago truncatula]
Araip.T0L2Q	760	6268.75	17.11	-8.46593	0	Down	0	NA	NA	NA	NA	NA
Aradu.Q350M	2281	16155.4	5270.67	-1.56469	0	Down	0	GO:0005829//cytosol	GO:0005524//ATP binding;GO:0042803//protein homodimerization activity;GO:0004066//asparagine synthase (glutamine-hydrolyzing) activity	GO:0070981//L-asparagine biosynthetic process;GO:0006541//glutamine metabolic process;GO:0009646//response to absence of light;GO:0006529//asparagine biosynthetic process	K01953//asparagine synthase (glutamine-hydrolysing) [EC:6.3.5.4]	gi|502129378|ref|XP_004500279.1|//PREDICTED: asparagine synthetase, nodule [glutamine-hydrolyzing] [Cicer arietinum]
Aradu.8I8L4	2097	29538.5	13927.4	-1.0334	0	Down	0	GO:0046658//anchored component of plasma membrane	GO:0042973//glucan endo-1,3-beta-D-glucosidase activity;GO:0030247//polysaccharide binding	GO:0005975//carbohydrate metabolic process	K19891//glucan endo-1,3-beta-glucosidase 1/2/3 [EC:3.2.1.39]	gi|955327492|ref|XP_014632676.1|//PREDICTED: glucan endo-1,3-beta-D-glucosidase [Glycine max]
Araip.B5WS3	900	6537.52	762.95	-3.04782	0	Down	0	NA	NA	GO:0006810//transport	NA	gi|947050926|gb|KRH00455.1|//hypothetical protein GLYMA_18G214500 [Glycine max]
Araip.Y2HKR	1132	5896.93	535.78	-3.40898	0	Down	0	GO:0010287//plastoglobule;GO:0009535//chloroplast thylakoid membrane;GO:0009523//photosystem II;GO:0016021//integral component of membrane;GO:0009941//chloroplast envelope;GO:0009522//photosystem I	GO:0031409//pigment binding;GO:0046872//metal ion binding;GO:0016168//chlorophyll binding	GO:0009768//photosynthesis, light harvesting in photosystem I;GO:0009416//response to light stimulus;GO:0018298//protein-chromophore linkage	K08913//light-harvesting complex II chlorophyll a/b binding protein 2	gi|359806053|ref|NP_001241179.1|//uncharacterized protein LOC100815789 [Glycine max]
Aradu.F529W	2448	14001.2	4548.27	-1.5709	0	Down	0	NA	GO:0045551//cinnamyl-alcohol dehydrogenase activity;GO:0008270//zinc ion binding;GO:0052747//sinapyl alcohol dehydrogenase activity;GO:0016491//oxidoreductase activity	GO:0055114//oxidation-reduction process	K00083//cinnamyl-alcohol dehydrogenase [EC:1.1.1.195]	gi|661894603|emb|CDP01602.1|//unnamed protein product [Coffea canephora]
Aradu.YC5B5	1534	8104.41	1518.25	-2.36503	0	Down	0	NA	GO:0016210//naringenin-chalcone synthase activity	GO:0009813//flavonoid biosynthetic process	K00660//chalcone synthase [EC:2.3.1.74]	gi|179251196|gb|ACB78187.1|//chalcone synthase [Senna tora]
Araip.EQZ9W	1537	19089.2	7638	-1.27022	0	Down	0	GO:0005618//cell wall;GO:0005576//extracellular region;GO:0016021//integral component of membrane	GO:0045330//aspartyl esterase activity;GO:0030599//pectinesterase activity;GO:0046910//pectinesterase inhibitor activity	GO:0045490//pectin catabolic process;GO:0043086//negative regulation of catalytic activity;GO:0042545//cell wall modification	K01051//pectinesterase [EC:3.1.1.11]	gi|593788266|ref|XP_007157172.1|//hypothetical protein PHAVU_002G048700g [Phaseolus vulgaris]
Araip.U5J78	747	19256.9	7779.67	-1.25633	0	Down	0	GO:0042807//central vacuole;GO:0009705//plant-type vacuole membrane;GO:0005887//integral component of plasma membrane;GO:0005618//cell wall;GO:0009507//chloroplast	GO:0015250//water channel activity;GO:0015254//glycerol channel activity	GO:0034220//ion transmembrane transport;GO:0009992//cellular water homeostasis;GO:0044765//single-organism transport	K09873//aquaporin TIP	gi|357454843|ref|XP_003597702.1|//major intrinsic protein (MIP) family transporter [Medicago truncatula]
Araip.GK3PH	1504	6761.12	980	-2.73514	0	Down	0	NA	NA	NA	K13945	gi|356573974|ref|XP_003555129.1|//PREDICTED: LOB domain-containing protein 41-like [Glycine max]
Aradu.EMG6I	1064	18045.3	7140.3	-1.2863	0	Down	0	NA	NA	NA	K04733//interleukin-1 receptor-associated kinase 4 [EC:2.7.11.1]	gi|571470043|ref|XP_003530957.2|//PREDICTED: thaumatin-like protein [Glycine max]
Araip.QE1LN	2396	12356.3	3859.07	-1.62766	0	Down	0	GO:0005887//integral component of plasma membrane;GO:0016021//integral component of membrane	GO:0008271//secondary active sulfate transmembrane transporter activity	GO:1902358//sulfate transmembrane transport	K17471//sulfate transporter 3	gi|502163826|ref|XP_004512962.1|//PREDICTED: probable sulfate transporter 3.5 [Cicer arietinum]
Araip.A9H3K	1859	5328.8	557.99	-3.20423	0	Down	0	NA	GO:0045430//chalcone isomerase activity	GO:0009813//flavonoid biosynthetic process	K01859//chalcone isomerase [EC:5.5.1.6]	gi|399207901|gb|AFP33452.1|//type I chalcone isomerase [Arachis hypogaea]
Aradu.14IQ9	807	19413.5	8297.64	-1.17502	0	Down	0	NA	NA	NA	NA	NA
Araip.CA6VL	3567	4383.18	252.7	-4.06521	0	Down	0	GO:0016021//integral component of membrane	NA	NA	K00799//glutathione S-transferase [EC:2.5.1.18];K17710//pentatricopeptide repeat domain-containing protein 1	gi|356524104|ref|XP_003530672.1|//PREDICTED: pentatricopeptide repeat-containing protein At1g05670, mitochondrial-like [Glycine max]
Araip.2G7LE	1411	8550.36	2054.85	-2.00568	0	Down	0	NA	NA	NA	NA	gi|356520597|ref|XP_003528948.1|//PREDICTED: LOB domain-containing protein 41-like [Glycine max]
BGI_novel_G005268	521	4694.19	8	-9.14539	0	Down	0	NA	NA	NA	K02184//formin 2	gi|21322711|emb|CAD22154.1|//pherophorin-dz1 protein [Volvox carteri f. nagariensis]
Araip.N2TWA	1098	4305.49	339.14	-3.61496	0	Down	0	GO:0009535//chloroplast thylakoid membrane;GO:0010287//plastoglobule;GO:0016021//integral component of membrane;GO:0009941//chloroplast envelope;GO:0009522//photosystem I	GO:0046872//metal ion binding;GO:0016168//chlorophyll binding	GO:0009765//photosynthesis, light harvesting;GO:0018298//protein-chromophore linkage	K08910//light-harvesting complex I chlorophyll a/b binding protein 4	gi|255547367|ref|XP_002514741.1|//PREDICTED: chlorophyll a-b binding protein P4, chloroplastic [Ricinus communis]
Aradu.7BB6U	1346	5191	669	-2.90467	0	Down	0	GO:0010287//plastoglobule;GO:0009535//chloroplast thylakoid membrane;GO:0016021//integral component of membrane;GO:0009941//chloroplast envelope;GO:0009522//photosystem I	GO:0031409//pigment binding;GO:0046872//metal ion binding;GO:0016168//chlorophyll binding	GO:0009768//photosynthesis, light harvesting in photosystem I;GO:0009416//response to light stimulus;GO:0018298//protein-chromophore linkage	K08907//light-harvesting complex I chlorophyll a/b binding protein 1	gi|388491152|gb|AFK33642.1|//unknown [Lotus japonicus]
BGI_novel_G001113	2762	19414.5	8820.74	-1.0869	0	Down	0	GO:0005634//nucleus	GO:0000989//transcription factor activity, transcription factor binding;GO:0043565//sequence-specific DNA binding;GO:0003700//transcription factor activity, sequence-specific DNA binding	GO:0009863//salicylic acid mediated signaling pathway;GO:0009938//negative regulation of gibberellic acid mediated signaling pathway;GO:0009867//jasmonic acid mediated signaling pathway;GO:0010187//negative regulation of seed germination;GO:0006355//regulation of transcription, DNA-templated;GO:2000033//regulation of seed dormancy process;GO:0042538//hyperosmotic salinity response;GO:2000377//reg…	K14494//DELLA protein	gi|920695993|gb|KOM39218.1|//hypothetical protein LR48_Vigan03g260000 [Vigna angularis]
BGI_novel_G003428	680	6909.09	1436.11	-2.21506	0	Down	0	NA	NA	NA	K03860//phosphatidylinositol glycan, class Q;K20887//xyloglucan glycosyltransferase 4 [EC:2.4.1.-]	gi|194466223|gb|ACF74342.1|//gonadotropin beta chain [Arachis hypogaea]
Aradu.Y5MLI	4722	5867.04	981.45	-2.52838	0	Down	0	GO:0005634//nucleus	NA	GO:0009910//negative regulation of flower development;GO:0035281//pre-miRNA export from nucleus;GO:0009965//leaf morphogenesis;GO:0048364//root development;GO:0009944//polarity specification of adaxial/abaxial axis	K14289//exportin-5	gi|356504082|ref|XP_003520828.1|//PREDICTED: protein HASTY 1-like [Glycine max]
Aradu.X23JQ	1330	7608.64	1802.15	-2.02665	0	Down	0	NA	NA	NA	NA	gi|356520597|ref|XP_003528948.1|//PREDICTED: LOB domain-containing protein 41-like [Glycine max]
Aradu.JV7UU	3000	17400.9	7564.37	-1.1506	0	Down	0	GO:0005618//cell wall;GO:0005773//vacuole	GO:0030246//carbohydrate binding;GO:0004565//beta-galactosidase activity	GO:0005975//carbohydrate metabolic process	K12309//beta-galactosidase [EC:3.2.1.23]	gi|593330607|ref|XP_007138730.1|//hypothetical protein PHAVU_009G232500g [Phaseolus vulgaris]
Araip.DI6YG	1496	4163.13	9	-8.80226	0	Down	0	GO:0005615//extracellular space;GO:0016021//integral component of membrane;GO:0005764//lysosome	GO:0004197//cysteine-type endopeptidase activity	GO:0051603//proteolysis involved in cellular protein catabolic process	K16290//xylem cysteine proteinase [EC:3.4.22.-];K16292//KDEL-tailed cysteine endopeptidase [EC:3.4.22.-]	gi|922387962|ref|XP_013462564.1|//papain family cysteine protease [Medicago truncatula]
Araip.35A56	1246	12210.9	4400.46	-1.42118	0	Down	0	GO:0048046//apoplast;GO:0005618//cell wall	GO:0016762//xyloglucan:xyloglucosyl transferase activity;GO:0033946//xyloglucan-specific endo-beta-1,4-glucanase activity	GO:0016998//cell wall macromolecule catabolic process;GO:0010411//xyloglucan metabolic process;GO:0042546//cell wall biogenesis;GO:0071555//cell wall organization	K08235//xyloglucan:xyloglucosyl transferase [EC:2.4.1.207]	gi|734330875|gb|KHN06880.1|//Putative xyloglucan endotransglucosylase/hydrolase protein 32 [Glycine soja]
Aradu.1M2X1	1101	4126.07	350.22	-3.50717	0	Down	0	GO:0010287//plastoglobule;GO:0009535//chloroplast thylakoid membrane;GO:0009523//photosystem II;GO:0016021//integral component of membrane;GO:0009941//chloroplast envelope;GO:0009522//photosystem I	GO:0031409//pigment binding;GO:0046872//metal ion binding;GO:0016168//chlorophyll binding	GO:0009768//photosynthesis, light harvesting in photosystem I;GO:0009416//response to light stimulus;GO:0018298//protein-chromophore linkage	K08913//light-harvesting complex II chlorophyll a/b binding protein 2	gi|359806053|ref|NP_001241179.1|//uncharacterized protein LOC100815789 [Glycine max]
Araip.BM48K	2256	6052.84	1123.19	-2.37874	0	Down	0	NA	NA	NA	K13420//LRR receptor-like serine/threonine-protein kinase FLS2 [EC:2.7.11.1]	gi|5579315|gb|AAD45503.1|//polygalacturonase inhibitor protein [Glycine max]
Aradu.E558D	1446	5222.12	770.54	-2.70943	0	Down	0	NA	NA	NA	NA	gi|947046482|gb|KRG96111.1|//hypothetical protein GLYMA_19G190000 [Glycine max]
Aradu.40JMZ	1453	5728.31	1003.54	-2.46174	0	Down	0	GO:0016020//membrane	GO:0016746//transferase activity, transferring acyl groups	GO:0008152//metabolic process	K15397//3-ketoacyl-CoA synthase [EC:2.3.1.199]	gi|502121440|ref|XP_004497320.1|//PREDICTED: 3-ketoacyl-CoA synthase 21 [Cicer arietinum]
Araip.MM5HF	1226	12132.6	4425.66	-1.40366	0	Down	0	NA	GO:0004553//hydrolase activity, hydrolyzing O-glycosyl compounds;GO:0016985//mannan endo-1,4-beta-mannosidase activity;GO:0016798//hydrolase activity, acting on glycosyl bonds	GO:0008152//metabolic process;GO:0046355//mannan catabolic process;GO:0005975//carbohydrate metabolic process	K19355//mannan endo-1,4-beta-mannosidase [EC:3.2.1.78]	gi|356572868|ref|XP_003554587.1|//PREDICTED: mannan endo-1,4-beta-mannosidase 4-like [Glycine max];gi|950954256|ref|XP_014496375.1|//PREDICTED: mannan endo-1,4-beta-mannosidase 4-like [Vigna radiata var. radiata];gi|734351183|gb|KHN12618.1|//Mannan endo-1,4-beta-mannosidase 4, partial [Glycine soja]
Aradu.EF677	1229	12499.1	4711.54	-1.35628	0	Down	0	GO:0048046//apoplast;GO:0005618//cell wall	GO:0016762//xyloglucan:xyloglucosyl transferase activity;GO:0033946//xyloglucan-specific endo-beta-1,4-glucanase activity	GO:0016998//cell wall macromolecule catabolic process;GO:0010411//xyloglucan metabolic process;GO:0042546//cell wall biogenesis;GO:0071555//cell wall organization	K08235//xyloglucan:xyloglucosyl transferase [EC:2.4.1.207]	gi|734330875|gb|KHN06880.1|//Putative xyloglucan endotransglucosylase/hydrolase protein 32 [Glycine soja]
BGI_novel_G006875	1331	13393	5264.06	-1.29596	0	Down	0	NA	NA	NA	K04733//interleukin-1 receptor-associated kinase 4 [EC:2.7.11.1]	gi|146403767|gb|ABQ32293.1|//lectin [Vigna unguiculata]
Aradu.A0YGD	1012	5523.11	992.01	-2.42579	0	Down	0	NA	NA	NA	K13081//leucoanthocyanidin reductase [EC:1.17.1.3]	gi|351726399|ref|NP_001237637.1|//isoflavone reductase homolog 2 [Glycine max]
Araip.RPE5K	1178	4736.81	692.04	-2.72372	0	Down	0	NA	GO:0016872//intramolecular lyase activity	NA	K01859//chalcone isomerase [EC:5.5.1.6]	gi|345809387|gb|AEO17326.1|//chalcone isomerase [Arachis hypogaea]
Araip.GC9VN	1503	15435.4	6761.04	-1.13966	0	Down	0	NA	GO:0046872//metal ion binding;GO:0030570//pectate lyase activity	GO:0045490//pectin catabolic process	K01728//pectate lyase [EC:4.2.2.2]	gi|947108850|gb|KRH57176.1|//hypothetical protein GLYMA_05G044000 [Glycine max]
BGI_novel_G003372	1398	17698	8362.63	-1.03029	0	Down	0	NA	NA	NA	K09286//EREBP-like factor	gi|951001364|ref|XP_014507066.1|//PREDICTED: ethylene-responsive transcription factor 5-like [Vigna radiata var. radiata]
Araip.JE9KX	1909	2910.31	61.56	-5.51177	0	Down	0	NA	NA	NA	K13422//transcription factor MYC2	gi|224994136|dbj|BAH28881.1|//bHLH transcription factor LjTT8 [Lotus japonicus];gi|571481338|ref|XP_006588626.1|//PREDICTED: basic helix-loop-helix protein A-like [Glycine max]
Aradu.F4M5D	1479	2880.06	36.64	-6.24527	0	Down	0	NA	GO:0016210//naringenin-chalcone synthase activity	GO:0009813//flavonoid biosynthetic process	K00660//chalcone synthase [EC:2.3.1.74]	gi|28261335|gb|AAO32821.1|//chalcone synthase [Arachis hypogaea]
Aradu.D53YG	1510	3927.88	460	-3.04278	0	Down	0	NA	NA	NA	K13945	gi|356573974|ref|XP_003555129.1|//PREDICTED: LOB domain-containing protein 41-like [Glycine max]
Araip.VZF8R	790	11049.2	4172.24	-1.35378	0	Down	0	NA	NA	NA	NA	gi|110749713|gb|ABG90382.1|//lateral organ boundaries domain protein [Caragana korshinskii]
Aradu.DE61N	1183	2776.19	75.96	-5.14046	0	Down	0	NA	GO:0045430//chalcone isomerase activity	GO:0009813//flavonoid biosynthetic process	K01859//chalcone isomerase [EC:5.5.1.6]	gi|345809387|gb|AEO17326.1|//chalcone isomerase [Arachis hypogaea]
Araip.4QE8A	1571	3749.69	424.46	-3.0918	0	Down	0	GO:0016020//membrane	GO:0016746//transferase activity, transferring acyl groups	GO:0008152//metabolic process	K15397//3-ketoacyl-CoA synthase [EC:2.3.1.199]	gi|502121440|ref|XP_004497320.1|//PREDICTED: 3-ketoacyl-CoA synthase 21 [Cicer arietinum]
Araip.M5K02	2102	11013.6	4245.81	-1.32391	0	Down	0	GO:0016020//membrane	GO:0020037//heme binding;GO:0005506//iron ion binding;GO:0016710//trans-cinnamate 4-monooxygenase activity	GO:0044550//secondary metabolite biosynthetic process;GO:0055114//oxidation-reduction process;GO:0009808//lignin metabolic process	K00487//trans-cinnamate 4-monooxygenase [EC:1.14.13.11]	gi|343796371|gb|AEM63594.1|//cinnamate 4-hydroxylase [Leucaena leucocephala]
Araip.QX18T	1663	4159.88	612.46	-2.71259	0	Down	0	NA	NA	NA	NA	gi|947046482|gb|KRG96111.1|//hypothetical protein GLYMA_19G190000 [Glycine max]
Aradu.64FTH	1104	3122.9	237.38	-3.66635	0	Down	0	GO:0016021//integral component of membrane;GO:0005886//plasma membrane	GO:0005215//transporter activity	GO:0006810//transport	K09872//aquaporin PIP	gi|734327128|gb|KHN05685.1|//Aquaporin PIP2-7 [Glycine soja]
Araip.XVZ49	2079	7517.62	2300.49	-1.65707	0	Down	0	GO:0016021//integral component of membrane	GO:0015226//carnitine transmembrane transporter activity	GO:0055085//transmembrane transport;GO:0071702//organic substance transport;GO:0044765//single-organism transport	K08202//MFS transporter, OCT family, solute carrier family 22 (organic cation transporter), member 4/5	gi|356531062|ref|XP_003534097.1|//PREDICTED: organic cation/carnitine transporter 1-like [Glycine max]
BGI_novel_G000273	1313	10546	4166.37	-1.28856	0	Down	0	NA	NA	NA	K09286//EREBP-like factor	gi|951001364|ref|XP_014507066.1|//PREDICTED: ethylene-responsive transcription factor 5-like [Vigna radiata var. radiata]
Araip.T82B5	2094	4125.04	680.17	-2.54917	0	Down	0	NA	GO:0045735//nutrient reservoir activity	NA	NA	gi|1168391|sp|P43238.1|ALL12_ARAHY//RecName: Full=Allergen Ara h 1, clone P41B; AltName: Full=Allergen Ara h I; AltName: Allergen=Ara h 1; Flags: Precursor [Arachis hypogaea]
Araip.YQM8R	1653	15510.3	7457.15	-1.00527	0	Down	0	GO:0016020//membrane;GO:0045298//tubulin complex;GO:0005874//microtubule;GO:0005618//cell wall;GO:0009506//plasmodesma;GO:0005829//cytosol	GO:0005525//GTP binding;GO:0005200//structural constituent of cytoskeleton;GO:0003924//GTPase activity	GO:0046686//response to cadmium ion;GO:0007017//microtubule-based process	K07374//tubulin alpha	gi|947094256|gb|KRH42841.1|//hypothetical protein GLYMA_08G115100 [Glycine max]
Araip.2U0RL	1137	9445.7	3533.87	-1.36714	0	Down	0	NA	GO:0046872//metal ion binding;GO:0003868//4-hydroxyphenylpyruvate dioxygenase activity	GO:0009072//aromatic amino acid family metabolic process;GO:0055114//oxidation-reduction process	K00457//4-hydroxyphenylpyruvate dioxygenase [EC:1.13.11.27]	gi|470136207|ref|XP_004303888.1|//PREDICTED: 4-hydroxyphenylpyruvate dioxygenase [Fragaria vesca subsp. vesca]
BGI_novel_G004216	2118	12817.4	5675.77	-1.12395	0	Down	0	NA	GO:0046872//metal ion binding	NA	K15172//transcription elongation factor SPT5;K07560//D-tyrosyl-tRNA(Tyr) deacylase [EC:3.1.-.-]	gi|356513195|ref|XP_003525299.1|//PREDICTED: zinc finger CCCH domain-containing protein 20-like [Glycine max]
BGI_novel_G005888	2202	10966.3	4482.53	-1.23942	0	Down	0	NA	GO:0004190//aspartic-type endopeptidase activity	GO:0006508//proteolysis;GO:0030163//protein catabolic process	K00924;K02882//large subunit ribosomal protein L18Ae;K01381//saccharopepsin [EC:3.4.23.25]	gi|356553263|ref|XP_003544977.1|//PREDICTED: aspartic proteinase PCS1-like [Glycine max]
Araip.KTR75	4766	5151.96	1173.55	-2.08297	0	Down	0	GO:0005634//nucleus	NA	GO:0009910//negative regulation of flower development;GO:0035281//pre-miRNA export from nucleus;GO:0009965//leaf morphogenesis;GO:0048364//root development;GO:0009944//polarity specification of adaxial/abaxial axis	K14289//exportin-5	gi|356504082|ref|XP_003520828.1|//PREDICTED: protein HASTY 1-like [Glycine max]
Araip.LZ3BL	1036	8367.23	2959.99	-1.44789	0	Down	0	GO:0005829//cytosol;GO:0009570//chloroplast stroma	GO:0016491//oxidoreductase activity	GO:0009228//thiamine biosynthetic process;GO:0052837//thiazole biosynthetic process;GO:0006950//response to stress;GO:0055114//oxidation-reduction process	K03146//thiamine thiazole synthase	gi|951072791|ref|XP_014491873.1|//PREDICTED: thiamine thiazole synthase 2, chloroplastic-like [Vigna radiata var. radiata]
Aradu.N8WG9	1768	4978.08	1122.89	-2.09711	0	Down	0	NA	GO:0004332//fructose-bisphosphate aldolase activity	GO:0006096//glycolytic process	K01623//fructose-bisphosphate aldolase, class I [EC:4.1.2.13]	gi|693302447|gb|AIS36040.1|//fructose bisphosphate aldolase [Arachis hypogaea]
Araip.93Z7C	1559	2498.15	111.94	-4.4288	0	Down	0	GO:0009941//chloroplast envelope;GO:0009534//chloroplast thylakoid	GO:0016630//protochlorophyllide reductase activity	GO:0055114//oxidation-reduction process;GO:0015979//photosynthesis;GO:0015995//chlorophyll biosynthetic process	K00218//protochlorophyllide reductase [EC:1.3.1.33]	gi|802716205|ref|XP_012084920.1|//PREDICTED: protochlorophyllide reductase, chloroplastic [Jatropha curcas]
Araip.SK0HG	1937	8096.26	2827.89	-1.46626	0	Down	0	GO:0071944//cell periphery	GO:0030599//pectinesterase activity;GO:0046910//pectinesterase inhibitor activity	GO:0071555//cell wall organization	K01051//pectinesterase [EC:3.1.1.11]	gi|480328075|gb|AGJ83739.1|//pectinesterase/pectinesterase inhibitor PPE8B-like protein, partial [Caragana korshinskii]
Araip.G8B8H	1255	3505.53	481.75	-2.81201	0	Down	0	GO:0010287//plastoglobule;GO:0009535//chloroplast thylakoid membrane;GO:0016021//integral component of membrane;GO:0009941//chloroplast envelope;GO:0009522//photosystem I	GO:0031409//pigment binding;GO:0046872//metal ion binding;GO:0016168//chlorophyll binding	GO:0009768//photosynthesis, light harvesting in photosystem I;GO:0009416//response to light stimulus;GO:0018298//protein-chromophore linkage	K08917//light-harvesting complex II chlorophyll a/b binding protein 6	gi|955075460|ref|NP_001304252.1|//chlorophyll a-b binding protein CP24 10A, chloroplastic [Vigna radiata]
Araip.72QD7	3596	2301.06	35	-5.98753	0	Down	0	GO:0016021//integral component of membrane	GO:0046872//metal ion binding;GO:0005524//ATP binding;GO:0008553//hydrogen-exporting ATPase activity, phosphorylative mechanism	GO:0006754//ATP biosynthetic process;GO:1902600//hydrogen ion transmembrane transport	K01535//H+-transporting ATPase [EC:3.6.3.6]	gi|947120750|gb|KRH68999.1|//hypothetical protein GLYMA_03G262600 [Glycine max];gi|950966205|ref|XP_014499042.1|//PREDICTED: ATPase 10, plasma membrane-type isoform X2 [Vigna radiata var. radiata]
Araip.X2EME	948	9277.43	3636.77	-1.2998	0	Down	0	GO:0016020//membrane	NA	GO:0006952//defense response;GO:0009607//response to biotic stimulus	K14496//abscisic acid receptor PYR/PYL family	gi|502093220|ref|XP_004489875.1|//PREDICTED: MLP-like protein 423 [Cicer arietinum]
BGI_novel_G000975	2406	13254.6	6277.23	-1.02702	0	Down	0	NA	GO:0046872//metal ion binding	NA	K15172//transcription elongation factor SPT5;K07560//D-tyrosyl-tRNA(Tyr) deacylase [EC:3.1.-.-]	gi|356513195|ref|XP_003525299.1|//PREDICTED: zinc finger CCCH domain-containing protein 20-like [Glycine max]
Aradu.45I6B	1889	4774.22	1122.78	-2.03692	0	Down	0	GO:0016020//membrane;GO:0016021//integral component of membrane	GO:0046872//metal ion binding;GO:0016705//oxidoreductase activity, acting on paired donors, with incorporation or reduction of molecular oxygen;GO:0020037//heme binding;GO:0005506//iron ion binding;GO:0004497//monooxygenase activity;GO:0016491//oxidoreductase activity	GO:0055114//oxidation-reduction process	K20771//carlactone C-19 oxidase [EC:1.14.-.-]	gi|593269320|ref|XP_007136837.1|//hypothetical protein PHAVU_009G078400g [Phaseolus vulgaris];gi|593269322|ref|XP_007136838.1|//hypothetical protein PHAVU_009G078400g [Phaseolus vulgaris]
Araip.DBZ3D	1764	3981.95	756.32	-2.34514	0	Down	0	NA	NA	NA	NA	gi|502133905|ref|XP_004501930.1|//PREDICTED: probable inactive poly [ADP-ribose] polymerase SRO2 isoform X1 [Cicer arietinum];gi|828314182|ref|XP_012571720.1|//PREDICTED: probable inactive poly [ADP-ribose] polymerase SRO2 isoform X2 [Cicer arietinum]
Araip.F5TH8	7048	3403.8	508.95	-2.69028	0	Down	0	GO:0016021//integral component of membrane	GO:0015238//drug transmembrane transporter activity;GO:0015297//antiporter activity	GO:0006855//drug transmembrane transport	K10352//myosin heavy chain;K03327//multidrug resistance protein, MATE family	gi|734348822|gb|KHN12005.1|//hypothetical protein glysoja_019978 [Glycine soja]
Araip.2W24M	1740	6788.52	2248.37	-1.54295	0	Down	0	NA	GO:0046872//metal ion binding;GO:0004044//amidophosphoribosyltransferase activity;GO:0051536//iron-sulfur cluster binding	GO:0009116//nucleoside metabolic process;GO:0009113//purine nucleobase biosynthetic process;GO:0006189//'de novo' IMP biosynthetic process	K00764//amidophosphoribosyltransferase [EC:2.4.2.14]	gi|356545023|ref|XP_003540945.1|//PREDICTED: amidophosphoribosyltransferase, chloroplastic-like [Glycine max]
Aradu.HX36X	2270	2370.3	145.18	-3.97789	0	Down	0	NA	NA	NA	NA	gi|240254706|gb|ACS49840.1|//seed biotinylated protein 68 kDa isoform [Glycine max]
Aradu.6L1EK	2096	2073.66	29.44	-6.08699	0	Down	0	NA	NA	NA	K04733//interleukin-1 receptor-associated kinase 4 [EC:2.7.11.1];K13422//transcription factor MYC2	gi|224994136|dbj|BAH28881.1|//bHLH transcription factor LjTT8 [Lotus japonicus];gi|571481338|ref|XP_006588626.1|//PREDICTED: basic helix-loop-helix protein A-like [Glycine max];gi|593687975|ref|XP_007144626.1|//hypothetical protein PHAVU_007G171300g [Phaseolus vulgaris]
Aradu.RR1FI	3114	6963.05	2417	-1.47523	0	Down	0	NA	GO:0008422//beta-glucosidase activity;GO:0004553//hydrolase activity, hydrolyzing O-glycosyl compounds;GO:0102483//scopolin beta-glucosidase activity	GO:0009251//glucan catabolic process;GO:0005975//carbohydrate metabolic process	K05349//beta-glucosidase [EC:3.2.1.21]	gi|590640820|ref|XP_007030059.1|//Glycosyl hydrolase family protein [Theobroma cacao];gi|728843564|gb|KHG23007.1|//Lysosomal beta glucosidase [Gossypium arboreum];gi|734375246|gb|KHN20835.1|//Lysosomal beta glucosidase [Glycine soja]
BGI_novel_G001180	2789	3766.15	731.08	-2.31372	0	Down	0	NA	GO:0016702//oxidoreductase activity, acting on single donors with incorporation of molecular oxygen, incorporation of two atoms of oxygen	GO:0055114//oxidation-reduction process	K09840//9-cis-epoxycarotenoid dioxygenase [EC:1.13.11.51]	gi|502142346|ref|XP_004504912.1|//PREDICTED: 9-cis-epoxycarotenoid dioxygenase NCED3, chloroplastic-like, partial [Cicer arietinum]
Araip.IR28T	1474	10597.4	4719.2	-1.11583	0	Down	0	GO:0016021//integral component of membrane;GO:0005737//cytoplasm	GO:0046914//transition metal ion binding	GO:0030001//metal ion transport;GO:0046916//cellular transition metal ion homeostasis	K11275//histone H1/5	gi|194466241|gb|ACF74351.1|//putative metal ion-binding protein [Arachis hypogaea]
Aradu.91FNQ	1480	3438.99	604.11	-2.45783	0	Down	0	GO:0009535//chloroplast thylakoid membrane;GO:0019898//extrinsic component of membrane;GO:0016021//integral component of membrane;GO:0009654//photosystem II oxygen evolving complex	GO:0005509//calcium ion binding	GO:0042549//photosystem II stabilization	K02716//photosystem II oxygen-evolving enhancer protein 1	gi|920678571|gb|KOM25591.1|//hypothetical protein LR48_Vigan123s001100 [Vigna angularis]
Araip.06YT6	2064	2537.03	244.36	-3.32479	0	Down	0	NA	GO:0016787//hydrolase activity	NA	NA	gi|147819810|emb|CAN60741.1|//hypothetical protein VITISV_030211 [Vitis vinifera];gi|255565605|ref|XP_002523792.1|//PREDICTED: uncharacterized protein LOC8271904 [Ricinus communis];gi|356543596|ref|XP_003540246.1|//PREDICTED: uncharacterized protein LOC100809863 [Glycine max]
Aradu.27A1J	381	5843.36	1821.79	-1.63017	0	Down	0	NA	NA	NA	NA	gi|357511361|ref|XP_003625969.1|//calvin cycle protein CP12-1 [Medicago truncatula]
Araip.N3HNT	2339	8348.85	3351.65	-1.26544	0	Down	0	GO:0016021//integral component of membrane	GO:0004737//pyruvate decarboxylase activity;GO:0000287//magnesium ion binding;GO:0030976//thiamine pyrophosphate binding	NA	K01568//pyruvate decarboxylase [EC:4.1.1.1]	gi|356549174|ref|XP_003542972.1|//PREDICTED: pyruvate decarboxylase 1 isoform X1 [Glycine max]
Araip.F1SXZ	1804	2677.29	318.07	-3.02209	0	Down	0	NA	GO:0016747//transferase activity, transferring acyl groups other than amino-acyl groups	NA	K19861//benzyl alcohol O-benzoyltransferase [EC:2.3.1.196 2.3.1.232]	gi|356500043|ref|XP_003518844.1|//PREDICTED: benzyl alcohol O-benzoyltransferase [Glycine max]
Aradu.HA5JM	3961	2373.28	208.19	-3.45964	0	Down	0	GO:0016021//integral component of membrane	NA	NA	K00799//glutathione S-transferase [EC:2.5.1.18];K17710//pentatricopeptide repeat domain-containing protein 1	gi|356524104|ref|XP_003530672.1|//PREDICTED: pentatricopeptide repeat-containing protein At1g05670, mitochondrial-like [Glycine max]
BGI_novel_G001609	2305	6050.24	2004.89	-1.5422	0	Down	0	NA	NA	NA	NA	gi|502158918|ref|XP_004511326.1|//PREDICTED: uncharacterized protein LOC101500065 [Cicer arietinum]
Aradu.S4NDW	1598	2569.18	292.01	-3.08595	0	Down	0	NA	GO:0008233//peptidase activity;GO:0016853//isomerase activity;GO:0003860//3-hydroxyisobutyryl-CoA hydrolase activity	GO:0006508//proteolysis	K05605//3-hydroxyisobutyryl-CoA hydrolase [EC:3.1.2.4]	gi|388512395|gb|AFK44259.1|//unknown [Lotus japonicus];gi|922378571|ref|XP_013459524.1|//3-hydroxyisobutyryl-CoA hydrolase-like protein [Medicago truncatula]
Aradu.PA53P	627	3446	702	-2.24411	0	Down	0	NA	NA	NA	NA	gi|356501550|ref|XP_003519587.1|//PREDICTED: stigma-specific STIG1-like protein 1 [Glycine max]
Aradu.C19BK	2313	1874.01	84.74	-4.41567	0	Down	0	NA	NA	NA	K14487//auxin responsive GH3 gene family	gi|920688398|gb|KOM32381.1|//hypothetical protein LR48_Vigan01g193700 [Vigna angularis]
Araip.BL4R3	2007	2435.92	284.1	-3.04873	0	Down	0	GO:0016021//integral component of membrane	GO:0016705//oxidoreductase activity, acting on paired donors, with incorporation or reduction of molecular oxygen;GO:0020037//heme binding;GO:0005506//iron ion binding;GO:0004497//monooxygenase activity	GO:0055114//oxidation-reduction process	K04123//ent-kaurenoic acid hydroxylase [EC:1.14.13.79]	gi|951039304|ref|XP_014517371.1|//PREDICTED: ent-kaurenoic acid oxidase 2-like [Vigna radiata var. radiata]
BGI_novel_G005823	1801	4288.75	1143.54	-1.85578	0	Down	0	NA	NA	NA	K04733//interleukin-1 receptor-associated kinase 4 [EC:2.7.11.1]	gi|702286936|ref|XP_010046705.1|//PREDICTED: F-box protein At4g18380-like [Eucalyptus grandis]
BGI_novel_G000770	1182	7954	3298	-1.21882	0	Down	0	NA	NA	NA	NA	gi|593689192|ref|XP_007145215.1|//hypothetical protein PHAVU_007G220200g [Phaseolus vulgaris]
Aradu.FWS4A	839	9047.57	4026.23	-1.11683	0	Down	0	GO:0016020//membrane	NA	GO:0006952//defense response;GO:0009607//response to biotic stimulus	K14496//abscisic acid receptor PYR/PYL family	gi|502093220|ref|XP_004489875.1|//PREDICTED: MLP-like protein 423 [Cicer arietinum]
Araip.L5PJS	2468	9095.85	4067.68	-1.10973	0	Down	0	NA	GO:0005524//ATP binding;GO:0003883//CTP synthase activity	GO:0006541//glutamine metabolic process;GO:0044210//'de novo' CTP biosynthetic process	K01937//CTP synthase [EC:6.3.4.2]	gi|356526673|ref|XP_003531941.1|//PREDICTED: CTP synthase-like isoform X1 [Glycine max];gi|734429377|gb|KHN45108.1|//CTP synthase [Glycine soja]
Araip.2412K	2140	1941.77	129.24	-3.85798	0	Down	0	NA	GO:0043565//sequence-specific DNA binding;GO:0003700//transcription factor activity, sequence-specific DNA binding	GO:0006355//regulation of transcription, DNA-templated	K18835//WRKY transcription factor 2	gi|959092274|ref|NP_001304597.1|//WRKY transcription factor 44-like [Glycine max]
Aradu.W7K9Z	1707	2382.36	2.43	-9.88595	0	Down	0	GO:0005774//vacuolar membrane;GO:0016021//integral component of membrane	GO:0015299//solute:proton antiporter activity;GO:0015238//drug transmembrane transporter activity;GO:0015297//antiporter activity	GO:1902600//hydrogen ion transmembrane transport;GO:0006855//drug transmembrane transport	K03327//multidrug resistance protein, MATE family	gi|356553625|ref|XP_003545155.1|//PREDICTED: protein DETOXIFICATION 41 [Glycine max]
Aradu.A43U5	1459	1931.87	6	-8.27955	0	Down	0	GO:0016020//membrane;GO:0005615//extracellular space;GO:0005764//lysosome	GO:0004197//cysteine-type endopeptidase activity	GO:0051603//proteolysis involved in cellular protein catabolic process	K16292//KDEL-tailed cysteine endopeptidase [EC:3.4.22.-]	gi|922387962|ref|XP_013462564.1|//papain family cysteine protease [Medicago truncatula]
Aradu.646B6	1845	6335.46	2347.22	-1.38123	0	Down	0	NA	GO:0016628//oxidoreductase activity, acting on the CH-CH group of donors, NAD or NADP as acceptor;GO:0071949//FAD binding;GO:0045550//geranylgeranyl reductase activity	GO:0055114//oxidation-reduction process;GO:0015979//photosynthesis;GO:0015995//chlorophyll biosynthetic process	K10960//geranylgeranyl diphosphate/geranylgeranyl-bacteriochlorophyllide a reductase [EC:1.3.1.83 1.3.1.111]	gi|19749359|gb|AAD28640.2|//geranylgeranyl hydrogenase [Glycine max]
Araip.N6N4K	1554	9226.9	4203.74	-1.08291	0	Down	0	GO:0005737//cytoplasm	GO:0046914//transition metal ion binding	GO:0030001//metal ion transport;GO:0046916//cellular transition metal ion homeostasis	K17046//protein DEK	gi|593488989|ref|XP_007141362.1|//hypothetical protein PHAVU_008G189300g [Phaseolus vulgaris];gi|224134981|ref|XP_002321953.1|//copper-binding family protein [Populus trichocarpa]
Aradu.N56TJ	1988	3199.99	649	-2.25051	0	Down	0	GO:0005618//cell wall;GO:0016021//integral component of membrane	GO:0045330//aspartyl esterase activity;GO:0030599//pectinesterase activity;GO:0046910//pectinesterase inhibitor activity	GO:0045490//pectin catabolic process;GO:0043086//negative regulation of catalytic activity;GO:0042545//cell wall modification	K01051//pectinesterase [EC:3.1.1.11]	gi|965671679|dbj|BAT86286.1|//hypothetical protein VIGAN_04392200 [Vigna angularis var. angularis]
Aradu.56WQE	1061	8645.7	3822.92	-1.12604	0	Down	0	NA	NA	NA	NA	NA
Araip.P3DTL	1834	8433.98	3689.37	-1.14157	0	Down	0	GO:0016020//membrane;GO:0016021//integral component of membrane	GO:0016709//oxidoreductase activity, acting on paired donors, with incorporation or reduction of molecular oxygen, NAD(P)H as one donor, and incorporation of one atom of oxygen;GO:0046872//metal ion binding;GO:0020037//heme binding;GO:0005506//iron ion binding	GO:0044550//secondary metabolite biosynthetic process;GO:0055114//oxidation-reduction process	K07409//cytochrome P450 family 1 subfamily A polypeptide 2 [EC:1.14.14.1];K00512//steroid 17alpha-monooxygenase / 17alpha-hydroxyprogesterone deacetylase [EC:1.14.14.19 1.14.14.32];K07408//cytochrome P450 family 1 subfamily A polypeptide 1 [EC:1.14.14.1]	gi|356576149|ref|XP_003556196.1|//PREDICTED: cytochrome P450 89A2 [Glycine max];gi|356576123|ref|XP_003556183.1|//PREDICTED: cytochrome P450 89A2-like [Glycine max]
Araip.4E7WJ	3138	6375.7	2393.65	-1.3621	0	Down	0	GO:0005829//cytosol	GO:0004126//cytidine deaminase activity;GO:0008270//zinc ion binding	GO:0009972//cytidine deamination	K01489//cytidine deaminase [EC:3.5.4.5]	gi|356513219|ref|XP_003525311.1|//PREDICTED: cytidine deaminase 1-like [Glycine max];gi|342365835|gb|AEL30368.1|//hypothetical protein 205D04_8 [Arachis hypogaea]
Aradu.C4KGF	1624	1763.29	84.42	-4.33327	0	Down	0	NA	GO:0045430//chalcone isomerase activity	GO:0009813//flavonoid biosynthetic process	K01859//chalcone isomerase [EC:5.5.1.6]	gi|399207901|gb|AFP33452.1|//type I chalcone isomerase [Arachis hypogaea]
Aradu.ADJ2V	1353	2162	3	-9.44192	0	Down	0	NA	NA	NA	K03469//ribonuclease HI [EC:3.1.26.4]	NA
Araip.FW1VE	1615	1930.68	145.44	-3.67935	0	Down	0	GO:0043231//intracellular membrane-bounded organelle	GO:0080043//quercetin 3-O-glucosyltransferase activity;GO:0080044//quercetin 7-O-glucosyltransferase activity	GO:0009813//flavonoid biosynthetic process;GO:0052696//flavonoid glucuronidation	K13691//pathogen-inducible salicylic acid glucosyltransferase [EC:2.4.1.-]	gi|922352197|ref|XP_013451915.1|//UDP-glucosyltransferase family protein [Medicago truncatula]
Aradu.1T3UD	963	4959.97	1594.49	-1.58597	0	Down	0	GO:0016021//integral component of membrane	NA	NA	K02883//large subunit ribosomal protein L18e;K11855//ubiquitin carboxyl-terminal hydrolase 36/42 [EC:3.4.19.12]	gi|593784025|ref|XP_007155053.1|//hypothetical protein PHAVU_003G169100g [Phaseolus vulgaris];gi|950995729|ref|XP_014505493.1|//PREDICTED: 36.4 kDa proline-rich protein [Vigna radiata var. radiata]
Aradu.Y1LYG	2079	4114.01	1143.17	-1.79624	0	Down	0	GO:0005829//cytosol;GO:0005623//cell	GO:0047134//protein-disulfide reductase activity;GO:0016853//isomerase activity	GO:0010183//pollen tube guidance;GO:0080092//regulation of pollen tube growth;GO:0055114//oxidation-reduction process;GO:0045454//cell redox homeostasis	K17609//nucleoredoxin [EC:1.8.1.8]	gi|731373465|ref|XP_003631262.2|//PREDICTED: uncharacterized protein LOC100852797 [Vitis vinifera];gi|734390600|gb|KHN26883.1|//Putative nucleoredoxin 1 [Glycine soja]
Araip.520RW	1898	4579.54	1397.78	-1.6608	0	Down	0	NA	GO:0016628//oxidoreductase activity, acting on the CH-CH group of donors, NAD or NADP as acceptor;GO:0071949//FAD binding;GO:0045550//geranylgeranyl reductase activity	GO:0055114//oxidation-reduction process;GO:0015979//photosynthesis;GO:0008033//tRNA processing;GO:0015995//chlorophyll biosynthetic process	K10960//geranylgeranyl diphosphate/geranylgeranyl-bacteriochlorophyllide a reductase [EC:1.3.1.83 1.3.1.111]	gi|19749359|gb|AAD28640.2|//geranylgeranyl hydrogenase [Glycine max]
Araip.ZR7N4	1677	1923.17	157.27	-3.5609	0	Down	0	GO:0005737//cytoplasm	GO:0047672//anthranilate N-benzoyltransferase activity	GO:0010143//cutin biosynthetic process;GO:0051179//localization;GO:0010090//trichome morphogenesis	K19747//BAHD acyltransferase [EC:2.3.1.-]	gi|133874200|dbj|BAF49303.1|//putative acyltransferase [Clitoria ternatea]
Aradu.F3KB2	804	1704.82	97.95	-4.07016	0	Down	0	GO:0016020//membrane	NA	NA	NA	gi|312599845|gb|ADQ91848.1|//late embryogenesis abundant protein group 9 protein [Arachis hypogaea]
Aradu.RDQ06	438	5322.53	1869.97	-1.45783	0	Down	0	NA	NA	GO:0050832//defense response to fungus;GO:0042742//defense response to bacterium	NA	gi|684194203|gb|AIN56735.1|//pseudo-hevein, partial [Dipteryx odorata]
Aradu.Y48CE	1796	4285	1281	-1.69076	0	Down	0	NA	GO:0016702//oxidoreductase activity, acting on single donors with incorporation of molecular oxygen, incorporation of two atoms of oxygen	GO:0055114//oxidation-reduction process	K09840//9-cis-epoxycarotenoid dioxygenase [EC:1.13.11.51]	gi|823212937|ref|XP_012439211.1|//PREDICTED: probable carotenoid cleavage dioxygenase 4, chloroplastic [Gossypium raimondii]
Araip.KLH8I	2213	1840.46	4	-8.79458	0	Down	0	GO:0016021//integral component of membrane	GO:0004575//sucrose alpha-glucosidase activity	GO:0005975//carbohydrate metabolic process	K01193//beta-fructofuranosidase [EC:3.2.1.26]	gi|356529879|ref|XP_003533514.1|//PREDICTED: beta-fructofuranosidase, soluble isoenzyme I-like [Glycine max];gi|596015940|ref|XP_007218853.1|//hypothetical protein PRUPE_ppa002732mg [Prunus persica]
Aradu.YGS80	1593	2103.48	253.91	-2.99912	0	Down	0	NA	GO:0045735//nutrient reservoir activity	NA	NA	gi|574139378|emb|CCW28732.1|//putative arachin [Arachis duranensis]
Aradu.CI3JS	1060	4746.67	1563.97	-1.55044	0	Down	0	GO:0009538//photosystem I reaction center;GO:0016021//integral component of membrane;GO:0009522//photosystem I	NA	GO:0015979//photosynthesis	K02694//photosystem I subunit III	gi|702489016|ref|XP_010035276.1|//PREDICTED: photosystem I reaction center subunit III, chloroplastic [Eucalyptus grandis];gi|470115067|ref|XP_004293725.1|//PREDICTED: photosystem I reaction center subunit III, chloroplastic [Fragaria vesca subsp. vesca]
Aradu.847IN	1683	7366.11	3187.88	-1.15704	0	Down	0	NA	GO:0016787//hydrolase activity	NA	K19882//O-palmitoleoyl-L-serine hydrolase [EC:3.1.1.98]	gi|976903853|gb|KVH91609.1|//Pectinacetylesterase [Cynara cardunculus var. scolymus];gi|388514171|gb|AFK45147.1|//unknown [Lotus japonicus];gi|356558882|ref|XP_003547731.1|//PREDICTED: pectin acetylesterase 8-like [Glycine max]
BGI_novel_G004057	805	1993	220	-3.1281	0	Down	0	NA	NA	NA	NA	gi|388517225|gb|AFK46674.1|//unknown [Lotus japonicus]
BGI_novel_G003102	1374	8457	3913	-1.0606	0	Down	0	NA	NA	NA	NA	gi|828313176|ref|XP_012571560.1|//PREDICTED: protein ENHANCED DISEASE RESISTANCE 2-like [Cicer arietinum]
Araip.T0HNQ	915	4836	1638	-1.51061	0	Down	0	GO:0016020//membrane	NA	GO:0006952//defense response;GO:0009607//response to biotic stimulus	NA	gi|734324568|gb|KHN05143.1|//MLP-like protein 43 [Glycine soja]
Araip.29PU4	1539	7490.89	3308.72	-1.1276	0	Down	0	GO:0016021//integral component of membrane	GO:0015098//molybdate ion transmembrane transporter activity	GO:0015689//molybdate ion transport	NA	gi|914748608|gb|AKV94667.1|//molybdate transporter 2-like protein [Pisum sativum]
Araip.DK4JW	2301	1527.7	70.82	-4.37979	0	Down	0	NA	NA	NA	K04733//interleukin-1 receptor-associated kinase 4 [EC:2.7.11.1];K17046//protein DEK;K05747//Wiskott-Aldrich syndrome protein	gi|240254706|gb|ACS49840.1|//seed biotinylated protein 68 kDa isoform [Glycine max];gi|947073409|gb|KRH22300.1|//hypothetical protein GLYMA_13G291800 [Glycine max]
Araip.017LP	1380	2666	516	-2.31797	0	Down	0	GO:0016021//integral component of membrane	NA	NA	K04733//interleukin-1 receptor-associated kinase 4 [EC:2.7.11.1]	gi|920688224|gb|KOM32207.1|//hypothetical protein LR48_Vigan01g176300 [Vigna angularis]
Aradu.TU51C	1374	5166.2	1855.66	-1.4259	0	Down	0	GO:0005829//cytosol	GO:0051213//dioxygenase activity;GO:0018580//nitronate monooxygenase activity	GO:0055114//oxidation-reduction process	NA	gi|502135559|ref|XP_004502374.1|//PREDICTED: nitronate monooxygenase [Cicer arietinum]
Araip.VI7E7	1963	1389.31	17	-6.30142	0	Down	0	NA	GO:0008422//beta-glucosidase activity;GO:0004553//hydrolase activity, hydrolyzing O-glycosyl compounds	GO:0009651//response to salt stress;GO:0009725//response to hormone;GO:0019762//glucosinolate catabolic process;GO:0005975//carbohydrate metabolic process	K01188//beta-glucosidase [EC:3.2.1.21]	gi|922349384|ref|XP_003620196.2|//glycoside hydrolase family 1 protein [Medicago truncatula]
Araip.DN5WT	1186	2335	397	-2.50494	0	Down	0	NA	GO:0004553//hydrolase activity, hydrolyzing O-glycosyl compounds	GO:0009057//macromolecule catabolic process	K01183//chitinase [EC:3.2.1.14]	gi|151558784|emb|CAO78600.1|//endochitinase and N-acetylglucosamine-binding hemagglutinin precursor [Parkia platycephala]
Aradu.8KW68	1433	1578.73	106.8	-3.83451	0	Down	0	GO:0005615//extracellular space;GO:0005764//lysosome	GO:0004197//cysteine-type endopeptidase activity	GO:0051603//proteolysis involved in cellular protein catabolic process	K01365//cathepsin L [EC:3.4.22.15]	gi|356563584|ref|XP_003550041.1|//PREDICTED: cysteine proteinase COT44-like [Glycine max]
Araip.A5TR4	2359	5926.08	2377.75	-1.26621	0	Down	0	GO:0016020//membrane	GO:0016787//hydrolase activity	NA	K17604//zinc finger SWIM domain-containing protein 3;K21026//acetylajmaline esterase [EC:3.1.1.80];K01188//beta-glucosidase [EC:3.2.1.21];K00679//phospholipid:diacylglycerol acyltransferase [EC:2.3.1.158];K10960//geranylgeranyl diphosphate/geranylgeranyl-bacteriochlorophyllide a reductase [EC:1.3.1.83 1.3.1.111]	gi|922376158|ref|XP_003602716.2|//GDSL-like lipase/acylhydrolase [Medicago truncatula];gi|947105658|gb|KRH54041.1|//hypothetical protein GLYMA_06G161800 [Glycine max]
Aradu.WK3DN	3019	3377.91	905.37	-1.84828	0	Down	0	GO:0016020//membrane;GO:0016021//integral component of membrane	NA	NA	K19984//exocyst complex component 5;K02184//formin 2	gi|955331852|ref|XP_006583848.2|//PREDICTED: formin-like protein 2 [Glycine max];gi|593781351|ref|XP_007153716.1|//hypothetical protein PHAVU_003G059000g [Phaseolus vulgaris]
Araip.T59TA	3162	7182.77	3214.56	-1.10865	0	Down	0	NA	NA	NA	K13420//LRR receptor-like serine/threonine-protein kinase FLS2 [EC:2.7.11.1]	gi|674229835|gb|KFK23620.1|//hypothetical protein AALP_AAs71127U000100 [Arabis alpina]
Araip.DI3SY	2086	7835.75	3651.05	-1.05049	0	Down	0	NA	GO:0003824//catalytic activity;GO:0050662//coenzyme binding	NA	K09753//cinnamoyl-CoA reductase [EC:1.2.1.44]	gi|734350969|gb|KHN12530.1|//Bifunctional dihydroflavonol 4-reductase/flavanone 4-reductase [Glycine soja]
Araip.RI4NB	1770	2458.43	467.51	-2.3434	0	Down	0	GO:0016020//membrane;GO:0009507//chloroplast	GO:0045300//acyl-[acyl-carrier-protein] desaturase activity	GO:0006633//fatty acid biosynthetic process;GO:0055114//oxidation-reduction process	K03921//acyl-[acyl-carrier-protein] desaturase [EC:1.14.19.2 1.14.19.11 1.14.19.26]	gi|502124091|ref|XP_004498381.1|//PREDICTED: acyl-[acyl-carrier-protein] desaturase 6, chloroplastic [Cicer arietinum]
BGI_novel_G004406	2634	2598.85	532.92	-2.23462	0	Down	0	NA	GO:0016702//oxidoreductase activity, acting on single donors with incorporation of molecular oxygen, incorporation of two atoms of oxygen	GO:0055114//oxidation-reduction process	K09840//9-cis-epoxycarotenoid dioxygenase [EC:1.13.11.51]	gi|502142346|ref|XP_004504912.1|//PREDICTED: 9-cis-epoxycarotenoid dioxygenase NCED3, chloroplastic-like, partial [Cicer arietinum]
Araip.K5YKI	2398	3548.74	1013.96	-1.75604	2.75127e-306	Down	1.36038e-307	NA	GO:0004737//pyruvate decarboxylase activity;GO:0000287//magnesium ion binding;GO:0030976//thiamine pyrophosphate binding	NA	K01568//pyruvate decarboxylase [EC:4.1.1.1]	gi|29373077|gb|AAO72533.1|//pyruvate decarboxylase 1 [Lotus corniculatus]
Aradu.3882E	1322	3492.02	983.68	-1.77653	2.76381e-306	Down	1.36924e-307	GO:0005634//nucleus	NA	GO:0006355//regulation of transcription, DNA-templated;GO:0009734//auxin-activated signaling pathway	K14484//auxin-responsive protein IAA	gi|976921274|gb|KVI05971.1|//Aux/IAA-ARF-dimerization [Cynara cardunculus var. scolymus];gi|593700491|ref|XP_007150684.1|//hypothetical protein PHAVU_005G172900g [Phaseolus vulgaris]
Aradu.NB8XZ	2439	1432.54	7	-7.62574	6.52058e-305	Down	3.25555e-306	GO:0016021//integral component of membrane	GO:0004575//sucrose alpha-glucosidase activity	GO:0005975//carbohydrate metabolic process	K01193//beta-fructofuranosidase [EC:3.2.1.26]	gi|947091317|gb|KRH39982.1|//hypothetical protein GLYMA_09G231500 [Glycine max];gi|356529879|ref|XP_003533514.1|//PREDICTED: beta-fructofuranosidase, soluble isoenzyme I-like [Glycine max]
BGI_novel_G003098	2411	4745.2	1702.49	-1.42756	2.5562e-303	Down	1.2861e-304	NA	GO:0004674//protein serine/threonine kinase activity;GO:0005524//ATP binding	GO:0007165//signal transduction;GO:0006468//protein phosphorylation	K07198//5'-AMP-activated protein kinase, catalytic alpha subunit [EC:2.7.11.11]	gi|356514984|ref|XP_003526181.1|//PREDICTED: CBL-interacting serine/threonine-protein kinase 25-like [Glycine max]
Aradu.085I9	1139	2145.82	344.65	-2.58706	2.13982e-301	Down	1.08485e-302	GO:0010287//plastoglobule;GO:0009535//chloroplast thylakoid membrane;GO:0016021//integral component of membrane;GO:0009941//chloroplast envelope;GO:0009522//photosystem I	GO:0031409//pigment binding;GO:0046872//metal ion binding;GO:0016168//chlorophyll binding	GO:0009768//photosynthesis, light harvesting in photosystem I;GO:0009416//response to light stimulus;GO:0018298//protein-chromophore linkage	K08917//light-harvesting complex II chlorophyll a/b binding protein 6	gi|955075460|ref|NP_001304252.1|//chlorophyll a-b binding protein CP24 10A, chloroplastic [Vigna radiata]
Aradu.4B6F6	1205	1292.25	21.89	-5.8322	1.41068e-299	Down	7.21991e-301	NA	NA	NA	K08819//cyclin-dependent kinase 12/13 [EC:2.7.11.22 2.7.11.23]	gi|590718320|ref|XP_007050789.1|//Uncharacterized protein TCM_004539 [Theobroma cacao]
BGI_novel_G004370	1124	4096	1338	-1.56287	1.89739e-299	Down	9.72918e-301	NA	GO:0009055//electron carrier activity;GO:0051537//2 iron, 2 sulfur cluster binding;GO:0046872//metal ion binding	GO:0022900//electron transport chain	K02639//ferredoxin	gi|338173755|gb|AEI83424.1|//chloroplast ferredoxin I [Camellia sinensis]
Aradu.D2VN6	1492	3999.09	1283.87	-1.58791	3.37007e-299	Down	1.73131e-300	GO:0016020//membrane;GO:0005618//cell wall;GO:0005576//extracellular region	NA	GO:0009664//plant-type cell wall organization	K20628//expansin	gi|502090977|ref|XP_004489402.1|//PREDICTED: expansin-A10-like [Cicer arietinum]
Araip.Y561F	997	2242.85	392.69	-2.4626	4.80449e-298	Down	2.48674e-299	GO:0009538//photosystem I reaction center;GO:0016021//integral component of membrane;GO:0009536//plastid	NA	GO:0015979//photosynthesis	K02699//photosystem I subunit XI	gi|502105558|ref|XP_004492835.1|//PREDICTED: photosystem I reaction center subunit XI, chloroplastic [Cicer arietinum]
Araip.NFP9Z	714	3333.03	925.51	-1.79725	4.19578e-297	Down	2.18381e-298	GO:0016021//integral component of membrane	NA	NA	K02883//large subunit ribosomal protein L18e;K11855//ubiquitin carboxyl-terminal hydrolase 36/42 [EC:3.4.19.12]	gi|920689013|gb|KOM32996.1|//hypothetical protein LR48_Vigan01g255200 [Vigna angularis]
Aradu.87FRJ	2880	2303.85	425.62	-2.38514	5.05853e-295	Down	2.64748e-296	GO:0005774//vacuolar membrane;GO:0016021//integral component of membrane	GO:0015299//solute:proton antiporter activity;GO:0015238//drug transmembrane transporter activity;GO:0015297//antiporter activity	GO:1902600//hydrogen ion transmembrane transport;GO:0006855//drug transmembrane transport	K10352//myosin heavy chain;K03327//multidrug resistance protein, MATE family	gi|356553625|ref|XP_003545155.1|//PREDICTED: protein DETOXIFICATION 41 [Glycine max];gi|734416481|gb|KHN38360.1|//hypothetical protein glysoja_004025 [Glycine soja]
BGI_novel_G001726	696	1510.81	4	-8.50984	8.01972e-295	Down	4.205e-296	NA	NA	NA	K02184//formin 2	gi|700195035|gb|KGN50212.1|//hypothetical protein Csa_5G160150 [Cucumis sativus]
Araip.WQE9Q	1503	1457.59	94.96	-3.88885	1.1703e-294	Down	6.14753e-296	NA	GO:0045735//nutrient reservoir activity	NA	NA	gi|118776570|gb|ABL14270.1|//arachin 6 [Arachis hypogaea]
Aradu.LI9R7	2635	5489.15	2191.32	-1.27352	1.34488e-294	Down	7.07756e-296	NA	GO:0005524//ATP binding;GO:0003883//CTP synthase activity	GO:0006541//glutamine metabolic process;GO:0044210//'de novo' CTP biosynthetic process	K01937//CTP synthase [EC:6.3.4.2]	gi|734429377|gb|KHN45108.1|//CTP synthase [Glycine soja];gi|571473224|ref|XP_006585857.1|//PREDICTED: CTP synthase 1-like isoform X3 [Glycine max]
Araip.0PG5I	1166	1456.1	95.62	-3.87739	8.56355e-294	Down	4.52317e-295	GO:0016021//integral component of membrane;GO:0005886//plasma membrane	GO:0005215//transporter activity	GO:0006810//transport	K09872//aquaporin PIP	gi|734327128|gb|KHN05685.1|//Aquaporin PIP2-7 [Glycine soja]
Aradu.D1WS1	3570	1392.94	6	-7.80769	7.12828e-292	Down	3.80629e-293	GO:0043231//intracellular membrane-bounded organelle;GO:0005887//integral component of plasma membrane;GO:0016021//integral component of membrane	GO:0046872//metal ion binding;GO:0005524//ATP binding;GO:0008553//hydrogen-exporting ATPase activity, phosphorylative mechanism	GO:0006754//ATP biosynthetic process;GO:1902600//hydrogen ion transmembrane transport;GO:0051453//regulation of intracellular pH	K01535//H+-transporting ATPase [EC:3.6.3.6]	gi|502114188|ref|XP_004494890.1|//PREDICTED: ATPase 10, plasma membrane-type [Cicer arietinum];gi|950966205|ref|XP_014499042.1|//PREDICTED: ATPase 10, plasma membrane-type isoform X2 [Vigna radiata var. radiata]
Araip.RSA74	1069	4028.33	1326.03	-1.5518	1.67368e-291	Down	8.96921e-293	GO:0009543//chloroplast thylakoid lumen;GO:0009538//photosystem I reaction center;GO:0016021//integral component of membrane	NA	GO:0015979//photosynthesis	K02694//photosystem I subunit III	gi|694392906|ref|XP_009371913.1|//PREDICTED: photosystem I reaction center subunit III, chloroplastic-like [Pyrus x bretschneideri];gi|702489016|ref|XP_010035276.1|//PREDICTED: photosystem I reaction center subunit III, chloroplastic [Eucalyptus grandis]
Araip.Z7ZY4	1020	6896.89	3120.22	-1.09303	2.67821e-290	Down	1.44299e-291	GO:0016021//integral component of membrane;GO:0005886//plasma membrane	NA	NA	NA	gi|920680519|gb|KOM27384.1|//hypothetical protein LR48_Vigan406s019400 [Vigna angularis]
Aradu.3S60E	1176	2220.93	400.8	-2.41894	3.80504e-289	Down	2.05378e-290	NA	GO:0050661//NADP binding;GO:0016620//oxidoreductase activity, acting on the aldehyde or oxo group of donors, NAD or NADP as acceptor;GO:0051287//NAD binding	GO:0006006//glucose metabolic process;GO:0055114//oxidation-reduction process	K05298//glyceraldehyde-3-phosphate dehydrogenase (NADP+) (phosphorylating) [EC:1.2.1.13]	gi|334813895|gb|AEH04452.1|//glyceraldehyde-3-phosphate dehydrogenase [Arachis hypogaea]
Aradu.XVT29	2010	1253.69	16	-6.2407	6.66299e-289	Down	3.6028e-290	NA	GO:0008422//beta-glucosidase activity;GO:0004553//hydrolase activity, hydrolyzing O-glycosyl compounds	GO:0009651//response to salt stress;GO:0009725//response to hormone;GO:0019762//glucosinolate catabolic process;GO:0005975//carbohydrate metabolic process	K01188//beta-glucosidase [EC:3.2.1.21]	gi|922349384|ref|XP_003620196.2|//glycoside hydrolase family 1 protein [Medicago truncatula]
Araip.Y65H8	2035	5292.75	2099.01	-1.28304	2.08465e-287	Down	1.13324e-288	GO:0016020//membrane	GO:0035251//UDP-glucosyltransferase activity	GO:0009812//flavonoid metabolic process	K08237//hydroquinone glucosyltransferase [EC:2.4.1.218]	gi|922351163|ref|XP_013451402.1|//UDP-glucosyltransferase family protein [Medicago truncatula]
Aradu.FB1UL	2811	5301.71	2110.14	-1.27785	4.32549e-286	Down	2.36389e-287	NA	NA	NA	NA	gi|571489328|ref|XP_006591191.1|//PREDICTED: uncharacterized protein LOC100800977 isoform X1 [Glycine max]
Araip.07AWV	1623	1866.66	259	-2.79817	3.66387e-285	Down	2.00937e-286	NA	NA	NA	K10875//DNA repair and recombination protein RAD54 and RAD54-like protein [EC:3.6.4.-]	gi|922343006|ref|XP_013448426.1|//SNF2 family amino-terminal protein [Medicago truncatula];gi|922343012|ref|XP_013448429.1|//SNF2 family amino-terminal protein [Medicago truncatula]
Araip.NL7BI	2568	2420.57	501.76	-2.21901	3.01112e-284	Down	1.65429e-285	GO:0009507//chloroplast	GO:0046872//metal ion binding;GO:0008661//1-deoxy-D-xylulose-5-phosphate synthase activity	GO:0009228//thiamine biosynthetic process;GO:0052865//1-deoxy-D-xylulose 5-phosphate biosynthetic process;GO:0016114//terpenoid biosynthetic process	K01662//1-deoxy-D-xylulose-5-phosphate synthase [EC:2.2.1.7]	gi|35187002|gb|AAQ84169.1|//1-deoxy-D-xylulose 5-phosphate synthase [Pueraria montana var. lobata]
Aradu.SGR1V	1405	1394.2	90.69	-3.89108	5.18244e-282	Down	2.88216e-283	GO:0010287//plastoglobule;GO:0009535//chloroplast thylakoid membrane;GO:0016021//integral component of membrane;GO:0009941//chloroplast envelope;GO:0009522//photosystem I	GO:0031409//pigment binding;GO:0046872//metal ion binding;GO:0016168//chlorophyll binding	GO:0009768//photosynthesis, light harvesting in photosystem I;GO:0009416//response to light stimulus;GO:0018298//protein-chromophore linkage	K08916//light-harvesting complex II chlorophyll a/b binding protein 5	gi|955341430|ref|XP_003534048.3|//PREDICTED: chlorophyll a-b binding protein CP26, chloroplastic [Glycine max]
Aradu.4N10P	1878	7048.23	3270.51	-1.05648	9.71313e-281	Down	5.4393e-282	GO:0016021//integral component of membrane	GO:0015226//carnitine transmembrane transporter activity	GO:0055085//transmembrane transport;GO:0071702//organic substance transport;GO:0044765//single-organism transport	K08202//MFS transporter, OCT family, solute carrier family 22 (organic cation transporter), member 4/5	gi|571530296|ref|XP_006599714.1|//PREDICTED: organic cation/carnitine transporter 1-like isoform X1 [Glycine max]
Araip.BAN8Q	1635	6254.14	2752.57	-1.13276	6.4601e-279	Down	3.6363e-280	NA	GO:0003723//RNA binding;GO:0046872//metal ion binding	NA	K13210//far upstream element-binding protein;K00963//UTP--glucose-1-phosphate uridylyltransferase [EC:2.7.7.9]	gi|363807948|ref|NP_001242454.1|//uncharacterized protein LOC100803981 [Glycine max]
Araip.DBZ8H	1561	2847.28	726.13	-1.92002	1.08642e-277	Down	6.15721e-279	NA	GO:0016702//oxidoreductase activity, acting on single donors with incorporation of molecular oxygen, incorporation of two atoms of oxygen	GO:0018171//peptidyl-cysteine oxidation;GO:0070483//detection of hypoxia;GO:0009061//anaerobic respiration	K10712//cysteamine dioxygenase [EC:1.13.11.19]	gi|502091934|ref|XP_004489672.1|//PREDICTED: plant cysteine oxidase 2-like [Cicer arietinum]
Araip.D6V1K	2089	2794.06	703.03	-1.93944	3.49515e-276	Down	1.99432e-277	GO:0009507//chloroplast	GO:0000287//magnesium ion binding;GO:0009905//ent-copalyl diphosphate synthase activity;GO:0010333//terpene synthase activity	GO:0009686//gibberellin biosynthetic process	K04120//ent-copalyl diphosphate synthase [EC:5.5.1.13]	gi|965670840|dbj|BAT85447.1|//hypothetical protein VIGAN_04299900 [Vigna angularis var. angularis];gi|955387008|ref|XP_014626899.1|//PREDICTED: ent-copalyl diphosphate synthase, chloroplastic-like isoform X2 [Glycine max]
Aradu.5FM79	2182	5290.77	2157.78	-1.24266	2.28548e-273	Down	1.3129e-274	GO:0005737//cytoplasm	GO:0000287//magnesium ion binding;GO:0030955//potassium ion binding;GO:0004743//pyruvate kinase activity;GO:0005524//ATP binding;GO:0016301//kinase activity	GO:0006096//glycolytic process	K00873//pyruvate kinase [EC:2.7.1.40]	gi|388511219|gb|AFK43671.1|//unknown [Lotus japonicus]
BGI_novel_G000822	1450	1700	220	-2.89869	3.11982e-269	Down	1.82226e-270	NA	NA	NA	NA	gi|388505302|gb|AFK40717.1|//unknown [Lotus japonicus]
Araip.JG35V	1404	1589.8	179.31	-3.09705	2.51045e-268	Down	1.47117e-269	GO:0010287//plastoglobule;GO:0009535//chloroplast thylakoid membrane;GO:0016021//integral component of membrane;GO:0009941//chloroplast envelope;GO:0009522//photosystem I	GO:0031409//pigment binding;GO:0046872//metal ion binding;GO:0016168//chlorophyll binding	GO:0009768//photosynthesis, light harvesting in photosystem I;GO:0009416//response to light stimulus;GO:0018298//protein-chromophore linkage	K08916//light-harvesting complex II chlorophyll a/b binding protein 5	gi|955341430|ref|XP_003534048.3|//PREDICTED: chlorophyll a-b binding protein CP26, chloroplastic [Glycine max]
Araip.19KXY	1566	4166	1490	-1.43208	9.81041e-268	Down	5.75854e-269	GO:0016020//membrane	NA	NA	K05747//Wiskott-Aldrich syndrome protein	gi|357454547|ref|XP_003597554.1|//hydroxyproline-rich glycoprotein family protein [Medicago truncatula]
Aradu.S59W5	555	2588	636	-1.97347	7.84058e-262	Down	4.67786e-263	NA	NA	NA	NA	gi|502160466|ref|XP_004511754.1|//PREDICTED: uncharacterized protein LOC101494744 [Cicer arietinum]
Aradu.VK4DU	1351	7150.39	3441.97	-1.00352	8.04464e-262	Down	4.80735e-263	GO:0005779//integral component of peroxisomal membrane	NA	GO:0044375//regulation of peroxisome size;GO:0016559//peroxisome fission	K13352//peroxin-11B	gi|351723775|ref|NP_001235755.1|//peroxisomal biogenesis factor 11 family protein [Glycine max]
Araip.PC198	2189	7051.23	3393.22	-1.00395	2.15651e-258	Down	1.30948e-259	GO:0005737//cytoplasm	GO:0000287//magnesium ion binding;GO:0030955//potassium ion binding;GO:0004743//pyruvate kinase activity;GO:0005524//ATP binding;GO:0016301//kinase activity	GO:0006096//glycolytic process	K00873//pyruvate kinase [EC:2.7.1.40]	gi|388511219|gb|AFK43671.1|//unknown [Lotus japonicus]
BGI_novel_G006470	1733	6403	2966	-1.05896	3.8999e-256	Down	2.39067e-257	NA	GO:0016787//hydrolase activity	GO:0008152//metabolic process	K14493//gibberellin receptor GID1 [EC:3.-.-.-];K20506//tuliposide A-converting enzyme [EC:4.2.99.22]	gi|294566508|gb|ADF18551.1|//HSR203J protein [Arachis hypogaea]
Araip.JXJ5E	836	4073.67	1478.7	-1.41073	5.32494e-256	Down	3.27449e-257	NA	NA	NA	K04733//interleukin-1 receptor-associated kinase 4 [EC:2.7.11.1]	gi|571470043|ref|XP_003530957.2|//PREDICTED: thaumatin-like protein [Glycine max]
Aradu.L7CNH	695	1648.55	223	-2.83481	2.30358e-255	Down	1.41877e-256	GO:0005829//cytosol	NA	GO:0009414//response to water deprivation;GO:0009631//cold acclimation;GO:0009737//response to abscisic acid	NA	gi|312599817|gb|ADQ91834.1|//late embryogenesis abundant protein group 2 protein dehydrin [Arachis hypogaea]
Araip.GJ91G	1448	2231.48	484.2	-2.15306	1.47724e-252	Down	9.22644e-254	NA	GO:0004332//fructose-bisphosphate aldolase activity	GO:0006096//glycolytic process	K01623//fructose-bisphosphate aldolase, class I [EC:4.1.2.13]	gi|693302447|gb|AIS36040.1|//fructose bisphosphate aldolase [Arachis hypogaea]
Aradu.3P5HB	2058	2829.97	786.17	-1.79661	2.38916e-252	Down	1.49451e-253	GO:0005618//cell wall;GO:0016021//integral component of membrane	GO:0045330//aspartyl esterase activity;GO:0030599//pectinesterase activity;GO:0046910//pectinesterase inhibitor activity	GO:0045490//pectin catabolic process;GO:0043086//negative regulation of catalytic activity;GO:0042545//cell wall modification	K01051//pectinesterase [EC:3.1.1.11]	gi|571451992|ref|XP_006578909.1|//PREDICTED: probable pectinesterase/pectinesterase inhibitor 61 [Glycine max]
Aradu.4I7WA	1167	3091.44	937.16	-1.67064	5.07745e-249	Down	3.22507e-250	GO:0048046//apoplast;GO:0005618//cell wall;GO:0016021//integral component of membrane	GO:0004553//hydrolase activity, hydrolyzing O-glycosyl compounds;GO:0016762//xyloglucan:xyloglucosyl transferase activity	GO:0010411//xyloglucan metabolic process;GO:0042546//cell wall biogenesis;GO:0071555//cell wall organization	K08235//xyloglucan:xyloglucosyl transferase [EC:2.4.1.207]	gi|351726490|ref|NP_001238152.1|//xyloglucan endotransglucosylase/hydrolase 2 precursor [Glycine max];gi|922337255|ref|XP_013446617.1|//xyloglucan endotransglucosylase/hydrolase family protein [Medicago truncatula]
Araip.EDF6M	1811	4828.69	1972.84	-1.24009	8.30934e-249	Down	5.2859e-250	GO:0016020//membrane	GO:0022857//transmembrane transporter activity	GO:0055085//transmembrane transport	K10955//intestinal mucin-2;K03006//DNA-directed RNA polymerase II subunit RPB1 [EC:2.7.7.6]	gi|955361028|ref|XP_003541844.3|//PREDICTED: proline-rich extensin-like protein EPR1 [Glycine max];gi|593698002|ref|XP_007149474.1|//hypothetical protein PHAVU_005G073200g [Phaseolus vulgaris]
Aradu.2XT61	1262	1130.18	7.29	-7.22515	2.25702e-248	Down	1.43795e-249	GO:0016020//membrane	NA	NA	NA	gi|593800365|ref|XP_007163220.1|//hypothetical protein PHAVU_001G216300g [Phaseolus vulgaris]
Araip.V9S7Z	2411	2941.97	860.75	-1.72185	2.60394e-247	Down	1.66399e-248	GO:0005737//cytoplasm	GO:0045548//phenylalanine ammonia-lyase activity	GO:0009800//cinnamic acid biosynthetic process;GO:0006559//L-phenylalanine catabolic process	K10775//phenylalanine ammonia-lyase [EC:4.3.1.24]	gi|356576233|ref|XP_003556238.1|//PREDICTED: phenylalanine ammonia-lyase 2 [Glycine max]
Araip.3A81Q	585	3707.41	1295.53	-1.4656	8.98392e-247	Down	5.75832e-248	NA	NA	NA	K12198//charged multivesicular body protein 5	gi|388523119|gb|AFK49621.1|//unknown [Lotus japonicus]
BGI_novel_G004873	6147	3470.99	1159.47	-1.53061	2.24585e-246	Down	1.44166e-247	NA	NA	NA	K05909//laccase [EC:1.10.3.2];K00620//glutamate N-acetyltransferase / amino-acid N-acetyltransferase [EC:2.3.1.35 2.3.1.1];K18195//rhamnogalacturonan endolyase [EC:4.2.2.23];K08873//serine/threonine-protein kinase SMG1 [EC:2.7.11.1];K11000//callose synthase [EC:2.4.1.-]	gi|332322157|emb|CCA66153.1|//hypothetical protein [Beta vulgaris subsp. vulgaris]
Aradu.R83G6	2096	1382.55	137.4	-3.27961	9.62723e-246	Down	6.20777e-247	NA	GO:0043565//sequence-specific DNA binding;GO:0003700//transcription factor activity, sequence-specific DNA binding	GO:0006355//regulation of transcription, DNA-templated	K18835//WRKY transcription factor 2	gi|959092274|ref|NP_001304597.1|//WRKY transcription factor 44-like [Glycine max]
Araip.K6ZMV	2335	2548.74	663.31	-1.89076	1.10247e-243	Down	7.18328e-245	GO:0005623//cell	GO:0004148//dihydrolipoyl dehydrogenase activity;GO:0050660//flavin adenine dinucleotide binding	GO:0055114//oxidation-reduction process;GO:0045454//cell redox homeostasis	K00382//dihydrolipoamide dehydrogenase [EC:1.8.1.4]	gi|734318106|gb|KHN02909.1|//Dihydrolipoyl dehydrogenase [Glycine soja];gi|571467663|ref|XP_006584005.1|//PREDICTED: dihydrolipoyl dehydrogenase 2, chloroplastic-like isoform X3 [Glycine max]
Aradu.D6JKJ	1497	2187.05	485.68	-2.11964	9.35223e-243	Down	6.12058e-244	NA	NA	NA	NA	gi|502133905|ref|XP_004501930.1|//PREDICTED: probable inactive poly [ADP-ribose] polymerase SRO2 isoform X1 [Cicer arietinum]
Aradu.D4Z5N	932	2121	455	-2.16954	2.0597e-242	Down	1.35195e-243	GO:0016020//membrane	NA	GO:0006952//defense response;GO:0009607//response to biotic stimulus	NA	gi|734324568|gb|KHN05143.1|//MLP-like protein 43 [Glycine soja]
Araip.VEY8S	2438	2119.83	456.04	-2.16545	1.0306e-241	Down	6.79447e-243	GO:0005768//endosome;GO:0016021//integral component of membrane;GO:0005802//trans-Golgi network	NA	GO:0009061//anaerobic respiration	K20285//Rab9 effector protein with kelch motifs	gi|502156650|ref|XP_004510579.1|//PREDICTED: kelch repeat-containing protein At3g27220-like isoform X1 [Cicer arietinum]
Araip.YX1UI	1583	1165.78	69.11	-4.02499	4.43351e-241	Down	2.92716e-242	GO:0005634//nucleus	GO:0004601//peroxidase activity;GO:0051920//peroxiredoxin activity	GO:0098869//cellular oxidant detoxification;GO:0055114//oxidation-reduction process	K11188//peroxiredoxin 6, 1-Cys peroxiredoxin [EC:1.11.1.7 1.11.1.15 3.1.1.-]	gi|593791676|ref|XP_007158877.1|//hypothetical protein PHAVU_002G189300g [Phaseolus vulgaris]
Araip.VW283	1640	3383.86	1134.2	-1.52573	4.15389e-239	Down	2.77057e-240	GO:0005618//cell wall;GO:0005576//extracellular region;GO:0016021//integral component of membrane	NA	GO:0009664//plant-type cell wall organization	K20628//expansin	gi|356498332|ref|XP_003518007.1|//PREDICTED: expansin-A10-like [Glycine max]
Araip.WWK4F	1776	5378.87	2379.74	-1.12523	1.57911e-237	Down	1.06085e-238	GO:0005874//microtubule;GO:0005737//cytoplasm	GO:0005525//GTP binding;GO:0005200//structural constituent of cytoskeleton;GO:0003924//GTPase activity	GO:0007017//microtubule-based process	K07375//tubulin beta	gi|965661975|dbj|BAT77684.1|//hypothetical protein VIGAN_02027400 [Vigna angularis var. angularis]
Araip.M1F49	3080	2715.09	770.63	-1.76562	1.91797e-236	Down	1.29959e-237	GO:0016021//integral component of membrane;GO:0005886//plasma membrane	NA	NA	K19984//exocyst complex component 5;K02184//formin 2	gi|955331852|ref|XP_006583848.2|//PREDICTED: formin-like protein 2 [Glycine max]
Araip.5A463	1321	6218.75	2950.6	-1.02435	1.07128e-235	Down	7.28978e-237	GO:0005829//cytosol	GO:0042803//protein homodimerization activity;GO:0004066//asparagine synthase (glutamine-hydrolyzing) activity	GO:0006541//glutamine metabolic process;GO:0006529//asparagine biosynthetic process	K07904//Ras-related protein Rab-11A;K13783//MFS transporter, OPA family, solute carrier family 37 (glycerol-3-phosphate transporter), member 1/2	gi|734361747|gb|KHN15721.1|//Stem-specific protein TSJT1 [Glycine soja]
Araip.Y4DBT	1350	5531.9	2491.38	-1.09956	2.28562e-235	Down	1.55751e-236	GO:0016021//integral component of membrane	NA	NA	NA	gi|28194659|gb|AAO33591.1|AF479309_1//putative early light induced protein [Arachis hypogaea]
Araip.PR7LI	1295	3024.11	943.68	-1.62887	4.98385e-235	Down	3.40099e-236	GO:0009523//photosystem II	NA	NA	K08901//photosystem II oxygen-evolving enhancer protein 3	gi|947100285|gb|KRH48777.1|//hypothetical protein GLYMA_07G112000 [Glycine max]
Aradu.F9LPP	1015	2988.66	924.83	-1.64097	9.42654e-235	Down	6.44179e-236	GO:0009507//chloroplast	GO:0004497//monooxygenase activity;GO:0016984//ribulose-bisphosphate carboxylase activity	GO:0019253//reductive pentose-phosphate cycle;GO:0009853//photorespiration;GO:0055114//oxidation-reduction process	K01602//ribulose-bisphosphate carboxylase small chain [EC:4.1.1.39]	gi|540360866|gb|AGV08375.1|//ribulose-1,5-bisphosphate carboxylase/oxygenase small subunit [Arachis hypogaea]
Aradu.U5WMC	3039	5366	2391.63	-1.11459	2.20837e-233	Down	1.51552e-234	GO:0005840//ribosome;GO:0009535//chloroplast thylakoid membrane;GO:0016021//integral component of membrane;GO:0005886//plasma membrane;GO:0015935//small ribosomal subunit	GO:0003723//RNA binding;GO:0003735//structural constituent of ribosome;GO:0048038//quinone binding;GO:0008137//NADH dehydrogenase (ubiquinone) activity;GO:0019843//rRNA binding	GO:0006810//transport;GO:0019684//photosynthesis, light reaction;GO:0006412//translation;GO:0042773//ATP synthesis coupled electron transport	K02992//small subunit ribosomal protein S7;K05573//NAD(P)H-quinone oxidoreductase subunit 2 [EC:1.6.5.3]	gi|357458595|ref|XP_003599578.1|//NAD(P)H-quinone oxidoreductase subunit 2 [Medicago truncatula]
Aradu.9Z0KG	2317	2354.26	592.04	-1.94024	4.63492e-233	Down	3.19862e-234	NA	GO:0004737//pyruvate decarboxylase activity;GO:0000287//magnesium ion binding;GO:0030976//thiamine pyrophosphate binding	NA	K01568//pyruvate decarboxylase [EC:4.1.1.1]	gi|29373077|gb|AAO72533.1|//pyruvate decarboxylase 1 [Lotus corniculatus]
BGI_novel_G002697	1039	1850.78	352.17	-2.34252	2.56442e-232	Down	1.77716e-233	NA	NA	NA	NA	gi|325512541|gb|ADZ23481.1|//chloroplast protein 12 [Stylosanthes guianensis]
Araip.47VBZ	1301	1003.82	12.71	-6.25213	1.54267e-231	Down	1.07651e-232	GO:0016020//membrane	NA	NA	NA	gi|593800365|ref|XP_007163220.1|//hypothetical protein PHAVU_001G216300g [Phaseolus vulgaris]
Araip.B0L59	2806	1093	59	-4.16017	1.75535e-230	Down	1.23e-231	GO:0043231//intracellular membrane-bounded organelle	GO:0080043//quercetin 3-O-glucosyltransferase activity;GO:0080044//quercetin 7-O-glucosyltransferase activity	GO:0009813//flavonoid biosynthetic process;GO:0052696//flavonoid glucuronidation	K13496//UDP-glucosyl transferase 73C [EC:2.4.1.-];K04628//ceramide galactosyltransferase [EC:2.4.1.47];K08237//hydroquinone glucosyltransferase [EC:2.4.1.218]	gi|657940913|gb|AID54679.1|//hUGT83A1-like protein [Arachis hypogaea]
Araip.IGH4N	1368	2247.4	548.45	-1.98356	4.35095e-229	Down	3.06975e-230	GO:0009535//chloroplast thylakoid membrane;GO:0019898//extrinsic component of membrane;GO:0016021//integral component of membrane;GO:0009654//photosystem II oxygen evolving complex	GO:0005509//calcium ion binding	GO:0042549//photosystem II stabilization	K02716//photosystem II oxygen-evolving enhancer protein 1	gi|951006814|ref|XP_014508555.1|//PREDICTED: oxygen-evolving enhancer protein 1, chloroplastic [Vigna radiata var. radiata]
Araip.L9MEB	1374	4914.8	2124.34	-1.15885	1.35984e-227	Down	9.64656e-229	GO:0005829//cytosol;GO:0005739//mitochondrion	GO:0051213//dioxygenase activity;GO:0018580//nitronate monooxygenase activity	GO:0046686//response to cadmium ion;GO:0009610//response to symbiotic fungus;GO:0055114//oxidation-reduction process	NA	gi|502135559|ref|XP_004502374.1|//PREDICTED: nitronate monooxygenase [Cicer arietinum]
BGI_novel_G003184	2819	2120.82	491.03	-2.05947	5.21013e-227	Down	3.70607e-228	NA	NA	NA	K16670//homeobox protein Meis2;K15613//homeobox protein Meis1	gi|950952307|ref|XP_014495906.1|//PREDICTED: BEL1-like homeodomain protein 1 [Vigna radiata var. radiata]
BGI_novel_G003561	1028	1357.37	157.73	-3.05402	2.38733e-226	Down	1.70046e-227	NA	NA	NA	NA	gi|356532559|ref|XP_003534839.1|//PREDICTED: uncharacterized protein LOC100786266 [Glycine max]
Araip.U6VQA	1227	2034.07	451.2	-2.12126	4.27269e-226	Down	3.04748e-227	NA	GO:0050661//NADP binding;GO:0016620//oxidoreductase activity, acting on the aldehyde or oxo group of donors, NAD or NADP as acceptor;GO:0051287//NAD binding	GO:0006006//glucose metabolic process;GO:0055114//oxidation-reduction process	K05298//glyceraldehyde-3-phosphate dehydrogenase (NADP+) (phosphorylating) [EC:1.2.1.13]	gi|334813895|gb|AEH04452.1|//glyceraldehyde-3-phosphate dehydrogenase [Arachis hypogaea]
Araip.287GB	1522	1382	169	-2.9804	3.70454e-225	Down	2.64939e-226	GO:0010287//plastoglobule;GO:0009535//chloroplast thylakoid membrane;GO:0016021//integral component of membrane;GO:0009941//chloroplast envelope;GO:0009522//photosystem I	GO:0031409//pigment binding;GO:0046872//metal ion binding;GO:0016168//chlorophyll binding	GO:0009768//photosynthesis, light harvesting in photosystem I;GO:0009416//response to light stimulus;GO:0018298//protein-chromophore linkage	K08915//light-harvesting complex II chlorophyll a/b binding protein 4	gi|255574383|ref|XP_002528105.1|//PREDICTED: chlorophyll a-b binding protein CP29.1, chloroplastic [Ricinus communis]
Aradu.IQ2HW	2872	3888.54	1488.07	-1.33452	1.04423e-224	Down	7.47816e-226	GO:0005618//cell wall	GO:0004252//serine-type endopeptidase activity;GO:0008236//serine-type peptidase activity	NA	K04733//interleukin-1 receptor-associated kinase 4 [EC:2.7.11.1];K08653//membrane-bound transcription factor site-1 protease [EC:3.4.21.112];K13199//plasminogen activator inhibitor 1 RNA-binding protein;K01183//chitinase [EC:3.2.1.14]	gi|965668843|dbj|BAT83450.1|//hypothetical protein VIGAN_04059800 [Vigna angularis var. angularis];gi|571548895|ref|XP_006602868.1|//PREDICTED: subtilisin-like protease Glyma18g48580 [Glycine max]
Aradu.TTW29	1343	5448.07	2503.14	-1.07074	4.31163e-222	Down	3.10435e-223	GO:0030529//intracellular ribonucleoprotein complex;GO:0019013//viral nucleocapsid	GO:0000166//nucleotide binding;GO:0003676//nucleic acid binding	NA	K11294//nucleolin	gi|356533254|ref|XP_003535181.1|//PREDICTED: 29 kDa ribonucleoprotein A, chloroplastic [Glycine max]
Aradu.XI98N	790	6001.78	2878.76	-1.00868	7.56752e-222	Down	5.45586e-223	NA	NA	NA	NA	gi|356511939|ref|XP_003524679.1|//PREDICTED: LOB domain-containing protein 38-like [Glycine max]
Aradu.VTB62	1062	1458.15	205.31	-2.777	2.49058e-221	Down	1.8004e-222	GO:0009538//photosystem I reaction center;GO:0016021//integral component of membrane;GO:0009536//plastid	NA	GO:0015979//photosynthesis	K02699//photosystem I subunit XI	gi|502105558|ref|XP_004492835.1|//PREDICTED: photosystem I reaction center subunit XI, chloroplastic [Cicer arietinum]
Aradu.J33DL	960	2148.01	521.97	-1.98969	6.74431e-220	Down	4.90787e-221	GO:0009507//chloroplast	GO:0004497//monooxygenase activity;GO:0016984//ribulose-bisphosphate carboxylase activity	GO:0019253//reductive pentose-phosphate cycle;GO:0009853//photorespiration;GO:0055114//oxidation-reduction process	K01602//ribulose-bisphosphate carboxylase small chain [EC:4.1.1.39]	gi|540360866|gb|AGV08375.1|//ribulose-1,5-bisphosphate carboxylase/oxygenase small subunit [Arachis hypogaea]
Araip.TR541	695	1315.45	153	-3.05269	2.61367e-219	Down	1.90954e-220	GO:0005829//cytosol	NA	GO:0009414//response to water deprivation;GO:0009631//cold acclimation;GO:0009737//response to abscisic acid	NA	gi|312599817|gb|ADQ91834.1|//late embryogenesis abundant protein group 2 protein dehydrin [Arachis hypogaea]
BGI_novel_G004505	11971	3126	1062.01	-1.50625	7.11098e-217	Down	5.25694e-218	NA	NA	NA	K01303//acylaminoacyl-peptidase [EC:3.4.19.1];K12447//UDP-sugar pyrophosphorylase [EC:2.7.7.64]	gi|955304842|ref|XP_014617324.1|//PREDICTED: uncharacterized protein LOC106794530 [Glycine max]
Araip.2KR54	2347	2844.31	902.35	-1.60505	1.5835e-216	Down	1.17369e-217	NA	GO:0016787//hydrolase activity	NA	K19996//phosphatidylinositol transfer protein SFH5	gi|356512904|ref|XP_003525154.1|//PREDICTED: patellin-3-like [Glycine max]
Araip.GD4T5	1473	2601	772.16	-1.70083	4.34197e-215	Down	3.235e-216	GO:0009535//chloroplast thylakoid membrane;GO:0019898//extrinsic component of membrane;GO:0016021//integral component of membrane;GO:0009654//photosystem II oxygen evolving complex	GO:0005509//calcium ion binding	GO:0042549//photosystem II stabilization	K02716//photosystem II oxygen-evolving enhancer protein 1	gi|920678571|gb|KOM25591.1|//hypothetical protein LR48_Vigan123s001100 [Vigna angularis]
Araip.6PJ8B	1704	3032.6	1020.17	-1.52048	2.35282e-213	Down	1.76432e-214	GO:0016021//integral component of membrane	GO:0016709//oxidoreductase activity, acting on paired donors, with incorporation or reduction of molecular oxygen, NAD(P)H as one donor, and incorporation of one atom of oxygen;GO:0020037//heme binding;GO:0005506//iron ion binding	GO:0044550//secondary metabolite biosynthetic process;GO:0055114//oxidation-reduction process	K00517;K20619//cytochrome P450 family 78 subfamily A	gi|920717982|gb|KOM57179.1|//hypothetical protein LR48_Vigan11g021100 [Vigna angularis]
BGI_novel_G001209	512	1581.15	272.21	-2.48691	6.84988e-213	Down	5.15635e-214	NA	NA	NA	NA	gi|388520867|gb|AFK48495.1|//unknown [Lotus japonicus]
Araip.U5BY6	2814	5062.29	2296.86	-1.08886	3.89814e-212	Down	2.93814e-213	NA	NA	NA	NA	gi|965606231|dbj|BAT93407.1|//hypothetical protein VIGAN_07236000 [Vigna angularis var. angularis];gi|571489328|ref|XP_006591191.1|//PREDICTED: uncharacterized protein LOC100800977 isoform X1 [Glycine max]
Aradu.2H0R0	1877	1978.96	460.83	-2.05117	8.00407e-211	Down	6.07918e-212	NA	GO:0045735//nutrient reservoir activity	NA	NA	gi|574139395|emb|CCW28760.1|//seed storage protein Ara h1 [Arachis duranensis]
Araip.45KKN	3000	1062.04	75.91	-3.75514	4.33632e-210	Down	3.3102e-211	GO:0016021//integral component of membrane	GO:0046872//metal ion binding;GO:0005524//ATP binding;GO:0015444//magnesium-importing ATPase activity	GO:0015693//magnesium ion transport;GO:1903830//magnesium ion transmembrane transport	K01531//Mg2+-importing ATPase [EC:3.6.3.2]	gi|502140214|ref|XP_004504112.1|//PREDICTED: sarcoplasmic/endoplasmic reticulum calcium ATPase 1-like [Cicer arietinum]
Araip.89U7Q	1488	3414.5	1263.49	-1.38299	1.77676e-208	Down	1.36317e-209	GO:0016021//integral component of membrane	GO:0004556//alpha-amylase activity;GO:0005509//calcium ion binding	GO:0005975//carbohydrate metabolic process	K01176//alpha-amylase [EC:3.2.1.1]	gi|357437821|ref|XP_003589186.1|//alpha amylase domain protein [Medicago truncatula]
BGI_novel_G001958	2335	2813.83	914.94	-1.56952	2.00698e-207	Down	1.54947e-208	NA	GO:0046872//metal ion binding	NA	NA	gi|947119647|gb|KRH67896.1|//hypothetical protein GLYMA_03G194000 [Glycine max]
Araip.W96PZ	642	2525.85	761.79	-1.67804	5.42124e-205	Down	4.23245e-206	NA	NA	NA	NA	gi|388520867|gb|AFK48495.1|//unknown [Lotus japonicus]
Aradu.K93AE	1575	2409.45	701.54	-1.72884	5.9699e-204	Down	4.69532e-205	GO:0043231//intracellular membrane-bounded organelle	GO:0080043//quercetin 3-O-glucosyltransferase activity;GO:0080044//quercetin 7-O-glucosyltransferase activity	GO:0009813//flavonoid biosynthetic process;GO:0052696//flavonoid glucuronidation	K13496//UDP-glucosyl transferase 73C [EC:2.4.1.-]	gi|356572494|ref|XP_003554403.1|//PREDICTED: UDP-glycosyltransferase 73C2-like [Glycine max]
Araip.PDZ35	1080	5316.49	2515.04	-1.02863	4.45085e-203	Down	3.51346e-204	NA	NA	NA	NA	gi|502147661|ref|XP_004506867.1|//PREDICTED: F-box/kelch-repeat protein At1g80440-like [Cicer arietinum]
Aradu.N8FJN	1327	3592.91	1399.48	-1.30899	1.12505e-201	Down	8.9244e-203	GO:0009507//chloroplast	GO:0004322//ferroxidase activity;GO:0008199//ferric iron binding	GO:0006879//cellular iron ion homeostasis;GO:0006826//iron ion transport;GO:0055114//oxidation-reduction process	K00522//ferritin heavy chain [EC:1.16.3.2]	gi|356503052|ref|XP_003520326.1|//PREDICTED: ferritin-2, chloroplastic [Glycine max]
Aradu.980UL	1214	2431.16	723.08	-1.69815	1.08558e-200	Down	8.63221e-202	NA	NA	NA	NA	gi|357483929|ref|XP_003612251.1|//hypothetical protein MTR_5g022970 [Medicago truncatula]
Araip.1RN8G	1347	4643	2077	-1.10929	1.38293e-200	Down	1.101e-201	NA	NA	NA	NA	NA
Araip.RG6ZK	1599	2132.79	564.99	-1.86518	1.87199e-200	Down	1.49577e-201	NA	GO:0008233//peptidase activity;GO:0016853//isomerase activity;GO:0004300//enoyl-CoA hydratase activity;GO:0003860//3-hydroxyisobutyryl-CoA hydrolase activity	GO:0006508//proteolysis	K05605//3-hydroxyisobutyryl-CoA hydrolase [EC:3.1.2.4]	gi|388512395|gb|AFK44259.1|//unknown [Lotus japonicus];gi|571541744|ref|XP_006601851.1|//PREDICTED: uncharacterized protein LOC100818188 isoform X1 [Glycine max];gi|922378571|ref|XP_013459524.1|//3-hydroxyisobutyryl-CoA hydrolase-like protein [Medicago truncatula]
BGI_novel_G006673	1107	2253.22	630.83	-1.7854	1.72037e-199	Down	1.3796e-200	NA	NA	NA	NA	gi|325512541|gb|ADZ23481.1|//chloroplast protein 12 [Stylosanthes guianensis]
BGI_novel_G002938	1916	3183	1161	-1.40375	7.50427e-199	Down	6.04676e-200	NA	NA	GO:0006351//transcription, DNA-templated	K09287//RAV-like factor	gi|502118301|ref|XP_004496199.1|//PREDICTED: AP2/ERF and B3 domain-containing transcription repressor TEM1 [Cicer arietinum]
Aradu.19IZS	2345	4118.84	1744.32	-1.18831	1.08341e-198	Down	8.74029e-200	NA	GO:0004802//transketolase activity	GO:0008152//metabolic process	K00615//transketolase [EC:2.2.1.1]	gi|356506190|ref|XP_003521870.1|//PREDICTED: transketolase, chloroplastic [Glycine max]
Aradu.2P8EW	2004	2732.29	897.85	-1.5543	1.24476e-198	Down	1.0054e-199	NA	GO:0050661//NADP binding;GO:0003855//3-dehydroquinate dehydratase activity;GO:0004764//shikimate 3-dehydrogenase (NADP+) activity	GO:0055114//oxidation-reduction process;GO:0019632//shikimate metabolic process	K13832//3-dehydroquinate dehydratase / shikimate dehydrogenase [EC:4.2.1.10 1.1.1.25]	gi|802757357|ref|XP_012089149.1|//PREDICTED: bifunctional 3-dehydroquinate dehydratase/shikimate dehydrogenase, chloroplastic-like [Jatropha curcas]
Araip.E18N2	961	3739.71	1504.19	-1.26267	1.65574e-198	Down	1.34054e-199	GO:0005634//nucleus;GO:0005737//cytoplasm	GO:0010427//abscisic acid binding;GO:0004864//protein phosphatase inhibitor activity;GO:0004872//receptor activity	GO:0080163//regulation of protein serine/threonine phosphatase activity;GO:0009738//abscisic acid-activated signaling pathway;GO:0006952//defense response;GO:0009607//response to biotic stimulus	NA	gi|169786740|gb|ACA79908.1|//Ara h 8 allergen isoform 3 [Arachis hypogaea];gi|560189043|pdb|4M9B|A//Chain A, Crystal Structure Of Apo Ara H 8
Araip.AG87Q	1245	4850.94	2234.5	-1.06704	8.38957e-197	Down	6.86524e-198	NA	GO:0008233//peptidase activity	GO:0019538//protein metabolic process	K02882//large subunit ribosomal protein L18Ae	gi|920712207|gb|KOM53456.1|//hypothetical protein LR48_Vigan09g211500 [Vigna angularis]
Araip.T2Z8Y	1071	2380.08	710.38	-1.69308	1.09927e-195	Down	9.03775e-197	NA	GO:0016740//transferase activity	GO:0008299//isoprenoid biosynthetic process	K13789//geranylgeranyl diphosphate synthase, type II [EC:2.5.1.1 2.5.1.10 2.5.1.29]	gi|558549761|gb|AHA61556.1|//geranylgeranyl diphosphate synthase [Malus domestica]
Araip.TQF5F	495	5140.17	2439.39	-1.02403	5.83238e-195	Down	4.81202e-196	GO:0005622//intracellular	GO:0043565//sequence-specific DNA binding;GO:0003700//transcription factor activity, sequence-specific DNA binding;GO:0004707//MAP kinase activity	GO:0000165//MAPK cascade;GO:0006355//regulation of transcription, DNA-templated	K09060//plant G-box-binding factor	gi|734387637|gb|KHN25400.1|//Ocs element-binding factor 1 [Glycine soja]
Araip.ZN7TD	1829	971.22	3	-8.28742	1.22439e-194	Down	1.01373e-195	GO:0016020//membrane	GO:0046872//metal ion binding	NA	K01931//protein neuralized [EC:2.3.2.27];K15688//E3 ubiquitin-protein ligase MUL1 [EC:2.3.2.27]	gi|828334747|ref|XP_012575238.1|//PREDICTED: uncharacterized protein LOC101489056 [Cicer arietinum]
BGI_novel_G000799	3552	2864.95	989.29	-1.48278	2.43446e-194	Down	2.02029e-195	GO:0016021//integral component of membrane	NA	NA	K04733//interleukin-1 receptor-associated kinase 4 [EC:2.7.11.1]	gi|920709334|gb|KOM51331.1|//hypothetical protein LR48_Vigan08g215800 [Vigna angularis]
Aradu.D1CQS	1161	3861.3	1601.24	-1.21863	6.94009e-194	Down	5.77946e-195	GO:0005737//cytoplasm	GO:0004364//glutathione transferase activity;GO:0016740//transferase activity	GO:0006749//glutathione metabolic process	K00799//glutathione S-transferase [EC:2.5.1.18]	gi|593691309|ref|XP_007146224.1|//hypothetical protein PHAVU_006G022600g [Phaseolus vulgaris]
Araip.IXQ5W	1617	1300.3	190.71	-2.71812	3.55613e-193	Down	2.98541e-194	GO:0016021//integral component of membrane	GO:0004366//glycerol-3-phosphate O-acyltransferase activity;GO:0090447//glycerol-3-phosphate 2-O-acyltransferase activity;GO:0016791//phosphatase activity	GO:0010143//cutin biosynthetic process;GO:0016311//dephosphorylation	K13508//glycerol-3-phosphate acyltransferase [EC:2.3.1.15]	gi|357514561|ref|XP_003627569.1|//glycerol-3-phosphate acyltransferase [Medicago truncatula]
Araip.1L14E	5424	2951.71	1044.77	-1.4471	4.31906e-193	Down	3.63422e-194	GO:0009523//photosystem II;GO:0016021//integral component of membrane	GO:0030145//manganese ion binding	GO:0015979//photosynthesis	K02723//photosystem II PsbY protein	gi|356538117|ref|XP_003537551.1|//PREDICTED: midasin-like [Glycine max];gi|734383769|gb|KHN24113.1|//hypothetical protein glysoja_025286 [Glycine soja]
Aradu.AMC7P	1519	5126.95	2456.28	-1.01036	3.06206e-190	Down	2.61491e-191	GO:0009528//plastid inner membrane;GO:0009507//chloroplast	NA	GO:0006810//transport	NA	gi|628249950|ref|YP_009027317.1|//hypothetical chloroplast RF19 (chloroplast) [Glycyrrhiza glabra]
Aradu.20IWY	1057	4125.11	1789	-1.15401	5.48887e-190	Down	4.69261e-191	GO:0000790//nuclear chromatin;GO:0000786//nucleosome	GO:0003677//DNA binding;GO:0046982//protein heterodimerization activity	GO:0006342//chromatin silencing	K11251//histone H2A	gi|595830486|ref|XP_007206082.1|//hypothetical protein PRUPE_ppa012888mg [Prunus persica]
Aradu.YC8MH	2230	1140.06	133.47	-3.04325	1.03055e-189	Down	8.83041e-191	NA	NA	NA	K13091//RNA-binding protein 39	gi|734411754|gb|KHN36140.1|//Vicilin-like antimicrobial peptides 2-2 [Glycine soja];gi|356495423|ref|XP_003516577.1|//PREDICTED: vicilin-like antimicrobial peptides 2-2 [Glycine max]
Araip.HRU9Y	2052	3724.13	1537.22	-1.22531	1.1713e-188	Down	1.00816e-189	NA	GO:0016301//kinase activity;GO:0019887//protein kinase regulator activity	GO:0045859//regulation of protein kinase activity;GO:0043562//cellular response to nitrogen levels;GO:0009744//response to sucrose	K07199//5'-AMP-activated protein kinase, regulatory beta subunit	gi|356554272|ref|XP_003545472.1|//PREDICTED: SNF1-related protein kinase regulatory subunit beta-1 [Glycine max]
Aradu.IS6P7	3018	966.96	73.09	-3.67444	1.69935e-188	Down	1.46593e-189	GO:0016021//integral component of membrane	GO:0046872//metal ion binding;GO:0005524//ATP binding;GO:0015444//magnesium-importing ATPase activity	GO:0015693//magnesium ion transport;GO:1903830//magnesium ion transmembrane transport	K01531//Mg2+-importing ATPase [EC:3.6.3.2]	gi|502140214|ref|XP_004504112.1|//PREDICTED: sarcoplasmic/endoplasmic reticulum calcium ATPase 1-like [Cicer arietinum]
Araip.27I5U	579	1247	178	-2.75724	4.22941e-188	Down	3.65662e-189	NA	NA	NA	K03860//phosphatidylinositol glycan, class Q;K20887//xyloglucan glycosyltransferase 4 [EC:2.4.1.-]	gi|734435072|gb|KHN47590.1|//Snakin-2 [Glycine soja]
Araip.47LJN	2277	1274.37	189.34	-2.69947	5.51712e-188	Down	4.77526e-189	GO:0005634//nucleus	GO:0008289//lipid binding;GO:0043565//sequence-specific DNA binding	GO:0006355//regulation of transcription, DNA-templated	K09338//homeobox-leucine zipper protein	gi|734305828|gb|KHM98745.1|//Homeobox-leucine zipper protein GLABRA 2, partial [Glycine soja];gi|502081051|ref|XP_004486751.1|//PREDICTED: homeobox-leucine zipper protein GLABRA 2 [Cicer arietinum];gi|950965471|ref|XP_014498860.1|//PREDICTED: homeobox-leucine zipper protein GLABRA 2-like [Vigna radiata var. radiata]
Aradu.XM2MR	1782	1425.57	254.49	-2.43459	1.70526e-187	Down	1.47925e-188	GO:0009507//chloroplast	GO:0045300//acyl-[acyl-carrier-protein] desaturase activity	GO:0006633//fatty acid biosynthetic process;GO:0055114//oxidation-reduction process	K03921//acyl-[acyl-carrier-protein] desaturase [EC:1.14.19.2 1.14.19.11 1.14.19.26]	gi|502124091|ref|XP_004498381.1|//PREDICTED: acyl-[acyl-carrier-protein] desaturase 6, chloroplastic [Cicer arietinum]
Aradu.V4M1G	1619	1543	308	-2.27347	3.92296e-187	Down	3.4068e-188	GO:0010287//plastoglobule;GO:0009535//chloroplast thylakoid membrane;GO:0016021//integral component of membrane;GO:0009941//chloroplast envelope;GO:0009522//photosystem I	GO:0031409//pigment binding;GO:0046872//metal ion binding;GO:0016168//chlorophyll binding	GO:0009768//photosynthesis, light harvesting in photosystem I;GO:0009416//response to light stimulus;GO:0018298//protein-chromophore linkage	K08915//light-harvesting complex II chlorophyll a/b binding protein 4	gi|255574383|ref|XP_002528105.1|//PREDICTED: chlorophyll a-b binding protein CP29.1, chloroplastic [Ricinus communis]
Araip.UF7GH	1036	3753	1565	-1.21061	1.49917e-186	Down	1.30481e-187	GO:0016021//integral component of membrane	NA	NA	K03006//DNA-directed RNA polymerase II subunit RPB1 [EC:2.7.7.6]	gi|593691579|ref|XP_007146359.1|//hypothetical protein PHAVU_006G033900g [Phaseolus vulgaris]
Aradu.2V7UE	701	856.3	39	-4.4053	2.92083e-186	Down	2.54778e-187	NA	NA	GO:0006952//defense response;GO:0050896//response to stimulus;GO:0009607//response to biotic stimulus	NA	gi|571522142|ref|XP_006598268.1|//PREDICTED: MLP-like protein 43 [Glycine max]
Araip.VZ5YU	1115	1593.56	333.84	-2.20376	4.81338e-186	Down	4.20791e-187	GO:0048046//apoplast;GO:0005618//cell wall;GO:0016021//integral component of membrane	GO:0004553//hydrolase activity, hydrolyzing O-glycosyl compounds;GO:0016762//xyloglucan:xyloglucosyl transferase activity	GO:0010411//xyloglucan metabolic process;GO:0042546//cell wall biogenesis;GO:0071555//cell wall organization	K08235//xyloglucan:xyloglucosyl transferase [EC:2.4.1.207]	gi|922337255|ref|XP_013446617.1|//xyloglucan endotransglucosylase/hydrolase family protein [Medicago truncatula]
BGI_novel_G002509	1453	2606.66	869.04	-1.53344	6.95875e-186	Down	6.09681e-187	NA	NA	NA	NA	gi|922392750|ref|XP_013464784.1|//wound-responsive family protein [Medicago truncatula]
Aradu.IFF56	902	986.48	2.05	-8.85925	2.23269e-185	Down	1.96045e-186	NA	NA	GO:0006810//transport	NA	gi|965611468|dbj|BAT97607.1|//hypothetical protein VIGAN_09110600 [Vigna angularis var. angularis]
Aradu.64LXI	1501	902.23	55.8	-3.96389	3.61239e-185	Down	3.17888e-186	NA	GO:0016787//hydrolase activity	NA	K02183//calmodulin	gi|828299691|ref|XP_012569223.1|//PREDICTED: dihydrofolate reductase-like [Cicer arietinum]
Aradu.S4V52	995	836.51	33.86	-4.57546	4.69469e-185	Down	4.14034e-186	GO:0009535//chloroplast thylakoid membrane;GO:0010287//plastoglobule;GO:0016021//integral component of membrane;GO:0009941//chloroplast envelope;GO:0009522//photosystem I	GO:0046872//metal ion binding;GO:0016168//chlorophyll binding	GO:0009765//photosynthesis, light harvesting;GO:0018298//protein-chromophore linkage	K08910//light-harvesting complex I chlorophyll a/b binding protein 4	gi|255547367|ref|XP_002514741.1|//PREDICTED: chlorophyll a-b binding protein P4, chloroplastic [Ricinus communis]
Araip.WI34W	736	2772.34	968.96	-1.46533	7.53952e-185	Down	6.67832e-186	NA	NA	NA	NA	gi|590608363|ref|XP_007021244.1|//2-nonaprenyl-3-methyl-6-methoxy-1,4-benzoquinol hydroxylase [Theobroma cacao];gi|922392750|ref|XP_013464784.1|//wound-responsive family protein [Medicago truncatula]
Araip.09KRR	2335	3885.16	1664.68	-1.17146	2.48379e-183	Down	2.22402e-184	NA	GO:0004802//transketolase activity	GO:0008152//metabolic process	K00615//transketolase [EC:2.2.1.1]	gi|356506190|ref|XP_003521870.1|//PREDICTED: transketolase, chloroplastic [Glycine max]
Aradu.BUI3V	1766	990.48	88.75	-3.42904	3.99554e-183	Down	3.58151e-184	GO:0016020//membrane;GO:0016021//integral component of membrane	GO:0016705//oxidoreductase activity, acting on paired donors, with incorporation or reduction of molecular oxygen;GO:0020037//heme binding;GO:0005506//iron ion binding;GO:0004497//monooxygenase activity	GO:0055114//oxidation-reduction process	K04123//ent-kaurenoic acid hydroxylase [EC:1.14.13.79]	gi|959862180|gb|ALR74629.1|//gibberellin biosynthesis-related protein KAO1 [Salvia miltiorrhiza];gi|951039304|ref|XP_014517371.1|//PREDICTED: ent-kaurenoic acid oxidase 2-like [Vigna radiata var. radiata]
Araip.S7EMI	1403	1370.74	240.26	-2.46102	1.39856e-182	Down	1.25633e-183	NA	GO:0003824//catalytic activity;GO:0050662//coenzyme binding	NA	K13082//bifunctional dihydroflavonol 4-reductase/flavanone 4-reductase [EC:1.1.1.219 1.1.1.234]	gi|365919137|gb|AEX07281.1|//DFR [Arachis hypogaea]
Araip.SXQ7X	2688	782.33	13	-5.85993	6.48043e-182	Down	5.85263e-183	GO:0043231//intracellular membrane-bounded organelle	GO:0080043//quercetin 3-O-glucosyltransferase activity;GO:0080044//quercetin 7-O-glucosyltransferase activity;GO:0033838//flavonol-3-O-glucoside glucosyltransferase activity	GO:0009813//flavonoid biosynthetic process;GO:0052696//flavonoid glucuronidation	K17193//anthocyanidin 3-O-glucoside 2'''-O-xylosyltransferase [EC:2.4.2.51]	gi|922363150|ref|XP_003607533.2|//UDP-glucosyltransferase family protein [Medicago truncatula]
Araip.XJP9J	3031	3759.1	1594.69	-1.18584	7.00901e-181	Down	6.36379e-182	GO:0016021//integral component of membrane	GO:0004427//inorganic diphosphatase activity;GO:0009678//hydrogen-translocating pyrophosphatase activity	GO:0055085//transmembrane transport;GO:0015992//proton transport	K01507//inorganic pyrophosphatase [EC:3.6.1.1]	gi|356519282|ref|XP_003528302.1|//PREDICTED: pyrophosphate-energized vacuolar membrane proton pump [Glycine max]
Araip.KG8FH	1275	1197.61	172.01	-2.74833	4.17659e-180	Down	3.81224e-181	GO:0097249//mitochondrial respiratory chain supercomplex;GO:0031305//integral component of mitochondrial inner membrane	NA	GO:0033617//mitochondrial respiratory chain complex IV assembly	NA	gi|357461489|ref|XP_003601026.1|//hypoxia-responsive family protein [Medicago truncatula]
Araip.6H8MY	1560	1529.96	318.92	-2.21096	2.13963e-179	Down	1.9571e-180	GO:0009507//chloroplast	GO:0004497//monooxygenase activity;GO:0016984//ribulose-bisphosphate carboxylase activity	GO:0019253//reductive pentose-phosphate cycle;GO:0009853//photorespiration;GO:0055114//oxidation-reduction process	K01602//ribulose-bisphosphate carboxylase small chain [EC:4.1.1.39]	gi|540360866|gb|AGV08375.1|//ribulose-1,5-bisphosphate carboxylase/oxygenase small subunit [Arachis hypogaea]
Aradu.KPI4B	635	2162	641	-1.7027	2.58917e-179	Down	2.37328e-180	GO:0016021//integral component of membrane	NA	NA	K03860//phosphatidylinositol glycan, class Q;K20887//xyloglucan glycosyltransferase 4 [EC:2.4.1.-]	gi|734376676|gb|KHN21405.1|//Snakin-1 [Glycine soja]
Aradu.LK7ZD	1065	1473.19	293.47	-2.27639	5.16305e-179	Down	4.74748e-180	GO:0005737//cytoplasm	GO:0005506//iron ion binding;GO:0050113//inositol oxygenase activity	GO:0019310//inositol catabolic process;GO:0055114//oxidation-reduction process	K00469//inositol oxygenase [EC:1.13.99.1]	gi|255546251|ref|XP_002514185.1|//PREDICTED: inositol oxygenase 4 [Ricinus communis];gi|965656479|dbj|BAT72898.1|//hypothetical protein VIGAN_01034100 [Vigna angularis var. angularis]
Araip.PJ16E	1042	2846.67	1035.19	-1.40811	7.81331e-179	Down	7.20701e-180	NA	GO:0016829//lyase activity	NA	K01669//deoxyribodipyrimidine photo-lyase [EC:4.1.99.3]	gi|502117786|ref|XP_004495945.1|//PREDICTED: blue-light photoreceptor PHR2 [Cicer arietinum]
Aradu.5RF5F	1177	3054.48	1163.53	-1.34115	3.64079e-178	Down	3.3688e-179	GO:0005634//nucleus	NA	GO:0009416//response to light stimulus;GO:0009909//regulation of flower development	K12135//zinc finger protein CONSTANS	gi|950982172|ref|XP_014502470.1|//PREDICTED: zinc finger protein CONSTANS-LIKE 4-like [Vigna radiata var. radiata]
BGI_novel_G004984	2417	4124.76	1852.11	-1.10387	5.60999e-177	Down	5.25036e-178	NA	NA	NA	K00430//peroxidase [EC:1.11.1.7];K20929//glyoxal/methylglyoxal oxidase [EC:1.2.3.15];K05747//Wiskott-Aldrich syndrome protein	gi|502158918|ref|XP_004511326.1|//PREDICTED: uncharacterized protein LOC101500065 [Cicer arietinum]
Araip.AI6C6	1273	1955	538.17	-1.80977	1.56946e-176	Down	1.47339e-177	GO:0016021//integral component of membrane;GO:0005886//plasma membrane	GO:0051119//sugar transmembrane transporter activity	GO:0034219//carbohydrate transmembrane transport	K15382//solute carrier family 50 (sugar transporter)	gi|356527765|ref|XP_003532478.1|//PREDICTED: bidirectional sugar transporter SWEET14-like [Glycine max]
Araip.09AXD	2493	1902.04	513.98	-1.8365	3.07824e-175	Down	2.90464e-176	GO:0016020//membrane;GO:0016021//integral component of membrane	GO:0005215//transporter activity	GO:0006810//transport	K14638//solute carrier family 15 (peptide/histidine transporter), member 3/4	gi|734437656|gb|KHN48660.1|//Nitrate transporter 1.2, partial [Glycine soja];gi|502152122|ref|XP_004508775.1|//PREDICTED: protein NRT1/ PTR FAMILY 4.6 [Cicer arietinum]
Aradu.Z2IH6	1948	893.73	67	-3.68634	9.59692e-175	Down	9.10197e-176	NA	GO:0004185//serine-type carboxypeptidase activity;GO:0016747//transferase activity, transferring acyl groups other than amino-acyl groups;GO:0003824//catalytic activity	GO:0051603//proteolysis involved in cellular protein catabolic process;GO:0006508//proteolysis;GO:0019748//secondary metabolic process	K16296//serine carboxypeptidase-like clade I [EC:3.4.16.-]	gi|566151750|ref|XP_002298786.2|//hypothetical protein POPTR_0001s29870g [Populus trichocarpa];gi|743857913|ref|XP_011030310.1|//PREDICTED: serine carboxypeptidase-like 18 isoform X1 [Populus euphratica]
BGI_novel_G002490	1678	1118	150	-2.84662	2.20128e-174	Down	2.092e-175	NA	NA	NA	K15172//transcription elongation factor SPT5;K07560//D-tyrosyl-tRNA(Tyr) deacylase [EC:3.1.-.-]	gi|920700510|gb|KOM43735.1|//hypothetical protein LR48_Vigan05g134000 [Vigna angularis]
Aradu.GP04Q	2349	3564.15	1506.01	-1.19156	6.9729e-173	Down	6.68049e-174	GO:0016021//integral component of membrane	GO:0004737//pyruvate decarboxylase activity;GO:0000287//magnesium ion binding;GO:0030976//thiamine pyrophosphate binding	NA	K01568//pyruvate decarboxylase [EC:4.1.1.1]	gi|356549174|ref|XP_003542972.1|//PREDICTED: pyruvate decarboxylase 1 isoform X1 [Glycine max]
Araip.AW8P7	1120	2320.65	753.57	-1.57145	1.22779e-171	Down	1.18222e-172	GO:0005737//cytoplasm	GO:0046914//transition metal ion binding	GO:0030001//metal ion transport;GO:0046916//cellular transition metal ion homeostasis	K17046//protein DEK;K07213//copper chaperone	gi|947052506|gb|KRH01959.1|//hypothetical protein GLYMA_17G006200 [Glycine max];gi|922388859|ref|XP_013462942.1|//heavy metal transport/detoxification superfamily protein [Medicago truncatula]
Araip.B52YR	2012	3017.9	1171.32	-1.31414	1.14746e-170	Down	1.11371e-171	GO:0016021//integral component of membrane	NA	NA	K14515//EIN3-binding F-box protein	gi|502151535|ref|XP_004508488.1|//PREDICTED: EIN3-binding F-box protein 2-like [Cicer arietinum]
Aradu.T554L	2290	3572.58	1526.63	-1.17535	1.3786e-169	Down	1.34604e-170	GO:0005777//peroxisome;GO:0005773//vacuole	GO:0004185//serine-type carboxypeptidase activity;GO:0016747//transferase activity, transferring acyl groups other than amino-acyl groups	GO:0051603//proteolysis involved in cellular protein catabolic process;GO:0019748//secondary metabolic process	K16296//serine carboxypeptidase-like clade I [EC:3.4.16.-]	gi|734419973|gb|KHN40479.1|//Serine carboxypeptidase-like 20 [Glycine soja]
Araip.H3LLI	1973	1701.05	430.82	-1.93	1.24789e-167	Down	1.23044e-168	GO:0010287//plastoglobule;GO:0009535//chloroplast thylakoid membrane;GO:0016021//integral component of membrane;GO:0009941//chloroplast envelope;GO:0009522//photosystem I	GO:0031409//pigment binding;GO:0046872//metal ion binding;GO:0016168//chlorophyll binding	GO:0009768//photosynthesis, light harvesting in photosystem I;GO:0009416//response to light stimulus;GO:0018298//protein-chromophore linkage	K08909//light-harvesting complex I chlorophyll a/b binding protein 3	gi|734396929|gb|KHN29869.1|//Chlorophyll a-b binding protein 3, chloroplastic [Glycine soja]
Aradu.A1T14	2388	1032.37	1	-9.96048	1.42422e-167	Down	1.40568e-168	GO:0016021//integral component of membrane	NA	GO:0055085//transmembrane transport	NA	gi|922375672|ref|XP_003601453.2|//oligopeptide transporter OPT family protein [Medicago truncatula]
Aradu.42GVF	1093	2604.86	940.57	-1.41833	1.50896e-165	Down	1.49949e-166	GO:0016021//integral component of membrane	GO:0051119//sugar transmembrane transporter activity	GO:0008643//carbohydrate transport	K15382//solute carrier family 50 (sugar transporter)	gi|356552769|ref|XP_003544735.1|//PREDICTED: bidirectional sugar transporter SWEET1-like isoform X2 [Glycine max]
Aradu.YPS83	2091	4176.2	1946.1	-1.05034	2.32811e-165	Down	2.32023e-166	NA	GO:0000287//magnesium ion binding;GO:0008949//oxalyl-CoA decarboxylase activity;GO:0030976//thiamine pyrophosphate binding	NA	K12261//2-hydroxyacyl-CoA lyase 1 [EC:4.1.-.-]	gi|356553206|ref|XP_003544949.1|//PREDICTED: 2-hydroxyacyl-CoA lyase [Glycine max]
Aradu.49PAS	2180	1381.81	282	-2.24152	6.69137e-165	Down	6.67519e-166	GO:0016021//integral component of membrane;GO:0005789//endoplasmic reticulum membrane	GO:0020037//heme binding;GO:0005506//iron ion binding;GO:0048000//isoflavone 3'-hydroxylase activity	GO:0098542//defense response to other organism;GO:0044550//secondary metabolite biosynthetic process;GO:0042343//indole glucosinolate metabolic process;GO:0055114//oxidation-reduction process	K13260//isoflavone 2'-hydroxylase [EC:1.14.13.89]	gi|375874530|gb|AFA89978.1|//isoflavone-3'-hydroxylase [Astragalus membranaceus]
Araip.2W8EJ	2022	1491.71	334.15	-2.10713	8.225e-165	Down	8.21303e-166	NA	GO:0050661//NADP binding;GO:0003855//3-dehydroquinate dehydratase activity;GO:0004764//shikimate 3-dehydrogenase (NADP+) activity	GO:0055114//oxidation-reduction process;GO:0019632//shikimate metabolic process	K13832//3-dehydroquinate dehydratase / shikimate dehydrogenase [EC:4.2.1.10 1.1.1.25]	gi|802757357|ref|XP_012089149.1|//PREDICTED: bifunctional 3-dehydroquinate dehydratase/shikimate dehydrogenase, chloroplastic-like [Jatropha curcas]
Araip.1JY90	2797	2751	1033.27	-1.36147	2.57476e-164	Down	2.57598e-165	GO:0009941//chloroplast envelope;GO:0009534//chloroplast thylakoid	GO:0016630//protochlorophyllide reductase activity	GO:0055114//oxidation-reduction process;GO:0015979//photosynthesis;GO:0015995//chlorophyll biosynthetic process	K00218//protochlorophyllide reductase [EC:1.3.1.33]	gi|593698264|ref|XP_007149605.1|//hypothetical protein PHAVU_005G083700g [Phaseolus vulgaris]
Araip.7UL7Q	1558	2628.64	962.39	-1.39836	1.56273e-163	Down	1.571e-164	GO:0016021//integral component of membrane;GO:0005886//plasma membrane	GO:0022857//transmembrane transporter activity	GO:0055085//transmembrane transport	K07874//Ras-related protein Rab-1A;K00801//farnesyl-diphosphate farnesyltransferase [EC:2.5.1.21]	gi|356535430|ref|XP_003536248.1|//PREDICTED: WAT1-related protein At5g07050 isoform X1 [Glycine max]
Araip.C95X7	1908	2270.45	752.18	-1.54256	1.66872e-163	Down	1.67916e-164	GO:0016021//integral component of membrane	GO:0016207//4-coumarate-CoA ligase activity;GO:0047077//Photinus-luciferin 4-monooxygenase (ATP-hydrolyzing) activity;GO:0005524//ATP binding	GO:0009698//phenylpropanoid metabolic process;GO:0055114//oxidation-reduction process	K01904//4-coumarate--CoA ligase [EC:6.2.1.12]	gi|544206129|gb|AGW16013.1|//4-coumarate:coenzyme A ligase 1 [Pueraria montana var. lobata]
Aradu.88QB9	1245	2630.06	966.5	-1.39299	1.11978e-162	Down	1.13218e-163	NA	GO:0008233//peptidase activity	GO:0019538//protein metabolic process	K02882//large subunit ribosomal protein L18Ae	gi|920712207|gb|KOM53456.1|//hypothetical protein LR48_Vigan09g211500 [Vigna angularis]
BGI_novel_G003537	1856	4271	2031.93	-1.02046	2.51881e-161	Down	2.56856e-162	GO:0016020//membrane	GO:0016709//oxidoreductase activity, acting on paired donors, with incorporation or reduction of molecular oxygen, NAD(P)H as one donor, and incorporation of one atom of oxygen;GO:0020037//heme binding;GO:0005506//iron ion binding	GO:0044550//secondary metabolite biosynthetic process;GO:0055114//oxidation-reduction process	K00517	gi|593781775|ref|XP_007153928.1|//hypothetical protein PHAVU_003G076900g [Phaseolus vulgaris]
Aradu.MTA5N	1654	1707.12	451.13	-1.86868	3.7538e-161	Down	3.83518e-162	GO:0016020//membrane;GO:0016021//integral component of membrane	NA	NA	K14794//ribosomal RNA-processing protein 12	gi|357483813|ref|XP_003612193.1|//MFS transporter [Medicago truncatula];gi|502161384|ref|XP_004512144.1|//PREDICTED: protein NUCLEAR FUSION DEFECTIVE 4-like [Cicer arietinum]
Araip.LR9VJ	1864	4219.8	2005.9	-1.02166	1.02392e-159	Down	1.05698e-160	GO:0005829//cytosol	GO:0000287//magnesium ion binding;GO:0016829//lyase activity;GO:0030976//thiamine pyrophosphate binding	NA	K12261//2-hydroxyacyl-CoA lyase 1 [EC:4.1.-.-]	gi|356553206|ref|XP_003544949.1|//PREDICTED: 2-hydroxyacyl-CoA lyase [Glycine max]
Araip.5FG6Z	791	2439.35	865.91	-1.44294	3.75738e-159	Down	3.89678e-160	GO:0044434//chloroplast part;GO:0044425//membrane part;GO:0005886//plasma membrane	NA	GO:0015031//protein transport	K03116//sec-independent protein translocase protein TatA	gi|747064359|ref|XP_011078757.1|//PREDICTED: sec-independent protein translocase protein TATA, chloroplastic-like [Sesamum indicum]
BGI_novel_G002884	1723	2398.16	857.2	-1.43296	7.04444e-155	Down	7.45516e-156	NA	GO:0016301//kinase activity	GO:0016310//phosphorylation	K13420//LRR receptor-like serine/threonine-protein kinase FLS2 [EC:2.7.11.1]	gi|225001259|gb|ACN78489.1|//putative disease resistance protein [Arachis hypogaea]
BGI_novel_G005593	2044	3269.17	1400.06	-1.17217	1.21201e-154	Down	1.28501e-155	NA	GO:0003677//DNA binding;GO:0008270//zinc ion binding	NA	NA	gi|593799694|ref|XP_007162885.1|//hypothetical protein PHAVU_001G188800g [Phaseolus vulgaris]
Araip.I0N9K	1090	3229.41	1375.33	-1.18023	1.93713e-154	Down	2.05567e-155	NA	NA	NA	NA	gi|356575194|ref|XP_003555727.1|//PREDICTED: uncharacterized protein PF11_0207-like [Glycine max]
Araip.N6ZTJ	2029	1697.85	465.18	-1.81658	2.74871e-154	Down	2.93017e-155	GO:0009535//chloroplast thylakoid membrane;GO:0019898//extrinsic component of membrane;GO:0009654//photosystem II oxygen evolving complex	GO:0005509//calcium ion binding	GO:0015979//photosynthesis	K02717//photosystem II oxygen-evolving enhancer protein 2	gi|356526942|ref|XP_003532074.1|//PREDICTED: oxygen-evolving enhancer protein 2, chloroplastic [Glycine max]
Araip.R0CLD	1130	3038.7	1257.42	-1.22172	1.672e-153	Down	1.78882e-154	NA	GO:0016787//hydrolase activity	GO:0008152//metabolic process	NA	gi|734390232|gb|KHN26611.1|//Haloacid dehalogenase-like hydrolase domain-containing protein 3 [Glycine soja]
Araip.433VX	1306	767.58	53.63	-3.78794	3.65368e-153	Down	3.91952e-154	GO:0005576//extracellular region	GO:0020037//heme binding;GO:0046872//metal ion binding;GO:0004601//peroxidase activity	GO:0006979//response to oxidative stress;GO:0098869//cellular oxidant detoxification;GO:0042744//hydrogen peroxide catabolic process;GO:0055114//oxidation-reduction process	K00430//peroxidase [EC:1.11.1.7]	gi|356562167|ref|XP_003549343.1|//PREDICTED: peroxidase 16 [Glycine max]
Aradu.I9QSB	1089	1683.25	461.93	-1.81424	1.04908e-152	Down	1.13047e-153	NA	GO:0016702//oxidoreductase activity, acting on single donors with incorporation of molecular oxygen, incorporation of two atoms of oxygen	GO:0018171//peptidyl-cysteine oxidation;GO:0070483//detection of hypoxia;GO:0009061//anaerobic respiration	K10712//cysteamine dioxygenase [EC:1.13.11.19]	gi|502091934|ref|XP_004489672.1|//PREDICTED: plant cysteine oxidase 2-like [Cicer arietinum]
Araip.LQ4US	567	1368	304	-2.11866	2.6379e-152	Down	2.84763e-153	GO:0016021//integral component of membrane	NA	NA	K08145//MFS transporter, SP family, solute carrier family 2 (facilitated glucose transporter), member 8	gi|947072069|gb|KRH20960.1|//hypothetical protein GLYMA_13G212400 [Glycine max]
Araip.U49S5	1807	3720.6	1714.27	-1.06667	3.31795e-151	Down	3.60094e-152	GO:0016021//integral component of membrane;GO:0005886//plasma membrane	GO:0015171//amino acid transmembrane transporter activity	GO:0003333//amino acid transmembrane transport	K14209//solute carrier family 36 (proton-coupled amino acid transporter)	gi|356566280|ref|XP_003551361.1|//PREDICTED: probable amino acid permease 7 [Glycine max]
Aradu.09HBR	945	1694.45	473.87	-1.78699	1.4212e-150	Down	1.54926e-151	GO:0009538//photosystem I reaction center	NA	GO:0015979//photosynthesis	K02695//photosystem I subunit VI	gi|115187527|gb|ABI84258.1|//photosystem I psaH protein [Arachis hypogaea]
Araip.R4K41	3793	3042.51	1280.81	-1.19694	7.66909e-149	Down	8.45625e-150	GO:0005960//glycine cleavage complex;GO:0005829//cytosol;GO:0005739//mitochondrion	GO:0016594//glycine binding;GO:0004375//glycine dehydrogenase (decarboxylating) activity	GO:0019464//glycine decarboxylation via glycine cleavage system;GO:0055114//oxidation-reduction process	K00281//glycine dehydrogenase [EC:1.4.4.2]	gi|950991400|ref|XP_014504509.1|//PREDICTED: glycine dehydrogenase (decarboxylating), mitochondrial [Vigna radiata var. radiata]
Araip.VW0QI	1478	3925	1873	-1.01607	2.44867e-147	Down	2.72596e-148	NA	GO:0046872//metal ion binding;GO:0009815//1-aminocyclopropane-1-carboxylate oxidase activity;GO:0031418//L-ascorbic acid binding;GO:0045486//naringenin 3-dioxygenase activity	GO:0009693//ethylene biosynthetic process;GO:0009835//fruit ripening;GO:0055114//oxidation-reduction process	K05933//aminocyclopropanecarboxylate oxidase [EC:1.14.17.4]	gi|557470331|gb|AHA06004.1|//1-aminocyclopropane-1-carboxylate oxidase [Lupinus luteus]
Aradu.6EJ01	851	1350.38	308.57	-2.07843	8.98415e-147	Down	1.00275e-147	GO:0016020//membrane;GO:0016021//integral component of membrane;GO:0005743//mitochondrial inner membrane	NA	GO:0006850//mitochondrial pyruvate transport	NA	gi|388509924|gb|AFK43028.1|//unknown [Lotus japonicus]
Aradu.S6DQM	2103	2792.52	1133	-1.25015	2.48992e-146	Down	2.78869e-147	GO:0005618//cell wall;GO:0005576//extracellular region;GO:0016021//integral component of membrane	GO:0045330//aspartyl esterase activity;GO:0030599//pectinesterase activity;GO:0046910//pectinesterase inhibitor activity	GO:0045490//pectin catabolic process;GO:0043086//negative regulation of catalytic activity;GO:0042545//cell wall modification	K01051//pectinesterase [EC:3.1.1.11]	gi|571436840|ref|XP_006573891.1|//PREDICTED: pectinesterase-like [Glycine max]
Aradu.Y8LHL	907	1405.89	339.32	-1.9995	2.34699e-145	Down	2.6354e-146	GO:0044425//membrane part	NA	NA	K08901//photosystem II oxygen-evolving enhancer protein 3	gi|947100285|gb|KRH48777.1|//hypothetical protein GLYMA_07G112000 [Glycine max]
Aradu.7JU28	799	621.5	9.53	-5.97587	1.12472e-144	Down	1.26834e-145	GO:0009506//plasmodesma	NA	NA	NA	gi|217071028|gb|ACJ83874.1|//unknown [Medicago truncatula]
Araip.0L5SE	1093	2185.52	770.47	-1.4529	3.3383e-144	Down	3.76782e-145	GO:0005634//nucleus	NA	GO:0009416//response to light stimulus;GO:0009909//regulation of flower development	K12135//zinc finger protein CONSTANS	gi|950982172|ref|XP_014502470.1|//PREDICTED: zinc finger protein CONSTANS-LIKE 4-like [Vigna radiata var. radiata]
BGI_novel_G001038	1631	1196.91	242.14	-2.25413	5.29326e-144	Down	5.97942e-145	NA	GO:0043565//sequence-specific DNA binding	GO:0006351//transcription, DNA-templated	K14431//transcription factor TGA	gi|356511199|ref|XP_003524316.1|//PREDICTED: transcription factor TGA4-like [Glycine max]
Araip.IB6M8	2045	3613.74	1680.23	-1.05357	5.36874e-144	Down	6.06985e-145	NA	GO:0005524//ATP binding;GO:0004618//phosphoglycerate kinase activity	GO:0006096//glycolytic process	K00927//phosphoglycerate kinase [EC:2.7.2.3]	gi|802742595|ref|XP_012087352.1|//PREDICTED: phosphoglycerate kinase, chloroplastic [Jatropha curcas]
BGI_novel_G001160	1547	2800.47	1150.3	-1.23239	1.63078e-143	Down	1.85161e-144	NA	NA	NA	K13420//LRR receptor-like serine/threonine-protein kinase FLS2 [EC:2.7.11.1]	gi|110836647|emb|CAI99394.1|//polygalacturonase inhibiting protein precursor [Glycine max]
Aradu.A3N3V	2069	1093.46	197.27	-2.41939	3.98001e-143	Down	4.53046e-144	NA	GO:0050661//NADP binding;GO:0016620//oxidoreductase activity, acting on the aldehyde or oxo group of donors, NAD or NADP as acceptor;GO:0005524//ATP binding;GO:0004672//protein kinase activity;GO:0051287//NAD binding;GO:0004540//ribonuclease activity	GO:0006397//mRNA processing;GO:0006006//glucose metabolic process;GO:0090501//RNA phosphodiester bond hydrolysis;GO:0006468//protein phosphorylation;GO:0055114//oxidation-reduction process	K05298//glyceraldehyde-3-phosphate dehydrogenase (NADP+) (phosphorylating) [EC:1.2.1.13]	gi|351726690|ref|NP_001237135.1|//glyceraldehyde-3-phosphate dehydrogenase B subunit [Glycine max]
Aradu.0E2DC	1599	2659.31	1065.16	-1.26871	1.23642e-142	Down	1.41338e-143	NA	NA	NA	K03006//DNA-directed RNA polymerase II subunit RPB1 [EC:2.7.7.6]	gi|922392543|ref|XP_013464681.1|//MATE subfamily protein [Medicago truncatula]
Aradu.G7F8E	2342	1522.03	406.25	-1.85429	2.35936e-142	Down	2.70159e-143	GO:0005737//cytoplasm	GO:0045548//phenylalanine ammonia-lyase activity	GO:0009800//cinnamic acid biosynthetic process;GO:0006559//L-phenylalanine catabolic process	K10775//phenylalanine ammonia-lyase [EC:4.3.1.24]	gi|571483994|ref|XP_006589419.1|//PREDICTED: phenylalanine ammonia-lyase 2-like isoform X2 [Glycine max]
Araip.BWV8I	1480	630.8	23.02	-4.72496	1.1956e-141	Down	1.37248e-142	NA	NA	NA	NA	gi|388501724|gb|AFK38928.1|//unknown [Lotus japonicus]
Aradu.GBC91	2286	3678.11	1741.92	-1.02702	1.36144e-140	Down	1.5786e-141	GO:0016021//integral component of membrane	GO:0016709//oxidoreductase activity, acting on paired donors, with incorporation or reduction of molecular oxygen, NAD(P)H as one donor, and incorporation of one atom of oxygen;GO:0016705//oxidoreductase activity, acting on paired donors, with incorporation or reduction of molecular oxygen;GO:0020037//heme binding;GO:0005506//iron ion binding;GO:0004497//monooxygenase activity	GO:0009809//lignin biosynthetic process;GO:0055114//oxidation-reduction process	K09755//ferulate-5-hydroxylase [EC:1.14.-.-]	gi|959092629|ref|NP_001304568.1|//cytochrome P450 84A1-like [Glycine max]
Araip.PJ399	4709	1591.03	450.51	-1.76906	1.56328e-139	Down	1.82318e-140	NA	GO:0016851//magnesium chelatase activity	GO:0015995//chlorophyll biosynthetic process	K03403//magnesium chelatase subunit H [EC:6.6.1.1]	gi|734355718|gb|KHN13947.1|//Magnesium-chelatase subunit H [Glycine soja]
Araip.G3RDD	2162	3731.65	1784.29	-1.0132	1.67158e-139	Down	1.95109e-140	GO:0016021//integral component of membrane	GO:0005215//transporter activity	GO:0006857//oligopeptide transport	K14638//solute carrier family 15 (peptide/histidine transporter), member 3/4	gi|357468661|ref|XP_003604615.1|//proton-dependent oligopeptide transport family protein [Medicago truncatula]
Aradu.17WGB	1129	961.78	0	-10.8583	3.43887e-136	Down	4.08683e-137	NA	NA	NA	K01931//protein neuralized [EC:2.3.2.27];K15688//E3 ubiquitin-protein ligase MUL1 [EC:2.3.2.27]	gi|828334747|ref|XP_012575238.1|//PREDICTED: uncharacterized protein LOC101489056 [Cicer arietinum]
Araip.N5EVR	1357	3418.62	1592.28	-1.05105	8.96493e-136	Down	1.06714e-136	GO:0016021//integral component of membrane	GO:0008289//lipid binding	GO:0006869//lipid transport	NA	gi|734408505|gb|KHN34821.1|//Putative GPI-anchored protein [Glycine soja]
Aradu.LQT70	1414	934.25	143.97	-2.64677	2.42514e-135	Down	2.89612e-136	GO:0005634//nucleus	GO:0008289//lipid binding;GO:0043565//sequence-specific DNA binding	GO:0006355//regulation of transcription, DNA-templated	K09338//homeobox-leucine zipper protein	gi|950965471|ref|XP_014498860.1|//PREDICTED: homeobox-leucine zipper protein GLABRA 2-like [Vigna radiata var. radiata]
Aradu.NA6VL	1100	1506.11	417.69	-1.79906	3.11476e-135	Down	3.72267e-136	NA	GO:0003824//catalytic activity;GO:0050662//coenzyme binding	NA	K09753//cinnamoyl-CoA reductase [EC:1.2.1.44];K13082//bifunctional dihydroflavonol 4-reductase/flavanone 4-reductase [EC:1.1.1.219 1.1.1.234]	gi|920699291|gb|KOM42516.1|//hypothetical protein LR48_Vigan05g012000 [Vigna angularis]
Araip.VA90H	986	2776.7	1173.19	-1.19167	5.02685e-135	Down	6.02247e-136	NA	GO:0031177//phosphopantetheine binding	GO:0006633//fatty acid biosynthetic process	K00850//6-phosphofructokinase 1 [EC:2.7.1.11]	gi|210109831|gb|ACJ07133.1|//acyl carrier protein 1 [Arachis hypogaea]
Aradu.11DJA	1506	756.94	76.36	-3.25802	1.92956e-134	Down	2.31545e-135	NA	GO:0016210//naringenin-chalcone synthase activity	GO:0009813//flavonoid biosynthetic process	K00660//chalcone synthase [EC:2.3.1.74]	gi|28261335|gb|AAO32821.1|//chalcone synthase [Arachis hypogaea]
Aradu.17ZI4	1181	2609.83	1070.04	-1.23502	2.7502e-134	Down	3.30287e-135	NA	NA	NA	K12451//3,5-epimerase/4-reductase [EC:5.1.3.- 1.1.1.-]	gi|568847064|ref|XP_006477360.1|//PREDICTED: bifunctional dTDP-4-dehydrorhamnose 3,5-epimerase/dTDP-4-dehydrorhamnose reductase [Citrus sinensis]
Araip.32DCE	3187	1909.76	652.47	-1.49814	5.09823e-132	Down	6.24558e-133	GO:0016021//integral component of membrane	NA	GO:0055085//transmembrane transport	NA	gi|571506285|ref|XP_006595683.1|//PREDICTED: oligopeptide transporter 1-like [Glycine max];gi|947065063|gb|KRH14206.1|//hypothetical protein GLYMA_14G012400 [Glycine max];gi|950982844|ref|XP_014502634.1|//PREDICTED: oligopeptide transporter 1-like [Vigna radiata var. radiata]
Aradu.MNN2K	863	705.63	62.27	-3.45104	1.49148e-131	Down	1.83576e-132	NA	NA	NA	NA	gi|590661328|ref|XP_007035643.1|//Uncharacterized protein TCM_021248 [Theobroma cacao]
Aradu.EN15H	2533	2365.15	928.32	-1.29797	1.49859e-131	Down	1.84595e-132	GO:0005739//mitochondrion	NA	NA	NA	gi|442803155|gb|AGC78890.1|//hypothetical protein (mitochondrion) [Vicia faba];gi|13449292|ref|NP_085475.1|//hypothetical protein ArthMp003 [Arabidopsis thaliana]
Aradu.0UW7J	2065	3253.26	1503.77	-1.06203	1.80792e-131	Down	2.23048e-132	NA	GO:0005524//ATP binding;GO:0004618//phosphoglycerate kinase activity	GO:0006096//glycolytic process	K00927//phosphoglycerate kinase [EC:2.7.2.3]	gi|802742595|ref|XP_012087352.1|//PREDICTED: phosphoglycerate kinase, chloroplastic [Jatropha curcas]
Aradu.ZV73M	4157	1208.97	277.49	-2.072	4.81501e-131	Down	5.98216e-132	NA	GO:0016851//magnesium chelatase activity	GO:0015995//chlorophyll biosynthetic process	K03403//magnesium chelatase subunit H [EC:6.6.1.1]	gi|734355718|gb|KHN13947.1|//Magnesium-chelatase subunit H [Glycine soja]
Aradu.8YR6B	3293	2952.17	1306.58	-1.12471	6.23776e-131	Down	7.76181e-132	NA	GO:0005488//binding	NA	K18998//RNA polymerase II C-terminal domain phosphatase-like 1/2 [EC:3.1.3.16];K11657//remodeling and spacing factor 1;K12599//antiviral helicase SKI2 [EC:3.6.4.-]	gi|571566884|ref|XP_006605989.1|//PREDICTED: homeobox protein HAT3.1-like isoform X2 [Glycine max];gi|734330565|gb|KHN06779.1|//Homeobox protein HAT3.1 [Glycine soja]
Aradu.0V7ZE	780	1146.13	249.81	-2.1466	5.96522e-130	Down	7.51467e-131	GO:0019898//extrinsic component of membrane;GO:0009654//photosystem II oxygen evolving complex	GO:0005509//calcium ion binding	GO:0015979//photosynthesis	K02717//photosystem II oxygen-evolving enhancer protein 2	gi|356526942|ref|XP_003532074.1|//PREDICTED: oxygen-evolving enhancer protein 2, chloroplastic [Glycine max]
Araip.TVQ3P	1515	2837	1243	-1.13927	1.76452e-128	Down	2.23136e-129	NA	NA	NA	NA	NA
Araip.RJ07Z	1322	2690.09	1148.52	-1.17661	2.83127e-128	Down	3.58579e-129	GO:0009507//chloroplast	GO:0004322//ferroxidase activity;GO:0008199//ferric iron binding	GO:0006879//cellular iron ion homeostasis;GO:0006826//iron ion transport;GO:0055114//oxidation-reduction process	K00522//ferritin heavy chain [EC:1.16.3.2]	gi|356503052|ref|XP_003520326.1|//PREDICTED: ferritin-2, chloroplastic [Glycine max]
Araip.H41HP	1567	1467.55	417.46	-1.76243	3.69457e-128	Down	4.68984e-129	GO:0043231//intracellular membrane-bounded organelle	GO:0080043//quercetin 3-O-glucosyltransferase activity;GO:0080044//quercetin 7-O-glucosyltransferase activity	GO:0009813//flavonoid biosynthetic process;GO:0052696//flavonoid glucuronidation	K13496//UDP-glucosyl transferase 73C [EC:2.4.1.-]	gi|356505285|ref|XP_003521422.1|//PREDICTED: UDP-glycosyltransferase 73C1-like [Glycine max]
Aradu.B9597	1082	894.93	140.95	-2.61532	4.68359e-128	Down	5.95432e-129	NA	NA	NA	K01188//beta-glucosidase [EC:3.2.1.21];K13420//LRR receptor-like serine/threonine-protein kinase FLS2 [EC:2.7.11.1]	gi|923915104|ref|XP_013727097.1|//PREDICTED: receptor-like protein 12 [Brassica napus];gi|814556878|gb|AKE32094.1|//polygalacturonase inhibitory protein, partial [Arachis hypogaea]
BGI_novel_G004889	1742	1001.86	187.79	-2.36422	8.327e-128	Down	1.06264e-128	GO:0045261//proton-transporting ATP synthase complex, catalytic core F(1)	GO:0046933//proton-transporting ATP synthase activity, rotational mechanism;GO:0046961//proton-transporting ATPase activity, rotational mechanism	GO:0015986//ATP synthesis coupled proton transport	K02115//F-type H+-transporting ATPase subunit gamma	gi|965600282|dbj|BAT87460.1|//hypothetical protein VIGAN_05082800 [Vigna angularis var. angularis]
BGI_novel_G001664	2697	547.31	8.63	-5.93559	1.21987e-127	Down	1.55789e-128	NA	NA	NA	NA	gi|922393585|ref|XP_013465200.1|//hypothetical protein MTR_2g090985 [Medicago truncatula]
Aradu.RB83Y	3950	2940.49	1316.19	-1.10842	2.02036e-127	Down	2.58214e-128	GO:0005960//glycine cleavage complex;GO:0005829//cytosol;GO:0005739//mitochondrion	GO:0016594//glycine binding;GO:0004375//glycine dehydrogenase (decarboxylating) activity	GO:0019464//glycine decarboxylation via glycine cleavage system;GO:0055114//oxidation-reduction process	K00281//glycine dehydrogenase [EC:1.4.4.2]	gi|950991400|ref|XP_014504509.1|//PREDICTED: glycine dehydrogenase (decarboxylating), mitochondrial [Vigna radiata var. radiata]
Aradu.M1ZGJ	756	1440.32	405.63	-1.77689	3.16895e-127	Down	4.05927e-128	GO:0009506//plasmodesma;GO:0016021//integral component of membrane;GO:0046658//anchored component of plasma membrane	GO:0004871//signal transducer activity	GO:0007165//signal transduction;GO:0006952//defense response	NA	gi|574139368|emb|CCW28719.1|//hypothetical protein ARAX_ADH18B08-021 [Arachis duranensis]
Araip.Q07GT	1967	875.27	0	-10.7223	8.50486e-127	Down	1.09517e-127	NA	GO:0004185//serine-type carboxypeptidase activity;GO:0003824//catalytic activity;GO:0016747//transferase activity, transferring acyl groups other than amino-acyl groups	GO:0006508//proteolysis;GO:0051603//proteolysis involved in cellular protein catabolic process;GO:0019748//secondary metabolic process	K16296//serine carboxypeptidase-like clade I [EC:3.4.16.-]	gi|566151750|ref|XP_002298786.2|//hypothetical protein POPTR_0001s29870g [Populus trichocarpa]
Araip.1W4C1	1585	1882.14	655.43	-1.47059	1.22193e-126	Down	1.57937e-127	GO:0016021//integral component of membrane	GO:0051119//sugar transmembrane transporter activity	GO:0034219//carbohydrate transmembrane transport	K15382//solute carrier family 50 (sugar transporter)	gi|593328194|ref|XP_007137524.1|//hypothetical protein PHAVU_009G134300g [Phaseolus vulgaris];gi|356552769|ref|XP_003544735.1|//PREDICTED: bidirectional sugar transporter SWEET1-like isoform X2 [Glycine max]
Aradu.HSE9Z	372	1944	692	-1.43892	1.30595e-126	Down	1.68923e-127	NA	NA	NA	NA	NA
Aradu.L8QZK	1644	3078.46	1417.58	-1.06751	1.58519e-125	Down	2.0657e-126	GO:0016021//integral component of membrane	GO:0015238//drug transmembrane transporter activity;GO:0015297//antiporter activity	GO:0006855//drug transmembrane transport	K03327//multidrug resistance protein, MATE family	gi|571517692|ref|XP_006597580.1|//PREDICTED: protein DETOXIFICATION 40 [Glycine max];gi|734404523|gb|KHN33034.1|//Protein TRANSPARENT TESTA 12 [Glycine soja]
Araip.37KVD	866	3173.06	1485.06	-1.04409	8.71874e-125	Down	1.14288e-125	GO:0005829//cytosol;GO:0005886//plasma membrane	GO:0015035//protein disulfide oxidoreductase activity;GO:0016671//oxidoreductase activity, acting on a sulfur group of donors, disulfide as acceptor	GO:0000103//sulfate assimilation;GO:0006662//glycerol ether metabolic process;GO:0006457//protein folding;GO:0034599//cellular response to oxidative stress;GO:0055114//oxidation-reduction process;GO:0045454//cell redox homeostasis	K03671//thioredoxin 1	gi|378465092|gb|AFC01208.1|//thioredoxin [Ammopiptanthus mongolicus]
Aradu.418U8	2823	1736.94	578.97	-1.53372	2.143e-124	Down	2.82357e-125	GO:0009507//chloroplast	GO:0000287//magnesium ion binding;GO:0009905//ent-copalyl diphosphate synthase activity;GO:0010333//terpene synthase activity	GO:0008152//metabolic process;GO:0009686//gibberellin biosynthetic process	K04120//ent-copalyl diphosphate synthase [EC:5.5.1.13]	gi|922341162|ref|XP_013447551.1|//copalyldiphosphate synthase [Medicago truncatula]
Araip.PG63K	2684	3207.26	1517.53	-1.02835	4.77787e-123	Down	6.33666e-124	NA	GO:0003878//ATP citrate synthase activity;GO:0016829//lyase activity;GO:0048037//cofactor binding;GO:0016874//ligase activity	GO:0008152//metabolic process	K01648//ATP citrate (pro-S)-lyase [EC:2.3.3.8]	gi|951072237|ref|XP_014491600.1|//PREDICTED: ATP-citrate synthase beta chain protein 1 [Vigna radiata var. radiata]
Aradu.6I2E7	987	940.61	170.28	-2.41442	4.83694e-123	Down	6.41967e-124	GO:0009535//chloroplast thylakoid membrane;GO:0019898//extrinsic component of membrane;GO:0016021//integral component of membrane;GO:0009654//photosystem II oxygen evolving complex	GO:0005509//calcium ion binding	GO:0042549//photosystem II stabilization	K02716//photosystem II oxygen-evolving enhancer protein 1	gi|951006814|ref|XP_014508555.1|//PREDICTED: oxygen-evolving enhancer protein 1, chloroplastic [Vigna radiata var. radiata]
Aradu.6W7E4	1606	2160.86	837.43	-1.3163	6.28349e-123	Down	8.35773e-124	NA	GO:0003723//RNA binding;GO:0046872//metal ion binding	NA	K13210//far upstream element-binding protein;K13162//poly(rC)-binding protein 2/3/4	gi|571552918|ref|XP_006603730.1|//PREDICTED: uncharacterized protein LOC100803981 isoform X1 [Glycine max]
Araip.PV23E	1196	1264.81	326.53	-1.90237	1.15048e-122	Down	1.53248e-123	GO:0005737//cytoplasm	GO:0005506//iron ion binding;GO:0050113//inositol oxygenase activity	GO:0019310//inositol catabolic process;GO:0055114//oxidation-reduction process	K00469//inositol oxygenase [EC:1.13.99.1]	gi|255546251|ref|XP_002514185.1|//PREDICTED: inositol oxygenase 4 [Ricinus communis]
Araip.930A9	903	566	30	-4.1865	1.75292e-120	Down	2.37381e-121	GO:0016020//membrane;GO:0005634//nucleus;GO:0005737//cytoplasm	NA	GO:0006829//zinc II ion transport	K02995//small subunit ribosomal protein S8e	gi|110270345|gb|ABG57066.1|//type 4 metallothionein [Arachis hypogaea]
Aradu.Z6X40	1566	560.2	28.98	-4.22155	8.50687e-120	Down	1.15528e-120	NA	NA	NA	NA	gi|388501724|gb|AFK38928.1|//unknown [Lotus japonicus]
BGI_novel_G003856	1635	1098.49	250.97	-2.07867	1.08036e-119	Down	1.46824e-120	NA	NA	GO:0051260//protein homooligomerization	K04733//interleukin-1 receptor-associated kinase 4 [EC:2.7.11.1];K00430//peroxidase [EC:1.11.1.7];K01051//pectinesterase [EC:3.1.1.11]	gi|828299475|ref|XP_012569198.1|//PREDICTED: BTB/POZ domain-containing protein At3g09030 [Cicer arietinum]
BGI_novel_G003414	1276	2204.56	878.57	-1.27599	1.49926e-119	Down	2.04187e-120	GO:0010287//plastoglobule;GO:0009535//chloroplast thylakoid membrane;GO:0009941//chloroplast envelope;GO:0010319//stromule	GO:0046933//proton-transporting ATP synthase activity, rotational mechanism	GO:0015986//ATP synthesis coupled proton transport;GO:0009772//photosynthetic electron transport in photosystem II;GO:0009773//photosynthetic electron transport in photosystem I;GO:0009735//response to cytokinin	K02113//F-type H+-transporting ATPase subunit delta	gi|823130593|ref|XP_012453807.1|//PREDICTED: ATP synthase subunit delta, chloroplastic [Gossypium raimondii]
Aradu.6PD7Q	961	578.86	2	-8.1258	1.52574e-118	Down	2.09558e-119	NA	GO:0045552//dihydrokaempferol 4-reductase activity;GO:0016491//oxidoreductase activity;GO:0050662//coenzyme binding	GO:0055114//oxidation-reduction process	K13082//bifunctional dihydroflavonol 4-reductase/flavanone 4-reductase [EC:1.1.1.219 1.1.1.234]	gi|73661157|dbj|BAE19953.1|//dihydroflavonol 4-reductase [Lotus japonicus]
Aradu.Y6LUX	745	1701.58	580.74	-1.49964	5.69877e-118	Down	7.88209e-119	NA	NA	NA	NA	gi|312599827|gb|ADQ91839.1|//late embryogenesis abundant protein group 3 protein [Arachis hypogaea];gi|312599819|gb|ADQ91835.1|//late embryogenesis abundant protein group 3 protein [Arachis hypogaea]
Araip.ZJU71	1171	573.04	37.16	-3.89555	7.21394e-117	Down	1.0082e-117	GO:0010287//plastoglobule;GO:0009535//chloroplast thylakoid membrane;GO:0016021//integral component of membrane;GO:0009941//chloroplast envelope;GO:0009522//photosystem I	GO:0031409//pigment binding;GO:0046872//metal ion binding;GO:0005198//structural molecule activity;GO:0016168//chlorophyll binding	GO:0009768//photosynthesis, light harvesting in photosystem I;GO:0009416//response to light stimulus;GO:0018298//protein-chromophore linkage	K08914//light-harvesting complex II chlorophyll a/b binding protein 3	gi|225461315|ref|XP_002284493.1|//PREDICTED: chlorophyll a-b binding protein 13, chloroplastic [Vitis vinifera]
Araip.JN2ZB	1800	2149.34	857.09	-1.27511	1.79868e-116	Down	2.52246e-117	NA	GO:0008270//zinc ion binding	NA	K02961//small subunit ribosomal protein S17;K11000//callose synthase [EC:2.4.1.-]	gi|502081054|ref|XP_004486752.1|//PREDICTED: putative pentatricopeptide repeat-containing protein At3g23330 isoform X1 [Cicer arietinum]
BGI_novel_G002422	1167	1544.89	497.26	-1.58416	4.27583e-116	Down	6.0129e-117	GO:0016021//integral component of membrane	NA	NA	K20359//PRA1 family protein 1	gi|351724643|ref|NP_001235529.1|//uncharacterized protein LOC100526887 [Glycine max]
Araip.M2TZZ	3680	642.72	1.03	-9.23413	8.46629e-116	Down	1.19384e-116	NA	NA	NA	K14007//protein transport protein SEC24;K01188//beta-glucosidase [EC:3.2.1.21];K01230//mannosyl-oligosaccharide alpha-1,2-mannosidase [EC:3.2.1.113];K05658//ATP-binding cassette, subfamily B (MDR/TAP), member 1 [EC:3.6.3.44];K20182//vacuolar protein sorting-associated protein 33;K00026//malate dehydrogenase [EC:1.1.1.37]	gi|571504288|ref|XP_003543854.2|//PREDICTED: uncharacterized protein LOC100780312 [Glycine max]
Aradu.0MI76	495	2449	1054	-1.16505	4.08465e-115	Down	5.78736e-116	NA	NA	NA	NA	gi|502125577|ref|XP_004498980.1|//PREDICTED: uncharacterized protein LOC101508556 [Cicer arietinum]
Araip.B4LS2	797	1491.03	471.02	-1.61118	7.71479e-115	Down	1.09679e-115	NA	NA	NA	K03860//phosphatidylinositol glycan, class Q;K20887//xyloglucan glycosyltransferase 4 [EC:2.4.1.-]	gi|194466133|gb|ACF74297.1|//gibberellin-regulated protein [Arachis hypogaea]
Araip.IJD1N	2233	2719.85	1242.51	-1.079	5.25744e-113	Down	7.55037e-114	NA	GO:0005524//ATP binding	NA	K09753//cinnamoyl-CoA reductase [EC:1.2.1.44]	gi|965665714|dbj|BAT81202.1|//hypothetical protein VIGAN_03087800 [Vigna angularis var. angularis]
Araip.I9KX3	861	2155.89	878.2	-1.24439	1.65664e-112	Down	2.38713e-113	GO:0005634//nucleus;GO:0005737//cytoplasm	GO:0010427//abscisic acid binding;GO:0004864//protein phosphatase inhibitor activity;GO:0004872//receptor activity	GO:0080163//regulation of protein serine/threonine phosphatase activity;GO:0009738//abscisic acid-activated signaling pathway;GO:0006952//defense response;GO:0009607//response to biotic stimulus	NA	gi|169786740|gb|ACA79908.1|//Ara h 8 allergen isoform 3 [Arachis hypogaea];gi|560189043|pdb|4M9B|A//Chain A, Crystal Structure Of Apo Ara H 8
BGI_novel_G000258	911	2430.08	1054.66	-1.15296	2.26426e-112	Down	3.26487e-113	GO:0071944//cell periphery	GO:0046910//pectinesterase inhibitor activity;GO:0030599//pectinesterase activity	NA	NA	gi|356565407|ref|XP_003550932.1|//PREDICTED: putative invertase inhibitor [Glycine max]
Araip.15W8S	2275	620.63	1	-9.22632	5.5647e-112	Down	8.05601e-113	GO:0016021//integral component of membrane	NA	GO:0055085//transmembrane transport	NA	gi|922375672|ref|XP_003601453.2|//oligopeptide transporter OPT family protein [Medicago truncatula]
Aradu.AKR7M	504	1469.89	469.38	-1.59561	1.12485e-111	Down	1.63603e-112	NA	NA	NA	K13449//pathogenesis-related protein 1;K20412//peptidase inhibitor 16	gi|357483161|ref|XP_003611867.1|//CAP, cysteine-rich secretory protein, antigen 5 [Medicago truncatula]
BGI_novel_G006612	780	536.54	2	-8.01627	3.61005e-111	Down	5.28542e-112	NA	NA	NA	K11147//dehydrogenase/reductase SDR family member 4 [EC:1.1.-.-]	NA
Aradu.69EQ4	2786	2527.63	1124.41	-1.11735	3.71321e-111	Down	5.44003e-112	GO:0016021//integral component of membrane	NA	GO:0055085//transmembrane transport	K01807//ribose 5-phosphate isomerase A [EC:5.3.1.6]	gi|950934080|ref|XP_014513517.1|//PREDICTED: probable metal-nicotianamine transporter YSL7 [Vigna radiata var. radiata]
Aradu.7BI0U	1602	478.13	6	-6.26503	5.00565e-111	Down	7.35281e-112	GO:0009705//plant-type vacuole membrane;GO:0016021//integral component of membrane	NA	GO:0046786//viral replication complex formation and maintenance	NA	gi|356563356|ref|XP_003549930.1|//PREDICTED: tobamovirus multiplication protein 1-like isoform X1 [Glycine max];gi|593781785|ref|XP_007153933.1|//hypothetical protein PHAVU_003G077400g [Phaseolus vulgaris]
BGI_novel_G001449	2168	2741.38	1268.09	-1.06098	7.53885e-111	Down	1.10956e-111	NA	NA	NA	K15292//syntaxin-binding protein 1	gi|965669211|dbj|BAT83818.1|//hypothetical protein VIGAN_04104400 [Vigna angularis var. angularis]
Araip.RT9GM	1269	2772.39	1289.26	-1.05332	8.73459e-111	Down	1.28639e-111	NA	NA	NA	K15414//complement component 1 Q subcomponent-binding protein, mitochondrial	gi|734375360|gb|KHN20903.1|//Hypothetical protein glysoja_009211 [Glycine soja]
Aradu.7MF12	1575	2342.36	1005.9	-1.16821	1.21735e-110	Down	1.79756e-111	NA	GO:0016831//carboxy-lyase activity;GO:0030170//pyridoxal phosphate binding	GO:0006520//cellular amino acid metabolic process	K01592//tyrosine decarboxylase [EC:4.1.1.25]	gi|734391522|gb|KHN27251.1|//Tyrosine/DOPA decarboxylase 2 [Glycine soja]
Aradu.MM40G	1993	2686.59	1233.01	-1.07232	1.53898e-110	Down	2.27544e-111	GO:0016021//integral component of membrane	NA	NA	K04733//interleukin-1 receptor-associated kinase 4 [EC:2.7.11.1];K13473//chitin elicitor-binding protein	gi|950964305|ref|XP_014498530.1|//PREDICTED: lysM domain-containing GPI-anchored protein 1 [Vigna radiata var. radiata]
Araip.XL5PQ	839	1005.53	227.77	-2.09104	1.60908e-110	Down	2.38065e-111	GO:0009535//chloroplast thylakoid membrane;GO:0009538//photosystem I reaction center;GO:0009507//chloroplast	NA	GO:0015979//photosynthesis	K02692//photosystem I subunit II	gi|543177449|gb|AGV54746.1|//photosystem I reaction center subunit II chloroplastic-like protein [Phaseolus vulgaris]
Aradu.2DC8X	495	700	94	-2.84535	1.0675e-109	Down	1.58966e-110	GO:0030093//chloroplast photosystem I;GO:0016021//integral component of membrane;GO:0009941//chloroplast envelope	GO:0016168//chlorophyll binding	GO:0009773//photosynthetic electron transport in photosystem I;GO:0009780//photosynthetic NADP+ reduction;GO:0042550//photosystem I stabilization;GO:0050821//protein stabilization	K08905//photosystem I subunit V	gi|502127398|ref|XP_004499692.1|//PREDICTED: photosystem I reaction center subunit V, chloroplastic [Cicer arietinum]
BGI_novel_G006924	2419	2033.26	814.66	-1.26826	2.34978e-109	Down	3.50822e-110	NA	NA	NA	K12811//ATP-dependent RNA helicase DDX46/PRP5 [EC:3.6.4.13];K15920//beta-D-xylosidase 4 [EC:3.2.1.37]	gi|502120181|ref|XP_004496875.1|//PREDICTED: pre-mRNA-splicing factor 38B-like [Cicer arietinum]
BGI_novel_G002203	2356	488.31	18.77	-4.65003	2.37332e-109	Down	3.54565e-110	NA	GO:0016787//hydrolase activity;GO:0008270//zinc ion binding	NA	K04733//interleukin-1 receptor-associated kinase 4 [EC:2.7.11.1];K10683//BRCA1-associated RING domain protein 1	gi|734415023|gb|KHN37503.1|//Pentatricopeptide repeat-containing protein [Glycine soja]
Araip.VJ6YA	2956	1014.58	235.57	-2.05539	4.18981e-109	Down	6.27961e-110	GO:0005634//nucleus;GO:0042555//MCM complex	GO:0003677//DNA binding;GO:0005524//ATP binding;GO:0003678//DNA helicase activity	GO:0006270//DNA replication initiation;GO:0032508//DNA duplex unwinding	K02542//DNA replication licensing factor MCM6 [EC:3.6.4.12]	gi|922337569|ref|XP_013446774.1|//minichromosome maintenance (MCM2/3/5) family protein [Medicago truncatula]
Aradu.6M9LZ	1338	2114.01	867.33	-1.23406	6.10782e-109	Down	9.17784e-110	GO:0016021//integral component of membrane;GO:0031969//chloroplast membrane	GO:0005215//transporter activity	GO:0034219//carbohydrate transmembrane transport	K15283//solute carrier family 35, member E1	gi|356548666|ref|XP_003542721.1|//PREDICTED: triose phosphate/phosphate translocator, chloroplastic [Glycine max]
Araip.CHM06	1146	2853.17	1355.55	-1.02242	1.30188e-108	Down	1.96504e-109	GO:0016021//integral component of membrane	NA	NA	NA	gi|950935786|ref|XP_014517396.1|//PREDICTED: uncharacterized protein LOC106774881 [Vigna radiata var. radiata]
Araip.C42Y7	2079	2485.29	1115.45	-1.10452	2.47927e-107	Down	3.78279e-108	GO:0005576//extracellular region	GO:0016722//oxidoreductase activity, oxidizing metal ions;GO:0005507//copper ion binding;GO:0008447//L-ascorbate oxidase activity	GO:0055114//oxidation-reduction process	K00423//L-ascorbate oxidase [EC:1.10.3.3]	gi|593691041|ref|XP_007146090.1|//hypothetical protein PHAVU_006G011700g [Phaseolus vulgaris]
Aradu.DS41E	966	2234	955	-1.17479	1.57056e-106	Down	2.40842e-107	GO:0009535//chloroplast thylakoid membrane;GO:0009941//chloroplast envelope;GO:0009570//chloroplast stroma	GO:0004751//ribose-5-phosphate isomerase activity	GO:0009052//pentose-phosphate shunt, non-oxidative branch;GO:0009735//response to cytokinin	K01807//ribose 5-phosphate isomerase A [EC:5.3.1.6]	gi|502113560|ref|XP_004494688.1|//PREDICTED: probable ribose-5-phosphate isomerase 3, chloroplastic [Cicer arietinum]
Araip.29B8L	1344	577.89	54.99	-3.34229	2.98701e-105	Down	4.62946e-106	GO:0005737//cytoplasm	GO:0005506//iron ion binding;GO:0050113//inositol oxygenase activity	GO:0019310//inositol catabolic process;GO:0019853//L-ascorbic acid biosynthetic process;GO:0006949//syncytium formation;GO:0055114//oxidation-reduction process	K00469//inositol oxygenase [EC:1.13.99.1]	gi|357520775|ref|XP_003630676.1|//myo-inositol oxygenase [Medicago truncatula]
Aradu.63LBE	2453	1403.67	453.07	-1.58013	3.06065e-105	Down	4.74654e-106	GO:0005886//plasma membrane	GO:0004674//protein serine/threonine kinase activity;GO:0000166//nucleotide binding	GO:0006468//protein phosphorylation	K04733//interleukin-1 receptor-associated kinase 4 [EC:2.7.11.1]	gi|920682904|gb|KOM29676.1|//hypothetical protein LR48_Vigan743s000900 [Vigna angularis]
BGI_novel_G003039	2457	470.11	19.1	-4.57009	1.30244e-104	Down	2.03116e-105	NA	NA	NA	NA	gi|922393585|ref|XP_013465200.1|//hypothetical protein MTR_2g090985 [Medicago truncatula]
Araip.GVH0P	2996	1680.05	616.96	-1.39399	1.41292e-104	Down	2.20481e-105	GO:0005618//cell wall;GO:0005773//vacuole	GO:0030246//carbohydrate binding;GO:0004565//beta-galactosidase activity	GO:0005975//carbohydrate metabolic process	K12309//beta-galactosidase [EC:3.2.1.23]	gi|356550171|ref|XP_003543462.1|//PREDICTED: beta-galactosidase 8-like [Glycine max]
Araip.993UZ	594	2195.48	940.15	-1.17231	2.25733e-104	Down	3.52902e-105	NA	NA	NA	K09286//EREBP-like factor	gi|388521259|gb|AFK48691.1|//unknown [Lotus japonicus]
Araip.U0WFW	1415	786.71	140.68	-2.43215	4.96258e-104	Down	7.80134e-105	NA	NA	NA	K10779//transcriptional regulator ATRX [EC:3.6.4.12]	gi|574139409|emb|CCW28814.1|//seed maturation protein [Arachis hypogaea]
Aradu.UB39J	2795	1727.16	648.34	-1.36231	7.98486e-104	Down	1.25756e-104	GO:0009941//chloroplast envelope;GO:0009534//chloroplast thylakoid	GO:0016630//protochlorophyllide reductase activity	GO:0055114//oxidation-reduction process;GO:0015979//photosynthesis;GO:0015995//chlorophyll biosynthetic process	K00218//protochlorophyllide reductase [EC:1.3.1.33]	gi|593698264|ref|XP_007149605.1|//hypothetical protein PHAVU_005G083700g [Phaseolus vulgaris]
Aradu.DH725	1894	2409.5	1085.58	-1.099	2.80574e-103	Down	4.44588e-104	GO:0005929//cilium	GO:0016787//hydrolase activity;GO:0035091//phosphatidylinositol binding	GO:0061512//protein localization to cilium	K19600//tubby-related protein 1;K10808//ribonucleoside-diphosphate reductase subunit M2 [EC:1.17.4.1]	gi|734434261|gb|KHN47289.1|//Tubby-like F-box protein 6, partial [Glycine soja]
Aradu.K73MN	2764	2620.56	1230.38	-1.0395	1.34895e-102	Down	2.1492e-103	GO:0016021//integral component of membrane	GO:0016705//oxidoreductase activity, acting on paired donors, with incorporation or reduction of molecular oxygen;GO:0020037//heme binding;GO:0005506//iron ion binding;GO:0004497//monooxygenase activity	GO:0010268//brassinosteroid homeostasis;GO:0007275//multicellular organism development;GO:0016132//brassinosteroid biosynthetic process;GO:0016125//sterol metabolic process;GO:0055114//oxidation-reduction process	K00517;K07428//cytochrome P450 family 4 subfamily X [EC:1.14.14.1];K20666//gibberellin 13-oxidase [EC:1.14.-.-];K07408//cytochrome P450 family 1 subfamily A polypeptide 1 [EC:1.14.14.1]	gi|734389766|gb|KHN26402.1|//Cytochrome P450 4F12 [Glycine soja]
Araip.1L9GW	2931	1627.15	594.51	-1.40131	3.97255e-102	Down	6.34071e-103	NA	GO:0008270//zinc ion binding	GO:0031425//chloroplast RNA processing	K19090//CRISPR-associated protein Cas5t;K19589//release factor glutamine methyltransferase [EC:2.1.1.297];K11000//callose synthase [EC:2.4.1.-]	gi|920689077|gb|KOM33060.1|//hypothetical protein LR48_Vigan01g261600 [Vigna angularis]
Aradu.JY1UA	3179	2082.64	878.28	-1.19439	5.0138e-102	Down	8.01717e-103	NA	GO:0008483//transaminase activity;GO:0016846//carbon-sulfur lyase activity;GO:0047654//alliin lyase activity	NA	K16903//L-tryptophan---pyruvate aminotransferase [EC:2.6.1.99]	gi|357461859|ref|XP_003601211.1|//tryptophan aminotransferase-like protein [Medicago truncatula];gi|356564968|ref|XP_003550717.1|//PREDICTED: tryptophan aminotransferase-related protein 2 [Glycine max]
Araip.VL81T	990	999.47	246.22	-1.96995	8.39696e-102	Down	1.34593e-102	GO:0016020//membrane;GO:0016021//integral component of membrane;GO:0005886//plasma membrane	NA	NA	NA	gi|955358654|ref|XP_014621239.1|//PREDICTED: CASP-like protein 1D2 isoform X1 [Glycine max];gi|734318200|gb|KHN03003.1|//CASP-like protein 7 [Glycine soja]
Araip.8TI0S	1099	867.13	182.97	-2.19337	2.42039e-101	Down	3.90292e-102	NA	GO:0004519//endonuclease activity;GO:0003676//nucleic acid binding	GO:0006308//DNA catabolic process;GO:0090305//nucleic acid phosphodiester bond hydrolysis	NA	gi|965607282|dbj|BAT93773.1|//hypothetical protein VIGAN_08030400 [Vigna angularis var. angularis]
Aradu.5PW6G	2054	547.12	1	-9.04445	3.4213e-101	Down	5.5268e-102	GO:0016020//membrane	NA	NA	K14794//ribosomal RNA-processing protein 12	gi|502080667|ref|XP_004486637.1|//PREDICTED: protein NUCLEAR FUSION DEFECTIVE 4 [Cicer arietinum]
Araip.3R5IU	1599	1160.88	333.01	-1.75031	9.55258e-101	Down	1.54773e-101	GO:0009507//chloroplast	NA	NA	NA	gi|388504764|gb|AFK40448.1|//unknown [Lotus japonicus]
Aradu.ANI5N	1948	447.85	17.06	-4.66306	1.5824e-100	Down	2.56995e-101	GO:0009941//chloroplast envelope;GO:0009534//chloroplast thylakoid	GO:0016630//protochlorophyllide reductase activity	GO:0055114//oxidation-reduction process;GO:0015979//photosynthesis;GO:0015995//chlorophyll biosynthetic process	K00218//protochlorophyllide reductase [EC:1.3.1.33]	gi|802716205|ref|XP_012084920.1|//PREDICTED: protochlorophyllide reductase, chloroplastic [Jatropha curcas]
Araip.4Z02U	1784	908.5	205.33	-2.09427	3.36656e-100	Down	5.47731e-101	NA	GO:0050661//NADP binding;GO:0016620//oxidoreductase activity, acting on the aldehyde or oxo group of donors, NAD or NADP as acceptor;GO:0005524//ATP binding;GO:0004672//protein kinase activity;GO:0051287//NAD binding;GO:0004540//ribonuclease activity	GO:0006397//mRNA processing;GO:0006006//glucose metabolic process;GO:0090501//RNA phosphodiester bond hydrolysis;GO:0006468//protein phosphorylation;GO:0055114//oxidation-reduction process	K05298//glyceraldehyde-3-phosphate dehydrogenase (NADP+) (phosphorylating) [EC:1.2.1.13]	gi|351726690|ref|NP_001237135.1|//glyceraldehyde-3-phosphate dehydrogenase B subunit [Glycine max]
Araip.9I7A7	1079	1639.87	609.81	-1.37588	3.91049e-100	Down	6.36603e-101	NA	NA	NA	K03860//phosphatidylinositol glycan, class Q;K20887//xyloglucan glycosyltransferase 4 [EC:2.4.1.-]	gi|351723291|ref|NP_001235994.1|//uncharacterized protein LOC100305480 precursor [Glycine max]
Araip.JJZ9K	1950	1236.86	377.08	-1.66247	7.62678e-100	Down	1.246e-100	GO:0016021//integral component of membrane;GO:0005886//plasma membrane	GO:0015171//amino acid transmembrane transporter activity	GO:0003333//amino acid transmembrane transport	K13946//auxin influx carrier (AUX1 LAX family);K14209//solute carrier family 36 (proton-coupled amino acid transporter);K15015//solute carrier family 32 (vesicular inhibitory amino acid transporter)	gi|922338369|ref|XP_013447174.1|//transmembrane amino acid transporter family protein [Medicago truncatula]
Aradu.A4LBS	2112	1942.46	798.66	-1.23096	7.75096e-100	Down	1.26778e-100	GO:0005618//cell wall	GO:0004252//serine-type endopeptidase activity	NA	K04733//interleukin-1 receptor-associated kinase 4 [EC:2.7.11.1];K09490//heat shock 70kDa protein 5;K13199//plasminogen activator inhibitor 1 RNA-binding protein;K01183//chitinase [EC:3.2.1.14]	gi|571567519|ref|XP_006606084.1|//PREDICTED: subtilisin-like protease SBT1.7 [Glycine max]
Araip.G3NKR	675	471.17	2	-7.82884	1.57001e-99	Down	2.5801e-100	GO:0016021//integral component of membrane	NA	NA	NA	gi|965613386|dbj|BAT99018.1|//hypothetical protein VIGAN_10039100 [Vigna angularis var. angularis]
Aradu.T12XR	3153	1690.74	643.68	-1.34197	2.17549e-99	Down	3.5814e-100	GO:0016021//integral component of membrane;GO:0005886//plasma membrane	GO:0005524//ATP binding;GO:0004674//protein serine/threonine kinase activity	GO:0010089//xylem development;GO:0010223//secondary shoot formation;GO:0001944//vasculature development;GO:0010067//procambium histogenesis;GO:0051301//cell division;GO:0006468//protein phosphorylation	K00924	gi|356542427|ref|XP_003539668.1|//PREDICTED: leucine-rich repeat receptor-like protein kinase TDR [Glycine max]
Aradu.Z5F9U	1729	587.44	67.92	-3.06127	4.94191e-99	Down	8.16421e-100	NA	GO:0004332//fructose-bisphosphate aldolase activity	GO:0006096//glycolytic process	K01623//fructose-bisphosphate aldolase, class I [EC:4.1.2.13]	gi|693302447|gb|AIS36040.1|//fructose bisphosphate aldolase [Arachis hypogaea]
Araip.HMB3E	1060	526.25	1	-8.98834	4.57896e-98	Down	7.63521e-99	NA	NA	NA	NA	NA
Aradu.HC115	2242	617.15	80.98	-2.87872	4.99085e-98	Down	8.33645e-99	NA	GO:0047268//galactinol-raffinose galactosyltransferase activity	NA	K06617//raffinose synthase [EC:2.4.1.82]	gi|571445521|ref|XP_006576826.1|//PREDICTED: probable galactinol--sucrose galactosyltransferase 2 isoform X1 [Glycine max]
Araip.VD3IG	2008	1126.95	323.1	-1.7511	6.55413e-98	Down	1.09666e-98	GO:0005737//cytoplasm	GO:0000234//phosphoethanolamine N-methyltransferase activity	GO:0032259//methylation;GO:0006656//phosphatidylcholine biosynthetic process	K05929//phosphoethanolamine N-methyltransferase [EC:2.1.1.103]	gi|571465745|ref|XP_003528975.2|//PREDICTED: phosphoethanolamine N-methyltransferase-like [Glycine max]
Araip.7AQ3E	1609	1797.17	716.96	-1.27449	1.42032e-97	Down	2.39023e-98	NA	NA	NA	K12451//3,5-epimerase/4-reductase [EC:5.1.3.- 1.1.1.-]	gi|568847064|ref|XP_006477360.1|//PREDICTED: bifunctional dTDP-4-dehydrorhamnose 3,5-epimerase/dTDP-4-dehydrorhamnose reductase [Citrus sinensis]
Araip.4G9JR	2133	967.16	241.36	-1.9513	2.35249e-97	Down	3.97029e-98	GO:0016020//membrane;GO:0005811//lipid particle;GO:0016021//integral component of membrane	NA	NA	NA	gi|828301503|ref|XP_012569519.1|//PREDICTED: uncharacterized protein LOC101495857 isoform X2 [Cicer arietinum];gi|52001241|gb|AAU21501.1|//oleosin 3 [Arachis hypogaea]
Aradu.DHT3V	2554	2516.28	1189.48	-1.02969	4.42447e-97	Down	7.48421e-98	GO:0016021//integral component of membrane	GO:0030246//carbohydrate binding;GO:0005524//ATP binding;GO:0004672//protein kinase activity	GO:0006468//protein phosphorylation	K04733//interleukin-1 receptor-associated kinase 4 [EC:2.7.11.1]	gi|950993965|ref|XP_014505027.1|//PREDICTED: L-type lectin-domain containing receptor kinase VIII.2-like [Vigna radiata var. radiata]
BGI_novel_G002210	2032	1877.28	771.29	-1.23203	1.13391e-96	Down	1.92572e-97	NA	GO:0003824//catalytic activity	GO:0008152//metabolic process	K00666//fatty-acyl-CoA synthase [EC:6.2.1.-];K01904//4-coumarate--CoA ligase [EC:6.2.1.12]	gi|356500978|ref|XP_003519307.1|//PREDICTED: probable acyl-activating enzyme 5, peroxisomal [Glycine max]
Aradu.Z9Z80	2699	1482.93	529.6	-1.43421	1.75175e-96	Down	2.97669e-97	NA	GO:0050661//NADP binding;GO:0008883//glutamyl-tRNA reductase activity	GO:0006782//protoporphyrinogen IX biosynthetic process;GO:0055114//oxidation-reduction process	K02492//glutamyl-tRNA reductase [EC:1.2.1.70]	gi|734389169|gb|KHN26177.1|//Glutamyl-tRNA reductase 1, chloroplastic [Glycine soja];gi|4324495|gb|AAD16897.1|//glutamyl-tRNA reductase precursor [Glycine max];gi|593488887|ref|XP_007141311.1|//hypothetical protein PHAVU_008G185100g [Phaseolus vulgaris]
Araip.FUK3E	2802	1078.03	301.57	-1.78657	2.50398e-96	Down	4.2694e-97	GO:0000347//THO complex;GO:0042555//MCM complex;GO:0005829//cytosol	GO:0003677//DNA binding;GO:0005524//ATP binding;GO:0003678//DNA helicase activity	GO:0006270//DNA replication initiation;GO:0032508//DNA duplex unwinding	K02212//DNA replication licensing factor MCM4 [EC:3.6.4.12]	gi|593138052|ref|XP_007131784.1|//hypothetical protein PHAVU_011G041300g [Phaseolus vulgaris]
Aradu.9Z0RX	1363	694.9	116	-2.53141	2.67687e-96	Down	4.56676e-97	NA	NA	NA	K20254//perilipin-4	gi|356533407|ref|XP_003535256.1|//PREDICTED: embryonic protein DC-8-like [Glycine max]
Aradu.M1RRB	1208	1440.39	505.64	-1.45901	3.68097e-96	Down	6.28687e-97	NA	GO:0004392//heme oxygenase (decyclizing) activity	GO:0006788//heme oxidation	K00510//heme oxygenase (biliverdin-producing) [EC:1.14.14.18]	gi|605059929|gb|AHV90559.1|//heme oxygenase, partial [Betula platyphylla]
BGI_novel_G002390	2625	1489.98	535.08	-1.4262	3.90186e-96	Down	6.66789e-97	GO:0016020//membrane	NA	NA	NA	gi|950982208|ref|XP_014502479.1|//PREDICTED: AT-hook motif nuclear-localized protein 17 [Vigna radiata var. radiata]
BGI_novel_G006954	3496	527.03	50.22	-3.34028	4.40821e-96	Down	7.53745e-97	NA	NA	NA	K02689//photosystem I P700 chlorophyll a apoprotein A1;K07195//exocyst complex component 7	gi|951068660|ref|XP_014489812.1|//PREDICTED: uncharacterized protein LOC106752614 [Vigna radiata var. radiata]
Araip.0MK02	1098	608.35	0	-10.1975	5.31612e-96	Down	9.10521e-97	GO:0048046//apoplast;GO:0005794//Golgi apparatus	GO:0030247//polysaccharide binding;GO:0004568//chitinase activity	GO:0009414//response to water deprivation;GO:0016998//cell wall macromolecule catabolic process;GO:0010337//regulation of salicylic acid metabolic process;GO:0010167//response to nitrate;GO:0009408//response to heat;GO:0009825//multidimensional cell growth;GO:0006032//chitin catabolic process;GO:0009651//response to salt stress;GO:0030244//cellulose biosynthetic process;GO:0009735//response to cy…	K00434//L-ascorbate peroxidase [EC:1.11.1.11];K20547//basic endochitinase B [EC:3.2.1.14]	gi|357502783|ref|XP_003621680.1|//Nodule Cysteine-Rich (NCR) secreted peptide [Medicago truncatula]
Araip.9FT0W	1805	408.04	7.54	-5.70673	1.26515e-95	Down	2.17543e-96	GO:0016021//integral component of membrane;GO:0005886//plasma membrane	GO:0022857//transmembrane transporter activity	GO:0055085//transmembrane transport	K07874//Ras-related protein Rab-1A;K00801//farnesyl-diphosphate farnesyltransferase [EC:2.5.1.21]	gi|955303868|ref|XP_014632175.1|//PREDICTED: WAT1-related protein At5g47470-like isoform X1 [Glycine max];gi|955303870|ref|XP_006574302.2|//PREDICTED: WAT1-related protein At5g47470-like isoform X2 [Glycine max]
Araip.U28W7	6255	2580.71	1242.46	-1.0033	2.00615e-95	Down	3.45346e-96	NA	NA	NA	K17592//sacsin	gi|593264170|ref|XP_007134263.1|//hypothetical protein PHAVU_010G032400g [Phaseolus vulgaris]
Aradu.UX62G	1062	1170.35	355.43	-1.66804	5.26747e-95	Down	9.07774e-96	GO:0005737//cytoplasm	GO:0046914//transition metal ion binding	GO:0030001//metal ion transport;GO:0046916//cellular transition metal ion homeostasis	K17046//protein DEK;K07213//copper chaperone	gi|571532034|ref|XP_006600157.1|//PREDICTED: uncharacterized protein LOC100527827 isoform X1 [Glycine max];gi|922388859|ref|XP_013462942.1|//heavy metal transport/detoxification superfamily protein [Medicago truncatula]
Araip.CH2TU	812	1254.3	403.14	-1.58626	9.86447e-95	Down	1.70285e-95	GO:0005634//nucleus;GO:0016021//integral component of membrane	GO:0008168//methyltransferase activity;GO:0003682//chromatin binding	GO:0032259//methylation	K00558//DNA (cytosine-5)-methyltransferase 1 [EC:2.1.1.37]	gi|593791472|ref|XP_007158775.1|//hypothetical protein PHAVU_002G181000g [Phaseolus vulgaris]
Araip.4V6B3	2249	849.03	189.83	-2.10984	1.28602e-94	Down	2.22372e-95	GO:0005737//cytoplasm	GO:0009013//succinate-semialdehyde dehydrogenase [NAD(P)+] activity;GO:0008886//glyceraldehyde-3-phosphate dehydrogenase (NADP+) (non-phosphorylating) activity;GO:0004777//succinate-semialdehyde dehydrogenase (NAD+) activity;GO:0004029//aldehyde dehydrogenase (NAD) activity	GO:0055114//oxidation-reduction process	K00131//glyceraldehyde-3-phosphate dehydrogenase (NADP+) [EC:1.2.1.9]	gi|594708837|gb|AHM25238.1|//glyceraldehyde-3-phosphate dehydrogenase [Arachis diogoi]
BGI_novel_G002784	1471	793.99	163.99	-2.22425	1.6155e-94	Down	2.79499e-95	NA	NA	NA	K02184//formin 2	gi|21322711|emb|CAD22154.1|//pherophorin-dz1 protein [Volvox carteri f. nagariensis]
Araip.QU1CY	1440	1769.15	712.99	-1.25984	2.19658e-94	Down	3.80455e-95	GO:0043231//intracellular membrane-bounded organelle	GO:0080043//quercetin 3-O-glucosyltransferase activity;GO:0080044//quercetin 7-O-glucosyltransferase activity	GO:0009813//flavonoid biosynthetic process;GO:0052696//flavonoid glucuronidation	K13496//UDP-glucosyl transferase 73C [EC:2.4.1.-];K14595//abscisate beta-glucosyltransferase [EC:2.4.1.263];K00699//glucuronosyltransferase [EC:2.4.1.17]	gi|32188025|dbj|BAC78438.1|//isoflavonoid glucosyltransferase [Glycyrrhiza echinata]
Araip.LFG9N	1923	2271	1041	-1.07409	6.26481e-94	Down	1.08871e-94	NA	NA	NA	NA	gi|502129212|ref|XP_004500225.1|//PREDICTED: UPF0503 protein At3g09070, chloroplastic-like [Cicer arietinum]
BGI_novel_G006801	1406	797.01	167.01	-2.2034	8.55578e-94	Down	1.48931e-94	NA	NA	NA	K14709//solute carrier family 39 (zinc transporter), member 1/2/3	gi|960451434|ref|XP_014755416.1|//PREDICTED: basic proline-rich protein-like [Brachypodium distachyon]
Aradu.EWB3L	994	1825.99	751.98	-1.22865	1.13309e-93	Down	1.97566e-94	GO:0009507//chloroplast	GO:0015035//protein disulfide oxidoreductase activity;GO:0016671//oxidoreductase activity, acting on a sulfur group of donors, disulfide as acceptor	GO:0000103//sulfate assimilation;GO:0006662//glycerol ether metabolic process;GO:0006457//protein folding;GO:0034599//cellular response to oxidative stress;GO:0055114//oxidation-reduction process;GO:0045454//cell redox homeostasis	K03671//thioredoxin 1	gi|571501230|ref|XP_006594773.1|//PREDICTED: thioredoxin-like [Glycine max]
Aradu.K0FM3	513	680.72	115.13	-2.51253	1.38215e-93	Down	2.41791e-94	GO:0016020//membrane;GO:0009579//thylakoid;GO:0009507//chloroplast	GO:0046872//metal ion binding	NA	K02638//plastocyanin	gi|734406057|gb|KHN33826.1|//Plastocyanin, chloroplastic [Glycine soja]
Aradu.KZX0F	1733	973.7	255.29	-1.88007	2.50431e-93	Down	4.39307e-94	GO:0016021//integral component of membrane	GO:0004366//glycerol-3-phosphate O-acyltransferase activity;GO:0016746//transferase activity, transferring acyl groups;GO:0090447//glycerol-3-phosphate 2-O-acyltransferase activity;GO:0016791//phosphatase activity	GO:0010143//cutin biosynthetic process;GO:0008152//metabolic process;GO:0016311//dephosphorylation	K13508//glycerol-3-phosphate acyltransferase [EC:2.3.1.15]	gi|357514561|ref|XP_003627569.1|//glycerol-3-phosphate acyltransferase [Medicago truncatula]
Aradu.VV8YW	2905	2069.61	911.16	-1.13232	3.0338e-93	Down	5.32775e-94	GO:0043231//intracellular membrane-bounded organelle	GO:0080043//quercetin 3-O-glucosyltransferase activity;GO:0080044//quercetin 7-O-glucosyltransferase activity;GO:0016758//transferase activity, transferring hexosyl groups	GO:0008152//metabolic process;GO:0009813//flavonoid biosynthetic process;GO:0052696//flavonoid glucuronidation	K13496//UDP-glucosyl transferase 73C [EC:2.4.1.-]	gi|147864250|emb|CAN83017.1|//hypothetical protein VITISV_041696 [Vitis vinifera];gi|357510853|ref|XP_003625715.1|//UDP-glucosyltransferase family protein [Medicago truncatula]
Araip.S7EMP	2276	921.38	229.04	-1.95693	3.60662e-93	Down	6.3476e-94	GO:0016021//integral component of membrane	GO:0016709//oxidoreductase activity, acting on paired donors, with incorporation or reduction of molecular oxygen, NAD(P)H as one donor, and incorporation of one atom of oxygen;GO:0020037//heme binding;GO:0005506//iron ion binding;GO:0052722//fatty acid in-chain hydroxylase activity	GO:0010143//cutin biosynthetic process;GO:0044550//secondary metabolite biosynthetic process;GO:0055114//oxidation-reduction process	K00517	gi|965608064|dbj|BAT94555.1|//hypothetical protein VIGAN_08116800 [Vigna angularis var. angularis]
BGI_novel_G001196	1672	1350.18	464.22	-1.489	5.78805e-93	Down	1.0198e-93	GO:0031463//Cul3-RING ubiquitin ligase complex	GO:0004842//ubiquitin-protein transferase activity	GO:0016567//protein ubiquitination	NA	gi|593792734|ref|XP_007159406.1|//hypothetical protein PHAVU_002G235700g [Phaseolus vulgaris]
Araip.3047C	1939	2182.55	990.38	-1.08869	2.64682e-92	Down	4.69663e-93	GO:0010287//plastoglobule;GO:0009535//chloroplast thylakoid membrane;GO:0016021//integral component of membrane;GO:0009941//chloroplast envelope;GO:0009522//photosystem I	GO:0031409//pigment binding;GO:0046872//metal ion binding;GO:0016168//chlorophyll binding	GO:0009768//photosynthesis, light harvesting in photosystem I;GO:0009416//response to light stimulus;GO:0018298//protein-chromophore linkage	K08908//light-harvesting complex I chlorophyll a/b binding protein 2	gi|356520198|ref|XP_003528751.1|//PREDICTED: chlorophyll a-b binding protein, chloroplastic [Glycine max];gi|965612070|dbj|BAT98209.1|//hypothetical protein VIGAN_09184800 [Vigna angularis var. angularis];gi|356559462|ref|XP_003548018.1|//PREDICTED: chlorophyll a-b binding protein 7, chloroplastic [Glycine max]
Araip.F0MV8	678	1540.73	581.28	-1.35504	4.79581e-92	Down	8.533e-93	NA	GO:0004392//heme oxygenase (decyclizing) activity	GO:0006788//heme oxidation	K00510//heme oxygenase (biliverdin-producing) [EC:1.14.14.18]	gi|605059929|gb|AHV90559.1|//heme oxygenase, partial [Betula platyphylla]
Aradu.6JM4W	513	598.44	84	-2.78148	6.92395e-92	Down	1.23395e-92	GO:0016020//membrane;GO:0009579//thylakoid;GO:0009507//chloroplast	GO:0046872//metal ion binding	NA	K02638//plastocyanin	gi|255539076|ref|XP_002510603.1|//PREDICTED: plastocyanin B'/B'' [Ricinus communis]
BGI_novel_G006676	1877	996.26	271.54	-1.82409	1.11849e-91	Down	1.99763e-92	NA	NA	NA	K12126//phytochrome-interacting factor 3	gi|734356613|gb|KHN14238.1|//Transcription factor PIL1 [Glycine soja]
Aradu.JF3WA	3410	966.15	256.14	-1.86405	1.43227e-91	Down	2.56495e-92	GO:0005634//nucleus;GO:0000347//THO complex;GO:0042555//MCM complex;GO:0005829//cytosol	GO:0003677//DNA binding;GO:0005524//ATP binding;GO:0003678//DNA helicase activity	GO:0010082//regulation of root meristem growth;GO:0042127//regulation of cell proliferation;GO:0006270//DNA replication initiation;GO:0032508//DNA duplex unwinding;GO:0009793//embryo development ending in seed dormancy	K02540//DNA replication licensing factor MCM2 [EC:3.6.4.12]	gi|571533316|ref|XP_006600380.1|//PREDICTED: DNA replication licensing factor MCM2-like [Glycine max];gi|502150822|ref|XP_004508141.1|//PREDICTED: DNA replication licensing factor MCM2 [Cicer arietinum]
Araip.Q2F4W	767	2381.89	1130	-1.02452	3.10216e-91	Down	5.58534e-92	GO:0000790//nuclear chromatin;GO:0000786//nucleosome	GO:0003677//DNA binding;GO:0046982//protein heterodimerization activity	GO:0006342//chromatin silencing;GO:0006334//nucleosome assembly	K11251//histone H2A	gi|566175166|ref|XP_006381182.1|//histone H2A family protein [Populus trichocarpa]
Araip.707XL	285	765.27	158.01	-2.22469	3.51438e-91	Down	6.3309e-92	NA	NA	NA	NA	gi|502082990|ref|XP_004487334.1|//PREDICTED: uncharacterized protein LOC101509121 [Cicer arietinum]
Aradu.C7MWG	2161	1215.37	393.35	-1.57624	5.12314e-91	Down	9.2438e-92	GO:0005886//plasma membrane	GO:0022857//transmembrane transporter activity	GO:0006810//transport	K07874//Ras-related protein Rab-1A;K00801//farnesyl-diphosphate farnesyltransferase [EC:2.5.1.21]	gi|357490417|ref|XP_003615496.1|//nodulin MtN21/EamA-like transporter family protein [Medicago truncatula]
Aradu.EQT9G	1055	566	0	-10.0934	8.34368e-91	Down	1.50788e-91	NA	NA	NA	K01599//uroporphyrinogen decarboxylase [EC:4.1.1.37]	NA
BGI_novel_G007199	2455	1952.9	846.75	-1.15434	8.61337e-91	Down	1.55828e-91	NA	GO:0004674//protein serine/threonine kinase activity;GO:0005524//ATP binding	GO:0007165//signal transduction;GO:0006468//protein phosphorylation	K07198//5'-AMP-activated protein kinase, catalytic alpha subunit [EC:2.7.11.11]	gi|356514984|ref|XP_003526181.1|//PREDICTED: CBL-interacting serine/threonine-protein kinase 25-like [Glycine max]
BGI_novel_G007200	2455	1952.9	846.75	-1.15434	8.61337e-91	Down	1.55828e-91	NA	GO:0004674//protein serine/threonine kinase activity;GO:0005524//ATP binding	GO:0007165//signal transduction;GO:0006468//protein phosphorylation	K07198//5'-AMP-activated protein kinase, catalytic alpha subunit [EC:2.7.11.11]	gi|356514984|ref|XP_003526181.1|//PREDICTED: CBL-interacting serine/threonine-protein kinase 25-like [Glycine max]
Araip.ZQ0IN	1324	431.23	25.02	-4.05604	1.51736e-90	Down	2.74804e-91	NA	NA	NA	K04733//interleukin-1 receptor-associated kinase 4 [EC:2.7.11.1];K12173//BRCA1-A complex subunit BRE	gi|502131613|ref|XP_004501042.1|//PREDICTED: pathogenesis-related protein 5-like [Cicer arietinum]
Araip.25ZCW	3656	1566.51	604.12	-1.32338	2.79271e-90	Down	5.07664e-91	GO:0016589//NURF complex	GO:0031491//nucleosome binding;GO:0003677//DNA binding;GO:0005524//ATP binding;GO:0016740//transferase activity;GO:0004386//helicase activity;GO:0016887//ATPase activity	GO:0043044//ATP-dependent chromatin remodeling	K11654//SWI/SNF-related matrix-associated actin-dependent regulator of chromatin subfamily A member 5 [EC:3.6.4.-]	gi|356521899|ref|XP_003529588.1|//PREDICTED: putative chromatin-remodeling complex ATPase chain [Glycine max]
Aradu.S94TG	2368	1750.69	719.93	-1.23073	4.10986e-90	Down	7.48285e-91	GO:0005887//integral component of plasma membrane;GO:0016021//integral component of membrane	GO:0008271//secondary active sulfate transmembrane transporter activity	GO:1902358//sulfate transmembrane transport	K17471//sulfate transporter 3	gi|502163826|ref|XP_004512962.1|//PREDICTED: probable sulfate transporter 3.5 [Cicer arietinum];gi|443427638|gb|AGC92012.1|//SST1-like protein [Pisum sativum]
Aradu.L3IQI	1260	525.92	58.86	-3.10822	4.49152e-90	Down	8.18207e-91	NA	GO:0016491//oxidoreductase activity	GO:0055114//oxidation-reduction process	K08243//Polyketide reductase;K19642//D-galacturonate reductase [EC:1.1.1.365]	gi|356577291|ref|XP_003556761.1|//PREDICTED: NAD(P)H-dependent 6'-deoxychalcone synthase [Glycine max]
Aradu.8AC2D	1761	1620.51	638.94	-1.29143	6.19937e-90	Down	1.13171e-90	GO:0009536//plastid	GO:0003755//peptidyl-prolyl cis-trans isomerase activity	GO:0006457//protein folding;GO:0000413//protein peptidyl-prolyl isomerization;GO:0009987//cellular process	K03768//peptidyl-prolyl cis-trans isomerase B (cyclophilin B) [EC:5.2.1.8]	gi|388500332|gb|AFK38232.1|//unknown [Lotus japonicus]
Araip.CCW4K	800	668.03	118.19	-2.44754	3.25927e-89	Down	5.99073e-90	GO:0005829//cytosol	NA	NA	NA	gi|685382619|ref|XP_009123760.1|//PREDICTED: em-like protein GEA1 [Brassica rapa];gi|312599811|gb|ADQ91831.1|//late embryogenesis abundant protein group 1 protein [Arachis hypogaea];gi|727467465|ref|XP_010515613.1|//PREDICTED: em-like protein GEA1 isoform X1 [Camelina sativa];gi|66735602|gb|AAY54009.1|//LEA protein [Arachis hypogaea]
Araip.Z142E	1172	687.28	127.68	-2.3771	1.00271e-88	Down	1.85173e-89	NA	NA	NA	K16222//Dof zinc finger protein DOF5.5	gi|950969520|ref|XP_014499844.1|//PREDICTED: dof zinc finger protein DOF5.6-like [Vigna radiata var. radiata]
Araip.GVB7U	988	395.16	16.01	-4.57412	3.21143e-88	Down	5.9616e-89	NA	GO:0016787//hydrolase activity	GO:0006950//response to stress	NA	gi|922401227|ref|XP_013467750.1|//adenine nucleotide alpha hydrolase superfamily protein [Medicago truncatula];gi|502141487|ref|XP_004504522.1|//PREDICTED: universal stress protein A-like protein isoform X2 [Cicer arietinum]
Araip.J49VC	1524	714.77	141.2	-2.28847	3.36649e-88	Down	6.25594e-89	NA	GO:0016787//hydrolase activity	NA	K02183//calmodulin	gi|828299691|ref|XP_012569223.1|//PREDICTED: dihydrofolate reductase-like [Cicer arietinum]
Aradu.HY7QC	2438	658.12	115.95	-2.45358	3.69571e-88	Down	6.87128e-89	GO:0000347//THO complex;GO:0042555//MCM complex;GO:0005737//cytoplasm	GO:0003688//DNA replication origin binding;GO:0005524//ATP binding;GO:0003682//chromatin binding;GO:0003678//DNA helicase activity	GO:0006270//DNA replication initiation;GO:0032508//DNA duplex unwinding	K02209//DNA replication licensing factor MCM5 [EC:3.6.4.12]	gi|502151329|ref|XP_004508387.1|//PREDICTED: DNA replication licensing factor MCM5 [Cicer arietinum]
Araip.91DWG	1951	426.1	27	-3.92889	8.87083e-88	Down	1.65616e-88	GO:0016020//membrane	GO:0016709//oxidoreductase activity, acting on paired donors, with incorporation or reduction of molecular oxygen, NAD(P)H as one donor, and incorporation of one atom of oxygen;GO:0046872//metal ion binding	GO:0044550//secondary metabolite biosynthetic process	K20513//ferruginol synthase [EC:1.14.13.190];K20556//cytochrome P450 family 76 subfamily C	gi|828304442|ref|XP_004496304.2|//PREDICTED: geraniol 8-hydroxylase-like [Cicer arietinum]
Aradu.GS29Q	1251	410.58	22	-4.17082	1.17985e-87	Down	2.20615e-88	NA	NA	NA	NA	gi|645239908|ref|XP_008226352.1|//PREDICTED: alpha-amylase/subtilisin inhibitor-like [Prunus mume];gi|595873842|ref|XP_007212054.1|//hypothetical protein PRUPE_ppa011448mg [Prunus persica]
Araip.78G8P	621	379.03	4	-6.5149	1.27558e-87	Down	2.38639e-88	GO:0005634//nucleus	GO:0046983//protein dimerization activity	GO:0006355//regulation of transcription, DNA-templated;GO:0009813//flavonoid biosynthetic process	K04733//interleukin-1 receptor-associated kinase 4 [EC:2.7.11.1];K13422//transcription factor MYC2	gi|224994136|dbj|BAH28881.1|//bHLH transcription factor LjTT8 [Lotus japonicus]
Araip.JME6F	1856	1186.07	388.27	-1.55979	1.5465e-87	Down	2.89622e-88	NA	GO:0004553//hydrolase activity, hydrolyzing O-glycosyl compounds	GO:0005975//carbohydrate metabolic process	K01179//endoglucanase [EC:3.2.1.4]	gi|922333518|ref|XP_013444750.1|//hydrolyzing O-glycosyl compounds hydrolase [Medicago truncatula]
Aradu.TB0L3	1973	2355.67	1134.84	-1.00238	4.12826e-87	Down	7.75111e-88	GO:0010287//plastoglobule;GO:0009535//chloroplast thylakoid membrane;GO:0016021//integral component of membrane;GO:0009941//chloroplast envelope;GO:0009522//photosystem I	GO:0031409//pigment binding;GO:0046872//metal ion binding;GO:0016168//chlorophyll binding	GO:0009768//photosynthesis, light harvesting in photosystem I;GO:0009416//response to light stimulus;GO:0018298//protein-chromophore linkage	K08908//light-harvesting complex I chlorophyll a/b binding protein 2	gi|947099250|gb|KRH47742.1|//hypothetical protein GLYMA_07G047600 [Glycine max];gi|356559462|ref|XP_003548018.1|//PREDICTED: chlorophyll a-b binding protein 7, chloroplastic [Glycine max]
Aradu.42UET	2757	2265.09	1073.49	-1.02599	4.85619e-87	Down	9.13657e-88	GO:0071944//cell periphery;GO:0016021//integral component of membrane	GO:0005524//ATP binding;GO:0004672//protein kinase activity	GO:0006468//protein phosphorylation	K04733//interleukin-1 receptor-associated kinase 4 [EC:2.7.11.1]	gi|502136730|ref|XP_004502808.1|//PREDICTED: probable inactive receptor kinase At5g58300 [Cicer arietinum]
Araip.LXV0U	1823	1332.37	477.38	-1.42952	1.98104e-86	Down	3.75011e-87	NA	NA	NA	NA	gi|734324157|gb|KHN04932.1|//Light-inducible protein CPRF2 [Glycine soja]
Araip.YKA6D	513	503.84	57.87	-3.07081	2.07585e-85	Down	3.96558e-86	GO:0009535//chloroplast thylakoid membrane	GO:0009055//electron carrier activity;GO:0005507//copper ion binding	GO:0055114//oxidation-reduction process	K02638//plastocyanin	gi|734406057|gb|KHN33826.1|//Plastocyanin, chloroplastic [Glycine soja]
BGI_novel_G000315	2420	2279.56	1093.05	-1.00913	2.87145e-85	Down	5.48823e-86	GO:0005634//nucleus;GO:0005737//cytoplasm	NA	NA	K00276//primary-amine oxidase [EC:1.4.3.21]	gi|356513731|ref|XP_003525564.1|//PREDICTED: uncharacterized protein LOC100813824 [Glycine max]
Araip.H0ERG	852	1667.98	689.41	-1.2234	3.8707e-85	Down	7.40183e-86	NA	NA	NA	K13258//2-hydroxyisoflavanone dehydratase [EC:4.2.1.105];K20506//tuliposide A-converting enzyme [EC:4.2.99.22]	gi|502143060|ref|XP_004505201.1|//PREDICTED: probable carboxylesterase 12 [Cicer arietinum]
Aradu.3S2X4	2353	1825.8	791.91	-1.15385	6.31298e-85	Down	1.20965e-85	NA	GO:0016614//oxidoreductase activity, acting on CH-OH group of donors;GO:0046593//mandelonitrile lyase activity;GO:0050660//flavin adenine dinucleotide binding	GO:0010430//fatty acid omega-oxidation	K15403//fatty acid omega-hydroxy dehydrogenase [EC:1.1.-.-]	gi|593266748|ref|XP_007135552.1|//hypothetical protein PHAVU_010G139000g [Phaseolus vulgaris]
Aradu.CPR44	2487	1058.84	326.64	-1.64544	1.78196e-84	Down	3.43163e-85	GO:0016021//integral component of membrane	NA	NA	NA	gi|52001241|gb|AAU21501.1|//oleosin 3 [Arachis hypogaea]
BGI_novel_G000593	3182	378.36	2.51	-7.18466	2.14055e-84	Down	4.1284e-85	NA	NA	NA	NA	gi|922393585|ref|XP_013465200.1|//hypothetical protein MTR_2g090985 [Medicago truncatula]
BGI_novel_G002460	961	357.9	5.95	-5.85926	4.67031e-84	Down	9.02994e-85	GO:0000788//nuclear nucleosome	GO:0003677//DNA binding	GO:0006334//nucleosome assembly	K11252//histone H2B	gi|922392914|ref|XP_013464866.1|//core histone H2A/H2B/H3/H4 [Medicago truncatula]
Araip.S6Q95	1822	1200.67	409.13	-1.50194	6.83604e-84	Down	1.32305e-84	NA	GO:0052852//very-long-chain-(S)-2-hydroxy-acid oxidase activity;GO:0010181//FMN binding;GO:0052854//medium-chain-(S)-2-hydroxy-acid oxidase activity;GO:0052853//long-chain-(S)-2-hydroxy-long-chain-acid oxidase activity	GO:0055114//oxidation-reduction process	K11517//(S)-2-hydroxy-acid oxidase [EC:1.1.3.15]	gi|359806771|ref|NP_001241302.1|//peroxisomal (S)-2-hydroxy-acid oxidase GLO1-like [Glycine max]
Aradu.FG2Z6	1351	507.79	0	-9.93682	1.72868e-83	Down	3.36236e-84	NA	GO:0016787//hydrolase activity	NA	NA	gi|255565605|ref|XP_002523792.1|//PREDICTED: uncharacterized protein LOC8271904 [Ricinus communis]
Aradu.L7ESN	1752	1452.91	562	-1.31904	1.97904e-83	Down	3.85505e-84	GO:0005829//cytosol;GO:0009507//chloroplast	GO:0005524//ATP binding;GO:0004849//uridine kinase activity;GO:0008974//phosphoribulokinase activity	GO:0006222//UMP biosynthetic process;GO:0016310//phosphorylation;GO:0043097//pyrimidine nucleoside salvage;GO:0005975//carbohydrate metabolic process;GO:0006206//pyrimidine nucleobase metabolic process	K00855//phosphoribulokinase [EC:2.7.1.19]	gi|502162280|ref|XP_004512451.1|//PREDICTED: phosphoribulokinase, chloroplastic [Cicer arietinum]
Araip.P0HDP	3039	481.64	52.87	-3.13617	2.73154e-83	Down	5.32876e-84	GO:0016020//membrane;GO:0016021//integral component of membrane	GO:0016757//transferase activity, transferring glycosyl groups;GO:0004134//4-alpha-glucanotransferase activity	GO:0005977//glycogen metabolic process	K07305//peptide-methionine (R)-S-oxide reductase [EC:1.8.4.12];K12447//UDP-sugar pyrophosphorylase [EC:2.7.7.64];K15601//lysine-specific demethylase 3 [EC:1.14.11.-]	gi|947122592|gb|KRH70798.1|//hypothetical protein GLYMA_02G111500 [Glycine max];gi|571439654|ref|XP_006574916.1|//PREDICTED: CSC1-like protein At1g69450 isoform X1 [Glycine max];gi|947122595|gb|KRH70801.1|//hypothetical protein GLYMA_02G111500 [Glycine max]
Aradu.I79F7	2247	1931.97	871.17	-1.09778	5.6245e-83	Down	1.10212e-83	GO:0005737//cytoplasm	GO:0009013//succinate-semialdehyde dehydrogenase [NAD(P)+] activity;GO:0008886//glyceraldehyde-3-phosphate dehydrogenase (NADP+) (non-phosphorylating) activity;GO:0004777//succinate-semialdehyde dehydrogenase (NAD+) activity;GO:0004029//aldehyde dehydrogenase (NAD) activity	GO:0055114//oxidation-reduction process	K00131//glyceraldehyde-3-phosphate dehydrogenase (NADP+) [EC:1.2.1.9]	gi|594708837|gb|AHM25238.1|//glyceraldehyde-3-phosphate dehydrogenase [Arachis diogoi]
Araip.9V28V	1859	1539.18	618.62	-1.26377	1.02563e-82	Down	2.01368e-83	GO:0009505//plant-type cell wall;GO:0009506//plasmodesma	GO:0016722//oxidoreductase activity, oxidizing metal ions;GO:0005507//copper ion binding;GO:0008447//L-ascorbate oxidase activity	GO:0055114//oxidation-reduction process	K19791//iron transport multicopper oxidase	gi|502131162|ref|XP_004500896.1|//PREDICTED: L-ascorbate oxidase homolog [Cicer arietinum]
Aradu.FF4D5	1713	1823.4	802.83	-1.1322	2.52177e-82	Down	4.96572e-83	GO:0016021//integral component of membrane	GO:0016709//oxidoreductase activity, acting on paired donors, with incorporation or reduction of molecular oxygen, NAD(P)H as one donor, and incorporation of one atom of oxygen;GO:0020037//heme binding;GO:0005506//iron ion binding	GO:0044550//secondary metabolite biosynthetic process;GO:0055114//oxidation-reduction process	K00517;K20619//cytochrome P450 family 78 subfamily A	gi|920717982|gb|KOM57179.1|//hypothetical protein LR48_Vigan11g021100 [Vigna angularis]
Aradu.U0NY5	3348	1997.81	920.11	-1.06727	5.55344e-82	Down	1.0973e-82	NA	NA	NA	K12837//splicing factor U2AF 65 kDa subunit	gi|947106339|gb|KRH54722.1|//hypothetical protein GLYMA_06G204600 [Glycine max];gi|947106336|gb|KRH54719.1|//hypothetical protein GLYMA_06G204600 [Glycine max]
Aradu.68QSX	2262	359.58	3	-6.85394	6.64469e-82	Down	1.3142e-82	NA	NA	NA	K17604//zinc finger SWIM domain-containing protein 3;K00679//phospholipid:diacylglycerol acyltransferase [EC:2.3.1.158];K10960//geranylgeranyl diphosphate/geranylgeranyl-bacteriochlorophyllide a reductase [EC:1.3.1.83 1.3.1.111]	gi|955368908|ref|XP_006597500.2|//PREDICTED: uncharacterized protein LOC100791176 [Glycine max];gi|661873004|emb|CDP21052.1|//unnamed protein product [Coffea canephora]
Araip.HC8XD	4453	874.07	234.89	-1.8445	7.79098e-82	Down	1.54241e-82	GO:0043231//intracellular membrane-bounded organelle	GO:0080043//quercetin 3-O-glucosyltransferase activity;GO:0080044//quercetin 7-O-glucosyltransferase activity	GO:0009813//flavonoid biosynthetic process;GO:0052696//flavonoid glucuronidation	K13691//pathogen-inducible salicylic acid glucosyltransferase [EC:2.4.1.-]	gi|356546201|ref|XP_003541519.1|//PREDICTED: UDP-glycosyltransferase 74G1-like [Glycine max];gi|357507925|ref|XP_003624251.1|//UDP-glucosyltransferase family protein [Medicago truncatula]
Araip.2JP01	949	1042.57	326.06	-1.62567	8.45561e-82	Down	1.67644e-82	GO:0005887//integral component of plasma membrane;GO:0009506//plasmodesma;GO:0005773//vacuole	GO:0015250//water channel activity;GO:0015254//glycerol channel activity	GO:0006833//water transport;GO:0034220//ion transmembrane transport;GO:0009992//cellular water homeostasis;GO:0015793//glycerol transport	K09872//aquaporin PIP	gi|359806793|ref|NP_001241050.1|//uncharacterized protein LOC100791447 [Glycine max]
BGI_novel_G001336	1491	448	43	-3.32982	1.06833e-81	Down	2.12326e-82	NA	NA	NA	K09645//vitellogenic carboxypeptidase-like protein [EC:3.4.16.-]	gi|734335974|gb|KHN08092.1|//Serine carboxypeptidase-like 50 [Glycine soja]
Aradu.C22KV	2837	2032.74	945.47	-1.05305	1.28653e-81	Down	2.55939e-82	NA	GO:0003878//ATP citrate synthase activity;GO:0016829//lyase activity;GO:0048037//cofactor binding;GO:0016874//ligase activity	GO:0008152//metabolic process	K01648//ATP citrate (pro-S)-lyase [EC:2.3.3.8]	gi|951072237|ref|XP_014491600.1|//PREDICTED: ATP-citrate synthase beta chain protein 1 [Vigna radiata var. radiata]
Aradu.BM5FL	2046	774.69	185.16	-2.01358	1.5916e-81	Down	3.16783e-82	GO:0016021//integral component of membrane;GO:0005886//plasma membrane	GO:0015205//nucleobase transmembrane transporter activity	GO:0055085//transmembrane transport;GO:0015851//nucleobase transport	K03457//nucleobase:cation symporter-1, NCS1 family	gi|947083882|gb|KRH32603.1|//hypothetical protein GLYMA_10G063100 [Glycine max]
Araip.MGW36	1543	1010.94	310.53	-1.65163	3.76392e-81	Down	7.52415e-82	NA	NA	NA	NA	gi|922355654|ref|XP_003611961.2|//cupin family protein [Medicago truncatula]
Aradu.RM381	1480	1741.78	755.65	-1.1535	4.72002e-81	Down	9.4445e-82	GO:0005618//cell wall;GO:0016021//integral component of membrane	GO:0045330//aspartyl esterase activity;GO:0030599//pectinesterase activity;GO:0046910//pectinesterase inhibitor activity	GO:0045490//pectin catabolic process;GO:0043086//negative regulation of catalytic activity;GO:0042545//cell wall modification	K01051//pectinesterase [EC:3.1.1.11]	gi|502139879|ref|XP_004503950.1|//PREDICTED: probable pectinesterase/pectinesterase inhibitor 51 [Cicer arietinum]
Aradu.570RS	1610	1452.76	572.16	-1.29304	6.12248e-81	Down	1.22744e-81	GO:0016021//integral component of membrane;GO:0005886//plasma membrane	GO:0015171//amino acid transmembrane transporter activity	GO:0080144//amino acid homeostasis;GO:0032973//amino acid export;GO:0003333//amino acid transmembrane transport;GO:0043090//amino acid import	K07874//Ras-related protein Rab-1A;K00801//farnesyl-diphosphate farnesyltransferase [EC:2.5.1.21]	gi|593488387|ref|XP_007141061.1|//hypothetical protein PHAVU_008G164000g [Phaseolus vulgaris]
Aradu.SE0LX	1059	548	83	-2.67173	7.78051e-81	Down	1.56284e-81	NA	NA	NA	NA	gi|658045929|ref|XP_008358651.1|//PREDICTED: protein LIGHT-DEPENDENT SHORT HYPOCOTYLS 10-like [Malus domestica]
Aradu.TS7UQ	1087	444.31	43	-3.31789	8.49322e-81	Down	1.70927e-81	GO:0005829//cytosol	NA	NA	NA	gi|312599811|gb|ADQ91831.1|//late embryogenesis abundant protein group 1 protein [Arachis hypogaea];gi|312599813|gb|ADQ91832.1|//late embryogenesis abundant protein group 1 protein [Arachis hypogaea];gi|923544349|ref|XP_013734384.1|//PREDICTED: em-like protein GEA1 [Brassica napus]
Araip.GIQ9Q	2592	437.84	41.01	-3.36509	1.40711e-80	Down	2.84131e-81	NA	GO:0016829//lyase activity;GO:0046872//metal ion binding	GO:0008152//metabolic process	K04120//ent-copalyl diphosphate synthase [EC:5.5.1.13]	gi|571448098|ref|XP_006577694.1|//PREDICTED: ent-copalyl diphosphate synthase, chloroplastic-like [Glycine max]
BGI_novel_G003186	2838	2056.55	967.08	-1.03725	1.41559e-80	Down	2.85981e-81	NA	NA	NA	K16670//homeobox protein Meis2;K15613//homeobox protein Meis1	gi|950952307|ref|XP_014495906.1|//PREDICTED: BEL1-like homeodomain protein 1 [Vigna radiata var. radiata]
Araip.GWR7V	1002	703.47	152.99	-2.14978	1.62717e-80	Down	3.29195e-81	NA	NA	NA	NA	gi|312599831|gb|ADQ91841.1|//late embryogenesis abundant protein group 4 protein [Arachis hypogaea]
Aradu.C1X9T	2675	1015.1	316.68	-1.62926	6.18775e-80	Down	1.25722e-80	GO:0016021//integral component of membrane	NA	NA	K14515//EIN3-binding F-box protein	gi|502151535|ref|XP_004508488.1|//PREDICTED: EIN3-binding F-box protein 2-like [Cicer arietinum]
BGI_novel_G007293	3073	835.6	221.07	-1.86704	1.40267e-79	Down	2.85939e-80	GO:0016020//membrane	GO:0004672//protein kinase activity	NA	K04733//interleukin-1 receptor-associated kinase 4 [EC:2.7.11.1]	gi|947069474|gb|KRH18365.1|//hypothetical protein GLYMA_13G054400 [Glycine max]
Aradu.XA7KS	1425	1321.96	497.47	-1.35873	1.59329e-79	Down	3.25259e-80	NA	GO:0005488//binding	NA	K18485//myogenic factor 6;K20558//transcription factor SPEECHLESS	gi|356552929|ref|XP_003544814.1|//PREDICTED: transcription factor bHLH96-like [Glycine max]
Aradu.IZ11Y	1757	2052.25	972.66	-1.02593	5.31751e-79	Down	1.08963e-79	GO:0005840//ribosome;GO:0009534//chloroplast thylakoid;GO:0009570//chloroplast stroma	NA	GO:0044238//primary metabolic process	NA	gi|356516154|ref|XP_003526761.1|//PREDICTED: ribosome-binding factor PSRP1, chloroplastic [Glycine max]
Araip.FWG89	1132	505	69	-2.82035	6.99216e-79	Down	1.43481e-79	NA	GO:0004316//3-oxoacyl-[acyl-carrier-protein] reductase (NADPH) activity	GO:0055114//oxidation-reduction process	K13070//momilactone-A synthase [EC:1.1.1.295];K09841//xanthoxin dehydrogenase [EC:1.1.1.288]	gi|356544754|ref|XP_003540812.1|//PREDICTED: secoisolariciresinol dehydrogenase [Glycine max]
Araip.D83F2	495	920	268	-1.72813	8.78551e-79	Down	1.80451e-79	NA	NA	NA	NA	gi|922357440|ref|XP_003617395.2|//hypothetical protein MTR_5g091100, partial [Medicago truncatula]
Aradu.7P28H	4347	1311.91	495.8	-1.35257	2.14767e-78	Down	4.42777e-79	NA	GO:0033729//anthocyanidin reductase activity;GO:0050662//coenzyme binding	GO:0009964//negative regulation of flavonoid biosynthetic process;GO:0055114//oxidation-reduction process	K08695//anthocyanidin reductase [EC:1.3.1.77]	gi|751645201|gb|AJF94633.1|//anthocyanidin reductase [Onobrychis viciifolia];gi|571466905|ref|XP_006583789.1|//PREDICTED: uncharacterized protein LOC100781939 isoform X1 [Glycine max]
BGI_novel_G004734	2395	1829.04	826.45	-1.09482	2.6506e-78	Down	5.46977e-79	GO:0016021//integral component of membrane	NA	NA	NA	gi|734420091|gb|KHN40597.1|//hypothetical protein glysoja_001095 [Glycine soja]
Aradu.HFY72	1950	1335.91	512.61	-1.33062	7.36098e-78	Down	1.5261e-78	GO:0016020//membrane;GO:0016021//integral component of membrane	GO:0015171//amino acid transmembrane transporter activity	GO:0003333//amino acid transmembrane transport	K14207//solute carrier family 38 (sodium-coupled neutral amino acid transporter), member 2	gi|571461763|ref|XP_006582097.1|//PREDICTED: sodium-coupled neutral amino acid transporter 4-like [Glycine max]
BGI_novel_G001370	1585	1138	393.99	-1.479	7.79288e-78	Down	1.6164e-78	NA	NA	NA	K13993//HSP20 family protein	gi|922327727|ref|XP_013443256.1|//cytosolic class I small heat shock protein [Medicago truncatula]
Aradu.149WS	1806	1057.66	347.7	-1.55369	8.60723e-78	Down	1.78614e-78	NA	GO:0008483//transaminase activity;GO:0030170//pyridoxal phosphate binding	GO:0009058//biosynthetic process	K15849//bifunctional aspartate aminotransferase and glutamate/aspartate-prephenate aminotransferase [EC:2.6.1.1 2.6.1.78 2.6.1.79]	gi|502140078|ref|XP_004504047.1|//PREDICTED: bifunctional aspartate aminotransferase and glutamate/aspartate-prephenate aminotransferase [Cicer arietinum]
BGI_novel_G004605	1551	388.06	27.87	-3.74823	1.20888e-77	Down	2.51211e-78	NA	GO:0004180//carboxypeptidase activity	NA	K09645//vitellogenic carboxypeptidase-like protein [EC:3.4.16.-]	gi|955332032|ref|XP_003528538.2|//PREDICTED: serine carboxypeptidase-like 50 [Glycine max]
BGI_novel_G005254	1881	475.21	59.47	-2.94706	1.36297e-77	Down	2.83494e-78	NA	GO:0046872//metal ion binding	NA	K15172//transcription elongation factor SPT5;K07560//D-tyrosyl-tRNA(Tyr) deacylase [EC:3.1.-.-]	gi|356520840|ref|XP_003529068.1|//PREDICTED: zinc finger CCCH domain-containing protein 20-like [Glycine max]
Araip.JFJ1E	2180	1262.08	468.79	-1.37752	1.4393e-77	Down	2.99511e-78	GO:0043231//intracellular membrane-bounded organelle	GO:0080043//quercetin 3-O-glucosyltransferase activity;GO:0080044//quercetin 7-O-glucosyltransferase activity	GO:0009813//flavonoid biosynthetic process;GO:0052696//flavonoid glucuronidation	K13692//UDP-glucose:(indol-3-yl)acetate beta-D-glucosyltransferase [EC:2.4.1.121]	gi|356525195|ref|XP_003531212.1|//PREDICTED: crocetin glucosyltransferase, chloroplastic-like [Glycine max];gi|356568708|ref|XP_003552552.1|//PREDICTED: crocetin glucosyltransferase, chloroplastic-like [Glycine max];gi|629111903|gb|KCW76863.1|//hypothetical protein EUGRSUZ_D01218 [Eucalyptus grandis]
Aradu.7E2JG	1167	667.72	146.32	-2.13885	5.08765e-76	Down	1.07097e-76	NA	NA	NA	K16222//Dof zinc finger protein DOF5.5	gi|593329294|ref|XP_007138074.1|//hypothetical protein PHAVU_009G178300g [Phaseolus vulgaris]
Aradu.E97J6	1357	1311.87	505.45	-1.32472	5.6692e-76	Down	1.19394e-76	NA	NA	GO:0006952//defense response;GO:0009607//response to biotic stimulus	NA	gi|593705891|ref|XP_007153302.1|//hypothetical protein PHAVU_003G023600g [Phaseolus vulgaris]
Aradu.82P95	1465	1014.38	329.24	-1.57212	6.14394e-76	Down	1.2951e-76	GO:0019867//outer membrane	NA	NA	K07277//outer membrane protein insertion porin family	gi|356568142|ref|XP_003552272.1|//PREDICTED: sorting and assembly machinery component 50 homolog [Glycine max]
Araip.WY1SH	1429	1477.89	609.73	-1.22603	7.28666e-76	Down	1.53739e-76	GO:0016020//membrane	NA	NA	NA	gi|502166810|ref|XP_004513986.1|//PREDICTED: phosphoglycerate mutase-like protein 1 [Cicer arietinum];gi|947113860|gb|KRH62162.1|//hypothetical protein GLYMA_04G090300 [Glycine max]
Aradu.ILB9Z	1066	908.7	273.38	-1.68163	5.88912e-75	Down	1.25728e-75	NA	GO:0046872//metal ion binding;GO:0009815//1-aminocyclopropane-1-carboxylate oxidase activity;GO:0045486//naringenin 3-dioxygenase activity	GO:0009693//ethylene biosynthetic process;GO:0055114//oxidation-reduction process	K05933//aminocyclopropanecarboxylate oxidase [EC:1.14.17.4]	gi|734428451|gb|KHN44756.1|//1-aminocyclopropane-1-carboxylate oxidase [Glycine soja]
BGI_novel_G005764	1452	1475.34	613.07	-1.21566	9.49281e-75	Down	2.0303e-75	NA	NA	NA	K07441//beta-1,4-N-acetylglucosaminyltransferase [EC:2.4.1.141]	gi|356552358|ref|XP_003544535.1|//PREDICTED: uncharacterized protein LOC100775337 [Glycine max]
BGI_novel_G006162	2440	1800.02	825.92	-1.07267	1.28364e-74	Down	2.75037e-75	GO:0016020//membrane	NA	NA	NA	gi|950982208|ref|XP_014502479.1|//PREDICTED: AT-hook motif nuclear-localized protein 17 [Vigna radiata var. radiata]
Araip.TCV1L	1614	1422.77	580.69	-1.24159	1.58504e-74	Down	3.39922e-75	NA	NA	NA	NA	gi|734411806|gb|KHN36192.1|//hypothetical protein glysoja_003315 [Glycine soja]
Aradu.R72GK	1381	1336.2	527.04	-1.29088	2.21838e-74	Down	4.76173e-75	GO:0030686//90S preribosome;GO:0022627//cytosolic small ribosomal subunit	GO:0003735//structural constituent of ribosome	GO:0000028//ribosomal small subunit assembly;GO:0006407//rRNA export from nucleus;GO:0000461//endonucleolytic cleavage to generate mature 3'-end of SSU-rRNA from (SSU-rRNA, 5.8S rRNA, LSU-rRNA);GO:0006412//translation;GO:0000447//endonucleolytic cleavage in ITS1 to separate SSU-rRNA from 5.8S rRNA and LSU-rRNA from tricistronic rRNA transcript (SSU-rRNA, 5.8S rRNA, LSU-rRNA)	K02998//small subunit ribosomal protein SAe	gi|947095017|gb|KRH43602.1|//hypothetical protein GLYMA_08G159800 [Glycine max]
Aradu.GT3EJ	1305	473.12	64.1	-2.83254	2.55758e-74	Down	5.49721e-75	GO:0016021//integral component of membrane;GO:0005622//intracellular	GO:0005525//GTP binding	GO:0007264//small GTPase mediated signal transduction	K07889//Ras-related protein Rab-5C	gi|922330319|ref|XP_003630800.2|//RAB GTPase-like protein A5B [Medicago truncatula];gi|595805904|ref|XP_007202363.1|//hypothetical protein PRUPE_ppa009206mg [Prunus persica];gi|920718592|gb|KOM57789.1|//hypothetical protein LR48_Vigan11g082200 [Vigna angularis]
Araip.NYD43	2124	1251.09	475.74	-1.34367	4.28884e-74	Down	9.25555e-75	NA	GO:0004674//protein serine/threonine kinase activity;GO:0005524//ATP binding	GO:0006468//protein phosphorylation	K00924;K03083//glycogen synthase kinase 3 beta [EC:2.7.11.26]	gi|62857012|dbj|BAD95891.1|//Ser/Thr protein kinase [Lotus japonicus]
Araip.JY2CI	1812	1099.9	386.01	-1.45939	7.91614e-74	Down	1.71292e-74	GO:0016021//integral component of membrane	GO:0020037//heme binding;GO:0005506//iron ion binding;GO:0016710//trans-cinnamate 4-monooxygenase activity	GO:0044550//secondary metabolite biosynthetic process;GO:0055114//oxidation-reduction process;GO:0009808//lignin metabolic process	K00487//trans-cinnamate 4-monooxygenase [EC:1.14.13.11]	gi|719987530|ref|XP_010252045.1|//PREDICTED: trans-cinnamate 4-monooxygenase [Nelumbo nucifera]
Araip.JR7JD	1936	1117.65	397.24	-1.44112	1.27423e-73	Down	2.76214e-74	GO:0016021//integral component of membrane	NA	NA	NA	gi|356553645|ref|XP_003545164.1|//PREDICTED: protein CLT3, chloroplastic-like [Glycine max]
Araip.UI4ZB	1737	1076.16	373.47	-1.47556	1.93728e-73	Down	4.20875e-74	GO:0016021//integral component of membrane;GO:0009941//chloroplast envelope;GO:0009534//chloroplast thylakoid;GO:0009507//chloroplast	GO:0046406//magnesium protoporphyrin IX methyltransferase activity	GO:0032259//methylation;GO:0015995//chlorophyll biosynthetic process	K03428//magnesium-protoporphyrin O-methyltransferase [EC:2.1.1.11]	gi|697158015|ref|XP_009587757.1|//PREDICTED: magnesium protoporphyrin IX methyltransferase, chloroplastic [Nicotiana tomentosiformis];gi|356513467|ref|XP_003525435.1|//PREDICTED: magnesium protoporphyrin IX methyltransferase, chloroplastic-like [Glycine max]
Araip.XC08J	4229	840.53	241.01	-1.75094	2.04689e-73	Down	4.45083e-74	GO:0016020//membrane	NA	NA	K19984//exocyst complex component 5;K02184//formin 2	gi|955328405|ref|XP_014632872.1|//PREDICTED: formin-like protein 1, partial [Glycine max];gi|947099460|gb|KRH47952.1|//hypothetical protein GLYMA_07G058400 [Glycine max]
Araip.313P6	1259	599.03	120	-2.26833	2.13535e-73	Down	4.64525e-74	GO:0016020//membrane	GO:0003824//catalytic activity	NA	K01757//strictosidine synthase [EC:4.3.3.2]	gi|388522615|gb|AFK49369.1|//unknown [Lotus japonicus]
Araip.SP2PF	784	541.18	95.05	-2.45808	6.38544e-73	Down	1.39709e-73	GO:0016020//membrane	NA	NA	NA	gi|312599845|gb|ADQ91848.1|//late embryogenesis abundant protein group 9 protein [Arachis hypogaea]
Aradu.F1JZ5	1574	909.38	280.91	-1.64351	1.18507e-72	Down	2.60086e-73	GO:0016021//integral component of membrane	GO:0016491//oxidoreductase activity	GO:0055114//oxidation-reduction process	K15271//ATP-dependent DNA helicase HFM1/MER3 [EC:3.6.4.12];K11165//dehydrogenase/reductase SDR family member 7 [EC:1.1.-.-]	gi|152032028|gb|ABS28873.1|//steroleosin-B [Arachis hypogaea]
Araip.0Y594	1161	1263.43	492	-1.30935	6.01617e-72	Down	1.32963e-72	NA	GO:0008483//transaminase activity;GO:0047654//alliin lyase activity	NA	K16903//L-tryptophan---pyruvate aminotransferase [EC:2.6.1.99]	gi|502133776|ref|XP_004501887.1|//PREDICTED: tryptophan aminotransferase-related protein 2-like [Cicer arietinum]
Aradu.GMZ25	1039	305.04	4.51	-6.02846	9.39778e-72	Down	2.08063e-72	GO:0016020//membrane	GO:0016787//hydrolase activity	GO:0098542//defense response to other organism	K08099//chlorophyllase [EC:3.1.1.14]	gi|121308623|dbj|BAF43704.1|//Chlorophyllase 2 [Glycine max]
Araip.BY21E	460	416.77	0	-9.65184	1.37581e-71	Down	3.05262e-72	NA	NA	NA	NA	NA
Aradu.W51GD	1430	1152.9	426.93	-1.38193	2.49218e-71	Down	5.54401e-72	NA	GO:0004190//aspartic-type endopeptidase activity	GO:0006508//proteolysis;GO:0030163//protein catabolic process	K00924;K02882//large subunit ribosomal protein L18Ae	gi|920692351|gb|KOM35576.1|//hypothetical protein LR48_Vigan02g172600 [Vigna angularis]
Araip.CN5UC	1918	1100.4	397.8	-1.41665	1.0538e-70	Down	2.36151e-71	GO:0005887//integral component of plasma membrane	GO:0005355//glucose transmembrane transporter activity;GO:0005351//sugar:proton symporter activity	GO:0046323//glucose import;GO:0015992//proton transport;GO:1904659//glucose transmembrane transport	K16055//trehalose 6-phosphate synthase/phosphatase [EC:2.4.1.15 3.1.3.12];K08145//MFS transporter, SP family, solute carrier family 2 (facilitated glucose transporter), member 8	gi|356552878|ref|XP_003544789.1|//PREDICTED: sugar transport protein 5-like isoform X1 [Glycine max]
Araip.E79KX	1298	333.52	19.19	-4.06808	1.66748e-70	Down	3.7512e-71	GO:0005622//intracellular	GO:0005525//GTP binding	GO:0007264//small GTPase mediated signal transduction	K07889//Ras-related protein Rab-5C	gi|920718592|gb|KOM57789.1|//hypothetical protein LR48_Vigan11g082200 [Vigna angularis]
Araip.5MY4R	832	483.46	75.29	-2.6316	2.30492e-70	Down	5.1963e-71	NA	NA	NA	NA	gi|351722957|ref|NP_001236238.1|//uncharacterized protein LOC100500058 precursor [Glycine max];gi|593211061|ref|XP_007132507.1|//hypothetical protein PHAVU_011G100100g [Phaseolus vulgaris]
Aradu.0B96C	794	1650.08	747.95	-1.09025	2.51161e-70	Down	5.66469e-71	NA	GO:0003824//catalytic activity;GO:0050662//coenzyme binding	NA	K09753//cinnamoyl-CoA reductase [EC:1.2.1.44]	gi|388517935|gb|AFK47029.1|//unknown [Lotus japonicus]
Araip.UF36S	1958	1526.65	666.75	-1.14388	2.63227e-70	Down	5.9419e-71	GO:0016021//integral component of membrane;GO:0009507//chloroplast	GO:0042802//identical protein binding;GO:0008483//transaminase activity;GO:0042286//glutamate-1-semialdehyde 2,1-aminomutase activity;GO:0030170//pyridoxal phosphate binding	GO:0006782//protoporphyrinogen IX biosynthetic process;GO:0015995//chlorophyll biosynthetic process	K01845//glutamate-1-semialdehyde 2,1-aminomutase [EC:5.4.3.8]	gi|950980884|ref|XP_014502166.1|//PREDICTED: glutamate-1-semialdehyde 2,1-aminomutase, chloroplastic [Vigna radiata var. radiata]
Araip.S1MYM	2019	651.28	152.6	-2.04226	4.94539e-70	Down	1.12254e-70	NA	GO:0005524//ATP binding	NA	K03064//26S proteasome regulatory subunit T4	gi|950993114|ref|XP_014504832.1|//PREDICTED: ribulose bisphosphate carboxylase/oxygenase activase, chloroplastic-like [Vigna radiata var. radiata]
Araip.HIL9C	2110	1242.34	487.3	-1.29891	6.37308e-70	Down	1.44906e-70	NA	GO:0008483//transaminase activity;GO:0003824//catalytic activity;GO:0030170//pyridoxal phosphate binding	GO:0009058//biosynthetic process	K15849//bifunctional aspartate aminotransferase and glutamate/aspartate-prephenate aminotransferase [EC:2.6.1.1 2.6.1.78 2.6.1.79]	gi|502140078|ref|XP_004504047.1|//PREDICTED: bifunctional aspartate aminotransferase and glutamate/aspartate-prephenate aminotransferase [Cicer arietinum]
Aradu.LN5YX	1802	1275.82	508.38	-1.27618	7.27302e-70	Down	1.65508e-70	GO:0009505//plant-type cell wall;GO:0009506//plasmodesma	GO:0016722//oxidoreductase activity, oxidizing metal ions;GO:0005507//copper ion binding;GO:0008447//L-ascorbate oxidase activity	GO:0055114//oxidation-reduction process	K19791//iron transport multicopper oxidase	gi|502131162|ref|XP_004500896.1|//PREDICTED: L-ascorbate oxidase homolog [Cicer arietinum]
Aradu.ZPB6A	1122	976.68	329.34	-1.51704	1.56551e-69	Down	3.57461e-70	GO:0016021//integral component of membrane;GO:0009507//chloroplast;GO:0042651//thylakoid membrane	GO:0009496//plastoquinol--plastocyanin reductase activity;GO:0051537//2 iron, 2 sulfur cluster binding;GO:0045158//electron transporter, transferring electrons within cytochrome b6/f complex of photosystem II activity;GO:0046872//metal ion binding	GO:0055114//oxidation-reduction process;GO:0015979//photosynthesis	K02636//cytochrome b6-f complex iron-sulfur subunit [EC:1.10.9.1]	gi|965605056|dbj|BAT92232.1|//hypothetical protein VIGAN_07091300 [Vigna angularis var. angularis]
Araip.1VS6J	3853	1743.98	815.47	-1.04541	1.96924e-69	Down	4.50217e-70	NA	NA	NA	K10352//myosin heavy chain;K20283//golgin subfamily A member 4	gi|571439560|ref|XP_003520062.2|//PREDICTED: filament-like plant protein 7 isoform X1 [Glycine max];gi|356519723|ref|XP_003528519.1|//PREDICTED: filament-like plant protein 7 [Glycine max]
Aradu.M66BW	588	1245.73	492.72	-1.28688	3.99001e-69	Down	9.14137e-70	GO:0005634//nucleus	GO:0046982//protein heterodimerization activity;GO:0043565//sequence-specific DNA binding	GO:0006355//regulation of transcription, DNA-templated	K08065//nuclear transcription Y subunit beta	gi|922357610|ref|XP_003617812.2|//nuclear transcription factor Y protein [Medicago truncatula]
Aradu.XU9GE	1573	1015.98	353.83	-1.47048	4.49621e-69	Down	1.03184e-69	GO:0016021//integral component of membrane;GO:0005886//plasma membrane	GO:0015293//symporter activity;GO:0015171//amino acid transmembrane transporter activity	GO:0006865//amino acid transport;GO:0009734//auxin-activated signaling pathway;GO:0003333//amino acid transmembrane transport	K13946//auxin influx carrier (AUX1 LAX family)	gi|356515856|ref|XP_003526613.1|//PREDICTED: auxin transporter-like protein 3 [Glycine max]
Araip.UPW6L	1240	888.73	280.83	-1.61078	4.61916e-69	Down	1.06095e-69	NA	GO:0016491//oxidoreductase activity	GO:0055114//oxidation-reduction process	K11147//dehydrogenase/reductase SDR family member 4 [EC:1.1.-.-];K00059//3-oxoacyl-[acyl-carrier protein] reductase [EC:1.1.1.100]	gi|388502942|gb|AFK39537.1|//unknown [Lotus japonicus]
BGI_novel_G000066	1310	1126.08	419.74	-1.37247	5.31916e-69	Down	1.22275e-69	GO:0016021//integral component of membrane;GO:0009507//chloroplast	NA	NA	K02956//small subunit ribosomal protein S15	gi|628249950|ref|YP_009027317.1|//hypothetical chloroplast RF19 (chloroplast) [Glycyrrhiza glabra]
Araip.E6SFL	1497	745.88	203.87	-1.82003	7.9317e-69	Down	1.82714e-69	GO:0016020//membrane;GO:0016021//integral component of membrane	NA	NA	K14794//ribosomal RNA-processing protein 12	gi|357483813|ref|XP_003612193.1|//MFS transporter [Medicago truncatula];gi|502161384|ref|XP_004512144.1|//PREDICTED: protein NUCLEAR FUSION DEFECTIVE 4-like [Cicer arietinum]
Aradu.60FFJ	1741	1583.95	711.93	-1.10245	8.99015e-69	Down	2.0727e-69	GO:0019005//SCF ubiquitin ligase complex	GO:0004842//ubiquitin-protein transferase activity	GO:0031146//SCF-dependent proteasomal ubiquitin-dependent protein catabolic process;GO:0016567//protein ubiquitination	NA	gi|734414296|gb|KHN37221.1|//F-box only protein 13 [Glycine soja]
Araip.I8S6Q	1311	453.34	66.42	-2.71964	2.13777e-68	Down	4.94311e-69	NA	NA	NA	K00430//peroxidase [EC:1.11.1.7]	gi|947062502|gb|KRH11763.1|//hypothetical protein GLYMA_15G128800 [Glycine max]
Aradu.0GW00	1551	1640.44	752.12	-1.07378	2.95955e-68	Down	6.85754e-69	GO:0016021//integral component of membrane;GO:0009941//chloroplast envelope;GO:0005739//mitochondrion	GO:0004693//cyclin-dependent protein serine/threonine kinase activity;GO:0015121//phosphoenolpyruvate:phosphate antiporter activity;GO:0015120//phosphoglycerate transmembrane transporter activity	GO:0015713//phosphoglycerate transport;GO:0034219//carbohydrate transmembrane transport;GO:0089722//phosphoenolpyruvate transmembrane transport;GO:0051726//regulation of cell cycle	K15283//solute carrier family 35, member E1	gi|356516664|ref|XP_003527013.1|//PREDICTED: triose phosphate/phosphate translocator, non-green plastid, chloroplastic [Glycine max]
Araip.X963A	1559	1718.56	805.88	-1.0413	5.17164e-68	Down	1.20479e-68	GO:0016020//membrane;GO:0009507//chloroplast	GO:0008514//organic anion transmembrane transporter activity	GO:0034219//carbohydrate transmembrane transport;GO:0015714//phosphoenolpyruvate transport	K15283//solute carrier family 35, member E1	gi|359806876|ref|NP_001241317.1|//plastid phosphoenolpyruvate/phosphate translocator-like [Glycine max]
Araip.PBL7E	1470	957.22	324.35	-1.51003	1.00344e-67	Down	2.34633e-68	GO:0005618//cell wall;GO:0016021//integral component of membrane	GO:0045330//aspartyl esterase activity;GO:0030599//pectinesterase activity;GO:0046910//pectinesterase inhibitor activity	GO:0045490//pectin catabolic process;GO:0043086//negative regulation of catalytic activity;GO:0042545//cell wall modification	K01051//pectinesterase [EC:3.1.1.11]	gi|502139879|ref|XP_004503950.1|//PREDICTED: probable pectinesterase/pectinesterase inhibitor 51 [Cicer arietinum]
Araip.6L3RV	2391	448	65.54	-2.72178	1.14988e-67	Down	2.69098e-68	GO:0043231//intracellular membrane-bounded organelle	NA	GO:0006259//DNA metabolic process	NA	gi|502136787|ref|XP_004502833.1|//PREDICTED: mini-chromosome maintenance complex-binding protein [Cicer arietinum]
Aradu.RA028	1292	1197.77	469.14	-1.30099	1.23611e-67	Down	2.89397e-68	NA	GO:0008270//zinc ion binding;GO:0016491//oxidoreductase activity	GO:0055114//oxidation-reduction process	K07119//uncharacterized protein;K08070//2-alkenal reductase [EC:1.3.1.74]	gi|255648265|gb|ACU24585.1|//unknown [Glycine max]
Aradu.BNJ62	6045	1114.77	418.9	-1.3608	1.84861e-67	Down	4.33862e-68	NA	NA	NA	K03255//protein TIF31	gi|955329924|ref|XP_014633227.1|//PREDICTED: protein TSS-like isoform X1 [Glycine max];gi|955375475|ref|XP_014624324.1|//PREDICTED: protein TSS-like isoform X1 [Glycine max]
Aradu.V1YL0	2365	1528.94	682.74	-1.11186	2.45756e-67	Down	5.77254e-68	GO:0005840//ribosome;GO:0009507//chloroplast	GO:0003899//DNA-directed 5'-3' RNA polymerase activity;GO:0003677//DNA binding;GO:0003735//structural constituent of ribosome;GO:0046983//protein dimerization activity;GO:0019843//rRNA binding	GO:0006412//translation;GO:0006351//transcription, DNA-templated	K02878//large subunit ribosomal protein L16;K03040//DNA-directed RNA polymerase subunit alpha [EC:2.7.7.6]	gi|763752238|gb|KJB19626.1|//hypothetical protein B456_003G111500 [Gossypium raimondii];gi|922362642|ref|XP_003606056.2|//DNA-directed RNA polymerase subunit alpha [Medicago truncatula]
Araip.QZ6Y2	1391	1187.64	464.96	-1.30165	3.97588e-67	Down	9.36576e-68	GO:0005777//peroxisome;GO:0005773//vacuole	GO:0004185//serine-type carboxypeptidase activity;GO:0016747//transferase activity, transferring acyl groups other than amino-acyl groups	GO:0051603//proteolysis involved in cellular protein catabolic process;GO:0019748//secondary metabolic process	K16296//serine carboxypeptidase-like clade I [EC:3.4.16.-]	gi|734419973|gb|KHN40479.1|//Serine carboxypeptidase-like 20 [Glycine soja]
Aradu.2JF44	1323	370.83	36.73	-3.28446	3.99973e-67	Down	9.42964e-68	GO:0005737//cytoplasm	GO:0047672//anthranilate N-benzoyltransferase activity	GO:0010143//cutin biosynthetic process;GO:0051179//localization;GO:0010090//trichome morphogenesis	K19747//BAHD acyltransferase [EC:2.3.1.-]	gi|133874200|dbj|BAF49303.1|//putative acyltransferase [Clitoria ternatea]
Araip.0V7N2	1546	1088.16	404.31	-1.37709	4.5845e-67	Down	1.08171e-67	NA	GO:0046872//metal ion binding;GO:0048529//magnesium-protoporphyrin IX monomethyl ester (oxidative) cyclase activity	GO:0055114//oxidation-reduction process;GO:0015979//photosynthesis;GO:0015995//chlorophyll biosynthetic process	K04035//magnesium-protoporphyrin IX monomethyl ester (oxidative) cyclase [EC:1.14.13.81]	gi|951071677|ref|XP_014491316.1|//PREDICTED: magnesium-protoporphyrin IX monomethyl ester [oxidative] cyclase, chloroplastic [Vigna radiata var. radiata]
Araip.A2UVU	3550	949.56	322.73	-1.50566	6.46033e-67	Down	1.52867e-67	NA	NA	NA	K04733//interleukin-1 receptor-associated kinase 4 [EC:2.7.11.1];K07562//nonsense-mediated mRNA decay protein 3;K15227//arogenate dehydrogenase (NADP+), plant [EC:1.3.1.78]	gi|593801104|ref|XP_007163589.1|//hypothetical protein PHAVU_001G247100g [Phaseolus vulgaris]
Araip.V660H	1371	329.05	1	-8.3109	8.27909e-67	Down	1.96063e-67	GO:0005774//vacuolar membrane;GO:0016021//integral component of membrane	NA	NA	NA	gi|356563356|ref|XP_003549930.1|//PREDICTED: tobamovirus multiplication protein 1-like isoform X1 [Glycine max];gi|593781785|ref|XP_007153933.1|//hypothetical protein PHAVU_003G077400g [Phaseolus vulgaris]
Araip.T1M6D	1242	1067.8	393.38	-1.38938	1.02842e-66	Down	2.43944e-67	GO:0044424//intracellular part	NA	NA	NA	gi|571543212|ref|XP_006602047.1|//PREDICTED: uncharacterized protein LOC100807863 isoform X1 [Glycine max]
Araip.IX47H	828	638.07	155.02	-1.98999	2.0251e-66	Down	4.81726e-67	NA	NA	NA	NA	gi|502078063|ref|XP_004485829.1|//PREDICTED: protein E6 [Cicer arietinum]
Araip.W6U6L	2780	1257.31	513.33	-1.24111	5.26294e-66	Down	1.25701e-66	GO:0009505//plant-type cell wall	GO:0008422//beta-glucosidase activity;GO:0046556//alpha-L-arabinofuranosidase activity;GO:0009044//xylan 1,4-beta-xylosidase activity;GO:0102483//scopolin beta-glucosidase activity	GO:0045493//xylan catabolic process;GO:0031222//arabinan catabolic process	K15920//beta-D-xylosidase 4 [EC:3.2.1.37]	gi|502112696|ref|XP_004494414.1|//PREDICTED: probable beta-D-xylosidase 2 [Cicer arietinum]
Araip.MY816	979	502.61	92.79	-2.38613	1.36361e-65	Down	3.27132e-66	NA	GO:0005488//binding	GO:0006366//transcription from RNA polymerase II promoter	NA	gi|955365832|ref|XP_014622874.1|//PREDICTED: transcription factor bHLH130 isoform X1 [Glycine max];gi|955365834|ref|XP_006598252.2|//PREDICTED: transcription factor bHLH130 isoform X2 [Glycine max]
Aradu.I1GS5	1555	952.49	330.2	-1.4771	2.78934e-65	Down	6.72125e-66	GO:0005634//nucleus;GO:0005829//cytosol;GO:0005737//cytoplasm	GO:0016279//protein-lysine N-methyltransferase activity	GO:0018022//peptidyl-lysine methylation	NA	gi|950954671|ref|XP_014496477.1|//PREDICTED: protein-lysine N-methyltransferase Mettl10 [Vigna radiata var. radiata];gi|571550128|ref|XP_003552710.2|//PREDICTED: protein-lysine N-methyltransferase Mettl10-like [Glycine max]
BGI_novel_G003939	1008	613	146	-2.01865	4.8037e-65	Down	1.15982e-65	NA	NA	NA	NA	gi|502112574|ref|XP_004494375.1|//PREDICTED: phytochrome A-associated F-box protein [Cicer arietinum]
Araip.55BM4	3199	389.85	47.02	-3.00031	4.98339e-65	Down	1.20369e-65	GO:0009506//plasmodesma	GO:0052692//raffinose alpha-galactosidase activity;GO:0047268//galactinol-raffinose galactosyltransferase activity	GO:0034484//raffinose catabolic process	K06617//raffinose synthase [EC:2.4.1.82]	gi|802727776|ref|XP_012086140.1|//PREDICTED: probable galactinol--sucrose galactosyltransferase 2 isoform X1 [Jatropha curcas];gi|763747448|gb|KJB14887.1|//hypothetical protein B456_002G147800 [Gossypium raimondii]
Araip.1V1X0	1865	775.42	231.46	-1.69295	8.5881e-65	Down	2.08348e-65	GO:0071944//cell periphery	GO:0030599//pectinesterase activity;GO:0046910//pectinesterase inhibitor activity	GO:0071555//cell wall organization	K01051//pectinesterase [EC:3.1.1.11]	gi|480328075|gb|AGJ83739.1|//pectinesterase/pectinesterase inhibitor PPE8B-like protein, partial [Caragana korshinskii];gi|356532851|ref|XP_003534983.1|//PREDICTED: pectinesterase/pectinesterase inhibitor PPE8B-like [Glycine max]
Araip.5HU0M	4440	912.68	309.36	-1.50956	1.28453e-64	Down	3.1237e-65	NA	GO:0046872//metal ion binding;GO:0005524//ATP binding;GO:0016301//kinase activity;GO:0050242//pyruvate, phosphate dikinase activity	GO:0016310//phosphorylation;GO:0006090//pyruvate metabolic process	K01006//pyruvate, orthophosphate dikinase [EC:2.7.9.1]	gi|734318222|gb|KHN03025.1|//Pyruvate, phosphate dikinase, chloroplastic [Glycine soja]
Aradu.NV7IN	3448	1463.44	653.97	-1.1108	2.01246e-64	Down	4.90938e-65	NA	NA	NA	K13449//pathogenesis-related protein 1;K20412//peptidase inhibitor 16	gi|734423110|gb|KHN42031.1|//hypothetical protein glysoja_003771 [Glycine soja]
Araip.CD2TQ	3205	1223.48	499.14	-1.24221	2.33102e-64	Down	5.69326e-65	GO:0000795//synaptonemal complex	NA	GO:0007131//reciprocal meiotic recombination	K12811//ATP-dependent RNA helicase DDX46/PRP5 [EC:3.6.4.13];K20283//golgin subfamily A member 4	gi|593788078|ref|XP_007157078.1|//hypothetical protein PHAVU_002G041100g [Phaseolus vulgaris]
Araip.8E70L	1052	390	49	-2.94135	7.6474e-64	Down	1.87664e-64	GO:0009535//chloroplast thylakoid membrane;GO:0016021//integral component of membrane;GO:0009522//photosystem I	GO:0016168//chlorophyll binding	GO:0015979//photosynthesis	K02698//photosystem I subunit X	gi|351722102|ref|NP_001238000.1|//uncharacterized protein LOC100527056 [Glycine max]
Araip.HF2GR	1536	460.21	77.84	-2.51244	8.87703e-64	Down	2.18095e-64	NA	GO:0000166//nucleotide binding;GO:0004497//monooxygenase activity;GO:0050662//coenzyme binding	GO:0055114//oxidation-reduction process	K11816//indole-3-pyruvate monooxygenase [EC:1.14.13.168]	gi|571465483|ref|XP_006583377.1|//PREDICTED: indole-3-pyruvate monooxygenase YUCCA2-like [Glycine max]
Aradu.H3XI7	2777	778.36	236.53	-1.66715	1.1485e-63	Down	2.83165e-64	GO:0016020//membrane	NA	NA	K10523//speckle-type POZ protein	gi|947121790|gb|KRH69996.1|//hypothetical protein GLYMA_02G061400 [Glycine max]
Araip.HES22	1771	357.62	0	-9.43102	1.68796e-63	Down	4.17146e-64	GO:0043231//intracellular membrane-bounded organelle	GO:0080043//quercetin 3-O-glucosyltransferase activity;GO:0080044//quercetin 7-O-glucosyltransferase activity	GO:0009813//flavonoid biosynthetic process;GO:0052696//flavonoid glucuronidation	K00699//glucuronosyltransferase [EC:2.4.1.17];K13030//cyanohydrin beta-glucosyltransferase [EC:2.4.1.85]	gi|356547881|ref|XP_003542333.1|//PREDICTED: 7-deoxyloganetin glucosyltransferase-like [Glycine max]
Araip.9WK4L	3031	1648.42	783.24	-1.02229	2.09801e-63	Down	5.20909e-64	GO:0016021//integral component of membrane	GO:0004674//protein serine/threonine kinase activity;GO:0005524//ATP binding	GO:0006468//protein phosphorylation	K00924	gi|920687013|gb|KOM30996.1|//hypothetical protein LR48_Vigan01g055100 [Vigna angularis]
Araip.P3SU7	1576	482.12	88.67	-2.39161	3.7671e-63	Down	9.39316e-64	GO:0048046//apoplast;GO:0009941//chloroplast envelope;GO:0009579//thylakoid;GO:0010319//stromule;GO:0009570//chloroplast stroma	GO:0008270//zinc ion binding;GO:0035798//2-alkenal reductase (NADP+) activity;GO:0003960//NADPH:quinone reductase activity;GO:0035671//enone reductase activity;GO:0016491//oxidoreductase activity	GO:0042558//pteridine-containing compound metabolic process;GO:0055114//oxidation-reduction process	K18980//2-methylene-furan-3-one reductase [EC:1.3.1.105]	gi|734390589|gb|KHN26872.1|//Quinone oxidoreductase-like protein, chloroplastic [Glycine soja];gi|356526809|ref|XP_003532009.1|//PREDICTED: quinone oxidoreductase-like protein At1g23740, chloroplastic [Glycine max]
Aradu.5CH00	1103	711	202	-1.76423	5.43212e-63	Down	1.35815e-63	GO:0005960//glycine cleavage complex	NA	GO:0019464//glycine decarboxylation via glycine cleavage system	K02437//glycine cleavage system H protein	gi|659131962|ref|XP_008465945.1|//PREDICTED: glycine cleavage system H protein, mitochondrial [Cucumis melo]
Aradu.V2CUT	1532	1377.48	605.77	-1.13392	9.90994e-63	Down	2.48725e-63	NA	NA	NA	K19519//transforming growth factor-beta-induced protein	gi|951063289|ref|XP_014523244.1|//PREDICTED: fasciclin-like arabinogalactan protein 1 [Vigna radiata var. radiata]
Aradu.QV0LR	871	618.22	154.89	-1.94561	1.44896e-62	Down	3.64506e-63	GO:0005634//nucleus	GO:0004601//peroxidase activity;GO:0051920//peroxiredoxin activity	GO:0098869//cellular oxidant detoxification;GO:0055114//oxidation-reduction process	K11188//peroxiredoxin 6, 1-Cys peroxiredoxin [EC:1.11.1.7 1.11.1.15 3.1.1.-]	gi|955334799|ref|XP_003531110.3|//PREDICTED: 1-Cys peroxiredoxin [Glycine max];gi|947093824|gb|KRH42409.1|//hypothetical protein GLYMA_08G088000 [Glycine max];gi|734388805|gb|KHN25929.1|//1-Cys peroxiredoxin [Glycine soja]
Aradu.X5WR6	3042	764.41	232.75	-1.6643	2.08346e-62	Down	5.24927e-63	GO:0000347//THO complex;GO:0042555//MCM complex	GO:0003677//DNA binding;GO:0005524//ATP binding;GO:0003678//DNA helicase activity	GO:0006270//DNA replication initiation;GO:0032508//DNA duplex unwinding	K02541//DNA replication licensing factor MCM3 [EC:3.6.4.12]	gi|502141886|ref|XP_004504687.1|//PREDICTED: DNA replication licensing factor MCM3 [Cicer arietinum]
Araip.816XH	2292	1069.07	411.4	-1.32648	2.47201e-62	Down	6.24251e-63	NA	GO:0050661//NADP binding;GO:0008883//glutamyl-tRNA reductase activity	GO:0006782//protoporphyrinogen IX biosynthetic process;GO:0055114//oxidation-reduction process	K02492//glutamyl-tRNA reductase [EC:1.2.1.70]	gi|4324495|gb|AAD16897.1|//glutamyl-tRNA reductase precursor [Glycine max]
Araip.SRG8N	1534	937.98	333.11	-1.44229	4.05694e-62	Down	1.02645e-62	GO:0009535//chloroplast thylakoid membrane;GO:0048046//apoplast;GO:0031977//thylakoid lumen;GO:0009941//chloroplast envelope;GO:0009570//chloroplast stroma	GO:0008266//poly(U) RNA binding;GO:0045157//electron transporter, transferring electrons within the noncyclic electron transport pathway of photosynthesis activity;GO:0045156//electron transporter, transferring electrons within the cyclic electron transport pathway of photosynthesis activity;GO:0004324//ferredoxin-NADP+ reductase activity	GO:0009767//photosynthetic electron transport chain;GO:0055114//oxidation-reduction process	K02641//ferredoxin--NADP+ reductase [EC:1.18.1.2]	gi|356538289|ref|XP_003537636.1|//PREDICTED: ferredoxin--NADP reductase, leaf isozyme, chloroplastic [Glycine max]
Araip.LRH88	1476	446.49	75.45	-2.51377	5.8032e-62	Down	1.46994e-62	GO:0005794//Golgi apparatus	GO:0016413//O-acetyltransferase activity	GO:0071554//cell wall organization or biogenesis	K04427//mitogen-activated protein kinase kinase kinase 7 [EC:2.7.11.25];K16573//gamma-tubulin complex component 6	gi|593523213|ref|XP_007142193.1|//hypothetical protein PHAVU_008G260000g [Phaseolus vulgaris]
Araip.A4NVM	2462	821.78	266.32	-1.57432	6.01587e-62	Down	1.52555e-62	GO:0005634//nucleus;GO:0000347//THO complex;GO:0042555//MCM complex;GO:0005737//cytoplasm	GO:0003677//DNA binding;GO:0005524//ATP binding;GO:0003678//DNA helicase activity	GO:0006270//DNA replication initiation;GO:0032508//DNA duplex unwinding	K02210//DNA replication licensing factor MCM7 [EC:3.6.4.12]	gi|720038486|ref|XP_010268003.1|//PREDICTED: DNA replication licensing factor MCM7 [Nelumbo nucifera]
Aradu.665TV	2157	1194.41	491.52	-1.22971	6.65185e-62	Down	1.68747e-62	NA	NA	NA	K05868//cyclin B	gi|747067537|ref|XP_011080495.1|//PREDICTED: G2/mitotic-specific cyclin S13-7-like [Sesamum indicum]
Araip.K79R5	3384	1236.85	518.86	-1.20199	7.72585e-62	Down	1.96216e-62	GO:0005634//nucleus;GO:0000347//THO complex;GO:0005829//cytosol;GO:0042555//MCM complex	GO:0003677//DNA binding;GO:0005524//ATP binding;GO:0003678//DNA helicase activity	GO:0010082//regulation of root meristem growth;GO:0042127//regulation of cell proliferation;GO:0006270//DNA replication initiation;GO:0032508//DNA duplex unwinding;GO:0009793//embryo development ending in seed dormancy	K02540//DNA replication licensing factor MCM2 [EC:3.6.4.12]	gi|571533316|ref|XP_006600380.1|//PREDICTED: DNA replication licensing factor MCM2-like [Glycine max];gi|502150822|ref|XP_004508141.1|//PREDICTED: DNA replication licensing factor MCM2 [Cicer arietinum]
Aradu.ETS8A	1047	306.77	21.98	-3.75163	9.44087e-62	Down	2.40137e-62	NA	NA	NA	K04733//interleukin-1 receptor-associated kinase 4 [EC:2.7.11.1];K12173//BRCA1-A complex subunit BRE	gi|502131613|ref|XP_004501042.1|//PREDICTED: pathogenesis-related protein 5-like [Cicer arietinum]
Araip.FYJ9U	1459	677.09	187.58	-1.80057	9.80334e-62	Down	2.49452e-62	NA	NA	NA	K20254//perilipin-4	gi|351726078|ref|NP_001238138.1|//51 kDa seed maturation protein precursor [Glycine max]
Araip.KY0TY	1029	1550.51	726.03	-1.04337	1.02413e-61	Down	2.60694e-62	NA	NA	NA	K13434//pathogenesis-related genes transcriptional activator PTI6	gi|920693104|gb|KOM36329.1|//hypothetical protein LR48_Vigan02g247900 [Vigna angularis]
Aradu.28MTX	2549	463	83.46	-2.42059	1.51492e-61	Down	3.86649e-62	GO:0043231//intracellular membrane-bounded organelle	NA	GO:0006259//DNA metabolic process	NA	gi|502136787|ref|XP_004502833.1|//PREDICTED: mini-chromosome maintenance complex-binding protein [Cicer arietinum]
Araip.XQC5M	1788	739.48	221.95	-1.68501	1.81667e-61	Down	4.64538e-62	NA	GO:0016787//hydrolase activity	GO:0006629//lipid metabolic process	K16818//phospholipase A1 [EC:3.1.1.32];K00145//N-acetyl-gamma-glutamyl-phosphate reductase [EC:1.2.1.38]	gi|955312284|ref|XP_006576919.2|//PREDICTED: phospholipase A1-Igamma2, chloroplastic-like isoform X1 [Glycine max]
Aradu.5XQ31	3312	335.37	32.46	-3.31775	2.24736e-61	Down	5.75968e-62	GO:0016021//integral component of membrane	GO:0004674//protein serine/threonine kinase activity;GO:0005524//ATP binding;GO:0004714//transmembrane receptor protein tyrosine kinase activity	GO:0018108//peptidyl-tyrosine phosphorylation	K04733//interleukin-1 receptor-associated kinase 4 [EC:2.7.11.1]	gi|571480853|ref|XP_006588460.1|//PREDICTED: probable leucine-rich repeat receptor-like protein kinase At5g49770-like isoform X1 [Glycine max]
Aradu.NAA6Z	906	1445	658	-1.08364	3.3814e-61	Down	8.7052e-62	GO:0016021//integral component of membrane;GO:0005886//plasma membrane	NA	NA	NA	gi|734343158|gb|KHN10281.1|//hypothetical protein glysoja_017885 [Glycine soja]
BGI_novel_G006921	1956	1516	706	-1.05126	4.14326e-61	Down	1.06825e-61	GO:0043231//intracellular membrane-bounded organelle	GO:0080043//quercetin 3-O-glucosyltransferase activity;GO:0080044//quercetin 7-O-glucosyltransferase activity	GO:0009813//flavonoid biosynthetic process;GO:0052696//flavonoid glucuronidation	K13692//UDP-glucose:(indol-3-yl)acetate beta-D-glucosyltransferase [EC:2.4.1.121]	gi|593632167|ref|XP_007143051.1|//hypothetical protein PHAVU_007G039500g, partial [Phaseolus vulgaris]
Aradu.0Z8XN	1723	966	355	-1.39294	9.72011e-61	Down	2.52018e-61	GO:0016021//integral component of membrane	GO:0016709//oxidoreductase activity, acting on paired donors, with incorporation or reduction of molecular oxygen, NAD(P)H as one donor, and incorporation of one atom of oxygen;GO:0020037//heme binding;GO:0005506//iron ion binding	GO:0044550//secondary metabolite biosynthetic process;GO:0055114//oxidation-reduction process	K00517;K07409//cytochrome P450 family 1 subfamily A polypeptide 2 [EC:1.14.14.1];K20619//cytochrome P450 family 78 subfamily A	gi|356525156|ref|XP_003531193.1|//PREDICTED: cytochrome P450 78A5-like [Glycine max]
Aradu.CCG5S	396	706	206	-1.72576	1.02555e-60	Down	2.66096e-61	NA	NA	NA	NA	gi|351722458|ref|NP_001236221.1|//uncharacterized protein LOC100306520 [Glycine max]
Araip.S3PA3	855	257.5	3.47	-6.16223	1.11606e-60	Down	2.8969e-61	GO:0044424//intracellular part;GO:0009506//plasmodesma	GO:0046872//metal ion binding	NA	NA	gi|217071028|gb|ACJ83874.1|//unknown [Medicago truncatula];gi|955339679|ref|XP_014617316.1|//PREDICTED: pollen-specific leucine-rich repeat extensin-like protein 1 [Glycine max]
Aradu.A02RY	1048	464.53	86.01	-2.38193	1.26038e-60	Down	3.27391e-61	NA	NA	NA	NA	gi|312599829|gb|ADQ91840.1|//late embryogenesis abundant protein group 4 protein [Arachis hypogaea]
Aradu.G01FC	444	1187.8	493.05	-1.21722	1.29178e-60	Down	3.35672e-61	GO:0044434//chloroplast part;GO:0030529//intracellular ribonucleoprotein complex	NA	NA	K02961//small subunit ribosomal protein S17	gi|297743261|emb|CBI36128.3|//unnamed protein product [Vitis vinifera]
Aradu.EZ75F	903	1490	692	-1.0552	1.90065e-60	Down	4.94989e-61	GO:0044424//intracellular part	NA	NA	K19034//50S ribosomal protein 5	gi|351721175|ref|NP_001235409.1|//uncharacterized protein LOC100527134 [Glycine max]
Araip.PU78I	1611	542.51	122.69	-2.09336	1.91488e-60	Down	4.9888e-61	GO:0048046//apoplast;GO:0005618//cell wall	GO:0004553//hydrolase activity, hydrolyzing O-glycosyl compounds;GO:0016762//xyloglucan:xyloglucosyl transferase activity	GO:0010411//xyloglucan metabolic process;GO:0042546//cell wall biogenesis;GO:0071555//cell wall organization	K08235//xyloglucan:xyloglucosyl transferase [EC:2.4.1.207]	gi|356549988|ref|XP_003543372.1|//PREDICTED: xyloglucan endotransglucosylase/hydrolase protein 9 [Glycine max]
Aradu.ZQ8HD	1582	356.95	41.87	-3.04047	2.01527e-60	Down	5.25229e-61	NA	NA	NA	NA	gi|922346281|ref|XP_013450055.1|//35 kDa seed maturation protein, putative [Medicago truncatula]
Araip.I4YCB	2446	570.88	137.05	-2.00722	2.95584e-60	Down	7.72929e-61	GO:0000347//THO complex;GO:0042555//MCM complex;GO:0005737//cytoplasm	GO:0003688//DNA replication origin binding;GO:0005524//ATP binding;GO:0003682//chromatin binding;GO:0003678//DNA helicase activity	GO:0006270//DNA replication initiation;GO:0032508//DNA duplex unwinding	K02209//DNA replication licensing factor MCM5 [EC:3.6.4.12]	gi|502151329|ref|XP_004508387.1|//PREDICTED: DNA replication licensing factor MCM5 [Cicer arietinum]
BGI_novel_G001380	788	500.17	103.11	-2.22697	3.20976e-60	Down	8.39635e-61	GO:0016021//integral component of membrane	GO:0005375//copper ion transmembrane transporter activity	GO:0035434//copper ion transmembrane transport	K14686//solute carrier family 31 (copper transporter), member 1	gi|593414155|ref|XP_007140450.1|//hypothetical protein PHAVU_008G113200g [Phaseolus vulgaris]
Araip.EMY47	1431	459.74	85.09	-2.38249	4.92867e-60	Down	1.29166e-60	GO:0043231//intracellular membrane-bounded organelle	GO:0008194//UDP-glycosyltransferase activity;GO:0016758//transferase activity, transferring hexosyl groups	GO:0009813//flavonoid biosynthetic process;GO:0052696//flavonoid glucuronidation	K13495//cis-zeatin O-glucosyltransferase [EC:2.4.1.215]	gi|922364699|ref|XP_013454613.1|//zeatin O-glucosyltransferase-like protein [Medicago truncatula]
Aradu.FIU9K	880	924.87	333.13	-1.4219	5.19516e-60	Down	1.362e-60	NA	GO:0003677//DNA binding	NA	K09338//homeobox-leucine zipper protein	gi|357514445|ref|XP_003627511.1|//homeobox associated leucine zipper protein [Medicago truncatula]
Aradu.H5GIM	1580	789.77	254.65	-1.58165	5.42874e-60	Down	1.42376e-60	GO:0005634//nucleus	GO:0003677//DNA binding	GO:0006355//regulation of transcription, DNA-templated	K12133//MYB-related transcription factor LHY	gi|571484310|ref|XP_006589522.1|//PREDICTED: protein REVEILLE 6-like isoform X1 [Glycine max];gi|947041866|gb|KRG91590.1|//hypothetical protein GLYMA_20G162800 [Glycine max]
Araip.K809W	645	288.01	1	-8.11871	8.02282e-60	Down	2.11259e-60	NA	GO:0003677//DNA binding	NA	K09422//myb proto-oncogene protein, plant	gi|566211792|ref|XP_006372948.1|//hypothetical protein POPTR_0017s06470g [Populus trichocarpa]
Aradu.WYR1J	1912	1605.55	773.82	-1.00173	8.10633e-60	Down	2.13536e-60	GO:0016021//integral component of membrane	GO:0016207//4-coumarate-CoA ligase activity;GO:0047077//Photinus-luciferin 4-monooxygenase (ATP-hydrolyzing) activity;GO:0005524//ATP binding	GO:0009698//phenylpropanoid metabolic process;GO:0055114//oxidation-reduction process	K01904//4-coumarate--CoA ligase [EC:6.2.1.12]	gi|544206129|gb|AGW16013.1|//4-coumarate:coenzyme A ligase 1 [Pueraria montana var. lobata]
Aradu.4157Y	2476	1107.96	446.41	-1.2602	9.8456e-60	Down	2.59732e-60	GO:0005737//cytoplasm	GO:0046872//metal ion binding;GO:0003868//4-hydroxyphenylpyruvate dioxygenase activity	GO:0006572//tyrosine catabolic process;GO:0055114//oxidation-reduction process;GO:0006559//L-phenylalanine catabolic process	K00457//4-hydroxyphenylpyruvate dioxygenase [EC:1.13.11.27]	gi|470136207|ref|XP_004303888.1|//PREDICTED: 4-hydroxyphenylpyruvate dioxygenase [Fragaria vesca subsp. vesca]
Araip.I1HI9	591	721.7	217.62	-1.67832	1.05573e-59	Down	2.79014e-60	NA	NA	GO:0050896//response to stimulus	NA	gi|502154831|ref|XP_004509856.1|//PREDICTED: MLP-like protein 423 [Cicer arietinum]
BGI_novel_G004849	1918	252.1	4.51	-5.75346	1.07126e-59	Down	2.83223e-60	NA	NA	NA	K03798//cell division protease FtsH [EC:3.4.24.-]	gi|965668756|dbj|BAT83363.1|//hypothetical protein VIGAN_04050100 [Vigna angularis var. angularis]
BGI_novel_G004900	1351	1322.66	584.88	-1.12596	1.21874e-59	Down	3.22566e-60	NA	NA	NA	NA	gi|920688385|gb|KOM32368.1|//hypothetical protein LR48_Vigan01g192400 [Vigna angularis]
Aradu.6VE9I	1217	1216.68	517.08	-1.18322	2.12214e-59	Down	5.63513e-60	NA	NA	NA	K01674//carbonic anhydrase [EC:4.2.1.1]	gi|734431927|gb|KHN46012.1|//Bifunctional monodehydroascorbate reductase and carbonic anhydrase nectarin-3 [Glycine soja]
Araip.6C7DA	462	1377.69	622.4	-1.09507	2.12453e-59	Down	5.64351e-60	NA	NA	NA	K13449//pathogenesis-related protein 1;K20412//peptidase inhibitor 16	gi|357483161|ref|XP_003611867.1|//CAP, cysteine-rich secretory protein, antigen 5 [Medicago truncatula]
Aradu.CF6WL	1179	1408	644	-1.07725	4.06915e-59	Down	1.08287e-59	GO:0016020//membrane	NA	NA	NA	gi|194466215|gb|ACF74338.1|//putative Lil3 protein [Arachis hypogaea]
Aradu.F99CN	573	1279	559	-1.14283	4.42243e-59	Down	1.17732e-59	NA	GO:0005509//calcium ion binding	NA	K13448//calcium-binding protein CML	gi|734427846|gb|KHN44510.1|//Putative calcium-binding protein CML41 [Glycine soja]
BGI_novel_G002507	1334	631.3	171.02	-1.83289	4.68919e-59	Down	1.24878e-59	NA	NA	NA	NA	NA
Araip.XRT0H	1349	615	163	-1.86445	6.92953e-59	Down	1.85008e-59	NA	GO:0008757//S-adenosylmethionine-dependent methyltransferase activity;GO:0050630//(iso)eugenol O-methyltransferase activity;GO:0046983//protein dimerization activity	GO:0019438//aromatic compound biosynthetic process;GO:0032259//methylation	K13262//isoflavone-7-O-methyltransferase [EC:2.1.1.150];K16040//trans-resveratrol di-O-methyltransferase [EC:2.1.1.240];K13259//2,7,4'-trihydroxyisoflavanone 4'-O-methyltransferase / isoflavone 4'-O-methyltransferase [EC:2.1.1.212 2.1.1.46]	gi|356577865|ref|XP_003557042.1|//PREDICTED: trans-resveratrol di-O-methyltransferase-like [Glycine max]
Araip.84L6B	465	452.42	84.26	-2.37348	7.5434e-59	Down	2.01616e-59	NA	NA	NA	NA	gi|312599819|gb|ADQ91835.1|//late embryogenesis abundant protein group 3 protein [Arachis hypogaea]
Araip.Q6TYI	3062	868.59	304.25	-1.46215	8.36289e-59	Down	2.23761e-59	GO:0000347//THO complex;GO:0042555//MCM complex	GO:0003677//DNA binding;GO:0005524//ATP binding;GO:0003678//DNA helicase activity	GO:0006270//DNA replication initiation;GO:0032508//DNA duplex unwinding	K02541//DNA replication licensing factor MCM3 [EC:3.6.4.12]	gi|502141886|ref|XP_004504687.1|//PREDICTED: DNA replication licensing factor MCM3 [Cicer arietinum]
Aradu.83F0C	1029	1190.49	502.97	-1.19174	8.37251e-59	Down	2.24099e-59	NA	NA	NA	K13434//pathogenesis-related genes transcriptional activator PTI6	gi|951015836|ref|XP_014510959.1|//PREDICTED: ethylene-responsive transcription factor ERF118 [Vigna radiata var. radiata]
Araip.IZQ8N	414	447	82	-2.39531	8.95079e-59	Down	2.39663e-59	NA	NA	NA	K07019//uncharacterized protein	gi|951057597|ref|XP_014522027.1|//PREDICTED: uncharacterized protein LOC106778572 [Vigna radiata var. radiata]
Aradu.S1T5J	828	1286.19	565.42	-1.13444	1.00324e-58	Down	2.68817e-59	NA	GO:0052689//carboxylic ester hydrolase activity	GO:0010223//secondary shoot formation;GO:1901601//strigolactone biosynthetic process	K05605//3-hydroxyisobutyryl-CoA hydrolase [EC:3.1.2.4]	gi|571539191|ref|XP_006601267.1|//PREDICTED: probable strigolactone esterase DAD2 isoform X2 [Glycine max]
Aradu.D42IC	1328	723.3	221.58	-1.6555	1.0411e-58	Down	2.79164e-59	NA	GO:0016787//hydrolase activity	GO:0008152//metabolic process	NA	gi|828290781|ref|XP_012573740.1|//PREDICTED: haloacid dehalogenase-like hydrolase domain-containing protein 3 isoform X1 [Cicer arietinum];gi|734390232|gb|KHN26611.1|//Haloacid dehalogenase-like hydrolase domain-containing protein 3 [Glycine soja]
Araip.TU273	1947	924.86	338.07	-1.40065	1.06744e-58	Down	2.86328e-59	GO:0005768//endosome;GO:0009986//cell surface;GO:0005794//Golgi apparatus;GO:0016021//integral component of membrane;GO:0005886//plasma membrane	GO:0010011//auxin binding;GO:0010328//auxin influx transmembrane transporter activity;GO:0015293//symporter activity;GO:0015171//amino acid transmembrane transporter activity	GO:0009958//positive gravitropism;GO:0010311//lateral root formation;GO:0009734//auxin-activated signaling pathway;GO:0060919//auxin influx;GO:0006865//amino acid transport;GO:0048765//root hair cell differentiation;GO:0001736//establishment of planar polarity;GO:0003333//amino acid transmembrane transport;GO:0048829//root cap development	K13946//auxin influx carrier (AUX1 LAX family)	gi|571547421|ref|XP_006602646.1|//PREDICTED: auxin transporter-like protein 2 [Glycine max];gi|590628599|ref|XP_007026762.1|//Transmembrane amino acid transporter family protein isoform 1 [Theobroma cacao]
Aradu.JR9SL	3017	1469.76	687.84	-1.04417	1.1629e-58	Down	3.12382e-59	GO:0016021//integral component of membrane	GO:0004427//inorganic diphosphatase activity;GO:0009678//hydrogen-translocating pyrophosphatase activity	GO:0055085//transmembrane transport;GO:0015992//proton transport	K01507//inorganic pyrophosphatase [EC:3.6.1.1]	gi|356519282|ref|XP_003528302.1|//PREDICTED: pyrophosphate-energized vacuolar membrane proton pump [Glycine max]
Aradu.3N07P	426	812	272	-1.52661	1.31054e-58	Down	3.5242e-59	NA	NA	NA	NA	gi|357492887|ref|XP_003616732.1|//early response-like dehydration-protein [Medicago truncatula]
Aradu.WB5VJ	1512	534.93	124.38	-2.05333	3.31248e-58	Down	8.95559e-59	GO:0016021//integral component of membrane	GO:0004622//lysophospholipase activity;GO:0004607//phosphatidylcholine-sterol O-acyltransferase activity	GO:0006629//lipid metabolic process	K06129//lysophospholipase III [EC:3.1.1.5]	gi|356514509|ref|XP_003525948.1|//PREDICTED: lecithin-cholesterol acyltransferase-like 1 [Glycine max]
Aradu.57TMQ	1297	477.39	96.99	-2.24799	3.36249e-58	Down	9.09403e-59	GO:0097249//mitochondrial respiratory chain supercomplex;GO:0031305//integral component of mitochondrial inner membrane	NA	GO:0033617//mitochondrial respiratory chain complex IV assembly	NA	gi|357461489|ref|XP_003601026.1|//hypoxia-responsive family protein [Medicago truncatula]
Aradu.1BC5C	1226	572	143	-1.94873	3.92686e-58	Down	1.06356e-58	GO:0005576//extracellular region	GO:0008061//chitin binding;GO:0004568//chitinase activity	GO:0006032//chitin catabolic process	K01183//chitinase [EC:3.2.1.14]	gi|955314364|ref|XP_014629801.1|//PREDICTED: basic endochitinase-like [Glycine max]
BGI_novel_G004005	773	1073.32	433.13	-1.25794	9.27645e-58	Down	2.52228e-58	NA	GO:0016491//oxidoreductase activity	GO:0055114//oxidation-reduction process	NA	gi|734326417|gb|KHN05496.1|//hypothetical protein glysoja_020461 [Glycine soja]
Aradu.20TYF	1047	462.25	91	-2.29347	9.42447e-58	Down	2.56343e-58	NA	GO:0003677//DNA binding	GO:0006355//regulation of transcription, DNA-templated	K18834//WRKY transcription factor 1	gi|359806418|ref|NP_001240986.1|//WRKY17 protein [Glycine max]
Araip.18621	1306	343.05	41.13	-3.00889	1.41677e-57	Down	3.86723e-58	NA	NA	NA	NA	gi|356533407|ref|XP_003535256.1|//PREDICTED: embryonic protein DC-8-like [Glycine max]
Aradu.X3F5M	1604	415.32	70.56	-2.50603	1.46976e-57	Down	4.01471e-58	GO:0043231//intracellular membrane-bounded organelle	GO:0080043//quercetin 3-O-glucosyltransferase activity;GO:0080044//quercetin 7-O-glucosyltransferase activity	GO:0009813//flavonoid biosynthetic process;GO:0052696//flavonoid glucuronidation	K13691//pathogen-inducible salicylic acid glucosyltransferase [EC:2.4.1.-]	gi|922352197|ref|XP_013451915.1|//UDP-glucosyltransferase family protein [Medicago truncatula]
Aradu.VXN4X	3848	1120.03	464.69	-1.21793	2.65629e-57	Down	7.28138e-58	NA	GO:0046872//metal ion binding;GO:0008270//zinc ion binding	NA	K17604//zinc finger SWIM domain-containing protein 3;K16276//zinc finger protein-like protein	gi|593794703|ref|XP_007160390.1|//hypothetical protein PHAVU_002G317800g [Phaseolus vulgaris];gi|828316606|ref|XP_012572081.1|//PREDICTED: uncharacterized protein LOC101514376 [Cicer arietinum];gi|342365834|gb|AEL30367.1|//transposon protein [Arachis hypogaea];gi|356513068|ref|XP_003525236.1|//PREDICTED: uncharacterized protein LOC100801725 isoform X1 [Glycine max]
Araip.ML9SJ	1403	941.44	353.56	-1.36165	2.80562e-57	Down	7.69343e-58	GO:0009570//chloroplast stroma	GO:0045430//chalcone isomerase activity;GO:0005504//fatty acid binding	GO:0006631//fatty acid metabolic process;GO:0009813//flavonoid biosynthetic process	K01859//chalcone isomerase [EC:5.5.1.6];K14442//ATP-dependent RNA helicase DHX36 [EC:3.6.4.13]	gi|658306021|gb|AID59204.1|//chalcone isomerase [Arachis hypogaea]
Araip.K56MF	1495	1172.68	498.72	-1.18224	3.0872e-57	Down	8.47448e-58	GO:0016021//integral component of membrane;GO:0046658//anchored component of plasma membrane	GO:0009055//electron carrier activity	NA	K04733//interleukin-1 receptor-associated kinase 4 [EC:2.7.11.1];K03006//DNA-directed RNA polymerase II subunit RPB1 [EC:2.7.7.6]	gi|357496611|ref|XP_003618594.1|//blue copper-like protein [Medicago truncatula]
Aradu.8479S	1997	1168.19	496.12	-1.18425	3.5719e-57	Down	9.81533e-58	GO:0009570//chloroplast stroma	GO:0004664//prephenate dehydratase activity;GO:0016597//amino acid binding;GO:0047769//arogenate dehydratase activity	GO:0009094//L-phenylalanine biosynthetic process	K05359//arogenate/prephenate dehydratase [EC:4.2.1.91 4.2.1.51]	gi|356563073|ref|XP_003549790.1|//PREDICTED: arogenate dehydratase/prephenate dehydratase 1, chloroplastic [Glycine max];gi|947052601|gb|KRH02054.1|//hypothetical protein GLYMA_17G012600 [Glycine max]
Araip.H0K9H	705	240.84	4.05	-5.84274	4.2819e-57	Down	1.17787e-57	GO:0005694//chromosome	NA	NA	K11252//histone H2B	gi|593197190|ref|XP_007132352.1|//hypothetical protein PHAVU_011G087500g [Phaseolus vulgaris]
BGI_novel_G000414	2247	1452.58	685.78	-1.03153	7.02509e-57	Down	1.93992e-57	NA	GO:0016758//transferase activity, transferring hexosyl groups	GO:0008152//metabolic process	K13496//UDP-glucosyl transferase 73C [EC:2.4.1.-];K14595//abscisate beta-glucosyltransferase [EC:2.4.1.263];K00699//glucuronosyltransferase [EC:2.4.1.17]	gi|32188025|dbj|BAC78438.1|//isoflavonoid glucosyltransferase [Glycyrrhiza echinata]
Araip.TI7MP	1670	270.6	1	-8.02875	8.56721e-57	Down	2.36824e-57	NA	NA	NA	K14323//protein CASC3	gi|593700471|ref|XP_007150674.1|//hypothetical protein PHAVU_005G172200g [Phaseolus vulgaris]
Aradu.A2ZJG	1945	536.95	129.18	-2.00414	1.16178e-56	Down	3.21377e-57	GO:0010287//plastoglobule;GO:0009535//chloroplast thylakoid membrane;GO:0016021//integral component of membrane;GO:0009941//chloroplast envelope;GO:0009522//photosystem I	GO:0031409//pigment binding;GO:0046872//metal ion binding;GO:0016168//chlorophyll binding	GO:0009768//photosynthesis, light harvesting in photosystem I;GO:0009416//response to light stimulus;GO:0018298//protein-chromophore linkage	K08909//light-harvesting complex I chlorophyll a/b binding protein 3	gi|965664984|dbj|BAT80472.1|//hypothetical protein VIGAN_03005700 [Vigna angularis var. angularis]
Araip.P86YJ	3224	1104.4	458.38	-1.21738	1.73874e-56	Down	4.82822e-57	GO:0016021//integral component of membrane	GO:0003951//NAD+ kinase activity	GO:0016310//phosphorylation;GO:0006741//NADP biosynthetic process;GO:0019674//NAD metabolic process	K00858//NAD+ kinase [EC:2.7.1.23]	gi|571510121|ref|XP_003544706.2|//PREDICTED: NAD kinase 2, chloroplastic-like isoform X1 [Glycine max];gi|947067274|gb|KRH16417.1|//hypothetical protein GLYMA_14G154600 [Glycine max]
Aradu.FI39R	1349	318.79	34.01	-3.17731	2.57796e-56	Down	7.18345e-57	NA	GO:0005506//iron ion binding;GO:0016707//gibberellin 3-beta-dioxygenase activity	GO:0055114//oxidation-reduction process	K05282//gibberellin 20-oxidase [EC:1.14.11.12]	gi|922376120|ref|XP_003602641.2|//gibberellin 20-oxidase [Medicago truncatula]
Aradu.XL4N2	2019	997.05	392.9	-1.29224	5.29053e-56	Down	1.48133e-56	GO:0005737//cytoplasm	GO:0000234//phosphoethanolamine N-methyltransferase activity	GO:0032259//methylation;GO:0006656//phosphatidylcholine biosynthetic process	K05929//phosphoethanolamine N-methyltransferase [EC:2.1.1.103]	gi|571465745|ref|XP_003528975.2|//PREDICTED: phosphoethanolamine N-methyltransferase-like [Glycine max]
Araip.MHR6K	1908	337.46	41.54	-2.97088	5.40404e-56	Down	1.51364e-56	NA	NA	NA	K13422//transcription factor MYC2	gi|965670824|dbj|BAT85431.1|//hypothetical protein VIGAN_04297900 [Vigna angularis var. angularis];gi|950949990|ref|XP_014495284.1|//PREDICTED: basic helix-loop-helix protein A-like [Vigna radiata var. radiata]
Aradu.DWL7L	1077	353.31	47.84	-2.83338	6.29475e-56	Down	1.76555e-56	GO:0042807//central vacuole;GO:0009705//plant-type vacuole membrane;GO:0005887//integral component of plasma membrane	GO:0015250//water channel activity;GO:0015254//glycerol channel activity	GO:0034220//ion transmembrane transport;GO:0009992//cellular water homeostasis	K09873//aquaporin TIP	gi|357499013|ref|XP_003619795.1|//major intrinsic protein (MIP) family transporter [Medicago truncatula]
Aradu.L5CRG	1308	350.28	46.99	-2.84682	1.0111e-55	Down	2.84859e-56	GO:0016021//integral component of membrane	NA	NA	K03542//photosystem II 22kDa protein	gi|502135833|ref|XP_004502468.1|//PREDICTED: photosystem II 22 kDa protein, chloroplastic [Cicer arietinum]
BGI_novel_G002295	1788	1260	563	-1.11095	1.03877e-55	Down	2.92756e-56	GO:0016020//membrane	NA	NA	NA	gi|356500760|ref|XP_003519199.1|//PREDICTED: AT-hook motif nuclear-localized protein 28-like [Glycine max]
Aradu.I953D	1908	525.71	126.35	-2.00557	1.46254e-55	Down	4.13172e-56	NA	NA	NA	NA	gi|502115357|ref|XP_004495184.1|//PREDICTED: sucrose-binding protein-like [Cicer arietinum]
Aradu.F8MV2	2096	614.17	171.96	-1.7853	1.61919e-55	Down	4.58051e-56	GO:0005794//Golgi apparatus;GO:0016021//integral component of membrane	NA	NA	NA	gi|502156650|ref|XP_004510579.1|//PREDICTED: kelch repeat-containing protein At3g27220-like isoform X1 [Cicer arietinum];gi|502156652|ref|XP_004510580.1|//PREDICTED: kelch repeat-containing protein At3g27220-like isoform X2 [Cicer arietinum]
Araip.PEK5S	2038	1033.82	418.11	-1.25476	1.75634e-55	Down	4.97188e-56	GO:0016020//membrane	GO:0046872//metal ion binding	NA	K10664//E3 ubiquitin-protein ligase ATL6/9/15/31/42/55 [EC:2.3.2.27]	gi|502175286|ref|XP_004515703.1|//PREDICTED: E3 ubiquitin-protein ligase ATL6-like [Cicer arietinum];gi|719968838|ref|XP_010266641.1|//PREDICTED: E3 ubiquitin-protein ligase ATL6-like [Nelumbo nucifera]
Araip.P77MW	1107	1436.5	682.87	-1.02161	2.0828e-55	Down	5.90407e-56	GO:0005634//nucleus	GO:0000989//transcription factor activity, transcription factor binding;GO:0008270//zinc ion binding	GO:0006355//regulation of transcription, DNA-templated;GO:0009640//photomorphogenesis	K12135//zinc finger protein CONSTANS;K19720//collagen, type III, alpha	gi|920708818|gb|KOM50815.1|//hypothetical protein LR48_Vigan08g164200 [Vigna angularis]
Aradu.UD253	1206	346.51	46.55	-2.84478	4.22767e-55	Down	1.20207e-55	GO:0005794//Golgi apparatus	GO:0016413//O-acetyltransferase activity	GO:0071554//cell wall organization or biogenesis	K04427//mitogen-activated protein kinase kinase kinase 7 [EC:2.7.11.25];K16573//gamma-tubulin complex component 6	gi|955362216|ref|XP_003544889.3|//PREDICTED: protein PMR5-like [Glycine max]
Araip.1942F	1128	345.28	46.29	-2.84773	5.7458e-55	Down	1.63927e-55	GO:0045261//proton-transporting ATP synthase complex, catalytic core F(1)	GO:0046933//proton-transporting ATP synthase activity, rotational mechanism;GO:0046961//proton-transporting ATPase activity, rotational mechanism	GO:0015986//ATP synthesis coupled proton transport	K02115//F-type H+-transporting ATPase subunit gamma	gi|356548957|ref|XP_003542865.1|//PREDICTED: ATP synthase gamma chain, chloroplastic [Glycine max]
Aradu.FPC2C	1400	410.29	74.32	-2.41355	1.50212e-54	Down	4.31592e-55	NA	NA	NA	K10779//transcriptional regulator ATRX [EC:3.6.4.12]	gi|574139409|emb|CCW28814.1|//seed maturation protein [Arachis hypogaea]
Araip.GL06B	1770	698.07	221.14	-1.60714	1.9991e-54	Down	5.75159e-55	GO:0016020//membrane;GO:0016021//integral component of membrane	GO:0022857//transmembrane transporter activity;GO:0016491//oxidoreductase activity;GO:0022891//substrate-specific transmembrane transporter activity	GO:0006810//transport;GO:0044699//single-organism process;GO:0055085//transmembrane transport	K16055//trehalose 6-phosphate synthase/phosphatase [EC:2.4.1.15 3.1.3.12];K08150//MFS transporter, SP family, solute carrier family 2 (myo-inositol transporter), member 13	gi|657946803|ref|XP_008386449.1|//PREDICTED: polyol transporter 5-like [Malus domestica];gi|694391936|ref|XP_009371465.1|//PREDICTED: polyol transporter 5-like [Pyrus x bretschneideri]
BGI_novel_G004640	4862	287.07	25.62	-3.43479	2.88635e-54	Down	8.31818e-55	GO:0016020//membrane	GO:0046872//metal ion binding;GO:0016491//oxidoreductase activity	NA	K12638//3-epi-6-deoxocathasterone 23-monooxygenase [EC:1.14.13.112]	gi|703062702|ref|XP_010086785.1|//Abietadienol/abietadienal oxidase [Morus notabilis]
BGI_novel_G002098	1518	738.66	244.93	-1.54127	3.39244e-54	Down	9.78648e-55	NA	NA	NA	K07441//beta-1,4-N-acetylglucosaminyltransferase [EC:2.4.1.141]	gi|356552358|ref|XP_003544535.1|//PREDICTED: uncharacterized protein LOC100775337 [Glycine max]
BGI_novel_G000242	1692	522	128	-1.97664	3.59294e-54	Down	1.03787e-54	GO:0005622//intracellular	GO:0043565//sequence-specific DNA binding;GO:0003700//transcription factor activity, sequence-specific DNA binding;GO:0004707//MAP kinase activity	GO:0000165//MAPK cascade;GO:0006355//regulation of transcription, DNA-templated	K09060//plant G-box-binding factor	gi|951006207|ref|XP_014508393.1|//PREDICTED: basic leucine zipper 43-like [Vigna radiata var. radiata]
Aradu.S4ZLR	3292	237.5	9.01	-4.66899	4.31617e-54	Down	1.24762e-54	NA	NA	NA	NA	gi|571478889|ref|XP_006587694.1|//PREDICTED: uncharacterized protein LOC100808352 [Glycine max]
BGI_novel_G002946	682	576	156	-1.83326	4.84587e-54	Down	1.4026e-54	NA	NA	NA	NA	gi|947061786|gb|KRH11047.1|//hypothetical protein GLYMA_15G084900 [Glycine max]
Aradu.R403Z	2075	1155.83	503.86	-1.14657	8.01394e-54	Down	2.32808e-54	NA	GO:0016874//ligase activity	GO:0008152//metabolic process	K00666//fatty-acyl-CoA synthase [EC:6.2.1.-];K10526//OPC-8:0 CoA ligase 1 [EC:6.2.1.-]	gi|571437842|ref|XP_006574350.1|//PREDICTED: uncharacterized protein LOC100500429 isoform X1 [Glycine max]
BGI_novel_G001447	2435	1331.96	621.55	-1.04834	1.18226e-53	Down	3.44704e-54	GO:0016020//membrane	NA	NA	NA	gi|734420091|gb|KHN40597.1|//hypothetical protein glysoja_001095 [Glycine soja]
BGI_novel_G001943	704	781.75	272.06	-1.47152	1.39348e-53	Down	4.06826e-54	GO:0016021//integral component of membrane;GO:0009706//chloroplast inner membrane	NA	GO:0015031//protein transport	K19026//spatacsin	gi|13518495|ref|NP_084853.1|//hypothetical protein LocoCp080 [Lotus japonicus]
Araip.I5L5E	2174	577.33	158.85	-1.81046	2.8552e-53	Down	8.37701e-54	GO:0016021//integral component of membrane	NA	GO:0055085//transmembrane transport;GO:0003006//developmental process involved in reproduction	K01807//ribose 5-phosphate isomerase A [EC:5.3.1.6]	gi|408716899|gb|AFU82907.1|//yellow stripe-like transporter 1 [Arachis hypogaea];gi|920682932|gb|KOM29704.1|//hypothetical protein LR48_Vigan747s000600 [Vigna angularis]
Aradu.B3D9E	2956	749.42	254.43	-1.50724	3.07675e-53	Down	9.03296e-54	GO:0005634//nucleus;GO:0042555//MCM complex	GO:0003677//DNA binding;GO:0005524//ATP binding;GO:0003678//DNA helicase activity	GO:0006270//DNA replication initiation;GO:0032508//DNA duplex unwinding	K02542//DNA replication licensing factor MCM6 [EC:3.6.4.12]	gi|922337569|ref|XP_013446774.1|//minichromosome maintenance (MCM2/3/5) family protein [Medicago truncatula]
Araip.I2F3A	3521	269.5	20.99	-3.63124	3.17578e-53	Down	9.32982e-54	NA	NA	NA	NA	gi|571478889|ref|XP_006587694.1|//PREDICTED: uncharacterized protein LOC100808352 [Glycine max]
Araip.B6DZJ	2487	1409.51	676.92	-1.00687	3.78116e-53	Down	1.11265e-53	NA	NA	NA	K03006//DNA-directed RNA polymerase II subunit RPB1 [EC:2.7.7.6]	gi|356533523|ref|XP_003535313.1|//PREDICTED: mucin-2-like [Glycine max]
Araip.V8NJN	1773	259.99	18.26	-3.78043	7.3615e-53	Down	2.17615e-53	NA	NA	NA	K14487//auxin responsive GH3 gene family	gi|920688398|gb|KOM32381.1|//hypothetical protein LR48_Vigan01g193700 [Vigna angularis]
Araip.HV4K1	1372	222	3	-6.15819	1.51821e-52	Down	4.50558e-53	NA	GO:0008171//O-methyltransferase activity;GO:0016740//transferase activity	GO:0032259//methylation	K00588//caffeoyl-CoA O-methyltransferase [EC:2.1.1.104]	gi|947111828|gb|KRH60154.1|//hypothetical protein GLYMA_05G223400 [Glycine max];gi|593794417|ref|XP_007160247.1|//hypothetical protein PHAVU_002G305200g [Phaseolus vulgaris]
Araip.LA3HK	2350	789.61	280.97	-1.43946	2.09978e-52	Down	6.24971e-53	GO:0016020//membrane;GO:0005618//cell wall	GO:0004252//serine-type endopeptidase activity	NA	K04733//interleukin-1 receptor-associated kinase 4 [EC:2.7.11.1];K13199//plasminogen activator inhibitor 1 RNA-binding protein;K01183//chitinase [EC:3.2.1.14]	gi|922403514|ref|XP_013468891.1|//subtilisin-like serine protease [Medicago truncatula]
Aradu.YJ28C	2465	691.92	225.8	-1.56429	5.99103e-52	Down	1.7947e-52	NA	GO:0004674//protein serine/threonine kinase activity;GO:0005524//ATP binding	GO:0006468//protein phosphorylation	K08819//cyclin-dependent kinase 12/13 [EC:2.7.11.22 2.7.11.23]	gi|356565121|ref|XP_003550793.1|//PREDICTED: probable serine/threonine-protein kinase At1g54610 isoform X2 [Glycine max];gi|955381151|ref|XP_014625578.1|//PREDICTED: probable serine/threonine-protein kinase At1g09600 isoform X3 [Glycine max];gi|593784477|ref|XP_007155279.1|//hypothetical protein PHAVU_003G187700g [Phaseolus vulgaris]
Araip.YQP66	1240	575.89	162.08	-1.77782	7.24794e-52	Down	2.17541e-52	GO:0016021//integral component of membrane	GO:0061630//ubiquitin protein ligase activity;GO:0016787//hydrolase activity;GO:0008270//zinc ion binding	GO:0043161//proteasome-mediated ubiquitin-dependent protein catabolic process;GO:0016567//protein ubiquitination	K19040//E3 ubiquitin-protein ligase ATL10/75/76/77/78 [EC:2.3.2.27];K19041//E3 ubiquitin-protein ligase RNF38/44 [EC:2.3.2.27]	gi|357461325|ref|XP_003600944.1|//zinc finger, C3HC4 type (RING finger) protein [Medicago truncatula]
Aradu.HES8F	1883	650.79	203.16	-1.62831	8.72469e-52	Down	2.62201e-52	NA	GO:0050661//NADP binding;GO:0004499//N,N-dimethylaniline monooxygenase activity;GO:0050660//flavin adenine dinucleotide binding	GO:0055114//oxidation-reduction process;GO:0009851//auxin biosynthetic process	K11816//indole-3-pyruvate monooxygenase [EC:1.14.13.168]	gi|571465483|ref|XP_006583377.1|//PREDICTED: indole-3-pyruvate monooxygenase YUCCA2-like [Glycine max]
Aradu.QS6FI	1006	710.14	236.88	-1.53268	9.38133e-52	Down	2.82116e-52	NA	NA	GO:0006950//response to stress	NA	gi|388511741|gb|AFK43932.1|//unknown [Lotus japonicus];gi|734418246|gb|KHN39491.1|//Universal stress protein A-like protein [Glycine soja]
BGI_novel_G005128	1813	775.89	275.75	-1.44122	1.29656e-51	Down	3.90651e-52	NA	GO:0004190//aspartic-type endopeptidase activity	GO:0006508//proteolysis;GO:0030163//protein catabolic process	K00924;K02882//large subunit ribosomal protein L18Ae;K01381//saccharopepsin [EC:3.4.23.25]	gi|356498306|ref|XP_003517994.1|//PREDICTED: protein ASPARTIC PROTEASE IN GUARD CELL 1-like [Glycine max]
Aradu.N87UL	913	841.41	315.18	-1.36537	1.41801e-51	Down	4.27654e-52	GO:0016020//membrane	NA	NA	NA	gi|703092924|ref|XP_010094769.1|//hypothetical protein L484_019979 [Morus notabilis]
Araip.L91K6	2803	1326.08	629.2	-1.02431	1.72236e-51	Down	5.20272e-52	NA	GO:0004674//protein serine/threonine kinase activity;GO:0005524//ATP binding	GO:0006468//protein phosphorylation	K08819//cyclin-dependent kinase 12/13 [EC:2.7.11.22 2.7.11.23]	gi|356565121|ref|XP_003550793.1|//PREDICTED: probable serine/threonine-protein kinase At1g54610 isoform X2 [Glycine max];gi|955381148|ref|XP_014625577.1|//PREDICTED: probable serine/threonine-protein kinase At1g54610 isoform X1 [Glycine max]
Aradu.V33RZ	1734	1335.48	636.63	-1.01756	2.66445e-51	Down	8.07931e-52	NA	GO:0046872//metal ion binding;GO:0004044//amidophosphoribosyltransferase activity;GO:0051536//iron-sulfur cluster binding	GO:0009116//nucleoside metabolic process;GO:0009113//purine nucleobase biosynthetic process;GO:0006189//'de novo' IMP biosynthetic process	K00764//amidophosphoribosyltransferase [EC:2.4.2.14]	gi|356531589|ref|XP_003534359.1|//PREDICTED: amidophosphoribosyltransferase, chloroplastic-like [Glycine max]
Araip.TW00R	722	876.59	337.82	-1.32438	2.75085e-51	Down	8.34662e-52	GO:0016020//membrane	NA	NA	NA	gi|703092924|ref|XP_010094769.1|//hypothetical protein L484_019979 [Morus notabilis]
Araip.KAF3M	1044	359	59	-2.55393	5.12253e-51	Down	1.56563e-51	GO:0016020//membrane;GO:0048046//apoplast;GO:0005618//cell wall;GO:0009506//plasmodesma;GO:0009507//chloroplast	GO:0032440//2-alkenal reductase [NAD(P)] activity;GO:0016301//kinase activity	GO:0016310//phosphorylation;GO:0055114//oxidation-reduction process	K13420//LRR receptor-like serine/threonine-protein kinase FLS2 [EC:2.7.11.1]	gi|359806061|ref|NP_001240925.1|//DNA-damage-repair/toleration protein DRT100-like precursor [Glycine max]
BGI_novel_G002484	849	228.25	10.21	-4.43129	6.01462e-51	Down	1.84002e-51	NA	NA	GO:0010207//photosystem II assembly	K08902//photosystem II Psb27 protein	gi|951072472|ref|XP_014491724.1|//PREDICTED: photosystem II repair protein PSB27-H1, chloroplastic [Vigna radiata var. radiata]
Araip.AC9FU	1287	951	386	-1.24958	7.53595e-51	Down	2.30979e-51	GO:0043231//intracellular membrane-bounded organelle	GO:0080043//quercetin 3-O-glucosyltransferase activity;GO:0080044//quercetin 7-O-glucosyltransferase activity	GO:0009813//flavonoid biosynthetic process;GO:0052696//flavonoid glucuronidation	K13496//UDP-glucosyl transferase 73C [EC:2.4.1.-]	gi|216296850|gb|ACJ72158.1|//UGT1 [Pueraria montana var. lobata]
Aradu.1L99Z	4409	753.24	265.9	-1.45096	1.19798e-50	Down	3.67994e-51	NA	NA	NA	K10875//DNA repair and recombination protein RAD54 and RAD54-like protein [EC:3.6.4.-]	gi|502178492|ref|XP_004516267.1|//PREDICTED: SNF2 domain-containing protein CLASSY 4 [Cicer arietinum]
Araip.EZI68	1772	1281.3	603.56	-1.03477	1.28059e-50	Down	3.93617e-51	NA	GO:0004674//protein serine/threonine kinase activity;GO:0005524//ATP binding	GO:0006468//protein phosphorylation	K04733//interleukin-1 receptor-associated kinase 4 [EC:2.7.11.1]	gi|593263638|ref|XP_007133997.1|//hypothetical protein PHAVU_010G010300g [Phaseolus vulgaris]
Aradu.ZGB3B	1157	793.86	291.27	-1.39526	2.47763e-50	Down	7.65133e-51	GO:0016021//integral component of membrane;GO:0042651//thylakoid membrane	GO:0009496//plastoquinol--plastocyanin reductase activity;GO:0051537//2 iron, 2 sulfur cluster binding;GO:0045158//electron transporter, transferring electrons within cytochrome b6/f complex of photosystem II activity;GO:0046872//metal ion binding	GO:0055114//oxidation-reduction process;GO:0015979//photosynthesis	K02636//cytochrome b6-f complex iron-sulfur subunit [EC:1.10.9.1]	gi|734321874|gb|KHN04299.1|//Cytochrome b6-f complex iron-sulfur subunit, chloroplastic [Glycine soja]
BGI_novel_G002847	1308	212	3	-6.09169	2.56037e-50	Down	7.91426e-51	NA	NA	NA	NA	NA
Aradu.LSL3G	1620	543.26	149.26	-1.81255	2.65958e-50	Down	8.22348e-51	GO:0016021//integral component of membrane	GO:0016705//oxidoreductase activity, acting on paired donors, with incorporation or reduction of molecular oxygen;GO:0020037//heme binding;GO:0005506//iron ion binding;GO:0004497//monooxygenase activity	GO:0055114//oxidation-reduction process	K15398//fatty acid omega-hydroxylase [EC:1.14.-.-]	gi|571465209|ref|XP_006583288.1|//PREDICTED: cytochrome P450 86A8-like [Glycine max]
Aradu.599LW	1446	964.45	397.27	-1.22832	3.22244e-50	Down	9.98249e-51	GO:0005634//nucleus	GO:0004402//histone acetyltransferase activity;GO:0008270//zinc ion binding;GO:0003712//transcription cofactor activity	GO:0006355//regulation of transcription, DNA-templated;GO:0016573//histone acetylation	K00517	gi|502176326|ref|XP_004515848.1|//PREDICTED: BTB/POZ and TAZ domain-containing protein 2-like [Cicer arietinum]
Araip.P7WV8	1490	997.93	419.86	-1.19776	6.07272e-50	Down	1.88706e-50	GO:0030529//intracellular ribonucleoprotein complex;GO:0019013//viral nucleocapsid	GO:0000166//nucleotide binding;GO:0003676//nucleic acid binding	NA	K11294//nucleolin	gi|356533254|ref|XP_003535181.1|//PREDICTED: 29 kDa ribonucleoprotein A, chloroplastic [Glycine max]
Araip.SIG45	4226	332.45	49.95	-2.68331	6.68489e-50	Down	2.07858e-50	NA	NA	NA	NA	gi|947094140|gb|KRH42725.1|//hypothetical protein GLYMA_08G107400 [Glycine max];gi|947094143|gb|KRH42728.1|//hypothetical protein GLYMA_08G107400 [Glycine max]
Aradu.R8PMF	605	262.99	0	-8.9876	8.06895e-50	Down	2.51049e-50	NA	GO:0003677//DNA binding	NA	K09422//myb proto-oncogene protein, plant	gi|571494328|ref|XP_006592819.1|//PREDICTED: MYB-like transcription factor ETC1 [Glycine max]
Aradu.6M14N	1805	266.84	25.11	-3.35837	1.16286e-49	Down	3.62921e-50	GO:0043231//intracellular membrane-bounded organelle	GO:0080043//quercetin 3-O-glucosyltransferase activity;GO:0080044//quercetin 7-O-glucosyltransferase activity	GO:0009813//flavonoid biosynthetic process;GO:0052696//flavonoid glucuronidation	K13691//pathogen-inducible salicylic acid glucosyltransferase [EC:2.4.1.-]	gi|357507925|ref|XP_003624251.1|//UDP-glucosyltransferase family protein [Medicago truncatula]
Araip.HWV62	1620	447.78	102.54	-2.07534	1.20806e-49	Down	3.77145e-50	GO:0016021//integral component of membrane	GO:0016705//oxidoreductase activity, acting on paired donors, with incorporation or reduction of molecular oxygen;GO:0020037//heme binding;GO:0005506//iron ion binding;GO:0004497//monooxygenase activity	GO:0055114//oxidation-reduction process	K15398//fatty acid omega-hydroxylase [EC:1.14.-.-]	gi|571465209|ref|XP_006583288.1|//PREDICTED: cytochrome P450 86A8-like [Glycine max]
Aradu.R479P	1345	403.04	81.39	-2.25673	1.28276e-49	Down	4.00713e-50	GO:0005737//cytoplasm	GO:0051741//2-methyl-6-phytyl-1,4-benzoquinone methyltransferase activity	GO:0010189//vitamin E biosynthetic process;GO:0032259//methylation	K05928//tocopherol O-methyltransferase [EC:2.1.1.95]	gi|359807465|ref|NP_001240883.1|//tocopherol O-methyltransferase, chloroplastic-like [Glycine max];gi|965604058|dbj|BAT91235.1|//hypothetical protein VIGAN_06254800 [Vigna angularis var. angularis]
BGI_novel_G002587	475	767	278	-1.41287	1.38045e-49	Down	4.31627e-50	NA	NA	GO:0006351//transcription, DNA-templated	K09286//EREBP-like factor	gi|255564667|ref|XP_002523328.1|//PREDICTED: ethylene-responsive transcription factor ERF023 [Ricinus communis]
BGI_novel_G001806	1982	894.11	356.25	-1.27629	1.85027e-49	Down	5.7942e-50	NA	GO:0004190//aspartic-type endopeptidase activity	GO:0006508//proteolysis;GO:0030163//protein catabolic process	K00924;K02882//large subunit ribosomal protein L18Ae;K01381//saccharopepsin [EC:3.4.23.25]	gi|356498306|ref|XP_003517994.1|//PREDICTED: protein ASPARTIC PROTEASE IN GUARD CELL 1-like [Glycine max]
Aradu.53538	1235	285.96	32.84	-3.07102	3.53803e-49	Down	1.11204e-49	GO:0010287//plastoglobule;GO:0009535//chloroplast thylakoid membrane;GO:0016021//integral component of membrane;GO:0009941//chloroplast envelope;GO:0009522//photosystem I	GO:0031409//pigment binding;GO:0046872//metal ion binding;GO:0005198//structural molecule activity;GO:0016168//chlorophyll binding	GO:0009768//photosynthesis, light harvesting in photosystem I;GO:0009416//response to light stimulus;GO:0018298//protein-chromophore linkage	K08914//light-harvesting complex II chlorophyll a/b binding protein 3	gi|225461315|ref|XP_002284493.1|//PREDICTED: chlorophyll a-b binding protein 13, chloroplastic [Vitis vinifera]
Araip.NPF88	804	412.59	87	-2.19435	4.30728e-49	Down	1.35756e-49	GO:0009654//photosystem II oxygen evolving complex	NA	GO:0015979//photosynthesis	K08903//photosystem II 13kDa protein	gi|388491040|gb|AFK33586.1|//unknown [Lotus japonicus]
Araip.24S3M	1059	333.44	52.92	-2.60427	1.67454e-48	Down	5.34556e-49	NA	GO:0004014//adenosylmethionine decarboxylase activity;GO:0008792//arginine decarboxylase activity	GO:0006597//spermine biosynthetic process;GO:0006557//S-adenosylmethioninamine biosynthetic process;GO:0008295//spermidine biosynthetic process	K01611//S-adenosylmethionine decarboxylase [EC:4.1.1.50]	gi|734354909|gb|KHN13794.1|//S-adenosylmethionine decarboxylase proenzyme [Glycine soja]
Aradu.YLM4Q	2504	674.78	227.79	-1.51545	1.78601e-48	Down	5.70656e-49	NA	NA	NA	K10523//speckle-type POZ protein	gi|947079593|gb|KRH28382.1|//hypothetical protein GLYMA_11G049800 [Glycine max];gi|571487347|ref|XP_003538794.2|//PREDICTED: BTB/POZ domain-containing protein At5g67385 isoform X2 [Glycine max]
Aradu.L3GA1	1461	886.87	356.78	-1.26242	2.85204e-48	Down	9.14569e-49	NA	GO:0016301//kinase activity;GO:0019887//protein kinase regulator activity	GO:0045859//regulation of protein kinase activity;GO:0043562//cellular response to nitrogen levels;GO:0009744//response to sucrose	K07199//5'-AMP-activated protein kinase, regulatory beta subunit	gi|356501356|ref|XP_003519491.1|//PREDICTED: SNF1-related protein kinase regulatory subunit beta-1 [Glycine max];gi|356554272|ref|XP_003545472.1|//PREDICTED: SNF1-related protein kinase regulatory subunit beta-1 [Glycine max]
Aradu.8QL4Z	1038	252.7	0	-8.93001	2.88776e-48	Down	9.263e-49	NA	NA	NA	K11805//WD repeat-containing protein 68	gi|593799779|ref|XP_007162927.1|//hypothetical protein PHAVU_001G192200g [Phaseolus vulgaris]
Araip.0KF0L	3600	1116.91	505.78	-1.09166	3.12281e-48	Down	1.0026e-48	NA	GO:0003824//catalytic activity	NA	K17508//protein phosphatase PTC7 [EC:3.1.3.16]	gi|17221648|dbj|BAB78478.1|//preproMP73 [Cucurbita maxima];gi|593787756|ref|XP_007156917.1|//hypothetical protein PHAVU_002G028000g [Phaseolus vulgaris]
Araip.X8KYK	1655	493.72	129.26	-1.88215	3.44097e-48	Down	1.10508e-48	NA	NA	NA	K11426//SET and MYND domain-containing protein	gi|571471729|ref|XP_006585390.1|//PREDICTED: uncharacterized protein LOC100791744 [Glycine max]
Aradu.W4XF0	810	428.93	96.98	-2.09372	3.8093e-48	Down	1.22411e-48	NA	NA	NA	NA	gi|502078063|ref|XP_004485829.1|//PREDICTED: protein E6 [Cicer arietinum]
Araip.YA4KW	701	417.83	92.48	-2.12444	8.68782e-48	Down	2.81106e-48	NA	NA	NA	NA	gi|351721956|ref|NP_001237483.1|//uncharacterized protein LOC100306609 precursor [Glycine max]
Aradu.RA9K8	3669	490.94	128.93	-1.87769	8.83792e-48	Down	2.86048e-48	GO:0016021//integral component of membrane	NA	NA	K04512//dishevelled associated activator of morphogenesis;K19984//exocyst complex component 5;K02184//formin 2	gi|955328405|ref|XP_014632872.1|//PREDICTED: formin-like protein 1, partial [Glycine max]
Araip.BNQ5K	1722	970.75	412.34	-1.184	8.95128e-48	Down	2.89803e-48	GO:0005840//ribosome;GO:0009534//chloroplast thylakoid;GO:0009570//chloroplast stroma	NA	GO:0044238//primary metabolic process	NA	gi|356516154|ref|XP_003526761.1|//PREDICTED: ribosome-binding factor PSRP1, chloroplastic [Glycine max]
Araip.6F7K8	588	795.27	302.28	-1.34429	9.95316e-48	Down	3.22623e-48	GO:0005634//nucleus	GO:0046982//protein heterodimerization activity;GO:0043565//sequence-specific DNA binding	GO:0006355//regulation of transcription, DNA-templated	K08065//nuclear transcription Y subunit beta	gi|922357610|ref|XP_003617812.2|//nuclear transcription factor Y protein [Medicago truncatula]
Aradu.L1HGF	1351	667.5	226.51	-1.50793	1.24757e-47	Down	4.04632e-48	GO:0016021//integral component of membrane	GO:0004556//alpha-amylase activity;GO:0005509//calcium ion binding	GO:0005975//carbohydrate metabolic process	K01176//alpha-amylase [EC:3.2.1.1]	gi|357437821|ref|XP_003589186.1|//alpha amylase domain protein [Medicago truncatula]
Aradu.F7D9L	1043	355.79	64.25	-2.41799	1.2747e-47	Down	4.13553e-48	GO:0005777//peroxisome;GO:0005773//vacuole	GO:0004185//serine-type carboxypeptidase activity;GO:0016747//transferase activity, transferring acyl groups other than amino-acyl groups	GO:0051603//proteolysis involved in cellular protein catabolic process;GO:0019748//secondary metabolic process	K16296//serine carboxypeptidase-like clade I [EC:3.4.16.-]	gi|734419973|gb|KHN40479.1|//Serine carboxypeptidase-like 20 [Glycine soja]
Araip.HE4VX	1710	602.2	189.99	-1.61305	2.02845e-47	Down	6.60244e-48	NA	NA	NA	K14431//transcription factor TGA	gi|645218007|ref|XP_008228563.1|//PREDICTED: transcription factor TGA2 isoform X1 [Prunus mume];gi|950939642|ref|XP_014491517.1|//PREDICTED: transcription factor HBP-1b(c38) isoform X1 [Vigna radiata var. radiata];gi|694392932|ref|XP_009371925.1|//PREDICTED: transcription factor HBP-1b(c38)-like isoform X3 [Pyrus x bretschneideri];gi|571488959|ref|XP_006591079.1|//PREDICTED: transcription factor …
BGI_novel_G004196	884	246.99	0	-8.89704	2.13831e-47	Down	6.9662e-48	NA	NA	NA	NA	NA
Aradu.493QN	1690	465.72	117.4	-1.93676	2.90644e-47	Down	9.48541e-48	NA	GO:0005524//ATP binding	NA	NA	gi|567774769|gb|AHC95483.1|//ribulose bisphosphate carboxylase/oxygenase activase 1 [Ziziphus jujuba]
Araip.AW9T2	1287	322.71	51.16	-2.60588	5.02982e-47	Down	1.64686e-47	GO:0010287//plastoglobule;GO:0009535//chloroplast thylakoid membrane;GO:0016021//integral component of membrane;GO:0009941//chloroplast envelope;GO:0009522//photosystem I	GO:0031409//pigment binding;GO:0046872//metal ion binding;GO:0016168//chlorophyll binding	GO:0009768//photosynthesis, light harvesting in photosystem I;GO:0009416//response to light stimulus;GO:0018298//protein-chromophore linkage	K08908//light-harvesting complex I chlorophyll a/b binding protein 2	gi|593331233|ref|XP_007139043.1|//hypothetical protein PHAVU_009G260200g [Phaseolus vulgaris]
Aradu.L9MZU	1348	531.58	152.55	-1.74974	5.46207e-47	Down	1.78996e-47	GO:0010287//plastoglobule;GO:0009535//chloroplast thylakoid membrane;GO:0016021//integral component of membrane;GO:0009941//chloroplast envelope;GO:0009522//photosystem I	GO:0031409//pigment binding;GO:0046872//metal ion binding;GO:0005198//structural molecule activity;GO:0016168//chlorophyll binding	GO:0009768//photosynthesis, light harvesting in photosystem I;GO:0009416//response to light stimulus;GO:0018298//protein-chromophore linkage	K08914//light-harvesting complex II chlorophyll a/b binding protein 3	gi|950945749|ref|XP_014494334.1|//PREDICTED: chlorophyll a-b binding protein 13, chloroplastic [Vigna radiata var. radiata]
Aradu.04VAI	992	703	250	-1.44033	7.05331e-47	Down	2.3155e-47	GO:0009507//chloroplast	GO:0015035//protein disulfide oxidoreductase activity;GO:0016671//oxidoreductase activity, acting on a sulfur group of donors, disulfide as acceptor;GO:0008047//enzyme activator activity	GO:0006662//glycerol ether metabolic process;GO:0000103//sulfate assimilation;GO:0006457//protein folding;GO:0034599//cellular response to oxidative stress;GO:0055114//oxidation-reduction process;GO:0043085//positive regulation of catalytic activity;GO:0045454//cell redox homeostasis	K03671//thioredoxin 1	gi|947101809|gb|KRH50301.1|//hypothetical protein GLYMA_07G213700 [Glycine max];gi|388522901|gb|AFK49512.1|//unknown [Lotus japonicus]
Aradu.YF1F6	2523	883.89	361.15	-1.24	7.91415e-47	Down	2.60192e-47	GO:0009507//chloroplast	GO:0003677//DNA binding;GO:0003700//transcription factor activity, sequence-specific DNA binding;GO:0001053//plastid sigma factor activity	GO:0080005//photosystem stoichiometry adjustment;GO:0006355//regulation of transcription, DNA-templated;GO:0071461//cellular response to redox state;GO:0006352//DNA-templated transcription, initiation	K03086//RNA polymerase primary sigma factor	gi|356543070|ref|XP_003539986.1|//PREDICTED: RNA polymerase sigma factor sigA [Glycine max]
Araip.CQM8B	1135	1065.47	479.16	-1.10164	9.56312e-47	Down	3.1505e-47	GO:0044434//chloroplast part;GO:0005763//mitochondrial small ribosomal subunit;GO:0022627//cytosolic small ribosomal subunit;GO:0009579//thylakoid	GO:0003735//structural constituent of ribosome	GO:0006412//translation	K02988//small subunit ribosomal protein S5	gi|356521382|ref|XP_003529335.1|//PREDICTED: 30S ribosomal protein S5, chloroplastic-like [Glycine max]
BGI_novel_G003161	810	527.36	151.33	-1.74982	1.24247e-46	Down	4.098e-47	NA	NA	NA	NA	gi|593701749|ref|XP_007151284.1|//hypothetical protein PHAVU_004G033400g [Phaseolus vulgaris]
BGI_novel_G000153	3437	197	5	-5.24886	1.29009e-46	Down	4.25757e-47	NA	NA	NA	K11851//ubiquitin carboxyl-terminal hydrolase 30 [EC:3.4.19.12];K00472//prolyl 4-hydroxylase [EC:1.14.11.2];K03247//translation initiation factor 3 subunit H	NA
Aradu.YN681	1404	483.78	128.53	-1.86098	1.46498e-46	Down	4.84322e-47	NA	GO:0016709//oxidoreductase activity, acting on paired donors, with incorporation or reduction of molecular oxygen, NAD(P)H as one donor, and incorporation of one atom of oxygen	GO:0044550//secondary metabolite biosynthetic process	K00480//salicylate hydroxylase [EC:1.14.13.1];K09838//zeaxanthin epoxidase [EC:1.14.15.21]	gi|922408723|ref|XP_013470334.1|//FAD-dependent urate hydroxylase-like protein [Medicago truncatula]
Aradu.UK58V	1167	1024.11	452.97	-1.12562	1.57836e-46	Down	5.22566e-47	GO:0016021//integral component of membrane	NA	NA	NA	gi|734419687|gb|KHN40236.1|//Xylogen-like protein 11 [Glycine soja]
Aradu.P39C1	2827	342.19	60.55	-2.44733	1.74272e-46	Down	5.77487e-47	NA	GO:0047216//inositol 3-alpha-galactosyltransferase activity	GO:0009409//response to cold;GO:0006012//galactose metabolic process	K18819//inositol 3-alpha-galactosyltransferase [EC:2.4.1.123]	gi|802691692|ref|XP_012082953.1|//PREDICTED: galactinol synthase 1 [Jatropha curcas]
Araip.AT5YU	1676	743.97	276.37	-1.37738	2.17955e-46	Down	7.24131e-47	NA	GO:0004170//dUTP diphosphatase activity	GO:0046080//dUTP metabolic process	K01520//dUTP pyrophosphatase [EC:3.6.1.23]	gi|593499575|ref|XP_007141989.1|//hypothetical protein PHAVU_008G243100g [Phaseolus vulgaris]
Araip.BQ8ZI	1708	1158.56	544.1	-1.03912	3.107e-46	Down	1.03436e-46	GO:0009536//plastid	GO:0003755//peptidyl-prolyl cis-trans isomerase activity	GO:0006457//protein folding;GO:0000413//protein peptidyl-prolyl isomerization;GO:0009987//cellular process	K03768//peptidyl-prolyl cis-trans isomerase B (cyclophilin B) [EC:5.2.1.8]	gi|388500332|gb|AFK38232.1|//unknown [Lotus japonicus];gi|950952385|ref|XP_014495925.1|//PREDICTED: peptidyl-prolyl cis-trans isomerase, chloroplastic [Vigna radiata var. radiata]
Araip.EZ6WD	743	418.57	96.64	-2.06351	3.45976e-46	Down	1.15447e-46	GO:0005789//endoplasmic reticulum membrane	GO:0003755//peptidyl-prolyl cis-trans isomerase activity;GO:0005528//FK506 binding	GO:0000413//protein peptidyl-prolyl isomerization;GO:0061077//chaperone-mediated protein folding	K14826//FK506-binding nuclear protein [EC:5.2.1.8]	gi|358248772|ref|NP_001240193.1|//uncharacterized protein LOC100781416 [Glycine max]
Aradu.CNV3Q	1882	798.6	310.65	-1.31092	3.64719e-46	Down	1.21736e-46	NA	NA	NA	K10406//kinesin family member C2/C3	gi|734375878|gb|KHN21116.1|//hypothetical protein glysoja_006595 [Glycine soja]
Aradu.JF3DE	807	864.33	351.81	-1.24552	3.87207e-46	Down	1.29354e-46	NA	GO:0016829//lyase activity	NA	K01669//deoxyribodipyrimidine photo-lyase [EC:4.1.99.3]	gi|502117786|ref|XP_004495945.1|//PREDICTED: blue-light photoreceptor PHR2 [Cicer arietinum]
Aradu.T3Z7L	492	669	233	-1.47041	4.81057e-46	Down	1.61263e-46	NA	NA	NA	NA	gi|922357440|ref|XP_003617395.2|//hypothetical protein MTR_5g091100, partial [Medicago truncatula]
Araip.C1BEJ	1070	196	2	-6.56344	5.24143e-46	Down	1.75808e-46	NA	NA	NA	NA	NA
Araip.S13N3	935	194.7	5.19	-5.17811	5.6228e-46	Down	1.88653e-46	NA	NA	NA	NA	gi|71040661|gb|AAZ20279.1|//lea protein 2 [Arachis hypogaea]
BGI_novel_G000400	851	326	55	-2.5161	9.77024e-46	Down	3.29595e-46	NA	NA	NA	K02184//formin 2	gi|21322711|emb|CAD22154.1|//pherophorin-dz1 protein [Volvox carteri f. nagariensis]
Araip.X496W	1455	1082.11	495.4	-1.07591	9.93517e-46	Down	3.35255e-46	GO:0005634//nucleus	GO:0003677//DNA binding;GO:0003676//nucleic acid binding	GO:0050794//regulation of cellular process;GO:0019222//regulation of metabolic process;GO:0006355//regulation of transcription, DNA-templated;GO:0050896//response to stimulus;GO:0006351//transcription, DNA-templated	K08869//aarF domain-containing kinase;K17613//calcineurin-binding protein cabin-1	gi|950980888|ref|XP_014502167.1|//PREDICTED: uncharacterized protein LOC106762661 [Vigna radiata var. radiata]
Araip.HWH2I	1607	380.8	79.82	-2.20294	1.18781e-45	Down	4.01163e-46	GO:0016021//integral component of membrane	GO:0052887//7,9,9'-tricis-neurosporene:quinone oxidoreductase activity;GO:0052886//9,9'-dicis-carotene:quinone oxidoreductase activity;GO:0016788//hydrolase activity, acting on ester bonds	GO:0052889//9,9'-di-cis-zeta-carotene desaturation to 7,9,7',9'-tetra-cis-lycopene;GO:0055114//oxidation-reduction process	K21026//acetylajmaline esterase [EC:3.1.1.80];K01188//beta-glucosidase [EC:3.2.1.21];K00679//phospholipid:diacylglycerol acyltransferase [EC:2.3.1.158];K10960//geranylgeranyl diphosphate/geranylgeranyl-bacteriochlorophyllide a reductase [EC:1.3.1.83 1.3.1.111]	gi|950925656|ref|XP_014493696.1|//PREDICTED: GDSL esterase/lipase At5g33370-like [Vigna radiata var. radiata]
Aradu.5H0S7	2541	828.35	331.78	-1.26875	1.54544e-45	Down	5.22689e-46	GO:0016021//integral component of membrane;GO:0005886//plasma membrane	GO:0005524//ATP binding;GO:0042626//ATPase activity, coupled to transmembrane movement of substances	GO:0055085//transmembrane transport	K05681//ATP-binding cassette, subfamily G (WHITE), member 2	gi|734432432|gb|KHN46331.1|//ABC transporter G family member 9 [Glycine soja];gi|571498847|ref|XP_003541547.2|//PREDICTED: ABC transporter G family member 9-like [Glycine max]
Aradu.75JKD	2034	763.53	293.05	-1.33027	3.49773e-45	Down	1.18905e-45	NA	NA	NA	NA	gi|356499153|ref|XP_003518407.1|//PREDICTED: uncharacterized protein LOC100775399 isoform X1 [Glycine max]
Araip.Z24SH	827	225.11	16.92	-3.68256	3.55412e-45	Down	1.20856e-45	GO:0005634//nucleus;GO:0005737//cytoplasm	GO:0010427//abscisic acid binding;GO:0004864//protein phosphatase inhibitor activity;GO:0004872//receptor activity	GO:0080163//regulation of protein serine/threonine phosphatase activity;GO:0009738//abscisic acid-activated signaling pathway;GO:0006952//defense response;GO:0043086//negative regulation of catalytic activity;GO:0009607//response to biotic stimulus	NA	gi|169786740|gb|ACA79908.1|//Ara h 8 allergen isoform 3 [Arachis hypogaea]
BGI_novel_G004769	5927	231.06	18.99	-3.55369	3.73336e-45	Down	1.27023e-45	NA	NA	NA	NA	NA
Araip.ND08G	2071	352.77	68.29	-2.31771	5.19749e-45	Down	1.77389e-45	GO:0016021//integral component of membrane	GO:0016747//transferase activity, transferring acyl groups other than amino-acyl groups	GO:0006633//fatty acid biosynthetic process	K15397//3-ketoacyl-CoA synthase [EC:2.3.1.199]	gi|357472603|ref|XP_003606586.1|//3-ketoacyl-CoA synthase-like protein [Medicago truncatula]
BGI_novel_G003200	1445	342	63.48	-2.37835	5.38849e-45	Down	1.84064e-45	NA	GO:0016702//oxidoreductase activity, acting on single donors with incorporation of molecular oxygen, incorporation of two atoms of oxygen	GO:0018171//peptidyl-cysteine oxidation;GO:0070483//detection of hypoxia;GO:0009061//anaerobic respiration	K10712//cysteamine dioxygenase [EC:1.13.11.19]	gi|502091934|ref|XP_004489672.1|//PREDICTED: plant cysteine oxidase 2-like [Cicer arietinum]
Araip.6WY95	2984	829.35	334.85	-1.2572	5.74412e-45	Down	1.96378e-45	NA	NA	NA	K19090//CRISPR-associated protein Cas5t;K19589//release factor glutamine methyltransferase [EC:2.1.1.297]	gi|502109357|ref|XP_004493626.1|//PREDICTED: pentatricopeptide repeat-containing protein At2g22410, mitochondrial-like [Cicer arietinum]
Aradu.B74ZD	1457	449.04	115	-1.91394	6.092e-45	Down	2.0833e-45	NA	NA	NA	NA	gi|920689722|gb|KOM33705.1|//hypothetical protein LR48_Vigan01g326100 [Vigna angularis]
Araip.26FXN	2400	295.71	43.94	-2.69931	7.63371e-45	Down	2.6142e-45	NA	GO:0004674//protein serine/threonine kinase activity;GO:0005524//ATP binding	GO:0006468//protein phosphorylation	K04733//interleukin-1 receptor-associated kinase 4 [EC:2.7.11.1]	gi|734409821|gb|KHN35345.1|//Serine/threonine-protein kinase [Glycine soja];gi|357512441|ref|XP_003626509.1|//receptor kinase-like protein [Medicago truncatula]
Aradu.03X4Q	1128	402.75	92.79	-2.06658	1.38268e-44	Down	4.75238e-45	GO:0045261//proton-transporting ATP synthase complex, catalytic core F(1)	GO:0046933//proton-transporting ATP synthase activity, rotational mechanism;GO:0046961//proton-transporting ATPase activity, rotational mechanism	GO:0015986//ATP synthesis coupled proton transport	K02115//F-type H+-transporting ATPase subunit gamma	gi|965600282|dbj|BAT87460.1|//hypothetical protein VIGAN_05082800 [Vigna angularis var. angularis]
Aradu.WZF00	1730	228	0	-8.78162	1.80471e-44	Down	6.21511e-45	NA	GO:0003677//DNA binding	NA	K09422//myb proto-oncogene protein, plant	gi|954050154|gb|ALP43797.1|//transcription factor MYB10, partial [Vaccinium corymbosum];gi|702246299|ref|XP_010054687.1|//PREDICTED: transcription repressor MYB5-like [Eucalyptus grandis]
Aradu.T3S5X	1663	544.39	167.21	-1.65171	1.8649e-44	Down	6.42419e-45	NA	GO:0005488//binding	GO:0006366//transcription from RNA polymerase II promoter	K16189//phytochrome-interacting factor 4;K04733//interleukin-1 receptor-associated kinase 4 [EC:2.7.11.1];K11253//histone H3;K12126//phytochrome-interacting factor 3	gi|734395850|gb|KHN29208.1|//Transcription factor bHLH130 [Glycine soja]
Araip.2550Y	3614	1065.06	491.58	-1.06417	2.90061e-44	Down	1.00172e-44	NA	NA	NA	K14409//protein SMG7	gi|1000983716|ref|XP_015570819.1|//PREDICTED: protein SMG7L [Ricinus communis];gi|947061635|gb|KRH10896.1|//hypothetical protein GLYMA_15G075400 [Glycine max]
Araip.2NV9I	1659	576.52	185.86	-1.58189	3.00516e-44	Down	1.0384e-44	GO:0009507//chloroplast	GO:0005524//ATP binding;GO:0016851//magnesium chelatase activity	GO:0015979//photosynthesis;GO:0015995//chlorophyll biosynthetic process	K03405//magnesium chelatase subunit I [EC:6.6.1.1]	gi|951045504|ref|XP_014518935.1|//PREDICTED: magnesium-chelatase subunit ChlI, chloroplastic [Vigna radiata var. radiata]
Aradu.7Z3SQ	1564	225.4	18.33	-3.56894	3.15333e-44	Down	1.09082e-44	GO:0009570//chloroplast stroma	GO:0005524//ATP binding;GO:0004639//phosphoribosylaminoimidazolesuccinocarboxamide synthase activity;GO:0004638//phosphoribosylaminoimidazole carboxylase activity	GO:0009733//response to auxin;GO:0046084//adenine biosynthetic process;GO:0006189//'de novo' IMP biosynthetic process	K01923//phosphoribosylaminoimidazole-succinocarboxamide synthase [EC:6.3.2.6]	gi|502144710|ref|XP_004505724.1|//PREDICTED: phosphoribosylaminoimidazole-succinocarboxamide synthase, chloroplastic [Cicer arietinum]
Araip.MX0X9	1752	590.55	194.13	-1.55377	3.68269e-44	Down	1.27535e-44	GO:0009538//photosystem I reaction center	NA	GO:0015979//photosynthesis	K02695//photosystem I subunit VI	gi|115187527|gb|ABI84258.1|//photosystem I psaH protein [Arachis hypogaea]
Araip.M48BY	1924	325.23	57.91	-2.43831	4.4086e-44	Down	1.52929e-44	NA	GO:0047216//inositol 3-alpha-galactosyltransferase activity	GO:0009409//response to cold;GO:0006012//galactose metabolic process	K18819//inositol 3-alpha-galactosyltransferase [EC:2.4.1.123]	gi|802691692|ref|XP_012082953.1|//PREDICTED: galactinol synthase 1 [Jatropha curcas]
Aradu.RAS9Y	2537	1162.51	558.7	-1.00583	4.72482e-44	Down	1.63944e-44	GO:0016020//membrane	GO:0000166//nucleotide binding;GO:0016301//kinase activity	GO:0016310//phosphorylation	K04733//interleukin-1 receptor-associated kinase 4 [EC:2.7.11.1]	gi|922353677|ref|XP_013452655.1|//LRR receptor-like kinase family protein [Medicago truncatula]
BGI_novel_G002788	1533	666.7	239.04	-1.42852	5.13173e-44	Down	1.78212e-44	NA	NA	NA	K03006//DNA-directed RNA polymerase II subunit RPB1 [EC:2.7.7.6]	gi|734352529|gb|KHN13166.1|//Repetitive proline-rich cell wall protein 2 [Glycine soja]
Aradu.7X826	459	966.59	427.71	-1.125	5.69502e-44	Down	1.98048e-44	GO:0016020//membrane;GO:0044464//cell part	NA	NA	K03116//sec-independent protein translocase protein TatA	gi|566199300|ref|XP_002319073.2|//thylakoid assembly family protein [Populus trichocarpa]
Araip.25YZE	2596	899.29	384.19	-1.1757	6.64568e-44	Down	2.31428e-44	NA	NA	NA	K20478//golgin subfamily B member 1	gi|955363930|ref|XP_014622493.1|//PREDICTED: LOW QUALITY PROTEIN: myosin-4-like [Glycine max]
Araip.SMQ66	877	665.14	239	-1.42538	8.90288e-44	Down	3.10289e-44	NA	NA	NA	NA	gi|356516071|ref|XP_003526720.1|//PREDICTED: uncharacterized protein At4g00950-like [Glycine max]
Aradu.PI6AW	1804	940	412	-1.13875	1.28686e-43	Down	4.4925e-44	GO:0005794//Golgi apparatus	GO:0016787//hydrolase activity	NA	K01054//acylglycerol lipase [EC:3.1.1.23]	gi|502142533|ref|XP_004505004.1|//PREDICTED: caffeoylshikimate esterase [Cicer arietinum]
Araip.I85WR	1659	805.11	325.92	-1.2534	1.68261e-43	Down	5.88706e-44	GO:0005634//nucleus;GO:0031977//thylakoid lumen;GO:0009534//chloroplast thylakoid	GO:0032440//2-alkenal reductase [NAD(P)] activity;GO:0004252//serine-type endopeptidase activity	GO:0010206//photosystem II repair;GO:0006508//proteolysis;GO:0009735//response to cytokinin;GO:0055114//oxidation-reduction process	K14810//ATP-dependent RNA helicase DDX56/DBP9 [EC:3.6.4.13];K08669//HtrA serine peptidase 2 [EC:3.4.21.108]	gi|920716742|gb|KOM56830.1|//hypothetical protein LR48_Vigan10g272200 [Vigna angularis];gi|502090590|ref|XP_004489277.1|//PREDICTED: protease Do-like 1, chloroplastic [Cicer arietinum];gi|659117737|ref|XP_008458762.1|//PREDICTED: protease Do-like 1, chloroplastic isoform X2 [Cucumis melo]
Aradu.JK51Z	818	257.02	30.98	-3.0012	1.90182e-43	Down	6.65951e-44	NA	NA	NA	K09422//myb proto-oncogene protein, plant	gi|356514386|ref|XP_003525887.1|//PREDICTED: transcription factor MYB114-like [Glycine max]
Araip.UC596	1747	183.74	2	-6.47025	2.20137e-43	Down	7.71056e-44	GO:0016020//membrane	GO:0015238//drug transmembrane transporter activity	GO:0006855//drug transmembrane transport	K03327//multidrug resistance protein, MATE family	gi|951068126|ref|XP_014524557.1|//PREDICTED: protein DETOXIFICATION 29 [Vigna radiata var. radiata]
Aradu.N6FMH	2866	569.07	184.71	-1.57208	2.55621e-43	Down	8.97561e-44	NA	NA	NA	K00430//peroxidase [EC:1.11.1.7]	gi|734364026|gb|KHN17009.1|//Trihelix transcription factor GT-2 [Glycine soja];gi|734432772|gb|KHN46418.1|//Trihelix transcription factor GT-2 [Glycine soja]
Aradu.CS6EY	1511	1006.55	457.74	-1.08555	3.01298e-43	Down	1.0594e-43	GO:0016021//integral component of membrane	GO:0008233//peptidase activity	GO:0006508//proteolysis	K01883//cysteinyl-tRNA synthetase [EC:6.1.1.16]	gi|734424378|gb|KHN42606.1|//hypothetical protein glysoja_018849 [Glycine soja]
Araip.AC7TH	2647	626.78	218.35	-1.47005	3.17108e-43	Down	1.1156e-43	GO:0009506//plasmodesma;GO:0016021//integral component of membrane;GO:0005886//plasma membrane	GO:0005524//ATP binding;GO:0042626//ATPase activity, coupled to transmembrane movement of substances;GO:0016887//ATPase activity	GO:0080051//cutin transport;GO:0055085//transmembrane transport;GO:0009651//response to salt stress;GO:0080172//petal epidermis patterning	K05681//ATP-binding cassette, subfamily G (WHITE), member 2	gi|502144282|ref|XP_004505642.1|//PREDICTED: ABC transporter G family member 15-like [Cicer arietinum]
Aradu.C8NLV	3423	1097.94	519.42	-1.02856	3.37884e-43	Down	1.18934e-43	NA	NA	NA	K14409//protein SMG7	gi|947061635|gb|KRH10896.1|//hypothetical protein GLYMA_15G075400 [Glycine max]
Aradu.F64Z1	1305	604.52	205.62	-1.50454	3.7398e-43	Down	1.3182e-43	GO:0005576//extracellular region	GO:0008061//chitin binding;GO:0004568//chitinase activity	GO:0006032//chitin catabolic process	K01183//chitinase [EC:3.2.1.14]	gi|694354623|ref|XP_009358493.1|//PREDICTED: chitotriosidase-1-like [Pyrus x bretschneideri]
Aradu.24LGE	1816	208.15	14	-3.84286	4.16205e-43	Down	1.46904e-43	NA	GO:0016301//kinase activity	GO:0016310//phosphorylation	NA	gi|571514525|ref|XP_003545866.2|//PREDICTED: SNF1-related protein kinase regulatory subunit gamma-like PV42a [Glycine max]
BGI_novel_G002790	1467	290.4	45.2	-2.63238	6.16655e-43	Down	2.18547e-43	NA	NA	NA	K03006//DNA-directed RNA polymerase II subunit RPB1 [EC:2.7.7.6];K02184//formin 2	gi|21373|emb|CAA44939.1|//nodulin [Sesbania rostrata]
Aradu.L924G	1630	371.36	81.61	-2.13473	6.59415e-43	Down	2.33891e-43	GO:0016021//integral component of membrane;GO:0005886//plasma membrane	GO:0022857//transmembrane transporter activity	GO:0006810//transport;GO:0055085//transmembrane transport	K07874//Ras-related protein Rab-1A;K00801//farnesyl-diphosphate farnesyltransferase [EC:2.5.1.21]	gi|356535430|ref|XP_003536248.1|//PREDICTED: WAT1-related protein At5g07050 isoform X1 [Glycine max]
Araip.AM90T	1325	759.23	299.86	-1.28898	7.05911e-43	Down	2.50724e-43	NA	GO:0008270//zinc ion binding;GO:0016491//oxidoreductase activity	GO:0055114//oxidation-reduction process	K07119//uncharacterized protein;K08070//2-alkenal reductase [EC:1.3.1.74]	gi|255648265|gb|ACU24585.1|//unknown [Glycine max]
Araip.0B2S6	1077	876.58	374.31	-1.17638	7.10016e-43	Down	2.5225e-43	GO:0016020//membrane	GO:0061630//ubiquitin protein ligase activity;GO:0046872//metal ion binding	GO:0043161//proteasome-mediated ubiquitin-dependent protein catabolic process;GO:0016567//protein ubiquitination	K19041//E3 ubiquitin-protein ligase RNF38/44 [EC:2.3.2.27];K10664//E3 ubiquitin-protein ligase ATL6/9/15/31/42/55 [EC:2.3.2.27]	gi|947110955|gb|KRH59281.1|//hypothetical protein GLYMA_05G175400 [Glycine max]
BGI_novel_G006950	1116	1119	536	-1.01064	8.66871e-43	Down	3.08896e-43	NA	NA	NA	K08360//cytochrome b-561 [EC:1.16.5.1]	gi|802769178|ref|XP_012090284.1|//PREDICTED: uncharacterized protein LOC105648491 [Jatropha curcas]
Araip.FI1A9	348	606	208	-1.49147	1.00844e-42	Down	3.60024e-43	NA	NA	NA	NA	gi|357492887|ref|XP_003616732.1|//early response-like dehydration-protein [Medicago truncatula]
Aradu.X9GQ3	967	1040.88	483.49	-1.05498	1.03274e-42	Down	3.68897e-43	GO:0016021//integral component of membrane	NA	NA	K11000//callose synthase [EC:2.4.1.-]	gi|358249156|ref|NP_001240002.1|//uncharacterized protein LOC100820292 [Glycine max]
BGI_novel_G002901	871	179.89	2.15	-6.33537	1.05995e-42	Down	3.7882e-43	GO:0005759//mitochondrial matrix	NA	NA	K15414//complement component 1 Q subcomponent-binding protein, mitochondrial	gi|356553032|ref|XP_003544862.1|//PREDICTED: mitochondrial acidic protein mam33-like [Glycine max]
Aradu.X2DEV	2035	499	148.07	-1.70149	1.41361e-42	Down	5.05896e-43	NA	GO:0016788//hydrolase activity, acting on ester bonds	GO:0016042//lipid catabolic process;GO:0006629//lipid metabolic process	K01052//lysosomal acid lipase/cholesteryl ester hydrolase [EC:3.1.1.13]	gi|356558723|ref|XP_003547652.1|//PREDICTED: triacylglycerol lipase 2-like [Glycine max];gi|324329843|gb|ADY38374.1|//triacylglycerol lipase 2 [Arachis hypogaea]
Araip.0R69M	3157	786.93	318.63	-1.25309	1.53125e-42	Down	5.48441e-43	GO:0005655//nucleolar ribonuclease P complex	GO:0004526//ribonuclease P activity	GO:0090502//RNA phosphodiester bond hydrolysis, endonucleolytic	K10352//myosin heavy chain	gi|734381773|gb|KHN23360.1|//hypothetical protein glysoja_015662 [Glycine soja]
Aradu.P54FB	1135	368.27	81.17	-2.13048	1.836e-42	Down	6.59009e-43	NA	GO:0016491//oxidoreductase activity	GO:0055114//oxidation-reduction process	K00059//3-oxoacyl-[acyl-carrier protein] reductase [EC:1.1.1.100]	gi|388502942|gb|AFK39537.1|//unknown [Lotus japonicus]
Araip.HG981	911	214.96	0	-8.69666	1.98729e-42	Down	7.14077e-43	NA	NA	NA	NA	NA
Aradu.M0QVM	1047	509.86	155.02	-1.66638	2.9951e-42	Down	1.07938e-42	GO:0016020//membrane;GO:0005794//Golgi apparatus	GO:0016757//transferase activity, transferring glycosyl groups	GO:0000271//polysaccharide biosynthetic process	K20893//probable galacturonosyltransferase-like 1 [EC:2.4.1.-]	gi|920701874|gb|KOM45099.1|//hypothetical protein LR48_Vigan06g040500 [Vigna angularis]
Araip.I8FLU	1877	920.41	406.99	-1.12602	5.21187e-42	Down	1.89183e-42	GO:0016021//integral component of membrane	NA	NA	K04733//interleukin-1 receptor-associated kinase 4 [EC:2.7.11.1];K13473//chitin elicitor-binding protein	gi|950964305|ref|XP_014498530.1|//PREDICTED: lysM domain-containing GPI-anchored protein 1 [Vigna radiata var. radiata]
Araip.RE86H	1698	669.36	248.52	-1.37815	6.14225e-42	Down	2.2325e-42	GO:0016020//membrane	GO:0016787//hydrolase activity	NA	NA	gi|947084552|gb|KRH33273.1|//hypothetical protein GLYMA_10G111700 [Glycine max]
Araip.HV00F	2529	719.11	278.92	-1.31509	6.21271e-42	Down	2.25871e-42	GO:0009507//chloroplast	GO:0003677//DNA binding;GO:0003700//transcription factor activity, sequence-specific DNA binding;GO:0001053//plastid sigma factor activity	GO:0080005//photosystem stoichiometry adjustment;GO:0006355//regulation of transcription, DNA-templated;GO:0071461//cellular response to redox state;GO:0006352//DNA-templated transcription, initiation	K03086//RNA polymerase primary sigma factor	gi|356543070|ref|XP_003539986.1|//PREDICTED: RNA polymerase sigma factor sigA [Glycine max]
Aradu.FIX8M	3049	594.15	203.89	-1.49177	6.21469e-42	Down	2.26003e-42	NA	GO:0005524//ATP binding	NA	K10406//kinesin family member C2/C3;K10400//kinesin family member 15	gi|922396465|ref|XP_003592260.2|//ATP-binding protein, putative [Medicago truncatula]
Araip.7QQ27	1029	757.11	302.86	-1.27058	7.43275e-42	Down	2.708e-42	GO:0016021//integral component of membrane	GO:0051119//sugar transmembrane transporter activity	GO:0008643//carbohydrate transport;GO:0034219//carbohydrate transmembrane transport	K15382//solute carrier family 50 (sugar transporter)	gi|356516019|ref|XP_003526694.1|//PREDICTED: bidirectional sugar transporter SWEET3-like [Glycine max]
Araip.1E680	576	766.72	309.15	-1.25913	8.56549e-42	Down	3.12483e-42	NA	GO:0004857//enzyme inhibitor activity	GO:0043086//negative regulation of catalytic activity	K01051//pectinesterase [EC:3.1.1.11]	gi|388500440|gb|AFK38286.1|//unknown [Lotus japonicus]
Aradu.QH3G4	1248	722.2	281.62	-1.30738	9.68243e-42	Down	3.53604e-42	NA	NA	NA	NA	gi|571543212|ref|XP_006602047.1|//PREDICTED: uncharacterized protein LOC100807863 isoform X1 [Glycine max]
Aradu.K285D	948	444.43	121.36	-1.8214	1.01445e-41	Down	3.70576e-42	GO:0005789//endoplasmic reticulum membrane	GO:0003755//peptidyl-prolyl cis-trans isomerase activity;GO:0005528//FK506 binding	GO:0000413//protein peptidyl-prolyl isomerization;GO:0061077//chaperone-mediated protein folding	K14826//FK506-binding nuclear protein [EC:5.2.1.8]	gi|358248772|ref|NP_001240193.1|//uncharacterized protein LOC100781416 [Glycine max]
Araip.N0AK4	2335	868.58	374.76	-1.16142	1.12322e-41	Down	4.10851e-42	GO:0009536//plastid	NA	NA	NA	gi|356547937|ref|XP_003542361.1|//PREDICTED: uncharacterized protein LOC100798363 [Glycine max]
Aradu.5K9HV	1228	1065.68	505.83	-1.02378	1.13009e-41	Down	4.13582e-42	GO:0016021//integral component of membrane	GO:0042284//sphingolipid delta-4 desaturase activity	GO:0030148//sphingolipid biosynthetic process;GO:0055114//oxidation-reduction process	K04712//sphingolipid Delta-4 desaturase [EC:1.14.-.-]	gi|502077808|ref|XP_004485750.1|//PREDICTED: sphingolipid delta(4)-desaturase DES1-like [Cicer arietinum]
Araip.TN7YM	513	289	47	-2.56907	1.17557e-41	Down	4.30453e-42	NA	NA	NA	NA	NA
Aradu.690FP	4241	1010.22	468.9	-1.05605	1.42951e-41	Down	5.24814e-42	NA	GO:0016161//beta-amylase activity	GO:0000272//polysaccharide catabolic process	K01177//beta-amylase [EC:3.2.1.2]	gi|356511157|ref|XP_003524296.1|//PREDICTED: beta-amylase 3, chloroplastic [Glycine max];gi|920688521|gb|KOM32504.1|//hypothetical protein LR48_Vigan01g206000 [Vigna angularis]
Araip.S9EHS	924	192.56	10.91	-4.09032	1.55918e-41	Down	5.73173e-42	GO:0009505//plant-type cell wall;GO:0005576//extracellular region;GO:0016021//integral component of membrane	GO:0020037//heme binding;GO:0046872//metal ion binding;GO:0004601//peroxidase activity	GO:0006979//response to oxidative stress;GO:0009664//plant-type cell wall organization;GO:0098869//cellular oxidant detoxification;GO:0042744//hydrogen peroxide catabolic process;GO:0055114//oxidation-reduction process	K00430//peroxidase [EC:1.11.1.7]	gi|734310099|gb|KHM99800.1|//Peroxidase 47 [Glycine soja]
Aradu.RD1DJ	2090	186.08	1	-7.48851	1.95526e-41	Down	7.19717e-42	GO:0012505//endomembrane system;GO:0005622//intracellular	GO:0017137//Rab GTPase binding;GO:0005096//GTPase activator activity	GO:0006886//intracellular protein transport;GO:0090630//activation of GTPase activity;GO:0031338//regulation of vesicle fusion	K20360//TBC1 domain family member 2	gi|571498628|ref|XP_006594271.1|//PREDICTED: TBC1 domain family member 13-like [Glycine max]
Aradu.GP5WA	1544	1028.5	482.05	-1.04202	2.05216e-41	Down	7.56574e-42	GO:0016021//integral component of membrane;GO:0009706//chloroplast inner membrane	GO:0015088//copper uptake transmembrane transporter activity;GO:0042803//protein homodimerization activity	GO:0045037//protein import into chloroplast stroma;GO:0035434//copper ion transmembrane transport;GO:0006875//cellular metal ion homeostasis	NA	gi|593633867|ref|XP_007143059.1|//hypothetical protein PHAVU_007G040300g [Phaseolus vulgaris]
Araip.JB3H0	1959	1045.63	493.8	-1.03111	2.19998e-41	Down	8.11283e-42	GO:0016021//integral component of membrane	GO:0008395//steroid hydroxylase activity;GO:0050616//secologanin synthase activity;GO:0016705//oxidoreductase activity, acting on paired donors, with incorporation or reduction of molecular oxygen;GO:0020037//heme binding;GO:0005506//iron ion binding	GO:0010268//brassinosteroid homeostasis;GO:0016131//brassinosteroid metabolic process;GO:0055114//oxidation-reduction process	K15639//PHYB activation tagged suppressor 1 [EC:1.14.-.-]	gi|502151631|ref|XP_004508536.1|//PREDICTED: cytochrome P450 734A1 [Cicer arietinum];gi|593783829|ref|XP_007154955.1|//hypothetical protein PHAVU_003G161200g [Phaseolus vulgaris]
Aradu.1V83A	1785	229.11	24	-3.20367	3.11338e-41	Down	1.15232e-41	NA	NA	NA	NA	gi|976925791|gb|KVI09680.1|//Kunitz inhibitor ST1-like protein [Cynara cardunculus var. scolymus]
BGI_novel_G004824	2235	1024.82	480.59	-1.04122	3.18966e-41	Down	1.18116e-41	NA	GO:0016491//oxidoreductase activity	GO:0044710//single-organism metabolic process	K00422//polyphenol oxidase [EC:1.10.3.1]	gi|356566866|ref|XP_003551647.1|//PREDICTED: aureusidin synthase [Glycine max]
Araip.B238U	944	182.56	8	-4.46096	3.32765e-41	Down	1.23258e-41	GO:0005618//cell wall;GO:0000813//ESCRT I complex	GO:0004252//serine-type endopeptidase activity;GO:0032403//protein complex binding	GO:0006508//proteolysis;GO:0043328//protein targeting to vacuole involved in ubiquitin-dependent protein catabolic process via the multivesicular body sorting pathway	K12184//ESCRT-I complex subunit VPS28;K13199//plasminogen activator inhibitor 1 RNA-binding protein	gi|734434338|gb|KHN47366.1|//Subtilisin-like protease [Glycine soja];gi|502142494|ref|XP_004504985.1|//PREDICTED: vacuolar protein sorting-associated protein 28 homolog 1 [Cicer arietinum]
Araip.24JYL	1884	625	225	-1.42266	3.9903e-41	Down	1.47996e-41	GO:0016020//membrane	GO:0000166//nucleotide binding;GO:0004672//protein kinase activity	GO:0016310//phosphorylation	K04733//interleukin-1 receptor-associated kinase 4 [EC:2.7.11.1]	gi|950990782|ref|XP_014504383.1|//PREDICTED: L-type lectin-domain containing receptor kinase IX.1-like [Vigna radiata var. radiata]
Araip.X82QP	947	296.62	51.43	-2.47667	4.70962e-41	Down	1.74992e-41	GO:0016021//integral component of membrane;GO:0005743//mitochondrial inner membrane	NA	GO:0006850//mitochondrial pyruvate transport	NA	gi|388509924|gb|AFK43028.1|//unknown [Lotus japonicus]
Aradu.XQ5N2	2553	555.22	184.65	-1.537	5.43324e-41	Down	2.02246e-41	GO:0009506//plasmodesma;GO:0016021//integral component of membrane;GO:0005886//plasma membrane	GO:0005524//ATP binding;GO:0042626//ATPase activity, coupled to transmembrane movement of substances;GO:0016887//ATPase activity	GO:0080051//cutin transport;GO:0055085//transmembrane transport;GO:0009651//response to salt stress;GO:0080172//petal epidermis patterning	K05681//ATP-binding cassette, subfamily G (WHITE), member 2	gi|502144282|ref|XP_004505642.1|//PREDICTED: ABC transporter G family member 15-like [Cicer arietinum]
Araip.E13W5	1335	958.63	438.11	-1.07841	7.5315e-41	Down	2.80859e-41	NA	GO:0031177//phosphopantetheine binding	GO:0006633//fatty acid biosynthetic process	K03955//NADH dehydrogenase (ubiquinone) 1 alpha/beta subcomplex 1;K00850//6-phosphofructokinase 1 [EC:2.7.1.11]	gi|284808837|gb|ADB94666.1|//acyl carrier protein 5 [Arachis hypogaea]
Aradu.43H0L	2143	883.94	389	-1.13291	8.54589e-41	Down	3.19181e-41	NA	NA	GO:0006351//transcription, DNA-templated	K03086//RNA polymerase primary sigma factor	gi|571481864|ref|XP_006588793.1|//PREDICTED: RNA polymerase sigma factor sigF, chloroplastic-like [Glycine max]
Aradu.WJN5K	1211	170.99	1.89	-6.44811	1.58919e-40	Down	5.96917e-41	NA	GO:0046872//metal ion binding;GO:0051213//dioxygenase activity	GO:0010023//proanthocyanidin biosynthetic process;GO:0007033//vacuole organization;GO:0055114//oxidation-reduction process;GO:0009718//anthocyanin-containing compound biosynthetic process	K05277//leucoanthocyanidin dioxygenase [EC:1.14.11.19]	gi|658306027|gb|AID59207.1|//anthocyanidin synthase [Arachis hypogaea]
Araip.L0DD2	2102	623.85	227.11	-1.40654	2.21546e-40	Down	8.34716e-41	NA	GO:0005524//ATP binding	NA	K10406//kinesin family member C2/C3;K10400//kinesin family member 15	gi|922396465|ref|XP_003592260.2|//ATP-binding protein, putative [Medicago truncatula]
Aradu.RVU0Z	483	374.08	89.01	-2.02004	2.23462e-40	Down	8.42148e-41	NA	NA	NA	K02723//photosystem II PsbY protein	gi|225424556|ref|XP_002285325.1|//PREDICTED: photosystem II core complex proteins psbY, chloroplastic [Vitis vinifera]
Aradu.E6KMV	1072	194	13	-3.84821	2.49178e-40	Down	9.40503e-41	GO:0005737//cytoplasm	GO:0004364//glutathione transferase activity	GO:0006749//glutathione metabolic process;GO:0009407//toxin catabolic process	K00799//glutathione S-transferase [EC:2.5.1.18]	gi|734392741|gb|KHN27768.1|//Putative glutathione S-transferase [Glycine soja]
Araip.CF1GV	3447	708	278.8	-1.29325	2.68048e-40	Down	1.0125e-40	GO:0016021//integral component of membrane	GO:0004674//protein serine/threonine kinase activity;GO:0005524//ATP binding	GO:0006468//protein phosphorylation	K00924;K17422//large subunit ribosomal protein L41;K13420//LRR receptor-like serine/threonine-protein kinase FLS2 [EC:2.7.11.1]	gi|951044784|ref|XP_014518743.1|//PREDICTED: probable LRR receptor-like serine/threonine-protein kinase At4g26540 [Vigna radiata var. radiata]
Aradu.E7VJM	2205	771.59	319.14	-1.22238	3.24299e-40	Down	1.22779e-40	GO:0016021//integral component of membrane;GO:0009941//chloroplast envelope	GO:0051537//2 iron, 2 sulfur cluster binding;GO:0046872//metal ion binding;GO:0010277//chlorophyllide a oxygenase [overall] activity	GO:0055114//oxidation-reduction process	K13071//pheophorbide a oxygenase [EC:1.14.15.17]	gi|593792754|ref|XP_007159416.1|//hypothetical protein PHAVU_002G236600g [Phaseolus vulgaris]
Araip.7XP2T	1231	200.81	0	-8.59842	3.50564e-40	Down	1.32892e-40	GO:0016020//membrane	GO:0046872//metal ion binding	NA	K01931//protein neuralized [EC:2.3.2.27];K15688//E3 ubiquitin-protein ligase MUL1 [EC:2.3.2.27]	gi|502125699|ref|XP_004499030.1|//PREDICTED: uncharacterized protein LOC101496542 isoform X2 [Cicer arietinum]
Aradu.TG3XC	2270	724.96	291	-1.26561	6.46416e-40	Down	2.4629e-40	NA	GO:0004519//endonuclease activity	GO:0000377//RNA splicing, via transesterification reactions with bulged adenosine as nucleophile;GO:0090305//nucleic acid phosphodiester bond hydrolysis	K17964//leucine-rich PPR motif-containing protein, mitochondrial	gi|356577031|ref|XP_003556633.1|//PREDICTED: pentatricopeptide repeat-containing protein At2g15820, chloroplastic-like [Glycine max];gi|734307134|gb|KHM98999.1|//Pentatricopeptide repeat-containing protein [Glycine soja]
BGI_novel_G004595	591	1022.2	486.33	-1.0204	7.80648e-40	Down	2.97735e-40	GO:0005840//ribosome	GO:0003735//structural constituent of ribosome	GO:0006412//translation	K02962//small subunit ribosomal protein S17e	gi|217071510|gb|ACJ84115.1|//unknown [Medicago truncatula]
Araip.CT78Y	1741	593.77	211.85	-1.43559	1.14295e-39	Down	4.37898e-40	GO:0016021//integral component of membrane	GO:0016884//carbon-nitrogen ligase activity, with glutamine as amido-N-donor	NA	K01426//amidase [EC:3.5.1.4]	gi|502140961|ref|XP_004504390.1|//PREDICTED: putative amidase C869.01 [Cicer arietinum]
BGI_novel_G000300	1053	482.32	147.87	-1.65439	1.14306e-39	Down	4.38051e-40	GO:0016020//membrane	GO:0046933//proton-transporting ATP synthase activity, rotational mechanism	GO:0015986//ATP synthesis coupled proton transport	K02113//F-type H+-transporting ATPase subunit delta	gi|823130593|ref|XP_012453807.1|//PREDICTED: ATP synthase subunit delta, chloroplastic [Gossypium raimondii]
Araip.C2X2S	1527	383.1	95.44	-1.95379	1.29262e-39	Down	4.95865e-40	NA	NA	NA	K10278//F-box and leucine-rich repeat protein 12;K06911//uncharacterized protein	gi|502087927|ref|XP_004488684.1|//PREDICTED: F-box/FBD/LRR-repeat protein At3g14710-like [Cicer arietinum];gi|571513898|ref|XP_006596972.1|//PREDICTED: uncharacterized protein LOC100500144 isoform X1 [Glycine max]
Aradu.HYP1B	2470	600.65	216.14	-1.42329	1.2946e-39	Down	4.9675e-40	NA	NA	NA	K19513//protein CLEC16A	gi|947124006|gb|KRH72212.1|//hypothetical protein GLYMA_02G198100 [Glycine max];gi|955308007|ref|XP_014623916.1|//PREDICTED: uncharacterized protein LOC100815334 isoform X1 [Glycine max];gi|955308009|ref|XP_006575290.2|//PREDICTED: uncharacterized protein LOC100815334 isoform X2 [Glycine max]
Aradu.TP3KU	1107	869	385	-1.12323	1.31707e-39	Down	5.05496e-40	NA	NA	NA	K10664//E3 ubiquitin-protein ligase ATL6/9/15/31/42/55 [EC:2.3.2.27]	gi|356535109|ref|XP_003536091.1|//PREDICTED: E3 ubiquitin-protein ligase ATL6 [Glycine max]
Aradu.CXJ5P	1761	537.47	179.55	-1.53053	1.68615e-39	Down	6.48124e-40	NA	GO:0016765//transferase activity, transferring alkyl or aryl (other than methyl) groups	GO:0008299//isoprenoid biosynthetic process;GO:0015979//photosynthesis	K05356//all-trans-nonaprenyl-diphosphate synthase [EC:2.5.1.84 2.5.1.85]	gi|356549586|ref|XP_003543173.1|//PREDICTED: probable solanesyl-diphosphate synthase 3, chloroplastic [Glycine max]
BGI_novel_G000067	1794	738.73	301.76	-1.24038	1.96914e-39	Down	7.57472e-40	GO:0009528//plastid inner membrane;GO:0009507//chloroplast	NA	GO:0006810//transport	NA	gi|966203063|ref|YP_009193223.1|//hypothetical chloroplast RF1 (chloroplast) [Leucaena trichandra]
Aradu.NSJ6C	1420	406.31	107.84	-1.86242	2.05233e-39	Down	7.90265e-40	NA	NA	NA	NA	gi|571433423|ref|XP_006572901.1|//PREDICTED: uncharacterized protein LOC100819752 isoform X3 [Glycine max]
Aradu.UZX8A	834	679.41	265	-1.30702	2.36851e-39	Down	9.1338e-40	GO:0009654//photosystem II oxygen evolving complex	NA	GO:0015979//photosynthesis	K08903//photosystem II 13kDa protein	gi|734438132|gb|KHN48946.1|//Photosystem II reaction center PSB28 protein, chloroplastic [Glycine soja]
Araip.74BQX	1709	576	203	-1.45332	3.2427e-39	Down	1.25363e-39	GO:0016021//integral component of membrane	GO:0004252//serine-type endopeptidase activity;GO:0016787//hydrolase activity	GO:0006508//proteolysis	K03842//beta-1,4-mannosyltransferase [EC:2.4.1.142]	gi|922375524|ref|XP_003601147.2|//inactive rhomboid-like protein [Medicago truncatula]
Aradu.QK6K1	700	371.5	91	-1.97816	4.50927e-39	Down	1.7498e-39	NA	GO:0016787//hydrolase activity	GO:0006950//response to stress	NA	gi|356500401|ref|XP_003519020.1|//PREDICTED: universal stress protein A-like protein [Glycine max]
Araip.X44YM	3354	275	46	-2.52846	4.74898e-39	Down	1.84511e-39	GO:0000408//EKC/KEOPS complex;GO:0005743//mitochondrial inner membrane;GO:0005739//mitochondrion	GO:0004222//metalloendopeptidase activity;GO:0016747//transferase activity, transferring acyl groups other than amino-acyl groups	GO:0006508//proteolysis;GO:0002949//tRNA threonylcarbamoyladenosine modification;GO:0009793//embryo development ending in seed dormancy	K01409//N6-L-threonylcarbamoyladenine synthase [EC:2.3.1.234]	gi|593265352|ref|XP_007134854.1|//hypothetical protein PHAVU_010G081700g [Phaseolus vulgaris]
Aradu.I2E2A	705	777	328	-1.19295	5.09895e-39	Down	1.98305e-39	NA	NA	NA	NA	gi|388508538|gb|AFK42335.1|//unknown [Lotus japonicus]
Aradu.J8XT5	207	204.4	18.5	-3.41453	6.09942e-39	Down	2.37743e-39	NA	NA	NA	NA	gi|947093441|gb|KRH42026.1|//hypothetical protein GLYMA_08G064400 [Glycine max]
Aradu.2SS2B	2926	975.96	460.47	-1.03245	8.09749e-39	Down	3.16092e-39	NA	GO:0003677//DNA binding;GO:0043565//sequence-specific DNA binding;GO:0003700//transcription factor activity, sequence-specific DNA binding	GO:0006355//regulation of transcription, DNA-templated	K18835//WRKY transcription factor 2	gi|734395950|gb|KHN29269.1|//Putative WRKY transcription factor 2 [Glycine soja];gi|734419966|gb|KHN40472.1|//Putative WRKY transcription factor 2 [Glycine soja]
Aradu.91WF3	2611	272	45.17	-2.5389	8.18423e-39	Down	3.19627e-39	GO:0005887//integral component of plasma membrane	GO:0005249//voltage-gated potassium channel activity	GO:0071805//potassium ion transmembrane transport;GO:0042391//regulation of membrane potential	K05391//cyclic nucleotide gated channel, other eukaryote	gi|955353216|ref|XP_014620059.1|//PREDICTED: putative cyclic nucleotide-gated ion channel 15 [Glycine max];gi|947076195|gb|KRH25035.1|//hypothetical protein GLYMA_12G0768002 [Glycine max]
Araip.5A4PK	879	913.63	418.61	-1.07474	8.34201e-39	Down	3.2628e-39	NA	NA	NA	NA	gi|920703322|gb|KOM46547.1|//hypothetical protein LR48_Vigan07g025100 [Vigna angularis]
Aradu.W7NWN	1634	301.11	58.01	-2.32465	8.45447e-39	Down	3.3076e-39	GO:0005737//cytoplasm	GO:0005506//iron ion binding;GO:0050113//inositol oxygenase activity	GO:0019310//inositol catabolic process;GO:0055114//oxidation-reduction process	K00469//inositol oxygenase [EC:1.13.99.1]	gi|357520775|ref|XP_003630676.1|//myo-inositol oxygenase [Medicago truncatula]
BGI_novel_G004195	731	162.01	2	-6.28867	1.1178e-38	Down	4.3893e-39	NA	NA	NA	NA	NA
Araip.E99Y9	3015	255.93	38.78	-2.6711	1.27169e-38	Down	5.00092e-39	GO:0005737//cytoplasm	GO:0016702//oxidoreductase activity, acting on single donors with incorporation of molecular oxygen, incorporation of two atoms of oxygen;GO:0046872//metal ion binding	GO:0006633//fatty acid biosynthetic process;GO:0055114//oxidation-reduction process;GO:0031408//oxylipin biosynthetic process	K15718//linoleate 9S-lipoxygenase [EC:1.13.11.58]	gi|68161358|gb|AAY87057.1|//13-lipoxygenase [Arachis hypogaea]
Araip.VYA9Q	1118	575.34	204.9	-1.43823	1.36303e-38	Down	5.36274e-39	NA	NA	NA	NA	gi|356525590|ref|XP_003531407.1|//PREDICTED: uncharacterized protein LOC100800694 [Glycine max];gi|571453179|ref|XP_006579404.1|//PREDICTED: uncharacterized protein LOC100782815 isoform X1 [Glycine max]
Aradu.CA8XJ	1772	375.54	94.46	-1.93992	1.6167e-38	Down	6.36544e-39	NA	NA	NA	K13422//transcription factor MYC2	gi|965670824|dbj|BAT85431.1|//hypothetical protein VIGAN_04297900 [Vigna angularis var. angularis]
Araip.QN05T	2295	414.29	114.69	-1.80163	1.87898e-38	Down	7.41262e-39	GO:0016020//membrane;GO:0016021//integral component of membrane	GO:0008422//beta-glucosidase activity	GO:1901657//glycosyl compound metabolic process;GO:0044238//primary metabolic process;GO:0005975//carbohydrate metabolic process	K19964//hydroxyisourate hydrolase [EC:3.5.2.17]	gi|965609216|dbj|BAT95707.1|//hypothetical protein VIGAN_08248000 [Vigna angularis var. angularis]
Aradu.9G0JT	1431	883.23	400.8	-1.08864	2.50643e-38	Down	9.90727e-39	GO:0016020//membrane;GO:0044434//chloroplast part;GO:0016021//integral component of membrane;GO:0009579//thylakoid	NA	NA	NA	gi|920682719|gb|KOM29491.1|//hypothetical protein LR48_Vigan707s002300 [Vigna angularis];gi|965611899|dbj|BAT98038.1|//hypothetical protein VIGAN_09164400 [Vigna angularis var. angularis]
Araip.L7AM8	824	739.5	307.15	-1.21634	2.51366e-38	Down	9.93825e-39	GO:0005840//ribosome	GO:0003735//structural constituent of ribosome	GO:0006412//translation	K02916//large subunit ribosomal protein L35	gi|388499438|gb|AFK37785.1|//unknown [Lotus japonicus]
BGI_novel_G000299	1373	431.13	124.56	-1.74001	3.81873e-38	Down	1.5157e-38	GO:0016020//membrane	GO:0046933//proton-transporting ATP synthase activity, rotational mechanism	GO:0015986//ATP synthesis coupled proton transport	K02113//F-type H+-transporting ATPase subunit delta	gi|823130593|ref|XP_012453807.1|//PREDICTED: ATP synthase subunit delta, chloroplastic [Gossypium raimondii]
Araip.JQE7B	1318	208	21	-3.25685	4.0977e-38	Down	1.62682e-38	GO:0016021//integral component of membrane	NA	NA	K01206//alpha-L-fucosidase [EC:3.2.1.51]	gi|356529093|ref|XP_003533131.1|//PREDICTED: desiccation-related protein PCC13-62-like [Glycine max]
BGI_novel_G003183	2927	848.92	379.35	-1.11083	4.49756e-38	Down	1.78774e-38	NA	NA	NA	K16670//homeobox protein Meis2;K15613//homeobox protein Meis1	gi|950952307|ref|XP_014495906.1|//PREDICTED: BEL1-like homeodomain protein 1 [Vigna radiata var. radiata]
Araip.46Y3T	1473	915.56	423.95	-1.05949	5.00607e-38	Down	1.99083e-38	GO:0005759//mitochondrial matrix	GO:0046872//metal ion binding;GO:0051082//unfolded protein binding;GO:0051087//chaperone binding	GO:0006986//response to unfolded protein;GO:0051085//chaperone mediated protein folding requiring cofactor	K04078//chaperonin GroES	gi|645270941|ref|XP_008240684.1|//PREDICTED: 10 kDa chaperonin-like [Prunus mume]
Araip.G4DKZ	1980	213.92	23.44	-3.13876	6.16757e-38	Down	2.45631e-38	GO:0005783//endoplasmic reticulum;GO:0016021//integral component of membrane	GO:0005509//calcium ion binding;GO:0051082//unfolded protein binding	GO:0006457//protein folding	K08054//calnexin	gi|502139546|ref|XP_004503810.1|//PREDICTED: calnexin homolog [Cicer arietinum]
Aradu.80WA5	848	371.47	94.01	-1.93109	6.74124e-38	Down	2.68803e-38	GO:0005634//nucleus;GO:0005737//cytoplasm	GO:0010427//abscisic acid binding;GO:0004864//protein phosphatase inhibitor activity;GO:0004872//receptor activity	GO:0080163//regulation of protein serine/threonine phosphatase activity;GO:0009738//abscisic acid-activated signaling pathway;GO:0006952//defense response;GO:0009607//response to biotic stimulus	K14496//abscisic acid receptor PYR/PYL family	gi|357449119|ref|XP_003594836.1|//disease-resistance response protein [Medicago truncatula]
Aradu.U8IBL	1672	707.33	288.87	-1.2407	7.64209e-38	Down	3.0546e-38	NA	GO:0010181//FMN binding;GO:0016491//oxidoreductase activity	GO:0055114//oxidation-reduction process	K11517//(S)-2-hydroxy-acid oxidase [EC:1.1.3.15]	gi|359806771|ref|NP_001241302.1|//peroxisomal (S)-2-hydroxy-acid oxidase GLO1-like [Glycine max]
Aradu.43785	942	863.56	390.4	-1.09408	8.40712e-38	Down	3.36201e-38	NA	GO:0016740//transferase activity	GO:0016114//terpenoid biosynthetic process	K13789//geranylgeranyl diphosphate synthase, type II [EC:2.5.1.1 2.5.1.10 2.5.1.29]	gi|920688338|gb|KOM32321.1|//hypothetical protein LR48_Vigan01g187700 [Vigna angularis]
Aradu.U51AH	1572	501.32	164.74	-1.55427	9.22758e-38	Down	3.69367e-38	NA	GO:0004170//dUTP diphosphatase activity	GO:0046080//dUTP metabolic process	K01520//dUTP pyrophosphatase [EC:3.6.1.23]	gi|593499575|ref|XP_007141989.1|//hypothetical protein PHAVU_008G243100g [Phaseolus vulgaris]
Aradu.WZG82	1184	155.87	3	-5.64797	1.56932e-37	Down	6.31808e-38	NA	NA	NA	K03469//ribonuclease HI [EC:3.1.26.4]	NA
Araip.YX3P0	1235	723.47	301.34	-1.21227	2.42135e-37	Down	9.78102e-38	NA	NA	NA	NA	gi|356499409|ref|XP_003518533.1|//PREDICTED: PH domain-containing protein DDB_G0287875-like [Glycine max];gi|734421140|gb|KHN41304.1|//hypothetical protein glysoja_030142 [Glycine soja]
BGI_novel_G006955	3532	383.82	102.03	-1.86017	2.87401e-37	Down	1.16345e-37	NA	NA	NA	K02689//photosystem I P700 chlorophyll a apoprotein A1;K07195//exocyst complex component 7	gi|951068660|ref|XP_014489812.1|//PREDICTED: uncharacterized protein LOC106752614 [Vigna radiata var. radiata]
Araip.FTB5Z	1552	796.73	349.21	-1.13873	3.15231e-37	Down	1.27732e-37	GO:0016021//integral component of membrane	GO:0015171//amino acid transmembrane transporter activity	GO:0003333//amino acid transmembrane transport	K14207//solute carrier family 38 (sodium-coupled neutral amino acid transporter), member 2	gi|571461763|ref|XP_006582097.1|//PREDICTED: sodium-coupled neutral amino acid transporter 4-like [Glycine max]
Araip.HXI6D	3117	740.59	312.97	-1.19138	3.39769e-37	Down	1.3774e-37	GO:0016021//integral component of membrane	GO:0030246//carbohydrate binding;GO:0032450//maltose alpha-glucosidase activity;GO:0004558//alpha-1,4-glucosidase activity	GO:0000023//maltose metabolic process	K01187//alpha-glucosidase [EC:3.2.1.20]	gi|356532459|ref|XP_003534790.1|//PREDICTED: alpha-glucosidase-like [Glycine max];gi|955372281|ref|XP_003546284.3|//PREDICTED: alpha-glucosidase-like [Glycine max]
Aradu.LZA9P	1708	678.09	273.45	-1.25893	3.77212e-37	Down	1.53101e-37	NA	NA	NA	K01889//phenylalanyl-tRNA synthetase alpha chain [EC:6.1.1.20];K11649//SWI/SNF related-matrix-associated actin-dependent regulator of chromatin subfamily C;K04079//molecular chaperone HtpG;K08955//ATP-dependent metalloprotease [EC:3.4.24.-]	gi|593486741|ref|XP_007140868.1|//hypothetical protein PHAVU_008G148100g [Phaseolus vulgaris]
Aradu.7T8W5	987	256.37	41.7	-2.56884	3.85393e-37	Down	1.56459e-37	GO:0005634//nucleus	GO:0008289//lipid binding;GO:0043565//sequence-specific DNA binding	GO:0006355//regulation of transcription, DNA-templated	K09338//homeobox-leucine zipper protein	gi|502081051|ref|XP_004486751.1|//PREDICTED: homeobox-leucine zipper protein GLABRA 2 [Cicer arietinum]
Aradu.I23XS	2165	368	94.29	-1.91326	4.05355e-37	Down	1.6468e-37	GO:0048046//apoplast;GO:0005576//extracellular region	GO:0016722//oxidoreductase activity, oxidizing metal ions;GO:0052716//hydroquinone:oxygen oxidoreductase activity;GO:0005507//copper ion binding	GO:0046274//lignin catabolic process;GO:0044710//single-organism metabolic process;GO:0055114//oxidation-reduction process	K05909//laccase [EC:1.10.3.2]	gi|951073402|ref|XP_014492140.1|//PREDICTED: laccase-7-like [Vigna radiata var. radiata];gi|734395046|gb|KHN28776.1|//Laccase-9 [Glycine soja]
Araip.2IN9I	1488	494.42	163	-1.5496	4.14875e-37	Down	1.68628e-37	NA	GO:0016635//oxidoreductase activity, acting on the CH-CH group of donors, quinone or related compound as acceptor;GO:0016788//hydrolase activity, acting on ester bonds	GO:0006629//lipid metabolic process	K21026//acetylajmaline esterase [EC:3.1.1.80];K17604//zinc finger SWIM domain-containing protein 3;K01188//beta-glucosidase [EC:3.2.1.21];K00679//phospholipid:diacylglycerol acyltransferase [EC:2.3.1.158];K10960//geranylgeranyl diphosphate/geranylgeranyl-bacteriochlorophyllide a reductase [EC:1.3.1.83 1.3.1.111]	gi|828287282|ref|XP_012568216.1|//PREDICTED: GDSL esterase/lipase At1g29670-like isoform X2 [Cicer arietinum]
Araip.74Q4M	1356	154	3	-5.63056	4.27326e-37	Down	1.73771e-37	NA	NA	NA	K03469//ribonuclease HI [EC:3.1.26.4]	NA
Araip.569RT	1744	181.68	0	-8.45399	4.40541e-37	Down	1.79187e-37	GO:0005768//endosome;GO:0016021//integral component of membrane;GO:0005802//trans-Golgi network	GO:0050508//glucuronosyl-N-acetylglucosaminyl-proteoglycan 4-alpha-N-acetylglucosaminyltransferase activity	NA	K18789//xylogalacturonan beta-1,3-xylosyltransferase [EC:2.4.2.41]	gi|951039742|ref|XP_014517489.1|//PREDICTED: probable glycosyltransferase At5g03795 [Vigna radiata var. radiata]
Araip.CM0IR	2210	841.1	379.43	-1.09718	5.03798e-37	Down	2.05159e-37	GO:0016021//integral component of membrane;GO:0005886//plasma membrane	GO:0005524//ATP binding;GO:0042626//ATPase activity, coupled to transmembrane movement of substances	GO:0055085//transmembrane transport;GO:0080168//abscisic acid transport;GO:0009737//response to abscisic acid	K05681//ATP-binding cassette, subfamily G (WHITE), member 2	gi|502118708|ref|XP_004496375.1|//PREDICTED: ABC transporter G family member 25 [Cicer arietinum]
Araip.P5P82	1713	525.11	181.31	-1.48289	6.06309e-37	Down	2.47313e-37	NA	GO:0050278//sedoheptulose-bisphosphatase activity;GO:0042132//fructose 1,6-bisphosphate 1-phosphatase activity	GO:0005975//carbohydrate metabolic process;GO:0016311//dephosphorylation	K01100//sedoheptulose-bisphosphatase [EC:3.1.3.37]	gi|593800950|ref|XP_007163512.1|//hypothetical protein PHAVU_001G240200g [Phaseolus vulgaris]
Araip.MSY72	2362	962.47	461.81	-1.00817	6.72435e-37	Down	2.74675e-37	NA	NA	NA	K13539//leishmanolysin-like peptidase [EC:3.4.24.-];K17675//ATP-dependent RNA helicase SUPV3L1/SUV3 [EC:3.6.4.13]	gi|356561627|ref|XP_003549082.1|//PREDICTED: low-temperature-induced 65 kDa protein-like [Glycine max];gi|947059620|gb|KRH09026.1|//hypothetical protein GLYMA_16G189900 [Glycine max]
BGI_novel_G002445	1026	947.32	453.24	-1.01231	1.40411e-36	Down	5.77472e-37	NA	NA	NA	NA	gi|571515613|ref|XP_006597277.1|//PREDICTED: uncharacterized protein LOC102670362 [Glycine max]
Araip.J7KW7	546	397.36	111.28	-1.78498	1.67984e-36	Down	6.92494e-37	GO:0009507//chloroplast	GO:0004497//monooxygenase activity;GO:0016984//ribulose-bisphosphate carboxylase activity	GO:0019253//reductive pentose-phosphate cycle;GO:0009853//photorespiration;GO:0055114//oxidation-reduction process	K01602//ribulose-bisphosphate carboxylase small chain [EC:4.1.1.39]	gi|540360866|gb|AGV08375.1|//ribulose-1,5-bisphosphate carboxylase/oxygenase small subunit [Arachis hypogaea]
Araip.YZL8Q	429	444	137	-1.64512	2.26491e-36	Down	9.36955e-37	NA	NA	NA	K03686//molecular chaperone DnaJ	gi|590702720|ref|XP_007046689.1|//Chaperone DnaJ-domain superfamily protein, putative [Theobroma cacao]
Aradu.G7BKV	2742	892.58	417.76	-1.04404	2.83334e-36	Down	1.17511e-36	GO:0016021//integral component of membrane	GO:0004674//protein serine/threonine kinase activity;GO:0005524//ATP binding	GO:0006468//protein phosphorylation	K00924	gi|951009853|ref|XP_014509399.1|//PREDICTED: receptor-like protein kinase HSL1 [Vigna radiata var. radiata]
Aradu.I3LXE	312	209.23	24.31	-3.0542	2.95044e-36	Down	1.22538e-36	NA	NA	NA	NA	gi|351721462|ref|NP_001236442.1|//uncharacterized protein LOC100527721 [Glycine max]
Araip.H8S62	2023	346.61	85.9	-1.96132	3.53361e-36	Down	1.47065e-36	NA	NA	NA	NA	gi|356529562|ref|XP_003533359.1|//PREDICTED: protein SAR DEFICIENT 1-like [Glycine max]
Araip.T5SL7	411	681.1	280.01	-1.23112	4.41128e-36	Down	1.8406e-36	GO:0005634//nucleus;GO:0000786//nucleosome	GO:0003677//DNA binding;GO:0046982//protein heterodimerization activity	NA	K11253//histone H3	gi|950928435|ref|XP_014497706.1|//PREDICTED: histone H3-like centromeric protein CSE4 [Vigna radiata var. radiata]
Araip.VC3BC	1998	631.07	248.62	-1.29259	4.4637e-36	Down	1.86291e-36	GO:0016021//integral component of membrane	GO:0004622//lysophospholipase activity;GO:0004607//phosphatidylcholine-sterol O-acyltransferase activity	GO:0006629//lipid metabolic process	K06129//lysophospholipase III [EC:3.1.1.5]	gi|356514509|ref|XP_003525948.1|//PREDICTED: lecithin-cholesterol acyltransferase-like 1 [Glycine max]
BGI_novel_G001922	1208	207.17	23.93	-3.06266	5.26074e-36	Down	2.19859e-36	NA	NA	NA	K02918//large subunit ribosomal protein L35e	gi|356570712|ref|XP_003553529.1|//PREDICTED: protein SLOW GREEN 1, chloroplastic-like [Glycine max]
Araip.3VU90	3208	683.52	282.18	-1.2251	6.13338e-36	Down	2.56801e-36	GO:0043231//intracellular membrane-bounded organelle;GO:0005887//integral component of plasma membrane	GO:0004008//copper-exporting ATPase activity;GO:0000166//nucleotide binding;GO:0005507//copper ion binding;GO:0043682//copper-transporting ATPase activity	GO:0035434//copper ion transmembrane transport;GO:0010273//detoxification of copper ion;GO:0060003//copper ion export	K17686//Cu+-exporting ATPase [EC:3.6.3.54]	gi|965614910|dbj|BAU00543.1|//hypothetical protein VIGAN_10214800 [Vigna angularis var. angularis]
BGI_novel_G001576	1189	299.07	63.52	-2.18393	7.57286e-36	Down	3.17875e-36	NA	NA	NA	K04733//interleukin-1 receptor-associated kinase 4 [EC:2.7.11.1]	gi|661886420|emb|CDP09784.1|//unnamed protein product [Coffea canephora]
Aradu.NGF0Q	2369	317.08	72.14	-2.08471	7.64894e-36	Down	3.21216e-36	NA	NA	NA	K14487//auxin responsive GH3 gene family	gi|356541717|ref|XP_003539320.1|//PREDICTED: probable indole-3-acetic acid-amido synthetase GH3.1 [Glycine max]
Araip.K5ASW	1661	158	7	-4.44516	7.80368e-36	Down	3.27865e-36	NA	NA	NA	K09833//homogentisate phytyltransferase / homogentisate geranylgeranyltransferase [EC:2.5.1.115 2.5.1.116]	gi|359806410|ref|NP_001241496.1|//homogentisate phytyltransferase 1, chloroplastic-like [Glycine max]
Araip.56E8T	1233	848.77	390.68	-1.06812	7.94961e-36	Down	3.34072e-36	NA	GO:0004519//endonuclease activity;GO:0003676//nucleic acid binding	GO:0006308//DNA catabolic process;GO:0090305//nucleic acid phosphodiester bond hydrolysis	NA	gi|357488641|ref|XP_003614608.1|//S1/P1 nuclease family protein [Medicago truncatula]
Aradu.1F5AZ	2532	269.49	50.21	-2.37292	1.00829e-35	Down	4.24888e-36	GO:0031463//Cul3-RING ubiquitin ligase complex	GO:0004842//ubiquitin-protein transferase activity	GO:0016567//protein ubiquitination	K10450//kelch-like protein 12;K10454//kelch-like protein 17 (actinfilin);K10457//kelch-like protein 20	gi|356525146|ref|XP_003531188.1|//PREDICTED: F-box/kelch-repeat protein At1g67480-like isoform X1 [Glycine max]
Araip.5AZ2K	4534	356.07	92.13	-1.89915	1.23844e-35	Down	5.23303e-36	NA	NA	NA	K03126//transcription initiation factor TFIID subunit 12;K18730//PERQ amino acid-rich with GYF domain-containing protein;K13944	gi|357518535|ref|XP_003629556.1|//LRR and NB-ARC domain disease resistance protein [Medicago truncatula];gi|502160966|ref|XP_004511973.1|//PREDICTED: probable disease resistance protein At5g66900 [Cicer arietinum]
Aradu.0YU5H	3079	424.46	128.73	-1.67001	1.45308e-35	Down	6.14978e-36	GO:0009941//chloroplast envelope;GO:0009570//chloroplast stroma	GO:0003677//DNA binding;GO:0005524//ATP binding;GO:0016787//hydrolase activity	NA	K14326//regulator of nonsense transcripts 1 [EC:3.6.4.-];K19036//ATP-dependent RNA/DNA helicase IGHMBP2 [EC:3.6.4.12 3.6.4.13]	gi|502171137|ref|XP_004514995.1|//PREDICTED: DNA-binding protein SMUBP-2 [Cicer arietinum]
Araip.NN078	1890	430.16	131.94	-1.65372	1.52528e-35	Down	6.45686e-36	NA	GO:0000287//magnesium ion binding;GO:0016829//lyase activity;GO:0046872//metal ion binding;GO:0010333//terpene synthase activity	GO:0008152//metabolic process	K15803//(-)-germacrene D synthase [EC:4.2.3.22 4.2.3.75]	gi|922366981|ref|XP_013455657.1|//sesquiterpene synthase [Medicago truncatula];gi|922348792|ref|XP_003618357.2|//sesquiterpene synthase [Medicago truncatula]
BGI_novel_G006510	1671	460.44	148.92	-1.57721	1.54946e-35	Down	6.56069e-36	NA	GO:0016757//transferase activity, transferring glycosyl groups	NA	NA	gi|357466193|ref|XP_003603381.1|//core-2/I-branching enzyme [Medicago truncatula]
BGI_novel_G004115	910	875.01	409.97	-1.04251	1.63295e-35	Down	6.91733e-36	GO:0016020//membrane	NA	NA	NA	gi|388499066|gb|AFK37599.1|//unknown [Lotus japonicus]
Araip.413CZ	1452	530.94	190.28	-1.42916	2.01401e-35	Down	8.54709e-36	GO:0043231//intracellular membrane-bounded organelle	GO:0080043//quercetin 3-O-glucosyltransferase activity;GO:0080044//quercetin 7-O-glucosyltransferase activity	GO:0009813//flavonoid biosynthetic process;GO:0052696//flavonoid glucuronidation	K13496//UDP-glucosyl transferase 73C [EC:2.4.1.-];K14595//abscisate beta-glucosyltransferase [EC:2.4.1.263]	gi|955306825|ref|XP_014621819.1|//PREDICTED: scopoletin glucosyltransferase-like [Glycine max]
Araip.GNF5N	1760	393.61	112.8	-1.75173	2.75442e-35	Down	1.17344e-35	NA	NA	NA	K20642//Rho GTPase-activating protein 22/24/25	gi|356505493|ref|XP_003521525.1|//PREDICTED: rho GTPase-activating protein 2-like [Glycine max]
Aradu.GX9JC	1677	869.59	408.02	-1.04043	3.40524e-35	Down	1.4553e-35	NA	GO:0016747//transferase activity, transferring acyl groups other than amino-acyl groups	NA	K15400//omega-hydroxypalmitate O-feruloyl transferase [EC:2.3.1.188]	gi|502106999|ref|XP_004493124.1|//PREDICTED: omega-hydroxypalmitate O-feruloyl transferase [Cicer arietinum]
BGI_novel_G000558	1276	169.79	0	-8.35634	4.03501e-35	Down	1.72677e-35	NA	NA	NA	K02886//large subunit ribosomal protein L2	gi|388502526|gb|AFK39329.1|//unknown [Lotus japonicus]
Aradu.L61KF	2432	651.6	266.2	-1.24021	5.63177e-35	Down	2.41879e-35	GO:0005887//integral component of plasma membrane	GO:0005355//glucose transmembrane transporter activity;GO:0005351//sugar:proton symporter activity;GO:0016491//oxidoreductase activity	GO:0046323//glucose import;GO:0015992//proton transport;GO:1904659//glucose transmembrane transport	K16055//trehalose 6-phosphate synthase/phosphatase [EC:2.4.1.15 3.1.3.12];K08145//MFS transporter, SP family, solute carrier family 2 (facilitated glucose transporter), member 8	gi|356552878|ref|XP_003544789.1|//PREDICTED: sugar transport protein 5-like isoform X1 [Glycine max];gi|950994745|ref|XP_014505212.1|//PREDICTED: sugar transport protein 5-like isoform X1 [Vigna radiata var. radiata]
Araip.V9264	1411	564.73	212.69	-1.35754	7.06793e-35	Down	3.04038e-35	NA	NA	NA	NA	gi|358249160|ref|NP_001239747.1|//uncharacterized protein LOC100793622 [Glycine max]
Aradu.UJ6Z9	931	235	37	-2.6158	7.65789e-35	Down	3.29932e-35	NA	GO:0008106//alcohol dehydrogenase (NADP+) activity	GO:0055114//oxidation-reduction process	K00011//aldehyde reductase [EC:1.1.1.21]	gi|356566736|ref|XP_003551585.1|//PREDICTED: aldose reductase-like [Glycine max]
Araip.JF5B7	5617	894.23	427.1	-1.0148	9.25846e-35	Down	3.99873e-35	NA	NA	NA	K03255//protein TIF31	gi|955329924|ref|XP_014633227.1|//PREDICTED: protein TSS-like isoform X1 [Glycine max];gi|955375475|ref|XP_014624324.1|//PREDICTED: protein TSS-like isoform X1 [Glycine max];gi|947057061|gb|KRH06467.1|//hypothetical protein GLYMA_16G024600 [Glycine max]
Aradu.I73XP	1689	151.32	1	-7.19019	9.80347e-35	Down	4.23979e-35	GO:0005768//endosome;GO:0016021//integral component of membrane;GO:0005802//trans-Golgi network	GO:0050508//glucuronosyl-N-acetylglucosaminyl-proteoglycan 4-alpha-N-acetylglucosaminyltransferase activity	NA	K18789//xylogalacturonan beta-1,3-xylosyltransferase [EC:2.4.2.41]	gi|593695717|ref|XP_007148357.1|//hypothetical protein PHAVU_006G201500g [Phaseolus vulgaris]
Aradu.JUW7B	1057	574.32	219.28	-1.33781	1.08101e-34	Down	4.68032e-35	GO:0016021//integral component of membrane;GO:0046658//anchored component of plasma membrane	GO:0009055//electron carrier activity	NA	K04733//interleukin-1 receptor-associated kinase 4 [EC:2.7.11.1];K03006//DNA-directed RNA polymerase II subunit RPB1 [EC:2.7.7.6]	gi|357496611|ref|XP_003618594.1|//blue copper-like protein [Medicago truncatula]
Araip.GE5YY	1583	590.65	229.51	-1.31248	1.20437e-34	Down	5.21909e-35	NA	GO:0003824//catalytic activity;GO:0050662//coenzyme binding	NA	NA	gi|920696063|gb|KOM39288.1|//hypothetical protein LR48_Vigan03g267000 [Vigna angularis]
Araip.3C7MV	1347	848.65	396.83	-1.04538	1.21112e-34	Down	5.24952e-35	GO:0016021//integral component of membrane	GO:0016491//oxidoreductase activity	GO:0055114//oxidation-reduction process;GO:0006629//lipid metabolic process	K13076//Delta8-fatty-acid desaturase [EC:1.14.19.4]	gi|269854059|gb|ACZ51243.1|//sphingolipid delta-8 desaturase [Arachis hypogaea]
Aradu.SB5CI	597	627.86	252.74	-1.26152	1.24522e-34	Down	5.39971e-35	NA	GO:0005509//calcium ion binding	NA	K13448//calcium-binding protein CML	gi|950973438|ref|XP_014500722.1|//PREDICTED: probable calcium-binding protein CML41 [Vigna radiata var. radiata]
BGI_novel_G006610	907	166.62	0	-8.32915	1.36059e-34	Down	5.90916e-35	NA	GO:0016491//oxidoreductase activity	GO:0055114//oxidation-reduction process	K11147//dehydrogenase/reductase SDR family member 4 [EC:1.1.-.-]	gi|388514295|gb|AFK45209.1|//unknown [Lotus japonicus]
BGI_novel_G000856	2392	166	0	-8.32377	1.72643e-34	Down	7.52136e-35	NA	NA	NA	K03327//multidrug resistance protein, MATE family;K03696//ATP-dependent Clp protease ATP-binding subunit ClpC	gi|342365840|gb|AEL30373.1|//unknown [Arachis hypogaea]
BGI_novel_G003544	1552	164	11	-3.84685	2.3832e-34	Down	1.04033e-34	GO:0019005//SCF ubiquitin ligase complex	GO:0004842//ubiquitin-protein transferase activity	GO:0031146//SCF-dependent proteasomal ubiquitin-dependent protein catabolic process;GO:0016567//protein ubiquitination	K01889//phenylalanyl-tRNA synthetase alpha chain [EC:6.1.1.20];K17302//coatomer subunit beta';K11649//SWI/SNF related-matrix-associated actin-dependent regulator of chromatin subfamily C;K04079//molecular chaperone HtpG	gi|951045411|ref|XP_014518910.1|//PREDICTED: F-box/kelch-repeat protein At3g23880 isoform X2 [Vigna radiata var. radiata]
Araip.CN0DQ	1571	165	0	-8.31505	2.54142e-34	Down	1.11038e-34	GO:0005622//intracellular	GO:0030170//pyridoxal phosphate binding	NA	K06997//PLP dependent protein	gi|947097642|gb|KRH46227.1|//hypothetical protein GLYMA_08G319900 [Glycine max];gi|920682993|gb|KOM29765.1|//hypothetical protein LR48_Vigan774s000600 [Vigna angularis]
Araip.WD7HC	2299	733.57	322.29	-1.13531	2.96126e-34	Down	1.29524e-34	NA	NA	NA	NA	gi|502116188|ref|XP_004495334.1|//PREDICTED: protein SIEVE ELEMENT OCCLUSION B-like [Cicer arietinum]
BGI_novel_G001495	1847	792.18	361.41	-1.08092	3.56393e-34	Down	1.56031e-34	NA	GO:0016491//oxidoreductase activity	GO:0044710//single-organism metabolic process	K00422//polyphenol oxidase [EC:1.10.3.1]	gi|734318905|gb|KHN03175.1|//Polyphenol oxidase, chloroplastic [Glycine soja]
Aradu.31E79	1893	229.69	36.03	-2.62115	3.63753e-34	Down	1.59314e-34	GO:0016020//membrane	NA	NA	NA	gi|922389782|ref|XP_013463314.1|//triose-phosphate transporter family protein [Medicago truncatula]
Aradu.Q5DZL	1664	502.48	178.14	-1.44479	3.85475e-34	Down	1.68939e-34	GO:0009507//chloroplast	GO:0005524//ATP binding;GO:0016851//magnesium chelatase activity	GO:0015979//photosynthesis;GO:0015995//chlorophyll biosynthetic process	K03405//magnesium chelatase subunit I [EC:6.6.1.1]	gi|951045504|ref|XP_014518935.1|//PREDICTED: magnesium-chelatase subunit ChlI, chloroplastic [Vigna radiata var. radiata]
Araip.ZC6G8	1827	288.93	62.66	-2.15384	4.01206e-34	Down	1.7591e-34	NA	NA	GO:0006351//transcription, DNA-templated	K15601//lysine-specific demethylase 3 [EC:1.14.11.-]	gi|951006164|ref|XP_014508379.1|//PREDICTED: growth-regulating factor 1 isoform X1 [Vigna radiata var. radiata];gi|571497553|ref|XP_006593944.1|//PREDICTED: growth-regulating factor 1-like isoform X2 [Glycine max]
BGI_novel_G005118	2053	520.77	189.18	-1.40962	4.26142e-34	Down	1.86967e-34	NA	NA	NA	NA	gi|571439911|ref|XP_006574998.1|//PREDICTED: uncharacterized protein LOC102661207 [Glycine max]
Araip.G0SAF	516	241.75	41.79	-2.48102	7.72925e-34	Down	3.41723e-34	GO:0009543//chloroplast thylakoid lumen	NA	GO:0010206//photosystem II repair;GO:0010207//photosystem II assembly	K08902//photosystem II Psb27 protein	gi|951072472|ref|XP_014491724.1|//PREDICTED: photosystem II repair protein PSB27-H1, chloroplastic [Vigna radiata var. radiata]
Araip.5F02P	2774	824.37	385.59	-1.04496	1.11471e-33	Down	4.94872e-34	GO:0016021//integral component of membrane	NA	GO:0055085//transmembrane transport	K01807//ribose 5-phosphate isomerase A [EC:5.3.1.6]	gi|950934080|ref|XP_014513517.1|//PREDICTED: probable metal-nicotianamine transporter YSL7 [Vigna radiata var. radiata]
Aradu.0ZG2X	1413	146	6	-4.55359	1.40586e-33	Down	6.25078e-34	GO:0016021//integral component of membrane	NA	NA	K06997//PLP dependent protein;K07393//putative glutathione S-transferase	gi|571445207|ref|XP_006576732.1|//PREDICTED: putative UPF0481 protein At3g02645 [Glycine max]
Araip.F9VNM	1515	304.7	71.58	-2.03849	1.40771e-33	Down	6.26036e-34	NA	NA	NA	K01148//poly(A)-specific ribonuclease [EC:3.1.13.4]	gi|356573355|ref|XP_003554827.1|//PREDICTED: adoMet-dependent rRNA methyltransferase spb1-like [Glycine max]
Araip.3NM2I	2126	760.57	343.56	-1.09525	1.49257e-33	Down	6.64492e-34	GO:0005829//cytosol	GO:0004674//protein serine/threonine kinase activity;GO:0005524//ATP binding	GO:0006468//protein phosphorylation;GO:0035556//intracellular signal transduction	K08867//WNK lysine deficient protein kinase [EC:2.7.11.1]	gi|965611462|dbj|BAT97601.1|//hypothetical protein VIGAN_09109800 [Vigna angularis var. angularis]
Aradu.AN6JJ	1278	745.99	334.16	-1.10735	1.67589e-33	Down	7.46918e-34	GO:0005840//ribosome;GO:0009535//chloroplast thylakoid membrane;GO:0009941//chloroplast envelope;GO:0019013//viral nucleocapsid;GO:0009570//chloroplast stroma	GO:0003723//RNA binding;GO:0000166//nucleotide binding	NA	K13126//polyadenylate-binding protein	gi|747044090|ref|XP_011087201.1|//PREDICTED: 30S ribosomal protein 2, chloroplastic [Sesamum indicum];gi|558695716|gb|AHA84212.1|//chloroplast 30S ribosomal protein 2 [Phaseolus vulgaris]
Aradu.L9QRL	886	244.58	43.75	-2.43168	1.79428e-33	Down	8.00024e-34	GO:0019898//extrinsic component of membrane;GO:0009654//photosystem II oxygen evolving complex	GO:0005509//calcium ion binding	GO:0015979//photosynthesis	K07119//uncharacterized protein	gi|357509231|ref|XP_003624904.1|//thylakoid lumenal 29.8 kDa protein [Medicago truncatula]
Aradu.V8S72	2063	138.49	1.98	-6.07687	1.8283e-33	Down	8.15548e-34	GO:0005634//nucleus;GO:0005737//cytoplasm	GO:0004674//protein serine/threonine kinase activity;GO:0005524//ATP binding	GO:0006468//protein phosphorylation;GO:0035556//intracellular signal transduction	K07198//5'-AMP-activated protein kinase, catalytic alpha subunit [EC:2.7.11.11]	gi|571534230|ref|XP_006600503.1|//PREDICTED: CBL-interacting serine/threonine-protein kinase 21 isoform X1 [Glycine max]
Araip.A74JQ	1311	706.61	308.96	-1.14223	2.29691e-33	Down	1.02635e-33	NA	NA	NA	NA	gi|502085733|ref|XP_004487989.1|//PREDICTED: uncharacterized protein LOC101509450 [Cicer arietinum];gi|357449587|ref|XP_003595070.1|//hypothetical protein MTR_2g037970 [Medicago truncatula]
Aradu.3QT4K	327	774.38	353.79	-1.07888	2.39469e-33	Down	1.0705e-33	GO:0043231//intracellular membrane-bounded organelle;GO:0012505//endomembrane system;GO:0044425//membrane part;GO:0044444//cytoplasmic part	NA	NA	K09481//protein transport protein SEC61 subunit beta	gi|965603433|dbj|BAT90610.1|//hypothetical protein VIGAN_06187900 [Vigna angularis var. angularis]
Araip.20WN4	1594	834.48	394.42	-1.02988	2.62062e-33	Down	1.17276e-33	GO:0005622//intracellular	GO:0008270//zinc ion binding	NA	K12135//zinc finger protein CONSTANS	gi|359807496|ref|NP_001241399.1|//zinc finger protein CONSTANS-LIKE 13-like [Glycine max]
Araip.28HGD	1071	526.3	195.6	-1.37671	2.74257e-33	Down	1.2284e-33	GO:0016021//integral component of membrane	GO:0008289//lipid binding	GO:0006869//lipid transport	NA	gi|525313868|ref|NP_001265899.1|//uncharacterized protein LOC101506326 precursor [Cicer arietinum]
Aradu.U2YMJ	685	174	16	-3.39168	3.14853e-33	Down	1.41265e-33	NA	NA	NA	NA	gi|356564298|ref|XP_003550392.1|//PREDICTED: uncharacterized protein LOC100798264 [Glycine max]
Aradu.UZC91	1242	781	358.83	-1.07075	3.15285e-33	Down	1.4149e-33	GO:0016021//integral component of membrane;GO:0005886//plasma membrane	GO:0051119//sugar transmembrane transporter activity	GO:0034219//carbohydrate transmembrane transport	K15382//solute carrier family 50 (sugar transporter)	gi|356527765|ref|XP_003532478.1|//PREDICTED: bidirectional sugar transporter SWEET14-like [Glycine max]
Araip.PC9NR	420	253.43	48.26	-2.34142	3.41242e-33	Down	1.53237e-33	GO:0000788//nuclear nucleosome	GO:0003677//DNA binding;GO:0046982//protein heterodimerization activity	GO:0006334//nucleosome assembly	K11252//histone H2B	gi|802547479|ref|XP_012090395.1|//PREDICTED: histone H2B-like [Jatropha curcas]
Aradu.B0A4N	4998	293.17	66.99	-2.07845	3.79093e-33	Down	1.706e-33	GO:0005871//kinesin complex	GO:0005524//ATP binding;GO:0000166//nucleotide binding;GO:0008017//microtubule binding;GO:0008574//ATP-dependent microtubule motor activity, plus-end-directed	GO:0007018//microtubule-based movement	K10400//kinesin family member 15	gi|571455608|ref|XP_006580133.1|//PREDICTED: kinesin-like protein KIN12A [Glycine max];gi|734350422|gb|KHN12369.1|//Kinesin-like protein KIF15 [Glycine soja]
Aradu.DNL72	1282	541.69	205.85	-1.34461	4.62833e-33	Down	2.08864e-33	GO:0009507//chloroplast	NA	NA	NA	gi|920680828|gb|KOM27672.1|//hypothetical protein LR48_Vigan442s010800 [Vigna angularis];gi|947129900|gb|KRH77754.1|//hypothetical protein GLYMA_01G231900 [Glycine max]
Aradu.H5024	925	590.41	236.04	-1.27142	4.77999e-33	Down	2.158e-33	GO:0016020//membrane;GO:0000312//plastid small ribosomal subunit;GO:0022627//cytosolic small ribosomal subunit;GO:0009941//chloroplast envelope;GO:0009570//chloroplast stroma	GO:0003735//structural constituent of ribosome	GO:0000462//maturation of SSU-rRNA from tricistronic rRNA transcript (SSU-rRNA, 5.8S rRNA, LSU-rRNA);GO:0006412//translation	K02996//small subunit ribosomal protein S9	gi|920689785|gb|KOM33768.1|//hypothetical protein LR48_Vigan01g332400 [Vigna angularis]
Araip.71DTU	1647	624.19	257.89	-1.22396	6.36723e-33	Down	2.88686e-33	GO:0016020//membrane;GO:0016021//integral component of membrane	GO:0016709//oxidoreductase activity, acting on paired donors, with incorporation or reduction of molecular oxygen, NAD(P)H as one donor, and incorporation of one atom of oxygen;GO:0020037//heme binding;GO:0005506//iron ion binding	GO:0009809//lignin biosynthetic process;GO:0055114//oxidation-reduction process	K09755//ferulate-5-hydroxylase [EC:1.14.-.-]	gi|951046908|ref|XP_014519305.1|//PREDICTED: cytochrome P450 84A1 [Vigna radiata var. radiata];gi|959092674|ref|NP_001304427.1|//cytochrome P450 84A1-like [Glycine max]
Araip.EG92H	1553	156.37	0	-8.23755	7.2249e-33	Down	3.27642e-33	NA	NA	NA	K07088//uncharacterized protein	gi|356561043|ref|XP_003548795.1|//PREDICTED: uncharacterized protein LOC100804439 isoform X1 [Glycine max]
Araip.VJ4I5	1141	752.4	341.84	-1.08691	8.0159e-33	Down	3.63977e-33	NA	NA	NA	K04733//interleukin-1 receptor-associated kinase 4 [EC:2.7.11.1]	gi|356544806|ref|XP_003540838.1|//PREDICTED: thaumatin-like protein 1b [Glycine max]
Araip.2GC5J	1934	226	37	-2.55946	8.11707e-33	Down	3.68649e-33	NA	GO:0016628//oxidoreductase activity, acting on the CH-CH group of donors, NAD or NADP as acceptor;GO:0071949//FAD binding;GO:0045550//geranylgeranyl reductase activity	GO:0055114//oxidation-reduction process;GO:0015979//photosynthesis;GO:0015995//chlorophyll biosynthetic process	K10960//geranylgeranyl diphosphate/geranylgeranyl-bacteriochlorophyllide a reductase [EC:1.3.1.83 1.3.1.111]	gi|89474863|gb|ABD73016.1|//geranylgeranyl reductase [Olea europaea]
Aradu.N7F34	1591	248.02	46.93	-2.35061	1.15195e-32	Down	5.24839e-33	GO:0009570//chloroplast stroma	GO:0032440//2-alkenal reductase [NAD(P)] activity;GO:0046872//metal ion binding;GO:0042132//fructose 1,6-bisphosphate 1-phosphatase activity	GO:0019253//reductive pentose-phosphate cycle;GO:0016311//dephosphorylation;GO:0055114//oxidation-reduction process	K03841//fructose-1,6-bisphosphatase I [EC:3.1.3.11]	gi|356568028|ref|XP_003552216.1|//PREDICTED: fructose-1,6-bisphosphatase, chloroplastic [Glycine max]
Araip.8AC2X	1341	283.42	63.45	-2.10798	1.18288e-32	Down	5.39273e-33	GO:0010287//plastoglobule;GO:0009535//chloroplast thylakoid membrane;GO:0016021//integral component of membrane;GO:0009941//chloroplast envelope;GO:0009522//photosystem I	GO:0031409//pigment binding;GO:0046872//metal ion binding;GO:0005198//structural molecule activity;GO:0016168//chlorophyll binding	GO:0009768//photosynthesis, light harvesting in photosystem I;GO:0009416//response to light stimulus;GO:0018298//protein-chromophore linkage	K08914//light-harvesting complex II chlorophyll a/b binding protein 3	gi|950945749|ref|XP_014494334.1|//PREDICTED: chlorophyll a-b binding protein 13, chloroplastic [Vigna radiata var. radiata]
Aradu.Y28AV	1553	140.4	1	-7.08213	1.42869e-32	Down	6.52991e-33	NA	NA	NA	NA	gi|593700471|ref|XP_007150674.1|//hypothetical protein PHAVU_005G172200g [Phaseolus vulgaris]
BGI_novel_G003816	2603	224.86	37	-2.55216	1.4609e-32	Down	6.67995e-33	NA	NA	NA	K17604//zinc finger SWIM domain-containing protein 3;K01736//chorismate synthase [EC:4.2.3.5]	gi|731393997|ref|XP_010651676.1|//PREDICTED: protein FAR1-RELATED SEQUENCE 5-like [Vitis vinifera]
Araip.V9X08	1073	558.97	218.56	-1.30347	1.50553e-32	Down	6.88981e-33	GO:0005737//cytoplasm	GO:0004364//glutathione transferase activity	GO:0006749//glutathione metabolic process	K00799//glutathione S-transferase [EC:2.5.1.18]	gi|254798560|gb|ACT82511.1|//glutathione S-transferase [Arachis hypogaea]
Araip.5VL7B	836	537.17	205.23	-1.33687	1.58864e-32	Down	7.27629e-33	NA	NA	NA	NA	gi|951019493|ref|XP_014512145.1|//PREDICTED: uncharacterized protein LOC106770837 isoform X2 [Vigna radiata var. radiata];gi|965607423|dbj|BAT93914.1|//hypothetical protein VIGAN_08046700 [Vigna angularis var. angularis];gi|951019473|ref|XP_014512142.1|//PREDICTED: uncharacterized protein LOC106770837 isoform X1 [Vigna radiata var. radiata];gi|951019497|ref|XP_014512146.1|//PREDICTED: uncharacter…
BGI_novel_G006308	5807	145.92	0	-7.63188	1.69801e-32	Down	7.78379e-33	NA	NA	NA	K09533//DnaJ homolog subfamily C member 13	gi|955379110|ref|XP_014625182.1|//PREDICTED: dnaJ homolog subfamily C GRV2-like isoform X2 [Glycine max]
Araip.I4VBR	885	250.02	48.22	-2.32307	1.76016e-32	Down	8.07402e-33	NA	NA	GO:0010207//photosystem II assembly	NA	gi|356543780|ref|XP_003540338.1|//PREDICTED: protein THYLAKOID FORMATION1, chloroplastic-like [Glycine max]
BGI_novel_G000358	741	298	71	-2.01815	1.78295e-32	Down	8.18173e-33	GO:0005576//extracellular region	NA	NA	K20412//peptidase inhibitor 16	gi|351724261|ref|NP_001235516.1|//uncharacterized protein LOC100306470 precursor [Glycine max]
Araip.73VIR	588	138.34	1.11	-6.91025	1.94281e-32	Down	8.92093e-33	GO:0016020//membrane	NA	NA	NA	gi|593794549|ref|XP_007160313.1|//hypothetical protein PHAVU_002G311100g [Phaseolus vulgaris]
Araip.82PME	2375	713.79	318.5	-1.11294	2.2267e-32	Down	1.02374e-32	NA	GO:0016597//amino acid binding;GO:0004072//aspartate kinase activity	GO:0016310//phosphorylation;GO:0008652//cellular amino acid biosynthetic process;GO:0009089//lysine biosynthetic process via diaminopimelate	K00928//aspartate kinase [EC:2.7.2.4]	gi|356570251|ref|XP_003553303.1|//PREDICTED: aspartokinase 1, chloroplastic-like isoform X2 [Glycine max];gi|593702629|ref|XP_007151724.1|//hypothetical protein PHAVU_004G070100g [Phaseolus vulgaris]
Araip.S25SS	1211	568.4	225.35	-1.28347	2.51834e-32	Down	1.15904e-32	NA	NA	NA	K10406//kinesin family member C2/C3	gi|734375878|gb|KHN21116.1|//hypothetical protein glysoja_006595 [Glycine soja]
Araip.BU3C8	1738	706.3	314.26	-1.11705	3.07803e-32	Down	1.42018e-32	NA	GO:0016787//hydrolase activity	GO:0016042//lipid catabolic process	NA	gi|950948157|ref|XP_014494878.1|//PREDICTED: probable inactive patatin-like protein 9 [Vigna radiata var. radiata]
Araip.EBV68	510	662	286	-1.15955	4.32051e-32	Down	2.00095e-32	NA	NA	NA	NA	gi|593785391|ref|XP_007155736.1|//hypothetical protein PHAVU_003G227300g [Phaseolus vulgaris]
Araip.J123M	555	457	159	-1.4719	4.90207e-32	Down	2.27123e-32	NA	NA	NA	K13680//beta-mannan synthase [EC:2.4.1.32]	gi|593204787|ref|XP_007132446.1|//hypothetical protein PHAVU_011G095000g [Phaseolus vulgaris]
Aradu.08Y2X	1791	283.93	65.86	-2.05679	9.47963e-32	Down	4.42318e-32	GO:0016020//membrane;GO:0016021//integral component of membrane	GO:0022857//transmembrane transporter activity;GO:0016491//oxidoreductase activity;GO:0022891//substrate-specific transmembrane transporter activity	GO:0006810//transport;GO:0044699//single-organism process;GO:0055085//transmembrane transport	K08150//MFS transporter, SP family, solute carrier family 2 (myo-inositol transporter), member 13	gi|657946803|ref|XP_008386449.1|//PREDICTED: polyol transporter 5-like [Malus domestica]
BGI_novel_G007236	764	586	239	-1.24262	1.0218e-31	Down	4.77066e-32	GO:0005634//nucleus;GO:0000786//nucleosome	GO:0003677//DNA binding;GO:0046982//protein heterodimerization activity	NA	K11253//histone H3	gi|590578141|ref|XP_007013423.1|//Histone superfamily protein [Theobroma cacao]
Aradu.YR0IE	1011	803.08	382.12	-1.02025	1.18501e-31	Down	5.54181e-32	GO:0005886//plasma membrane	GO:0051015//actin filament binding;GO:0008270//zinc ion binding	GO:0051017//actin filament bundle assembly	K09377//cysteine and glycine-rich protein	gi|734413602|gb|KHN36972.1|//Pollen-specific protein SF3 [Glycine soja]
BGI_novel_G004606	737	525.38	201.69	-1.32995	1.31295e-31	Down	6.14393e-32	GO:0016020//membrane;GO:0009536//plastid	NA	NA	NA	gi|966203063|ref|YP_009193223.1|//hypothetical chloroplast RF1 (chloroplast) [Leucaena trichandra]
Aradu.VQB2Q	1087	770	360	-1.04559	1.33986e-31	Down	6.27112e-32	GO:0009570//chloroplast stroma	GO:0033743//peptide-methionine (R)-S-oxide reductase activity	GO:0006979//response to oxidative stress;GO:0030091//protein repair;GO:0055114//oxidation-reduction process	K07305//peptide-methionine (R)-S-oxide reductase [EC:1.8.4.12]	gi|593262370|ref|XP_007133364.1|//hypothetical protein PHAVU_011G173000g [Phaseolus vulgaris]
Aradu.VDD5S	1893	714.36	322.87	-1.09443	1.39956e-31	Down	6.55324e-32	GO:0016020//membrane;GO:0005634//nucleus;GO:0005737//cytoplasm	NA	NA	K08332	gi|356549417|ref|XP_003543090.1|//PREDICTED: uncharacterized protein LOC100783537 [Glycine max]
Araip.83JIQ	1335	395.47	125.99	-1.59899	2.40494e-31	Down	1.13373e-31	NA	NA	NA	NA	gi|920679068|gb|KOM26022.1|//hypothetical protein LR48_Vigan215s000200 [Vigna angularis]
Aradu.C4BQN	1773	496.97	185.45	-1.37086	2.4629e-31	Down	1.16129e-31	GO:0016021//integral component of membrane	GO:0016709//oxidoreductase activity, acting on paired donors, with incorporation or reduction of molecular oxygen, NAD(P)H as one donor, and incorporation of one atom of oxygen;GO:0020037//heme binding;GO:0005506//iron ion binding	GO:0044550//secondary metabolite biosynthetic process;GO:0055114//oxidation-reduction process	K20556//cytochrome P450 family 76 subfamily C;K13267//flavonoid 6-hydroxylase [EC:1.14.13.-];K00512//steroid 17alpha-monooxygenase / 17alpha-hydroxyprogesterone deacetylase [EC:1.14.14.19 1.14.14.32]	gi|764621328|ref|XP_004305999.2|//PREDICTED: uncharacterized protein LOC101299609 [Fragaria vesca subsp. vesca];gi|434086818|gb|AGB55871.1|//flavonoid 6-hydroxylase 2 [Glycine max]
Araip.KL33S	1332	657.2	286.54	-1.14633	2.54276e-31	Down	1.19968e-31	GO:0016020//membrane	NA	NA	NA	gi|502121688|ref|XP_004497411.1|//PREDICTED: uncharacterized protein LOC101500747 [Cicer arietinum];gi|356544064|ref|XP_003540475.1|//PREDICTED: uncharacterized protein LOC100799393 isoform X1 [Glycine max]
Aradu.4A7CI	795	744.78	344.73	-1.06008	2.80594e-31	Down	1.32548e-31	GO:0005783//endoplasmic reticulum;GO:0016021//integral component of membrane	GO:0020037//heme binding;GO:0046872//metal ion binding;GO:0009703//nitrate reductase (NADH) activity;GO:0004128//cytochrome-b5 reductase activity, acting on NAD(P)H	GO:0055114//oxidation-reduction process	K10534//nitrate reductase (NAD(P)H) [EC:1.7.1.1 1.7.1.2 1.7.1.3]	gi|571541431|ref|XP_006601762.1|//PREDICTED: uncharacterized protein LOC100500611 isoform X1 [Glycine max]
Araip.PJC0D	1320	460.76	164.01	-1.43896	2.87704e-31	Down	1.35961e-31	NA	GO:0016491//oxidoreductase activity	GO:0055114//oxidation-reduction process	NA	gi|593800644|ref|XP_007163359.1|//hypothetical protein PHAVU_001G228100g [Phaseolus vulgaris];gi|502137513|ref|XP_004503107.1|//PREDICTED: uncharacterized oxidoreductase At4g09670-like [Cicer arietinum]
Araip.X3D7D	1821	508.52	193.51	-1.34263	4.49556e-31	Down	2.13489e-31	NA	GO:0003677//DNA binding	NA	K09338//homeobox-leucine zipper protein	gi|470103473|ref|XP_004288161.1|//PREDICTED: homeobox-leucine zipper protein ATHB-6-like isoform X2 [Fragaria vesca subsp. vesca]
Aradu.FD4R7	477	266	59	-2.12137	5.52209e-31	Down	2.62716e-31	NA	GO:0003677//DNA binding	NA	K09060//plant G-box-binding factor	gi|568839145|ref|XP_006473552.1|//PREDICTED: bZIP transcription factor 53-like [Citrus sinensis]
Aradu.54E1H	1745	314.63	83.62	-1.86047	7.30033e-31	Down	3.48372e-31	NA	GO:0043565//sequence-specific DNA binding;GO:0003700//transcription factor activity, sequence-specific DNA binding	GO:0006355//regulation of transcription, DNA-templated	K09060//plant G-box-binding factor;K14432//ABA responsive element binding factor	gi|951027942|ref|XP_014514296.1|//PREDICTED: light-inducible protein CPRF2-like [Vigna radiata var. radiata];gi|734324157|gb|KHN04932.1|//Light-inducible protein CPRF2 [Glycine soja]
Araip.9L44C	1674	731.28	338.17	-1.06141	8.41447e-31	Down	4.02431e-31	NA	GO:0004392//heme oxygenase (decyclizing) activity	GO:0006788//heme oxidation	K00510//heme oxygenase (biliverdin-producing) [EC:1.14.14.18]	gi|947114694|gb|KRH62996.1|//hypothetical protein GLYMA_04G147700 [Glycine max];gi|703083643|ref|XP_010092266.1|//Heme oxygenase 1 [Morus notabilis];gi|502165517|ref|XP_004513605.1|//PREDICTED: heme oxygenase 1, chloroplastic-like isoform X2 [Cicer arietinum]
Araip.C5TMY	3476	367.54	112.27	-1.65966	9.16209e-31	Down	4.38717e-31	GO:0009941//chloroplast envelope;GO:0009570//chloroplast stroma	GO:0003677//DNA binding;GO:0016787//hydrolase activity;GO:0005524//ATP binding	NA	K14326//regulator of nonsense transcripts 1 [EC:3.6.4.-];K19036//ATP-dependent RNA/DNA helicase IGHMBP2 [EC:3.6.4.12 3.6.4.13]	gi|502171137|ref|XP_004514995.1|//PREDICTED: DNA-binding protein SMUBP-2 [Cicer arietinum];gi|571438147|ref|XP_006574494.1|//PREDICTED: DNA-binding protein SMUBP-2-like isoform X1 [Glycine max]
Araip.15EJY	1049	139.73	7.79	-4.11361	1.06357e-30	Down	5.09896e-31	NA	NA	NA	K13425//WRKY transcription factor 22	gi|356523507|ref|XP_003530379.1|//PREDICTED: probable WRKY transcription factor 41 [Glycine max]
Araip.U7YDL	1097	674	301	-1.11172	1.28959e-30	Down	6.19495e-31	GO:0005623//cell;GO:0009507//chloroplast	GO:0015035//protein disulfide oxidoreductase activity;GO:0016667//oxidoreductase activity, acting on a sulfur group of donors;GO:0016671//oxidoreductase activity, acting on a sulfur group of donors, disulfide as acceptor;GO:0008047//enzyme activator activity	GO:0000103//sulfate assimilation;GO:0006457//protein folding;GO:0055114//oxidation-reduction process;GO:0044710//single-organism metabolic process;GO:0045454//cell redox homeostasis;GO:0006662//glycerol ether metabolic process;GO:0044699//single-organism process;GO:0034599//cellular response to oxidative stress;GO:0009987//cellular process;GO:0043085//positive regulation of catalytic activity;GO:…	K03671//thioredoxin 1	gi|351725753|ref|NP_001238639.1|//uncharacterized protein LOC100306680 [Glycine max];gi|947101809|gb|KRH50301.1|//hypothetical protein GLYMA_07G213700 [Glycine max];gi|593705983|ref|XP_007153348.1|//hypothetical protein PHAVU_003G027800g [Phaseolus vulgaris]
Araip.K719G	1181	194.54	28	-2.7453	1.35823e-30	Down	6.53255e-31	NA	NA	NA	K09422//myb proto-oncogene protein, plant	gi|563425563|gb|AHB59596.1|//putative R2R3 MYB protein 8 [Arachis hypogaea]
Aradu.6I8N8	2036	484.35	180.76	-1.37071	1.40968e-30	Down	6.78137e-31	GO:0016021//integral component of membrane	NA	NA	K02184//formin 2	gi|356553645|ref|XP_003545164.1|//PREDICTED: protein CLT3, chloroplastic-like [Glycine max];gi|922357376|ref|XP_003617235.2|//CRT (chloroquine-resistance transporter)-like transporter, putative [Medicago truncatula]
Araip.E46IA	3929	543.05	217.15	-1.27113	1.60419e-30	Down	7.72631e-31	NA	NA	GO:0050896//response to stimulus	K03283//heat shock 70kDa protein 1/8	gi|593783053|ref|XP_007154567.1|//hypothetical protein PHAVU_003G129700g [Phaseolus vulgaris]
Aradu.C4L3X	628	734.37	342.36	-1.04973	2.11826e-30	Down	1.0239e-30	NA	NA	NA	NA	gi|312599811|gb|ADQ91831.1|//late embryogenesis abundant protein group 1 protein [Arachis hypogaea]
Aradu.X3MYC	1206	159.46	15	-3.35889	2.31795e-30	Down	1.12132e-30	GO:0016602//CCAAT-binding factor complex	GO:0003677//DNA binding;GO:0003700//transcription factor activity, sequence-specific DNA binding	GO:0006355//regulation of transcription, DNA-templated	K08064//nuclear transcription factor Y, alpha	gi|734350098|gb|KHN12271.1|//Nuclear transcription factor Y subunit A-3 [Glycine soja]
Araip.8QZ8K	1004	173	20	-3.06143	2.45446e-30	Down	1.18807e-30	NA	NA	NA	NA	gi|920696110|gb|KOM39335.1|//hypothetical protein LR48_Vigan03g271700 [Vigna angularis]
Araip.DR5NH	871	531.59	210.96	-1.28208	2.71588e-30	Down	1.31644e-30	GO:0016020//membrane;GO:0000312//plastid small ribosomal subunit;GO:0022627//cytosolic small ribosomal subunit;GO:0009941//chloroplast envelope;GO:0009570//chloroplast stroma	GO:0003735//structural constituent of ribosome	GO:0000462//maturation of SSU-rRNA from tricistronic rRNA transcript (SSU-rRNA, 5.8S rRNA, LSU-rRNA);GO:0006412//translation	K02996//small subunit ribosomal protein S9	gi|920689785|gb|KOM33768.1|//hypothetical protein LR48_Vigan01g332400 [Vigna angularis]
BGI_novel_G000985	1044	124.35	1.75	-6.09964	3.28951e-30	Down	1.59892e-30	NA	NA	NA	K06674//structural maintenance of chromosome 2	gi|922393585|ref|XP_013465200.1|//hypothetical protein MTR_2g090985 [Medicago truncatula]
Araip.337EV	2636	124	2	-5.90293	3.33414e-30	Down	1.62094e-30	NA	GO:0008661//1-deoxy-D-xylulose-5-phosphate synthase activity	GO:0016114//terpenoid biosynthetic process	K01662//1-deoxy-D-xylulose-5-phosphate synthase [EC:2.2.1.7]	gi|35187002|gb|AAQ84169.1|//1-deoxy-D-xylulose 5-phosphate synthase [Pueraria montana var. lobata]
Aradu.TES1U	1717	662.13	295.32	-1.11357	3.49225e-30	Down	1.69848e-30	GO:0009941//chloroplast envelope;GO:0009570//chloroplast stroma	GO:0015035//protein disulfide oxidoreductase activity;GO:0016671//oxidoreductase activity, acting on a sulfur group of donors, disulfide as acceptor	GO:0000103//sulfate assimilation;GO:0006662//glycerol ether metabolic process;GO:0006457//protein folding;GO:0034599//cellular response to oxidative stress;GO:0055114//oxidation-reduction process;GO:0045454//cell redox homeostasis	K03671//thioredoxin 1	gi|661888899|emb|CDP07342.1|//unnamed protein product [Coffea canephora]
BGI_novel_G003629	1030	393	129	-1.55589	5.17554e-30	Down	2.52564e-30	NA	NA	NA	NA	gi|502150270|ref|XP_004507872.1|//PREDICTED: uncharacterized protein At4g30180-like [Cicer arietinum]
BGI_novel_G002054	3358	369.87	115.94	-1.62237	5.18017e-30	Down	2.5284e-30	NA	NA	NA	K17398//DNA (cytosine-5)-methyltransferase 3A [EC:2.1.1.37];K04728//ataxia telangiectasia mutated family protein [EC:2.7.11.1]	gi|571526480|ref|XP_006599108.1|//PREDICTED: uncharacterized protein LOC102666492 [Glycine max]
BGI_novel_G003615	1257	509.43	198.42	-1.30906	5.32909e-30	Down	2.6016e-30	NA	NA	NA	NA	gi|356548553|ref|XP_003542665.1|//PREDICTED: uncharacterized protein LOC100781021 [Glycine max]
Aradu.BW81J	635	462.58	170	-1.3929	5.82621e-30	Down	2.84766e-30	GO:0045261//proton-transporting ATP synthase complex, catalytic core F(1);GO:0009535//chloroplast thylakoid membrane;GO:0005886//plasma membrane	GO:0005524//ATP binding;GO:0046933//proton-transporting ATP synthase activity, rotational mechanism;GO:0046961//proton-transporting ATPase activity, rotational mechanism	GO:0015986//ATP synthesis coupled proton transport	K02114//F-type H+-transporting ATPase subunit epsilon	gi|944542150|ref|YP_009176011.1|//ATP synthase CF1 epsilon subunit (chloroplast) [Ficus racemosa];gi|748992560|gb|AJE72981.1|//ATP synthase CF1 epsilon subunit (plastid) [Desmanthus illinoensis]
Araip.CB643	888	160.98	16.25	-3.2571	6.9601e-30	Down	3.40723e-30	GO:0009506//plasmodesma;GO:0005576//extracellular region	GO:0016787//hydrolase activity	GO:0019953//sexual reproduction;GO:0006949//syncytium formation	K20628//expansin	gi|502082859|ref|XP_004487295.1|//PREDICTED: expansin-B3 [Cicer arietinum]
Aradu.CJG1X	2244	727.3	340.42	-1.04397	7.20868e-30	Down	3.52961e-30	NA	NA	NA	K01148//poly(A)-specific ribonuclease [EC:3.1.13.4]	gi|356573355|ref|XP_003554827.1|//PREDICTED: adoMet-dependent rRNA methyltransferase spb1-like [Glycine max]
BGI_novel_G000852	5604	277.28	67.25	-1.99247	7.37364e-30	Down	3.61181e-30	NA	NA	NA	K17913//carlactone synthase / all-trans-10'-apo-beta-carotenal 13,14-cleaving dioxygenase [EC:1.13.11.69 1.13.11.70];K14300//nuclear pore complex protein Nup133	gi|502166178|ref|XP_004513813.1|//PREDICTED: uncharacterized protein LOC101489594 [Cicer arietinum]
Araip.N2800	1146	277.56	67.42	-1.99028	7.57801e-30	Down	3.71484e-30	NA	NA	NA	NA	gi|947107429|gb|KRH55812.1|//hypothetical protein GLYMA_06G283900 [Glycine max]
Aradu.K642Q	1653	504.92	196.31	-1.31165	7.78261e-30	Down	3.81738e-30	NA	NA	NA	K12177//COP9 signalosome complex subunit 3	gi|356573091|ref|XP_003554698.1|//PREDICTED: uncharacterized protein LOC100800250 [Glycine max]
Aradu.ZC7R3	989	608.4	262.01	-1.16413	8.33758e-30	Down	4.09361e-30	GO:0016021//integral component of membrane	GO:0008289//lipid binding	GO:0006869//lipid transport	NA	gi|593801598|ref|XP_007163836.1|//hypothetical protein PHAVU_001G268300g [Phaseolus vulgaris]
Araip.V0S9Z	794	506.42	197.38	-1.30809	8.42891e-30	Down	4.14008e-30	GO:0005634//nucleus;GO:0005829//cytosol	NA	NA	K13106//pre-mRNA-splicing factor CWC26	gi|965611806|dbj|BAT97945.1|//hypothetical protein VIGAN_09153700 [Vigna angularis var. angularis]
Araip.NN141	2250	202.29	32.65	-2.58	8.44754e-30	Down	4.15005e-30	GO:0016021//integral component of membrane	GO:0046872//metal ion binding;GO:0003993//acid phosphatase activity	GO:0016311//dephosphorylation	K14407//cleavage stimulation factor subunit 2	gi|734407611|gb|KHN34417.1|//Putative inactive purple acid phosphatase 27 [Glycine soja]
BGI_novel_G007319	968	464.1	171.78	-1.38261	9.77508e-30	Down	4.80882e-30	NA	NA	NA	NA	gi|593689116|ref|XP_007145177.1|//hypothetical protein PHAVU_007G217000g [Phaseolus vulgaris]
Aradu.UN245	2886	709.56	329.24	-1.05652	1.00419e-29	Down	4.94299e-30	GO:0005886//plasma membrane	GO:0016757//transferase activity, transferring glycosyl groups	NA	K09667//protein O-GlcNAc transferase [EC:2.4.1.255];K12178//COP9 signalosome complex subunit 4	gi|356554004|ref|XP_003545340.1|//PREDICTED: tetratricopeptide repeat protein 7A-like [Glycine max]
Aradu.C8ZMR	1402	296.36	77.27	-1.8881	1.00995e-29	Down	4.9733e-30	NA	GO:0043565//sequence-specific DNA binding;GO:0003700//transcription factor activity, sequence-specific DNA binding	GO:0006355//regulation of transcription, DNA-templated	K18835//WRKY transcription factor 2;K13424//WRKY transcription factor 33	gi|734416351|gb|KHN38230.1|//Putative WRKY transcription factor 51 [Glycine soja]
BGI_novel_G005047	1592	126	1	-6.92601	1.13943e-29	Down	5.62188e-30	NA	GO:0016757//transferase activity, transferring glycosyl groups	NA	K12938//anthocyanidin 5,3-O-glucosyltransferase [EC:2.4.1.-];K08237//hydroquinone glucosyltransferase [EC:2.4.1.218];K12356//coniferyl-alcohol glucosyltransferase [EC:2.4.1.111]	gi|357474983|ref|XP_003607777.1|//UDP-glucosyltransferase family protein [Medicago truncatula]
Aradu.VXF1K	465	361.57	112.49	-1.63321	1.21075e-29	Down	5.98075e-30	GO:0009507//chloroplast	GO:0043022//ribosome binding;GO:0003743//translation initiation factor activity;GO:0019843//rRNA binding	GO:0006413//translational initiation	K02518//translation initiation factor IF-1	gi|502183724|ref|XP_004517199.1|//PREDICTED: translation initiation factor IF-1, chloroplastic [Cicer arietinum]
Aradu.ENR50	1628	672.27	305.02	-1.08887	1.37281e-29	Down	6.79056e-30	NA	GO:0016740//transferase activity	NA	K14329//agmatine coumaroyltransferase [EC:2.3.1.64 2.3.1.-];K13264//isoflavone 7-O-glucoside-6''-O-malonyltransferase [EC:2.3.1.115]	gi|356549972|ref|XP_003543364.1|//PREDICTED: coumaroyl-CoA:anthocyanidin 3-O-glucoside-6''-O-coumaroyltransferase 1-like [Glycine max]
Araip.4XB1Y	3071	379.22	122.9	-1.57428	1.71567e-29	Down	8.49971e-30	GO:0009941//chloroplast envelope;GO:0009570//chloroplast stroma	GO:0005506//iron ion binding;GO:0051539//4 iron, 4 sulfur cluster binding;GO:0046429//4-hydroxy-3-methylbut-2-en-1-yl diphosphate synthase activity;GO:0003725//double-stranded RNA binding	GO:0009862//systemic acquired resistance, salicylic acid mediated signaling pathway;GO:0016114//terpenoid biosynthetic process;GO:0009617//response to bacterium;GO:0019288//isopentenyl diphosphate biosynthetic process, methylerythritol 4-phosphate pathway;GO:0055114//oxidation-reduction process	K03526//(E)-4-hydroxy-3-methylbut-2-enyl-diphosphate synthase [EC:1.17.7.1 1.17.7.3]	gi|356543460|ref|XP_003540178.1|//PREDICTED: 4-hydroxy-3-methylbut-2-en-1-yl diphosphate synthase (ferredoxin), chloroplastic [Glycine max]
Araip.D72J4	312	654.77	294.3	-1.10243	2.05831e-29	Down	1.0225e-29	GO:0005634//nucleus;GO:0000786//nucleosome	GO:0003677//DNA binding;GO:0046982//protein heterodimerization activity	NA	K11254//histone H4	gi|195653013|gb|ACG45974.1|//histone H4 [Zea mays]
Araip.ZY9Q1	1672	550	226.45	-1.22897	2.18065e-29	Down	1.08411e-29	GO:0016021//integral component of membrane;GO:0005886//plasma membrane	GO:0015171//amino acid transmembrane transporter activity	GO:0080144//amino acid homeostasis;GO:0055085//transmembrane transport;GO:0032973//amino acid export;GO:0003333//amino acid transmembrane transport;GO:0043090//amino acid import	K00801//farnesyl-diphosphate farnesyltransferase [EC:2.5.1.21]	gi|359807110|ref|NP_001241603.1|//uncharacterized protein LOC100812537 [Glycine max]
Araip.S2EYP	456	330	96	-1.73009	2.25276e-29	Down	1.1204e-29	GO:0009538//photosystem I reaction center	NA	GO:0015979//photosynthesis	K02693//photosystem I subunit IV	gi|357510347|ref|XP_003625462.1|//photosystem I reaction center subunit IV A [Medicago truncatula]
Araip.FT1QF	2000	392.07	130.77	-1.53281	2.46635e-29	Down	1.22782e-29	GO:0016020//membrane	NA	NA	K14794//ribosomal RNA-processing protein 12	gi|356504484|ref|XP_003521026.1|//PREDICTED: protein NUCLEAR FUSION DEFECTIVE 4-like [Glycine max]
Araip.5BR6I	1173	637.6	283.42	-1.11844	2.53829e-29	Down	1.26387e-29	GO:0010287//plastoglobule;GO:0009535//chloroplast thylakoid membrane;GO:0016021//integral component of membrane;GO:0009941//chloroplast envelope;GO:0009522//photosystem I	GO:0031409//pigment binding;GO:0046872//metal ion binding;GO:0016168//chlorophyll binding	GO:0009768//photosynthesis, light harvesting in photosystem I;GO:0009416//response to light stimulus;GO:0018298//protein-chromophore linkage	K08915//light-harvesting complex II chlorophyll a/b binding protein 4	gi|356539957|ref|XP_003538459.1|//PREDICTED: chlorophyll a-b binding protein CP29.3, chloroplastic-like [Glycine max]
Araip.Y0BEB	2481	663.51	300.84	-1.08985	2.88835e-29	Down	1.44152e-29	GO:0016020//membrane;GO:0005622//intracellular	GO:0016740//transferase activity	GO:0008152//metabolic process	K19755//radial spoke head protein 1	gi|734314239|gb|KHN01642.1|//Phosphatidylinositol-4-phosphate 5-kinase 5 [Glycine soja];gi|593785369|ref|XP_007155725.1|//hypothetical protein PHAVU_003G226200g [Phaseolus vulgaris];gi|720044323|ref|XP_010269853.1|//PREDICTED: uncharacterized protein LOC104606391 [Nelumbo nucifera];gi|356563412|ref|XP_003549957.1|//PREDICTED: MORN repeat-containing protein 1 [Glycine max]
Araip.5R4LP	1584	183.35	26.01	-2.76619	3.78902e-29	Down	1.89577e-29	GO:0016021//integral component of membrane	NA	NA	NA	gi|734408294|gb|KHN34676.1|//ALA-interacting subunit 3 [Glycine soja]
Araip.C23HG	1198	620.12	272.85	-1.13317	3.88948e-29	Down	1.94716e-29	GO:0016021//integral component of membrane	GO:0016491//oxidoreductase activity	GO:0055114//oxidation-reduction process	K11165//dehydrogenase/reductase SDR family member 7 [EC:1.1.-.-]	gi|152032030|gb|ABS28874.1|//steroleosin-A [Arachis hypogaea]
Araip.H56DJ	1658	660.87	300.68	-1.08487	5.94287e-29	Down	2.99117e-29	GO:0009941//chloroplast envelope;GO:0009570//chloroplast stroma	GO:0015035//protein disulfide oxidoreductase activity;GO:0016671//oxidoreductase activity, acting on a sulfur group of donors, disulfide as acceptor	GO:0000103//sulfate assimilation;GO:0006662//glycerol ether metabolic process;GO:0006457//protein folding;GO:0034599//cellular response to oxidative stress;GO:0055114//oxidation-reduction process;GO:0045454//cell redox homeostasis	K03671//thioredoxin 1	gi|661888899|emb|CDP07342.1|//unnamed protein product [Coffea canephora]
Araip.ML4Q2	507	159.04	17.01	-3.17367	6.52169e-29	Down	3.28502e-29	GO:0005622//intracellular	GO:0043565//sequence-specific DNA binding;GO:0003700//transcription factor activity, sequence-specific DNA binding;GO:0004707//MAP kinase activity	GO:0000165//MAPK cascade;GO:0006355//regulation of transcription, DNA-templated	K09060//plant G-box-binding factor	gi|951051654|ref|XP_014520495.1|//PREDICTED: basic leucine zipper 43-like [Vigna radiata var. radiata]
Araip.CXP0W	1280	624.8	277.04	-1.12203	6.58822e-29	Down	3.3198e-29	NA	NA	NA	K12842//U2-associated protein SR140	gi|571521800|ref|XP_006598219.1|//PREDICTED: uncharacterized protein LOC100804596 [Glycine max]
BGI_novel_G005996	1338	234.5	49	-2.20747	7.82894e-29	Down	3.9533e-29	NA	NA	NA	K14709//solute carrier family 39 (zinc transporter), member 1/2/3;K05747//Wiskott-Aldrich syndrome protein;K02184//formin 2	gi|970013780|ref|XP_015067866.1|//PREDICTED: basic proline-rich protein-like isoform X1 [Solanum pennellii]
BGI_novel_G005997	1338	234.5	49	-2.20747	7.82894e-29	Down	3.9533e-29	NA	NA	NA	K14709//solute carrier family 39 (zinc transporter), member 1/2/3;K05747//Wiskott-Aldrich syndrome protein;K02184//formin 2	gi|970013780|ref|XP_015067866.1|//PREDICTED: basic proline-rich protein-like isoform X1 [Solanum pennellii]
BGI_novel_G006145	4770	288.83	76	-1.87488	9.41671e-29	Down	4.76322e-29	NA	GO:0008270//zinc ion binding	NA	K10683//BRCA1-associated RING domain protein 1;K11000//callose synthase [EC:2.4.1.-]	gi|920679990|gb|KOM26873.1|//hypothetical protein LR48_Vigan325s004500 [Vigna angularis]
BGI_novel_G006744	2011	205	36	-2.45829	1.1487e-28	Down	5.82042e-29	GO:0009507//chloroplast	NA	NA	K17964//leucine-rich PPR motif-containing protein, mitochondrial	gi|357441365|ref|XP_003590960.1|//pentatricopeptide (PPR) repeat protein [Medicago truncatula]
Aradu.X3FXV	3010	542.92	225.62	-1.21558	1.45812e-28	Down	7.40788e-29	GO:0005618//cell wall;GO:0005576//extracellular region;GO:0016021//integral component of membrane	NA	GO:0009664//plant-type cell wall organization	K20628//expansin	gi|356495641|ref|XP_003516683.1|//PREDICTED: expansin-A7-like [Glycine max];gi|734341576|gb|KHN09744.1|//PGR5-like protein 1A, chloroplastic [Glycine soja]
Araip.7611F	1377	120	4	-4.85562	1.56876e-28	Down	7.97757e-29	NA	NA	NA	K08597//sentrin-specific protease 8 [EC:3.4.22.68];K13789//geranylgeranyl diphosphate synthase, type II [EC:2.5.1.1 2.5.1.10 2.5.1.29];K02888//large subunit ribosomal protein L21	gi|734424853|gb|KHN42821.1|//Putative WRKY transcription factor 32 [Glycine soja];gi|920688338|gb|KOM32321.1|//hypothetical protein LR48_Vigan01g187700 [Vigna angularis]
BGI_novel_G004976	2765	639.3	289.53	-1.09151	2.52396e-28	Down	1.29007e-28	GO:0005622//intracellular	GO:0008097//5S rRNA binding	NA	K02881//large subunit ribosomal protein L18	gi|357480871|ref|XP_003610721.1|//structural constituent of ribosome protein [Medicago truncatula]
Araip.1D00K	1253	161.54	19	-3.03655	3.11047e-28	Down	1.59375e-28	GO:0016602//CCAAT-binding factor complex	GO:0003677//DNA binding;GO:0003700//transcription factor activity, sequence-specific DNA binding	GO:0006355//regulation of transcription, DNA-templated	K08064//nuclear transcription factor Y, alpha	gi|734350098|gb|KHN12271.1|//Nuclear transcription factor Y subunit A-3 [Glycine soja]
Aradu.Q566Q	1097	133.35	9	-3.83788	3.32813e-28	Down	1.70591e-28	GO:0005576//extracellular region	GO:0008061//chitin binding;GO:0004568//chitinase activity	GO:0006032//chitin catabolic process;GO:0005975//carbohydrate metabolic process	K01183//chitinase [EC:3.2.1.14]	gi|955314364|ref|XP_014629801.1|//PREDICTED: basic endochitinase-like [Glycine max]
Aradu.W4RTP	1547	506.32	204.57	-1.25619	4.44348e-28	Down	2.28404e-28	NA	NA	NA	K02184//formin 2	gi|947106339|gb|KRH54722.1|//hypothetical protein GLYMA_06G204600 [Glycine max];gi|356519140|ref|XP_003528232.1|//PREDICTED: uncharacterized protein LOC100807768 [Glycine max]
Aradu.S4LWP	1095	380.35	128.58	-1.51339	5.22458e-28	Down	2.69158e-28	GO:0009535//chloroplast thylakoid membrane;GO:0031977//thylakoid lumen;GO:0016021//integral component of membrane	GO:0003993//acid phosphatase activity	GO:0010206//photosystem II repair;GO:0016311//dephosphorylation	NA	gi|951025484|ref|XP_014513692.1|//PREDICTED: UPF0603 protein At1g54780, chloroplastic [Vigna radiata var. radiata]
Araip.U3N1B	1838	209.94	39.76	-2.34932	6.83056e-28	Down	3.53211e-28	GO:0005777//peroxisome	GO:0004674//protein serine/threonine kinase activity;GO:0005524//ATP binding	GO:0046777//protein autophosphorylation	K04733//interleukin-1 receptor-associated kinase 4 [EC:2.7.11.1]	gi|955358588|ref|XP_014621222.1|//PREDICTED: receptor-like cytosolic serine/threonine-protein kinase RBK2 isoform X1 [Glycine max]
Aradu.B0TIL	1162	633.91	288.27	-1.08559	7.2247e-28	Down	3.7401e-28	GO:0005759//mitochondrial matrix	GO:0016491//oxidoreductase activity	GO:0006633//fatty acid biosynthetic process;GO:0055114//oxidation-reduction process	K03955//NADH dehydrogenase (ubiquinone) 1 alpha/beta subcomplex 1	gi|210110001|gb|ACJ07135.1|//acyl carrier protein 3-2 [Arachis hypogaea]
Araip.Y8L0P	966	374.99	126	-1.52216	7.35443e-28	Down	3.80938e-28	GO:0019898//extrinsic component of membrane;GO:0009654//photosystem II oxygen evolving complex	GO:0005509//calcium ion binding	GO:0015979//photosynthesis	NA	gi|950969610|ref|XP_014499870.1|//PREDICTED: thylakoid lumenal 19 kDa protein, chloroplastic [Vigna radiata var. radiata]
Araip.Y0C4V	1446	653.98	301.99	-1.06348	8.30217e-28	Down	4.30909e-28	NA	GO:0016874//ligase activity	NA	K10268//F-box and leucine-rich repeat protein 2/20	gi|734307856|gb|KHM99188.1|//F-box/LRR-repeat protein 4 [Glycine soja]
Araip.B69DN	3019	235.76	52.17	-2.12476	1.04751e-27	Down	5.44602e-28	GO:0016021//integral component of membrane	GO:0005524//ATP binding;GO:0004672//protein kinase activity	GO:0006468//protein phosphorylation	K04733//interleukin-1 receptor-associated kinase 4 [EC:2.7.11.1];K20359//PRA1 family protein 1	gi|955363706|ref|XP_003545217.3|//PREDICTED: probably inactive leucine-rich repeat receptor-like protein kinase IMK2 [Glycine max]
Aradu.J9KV2	1272	202.74	37.31	-2.39073	1.60843e-27	Down	8.4087e-28	NA	NA	NA	K12135//zinc finger protein CONSTANS	gi|502120824|ref|XP_004497095.1|//PREDICTED: zinc finger protein CONSTANS-LIKE 16 [Cicer arietinum]
Araip.WX8L5	2188	330.19	102	-1.64346	1.90456e-27	Down	9.98625e-28	GO:0016021//integral component of membrane;GO:0005789//endoplasmic reticulum membrane	GO:0020037//heme binding;GO:0005506//iron ion binding;GO:0048000//isoflavone 3'-hydroxylase activity	GO:0098542//defense response to other organism;GO:0044550//secondary metabolite biosynthetic process;GO:0042343//indole glucosinolate metabolic process;GO:0055114//oxidation-reduction process	K13260//isoflavone 2'-hydroxylase [EC:1.14.13.89]	gi|375874530|gb|AFA89978.1|//isoflavone-3'-hydroxylase [Astragalus membranaceus]
BGI_novel_G006187	1142	435.63	163.62	-1.36149	2.09433e-27	Down	1.09934e-27	NA	NA	NA	NA	gi|992068367|ref|YP_009181004.1|//Ycf1 (chloroplast) [Acacia ligulata]
Aradu.IE5CA	722	634.17	290.97	-1.07273	2.24015e-27	Down	1.17674e-27	GO:0016020//membrane	NA	NA	NA	gi|356572692|ref|XP_003554500.1|//PREDICTED: CASP-like protein 1E1 [Glycine max]
Aradu.23179	795	182.68	29	-2.60393	2.46686e-27	Down	1.29774e-27	GO:0016021//integral component of membrane	NA	NA	K06910//uncharacterized protein	gi|922365299|ref|XP_013454869.1|//phosphatidylethanolamine-binding protein [Medicago truncatula]
BGI_novel_G005693	3813	631.44	289.65	-1.07307	2.80282e-27	Down	1.47717e-27	NA	NA	NA	K19589//release factor glutamine methyltransferase [EC:2.1.1.297]	gi|828333588|ref|XP_012574977.1|//PREDICTED: pentatricopeptide repeat-containing protein At5g06540-like isoform X1 [Cicer arietinum]
Aradu.019PN	2256	197.23	35.48	-2.42353	3.20421e-27	Down	1.69057e-27	GO:0009507//chloroplast	GO:0051786//all-trans-retinol 13,14-reductase activity;GO:0016491//oxidoreductase activity	GO:0042572//retinol metabolic process;GO:0055114//oxidation-reduction process	K09835//prolycopene isomerase [EC:5.2.1.13]	gi|702388545|ref|XP_010065273.1|//PREDICTED: prolycopene isomerase, chloroplastic [Eucalyptus grandis]
Araip.JBD0U	707	619.5	282.82	-1.07995	4.67093e-27	Down	2.47433e-27	GO:0005840//ribosome;GO:0009941//chloroplast envelope;GO:0009570//chloroplast stroma	GO:0003735//structural constituent of ribosome;GO:0008097//5S rRNA binding	GO:0006412//translation	K02881//large subunit ribosomal protein L18	gi|950971169|ref|XP_014500247.1|//PREDICTED: 50S ribosomal protein L18, chloroplastic-like [Vigna radiata var. radiata];gi|734422152|gb|KHN41509.1|//50S ribosomal protein L18, chloroplastic [Glycine soja]
Aradu.8WP5Z	1044	637	295	-1.05931	5.7544e-27	Down	3.05771e-27	NA	NA	NA	NA	gi|920681526|gb|KOM28320.1|//hypothetical protein LR48_Vigan521s000800 [Vigna angularis]
Araip.818VB	2591	510	212	-1.21517	6.40718e-27	Down	3.41014e-27	NA	NA	NA	K12875//apoptotic chromatin condensation inducer in the nucleus	gi|734432772|gb|KHN46418.1|//Trihelix transcription factor GT-2 [Glycine soja];gi|971580633|ref|XP_015159280.1|//PREDICTED: trihelix transcription factor GT-2-like isoform X3 [Solanum tuberosum]
Aradu.H9U8I	1434	642.77	299.13	-1.05226	6.42074e-27	Down	3.41797e-27	NA	NA	NA	K09286//EREBP-like factor	gi|193237575|dbj|BAG50064.1|//transcription factor AP2-EREBP [Lotus japonicus]
Araip.M8LQV	948	187.65	31.99	-2.50108	7.12314e-27	Down	3.79394e-27	GO:0005747//mitochondrial respiratory chain complex I	GO:0016651//oxidoreductase activity, acting on NAD(P)H;GO:0050897//cobalt ion binding	GO:0022900//electron transport chain;GO:0006970//response to osmotic stress;GO:0009631//cold acclimation	K03937//NADH dehydrogenase (ubiquinone) Fe-S protein 4	gi|567882171|ref|XP_006433644.1|//hypothetical protein CICLE_v10002758mg [Citrus clementina]
Aradu.4J3R3	2147	384.71	135.35	-1.45581	8.06105e-27	Down	4.30281e-27	GO:0016021//integral component of membrane	GO:0046872//metal ion binding;GO:0003993//acid phosphatase activity	GO:0016311//dephosphorylation	K14407//cleavage stimulation factor subunit 2	gi|734407611|gb|KHN34417.1|//Putative inactive purple acid phosphatase 27 [Glycine soja]
Aradu.1FN60	1083	526.14	222.94	-1.18752	8.70064e-27	Down	4.64924e-27	GO:0016020//membrane	NA	NA	NA	gi|645222762|ref|XP_008218310.1|//PREDICTED: rubisco accumulation factor 1, chloroplastic [Prunus mume]
Aradu.8V764	631	543.13	234.19	-1.16235	9.9684e-27	Down	5.33245e-27	NA	NA	NA	K03860//phosphatidylinositol glycan, class Q;K20887//xyloglucan glycosyltransferase 4 [EC:2.4.1.-]	gi|357496419|ref|XP_003618498.1|//gibberellin-regulated family protein [Medicago truncatula]
Araip.A6QK5	3081	573.18	253.93	-1.12329	1.05431e-26	Down	5.64494e-27	NA	GO:0003743//translation initiation factor activity;GO:0003676//nucleic acid binding	GO:0006413//translational initiation	K11593//eukaryotic translation initiation factor 2C	gi|224097488|ref|XP_002310956.1|//hypothetical protein POPTR_0008s01100g [Populus trichocarpa]
Araip.ZR8BC	1695	316.87	97.06	-1.65567	1.13841e-26	Down	6.09965e-27	GO:0005829//cytosol;GO:0016021//integral component of membrane	GO:0046538//2,3-bisphosphoglycerate-dependent phosphoglycerate mutase activity	GO:0006094//gluconeogenesis;GO:0006096//glycolytic process;GO:0043456//regulation of pentose-phosphate shunt	K01834//2,3-bisphosphoglycerate-dependent phosphoglycerate mutase [EC:5.4.2.11]	gi|955315956|ref|XP_014630077.1|//PREDICTED: 2,3-bisphosphoglycerate-dependent phosphoglycerate mutase-like isoform X1 [Glycine max]
Araip.UJ8TH	1576	374.66	130.08	-1.47492	1.20868e-26	Down	6.4809e-27	NA	NA	NA	NA	gi|356534912|ref|XP_003535995.1|//PREDICTED: uncharacterized protein LOC100803952 [Glycine max]
Araip.ACF2M	1258	446.36	173.72	-1.31018	1.57877e-26	Down	8.50168e-27	GO:0005886//plasma membrane	GO:0004144//diacylglycerol O-acyltransferase activity;GO:0047196//long-chain-alcohol O-fatty-acyltransferase activity	GO:0019432//triglyceride biosynthetic process;GO:0045017//glycerolipid biosynthetic process	K15406//wax-ester synthase / diacylglycerol O-acyltransferase [EC:2.3.1.75 2.3.1.20];K20098//DNA excision repair protein ERCC-6-like 2 [EC:3.6.4.-]	gi|922327789|ref|XP_013443287.1|//O-acyltransferase (WSD1-like) family protein [Medicago truncatula]
Araip.55EZJ	1710	539.8	233.2	-1.15959	1.76311e-26	Down	9.50459e-27	GO:0016021//integral component of membrane	GO:0016705//oxidoreductase activity, acting on paired donors, with incorporation or reduction of molecular oxygen;GO:0020037//heme binding;GO:0005506//iron ion binding;GO:0004497//monooxygenase activity	GO:0010268//brassinosteroid homeostasis;GO:0016132//brassinosteroid biosynthetic process;GO:0010224//response to UV-B;GO:0055114//oxidation-reduction process;GO:0048657//anther wall tapetum cell differentiation;GO:0009911//positive regulation of flower development;GO:0007275//multicellular organism development;GO:0016125//sterol metabolic process;GO:0010584//pollen exine formation	K09588//cytochrome P450 family 90 subfamily A polypeptide 1 [EC:1.14.-.-]	gi|950986174|ref|XP_014503513.1|//PREDICTED: cytochrome P450 90A1-like [Vigna radiata var. radiata];gi|356501154|ref|XP_003519393.1|//PREDICTED: cytochrome P450 90A1 [Glycine max]
Aradu.HLM3M	1658	389.21	139.29	-1.43119	1.79599e-26	Down	9.68872e-27	GO:0009505//plant-type cell wall;GO:0016021//integral component of membrane;GO:0046658//anchored component of plasma membrane;GO:0009930//longitudinal side of cell surface	NA	GO:0009825//multidimensional cell growth;GO:0010215//cellulose microfibril organization;GO:0009651//response to salt stress	NA	gi|356516873|ref|XP_003527117.1|//PREDICTED: protein COBRA [Glycine max]
BGI_novel_G003205	1427	474.79	191.74	-1.25687	1.85786e-26	Down	1.00261e-26	NA	NA	NA	K17046//protein DEK;K11984//U4/U6.U5 tri-snRNP-associated protein 1	gi|502107155|ref|XP_004493175.1|//PREDICTED: DNA ligase 1 [Cicer arietinum]
Aradu.1M681	1559	358.64	121.48	-1.51055	1.94233e-26	Down	1.04857e-26	GO:0016020//membrane	GO:0016787//hydrolase activity	NA	NA	gi|947084552|gb|KRH33273.1|//hypothetical protein GLYMA_10G111700 [Glycine max]
Araip.3A328	2718	390.59	140.33	-1.42556	2.05696e-26	Down	1.11204e-26	NA	GO:0047172//shikimate O-hydroxycinnamoyltransferase activity	NA	K19747//BAHD acyltransferase [EC:2.3.1.-]	gi|734322436|gb|KHN04491.1|//Putative acetyltransferase [Glycine soja]
Araip.V76CX	1053	544.75	237	-1.14944	2.33171e-26	Down	1.26349e-26	NA	GO:0003677//DNA binding	GO:0050789//regulation of biological process;GO:0065007//biological regulation	K18834//WRKY transcription factor 1	gi|359806418|ref|NP_001240986.1|//WRKY17 protein [Glycine max]
Araip.A70M4	849	119	0	-7.84355	2.3822e-26	Down	1.29131e-26	NA	NA	GO:0050896//response to stimulus	NA	gi|571440475|ref|XP_003519004.2|//PREDICTED: MLP-like protein 43 [Glycine max]
Araip.BHI10	1960	161.21	22	-2.8221	2.45554e-26	Down	1.33154e-26	NA	NA	NA	K20254//perilipin-4	gi|955347951|ref|XP_014618975.1|//PREDICTED: uncharacterized protein LOC100777228 isoform X1 [Glycine max]
Aradu.KTD39	1279	189.77	34.01	-2.42895	2.55266e-26	Down	1.3847e-26	NA	GO:0003824//catalytic activity;GO:0050662//coenzyme binding	NA	NA	gi|356500206|ref|XP_003518924.1|//PREDICTED: chloroplast stem-loop binding protein of 41 kDa a, chloroplastic [Glycine max]
Araip.047UE	1957	567.9	252.8	-1.11637	3.14416e-26	Down	1.71253e-26	GO:0016020//membrane	GO:0000166//nucleotide binding	NA	K08900//mitochondrial chaperone BCS1	gi|922397816|ref|XP_013466098.1|//P-loop nucleoside triphosphate hydrolase superfamily protein [Medicago truncatula];gi|922348828|ref|XP_003618439.2|//P-loop nucleoside triphosphate hydrolase superfamily protein [Medicago truncatula]
Araip.CGW17	1451	174.87	27.82	-2.60082	3.30754e-26	Down	1.80247e-26	GO:0016021//integral component of membrane;GO:0005789//endoplasmic reticulum membrane	GO:0016717//oxidoreductase activity, acting on paired donors, with oxidation of a pair of donors resulting in the reduction of molecular oxygen to two molecules of water	GO:0006636//unsaturated fatty acid biosynthetic process;GO:0055114//oxidation-reduction process	K10257//acyl-lipid omega-3 desaturase [EC:1.14.19.25 1.14.19.35 1.14.19.36]	gi|502129346|ref|XP_004500272.1|//PREDICTED: omega-3 fatty acid desaturase, endoplasmic reticulum-like [Cicer arietinum]
Aradu.D2UEN	1729	629.79	294.35	-1.04607	3.57694e-26	Down	1.95101e-26	NA	GO:0004185//serine-type carboxypeptidase activity	GO:0051603//proteolysis involved in cellular protein catabolic process;GO:0006508//proteolysis	K16297//serine carboxypeptidase-like clade II [EC:3.4.16.-]	gi|828338435|ref|XP_012567535.1|//PREDICTED: LOW QUALITY PROTEIN: serine carboxypeptidase-like 40 [Cicer arietinum]
Araip.RYZ61	5052	601.93	275.67	-1.07539	3.6026e-26	Down	1.96535e-26	NA	GO:0016746//transferase activity, transferring acyl groups;GO:0003682//chromatin binding;GO:0003886//DNA (cytosine-5-)-methyltransferase activity	GO:0090116//C-5 methylation of cytosine	K00558//DNA (cytosine-5)-methyltransferase 1 [EC:2.1.1.37]	gi|955324840|ref|XP_014632022.1|//PREDICTED: DNA (cytosine-5)-methyltransferase 1-like [Glycine max]
Aradu.EV8G8	1157	270.4	73.58	-1.82644	3.84501e-26	Down	2.09982e-26	GO:0010287//plastoglobule;GO:0009535//chloroplast thylakoid membrane;GO:0016021//integral component of membrane;GO:0009941//chloroplast envelope;GO:0009522//photosystem I	GO:0031409//pigment binding;GO:0046872//metal ion binding;GO:0016168//chlorophyll binding	GO:0009768//photosynthesis, light harvesting in photosystem I;GO:0009416//response to light stimulus;GO:0018298//protein-chromophore linkage	K08915//light-harvesting complex II chlorophyll a/b binding protein 4	gi|920696353|gb|KOM39578.1|//hypothetical protein LR48_Vigan03g296000 [Vigna angularis]
Aradu.HBL25	1020	377.89	134.14	-1.44296	4.74701e-26	Down	2.5979e-26	GO:0016021//integral component of membrane	GO:0051119//sugar transmembrane transporter activity	GO:0034219//carbohydrate transmembrane transport	K15382//solute carrier family 50 (sugar transporter)	gi|502124125|ref|XP_004498397.1|//PREDICTED: bidirectional sugar transporter SWEET3 [Cicer arietinum]
Aradu.VN8X3	1299	457.12	182.79	-1.27112	5.83405e-26	Down	3.20406e-26	GO:0016021//integral component of membrane;GO:0009941//chloroplast envelope	GO:0071917//triose-phosphate transmembrane transporter activity;GO:0015120//phosphoglycerate transmembrane transporter activity	GO:0015713//phosphoglycerate transport;GO:0034219//carbohydrate transmembrane transport;GO:0035436//triose phosphate transmembrane transport	K15283//solute carrier family 35, member E1	gi|571522156|ref|XP_003545984.2|//PREDICTED: xylulose 5-phosphate/phosphate translocator, chloroplastic [Glycine max]
BGI_novel_G005698	1514	107	3	-5.10524	5.89518e-26	Down	3.2382e-26	NA	NA	NA	K04079//molecular chaperone HtpG	gi|593486741|ref|XP_007140868.1|//hypothetical protein PHAVU_008G148100g [Phaseolus vulgaris]
Aradu.VD5IM	3166	383.49	138.3	-1.42012	7.94986e-26	Down	4.39135e-26	NA	NA	NA	NA	gi|571559151|ref|XP_006604663.1|//PREDICTED: uncharacterized protein LOC100815920 [Glycine max]
BGI_novel_G006214	3727	148.26	17.85	-3.00287	8.51207e-26	Down	4.70765e-26	NA	GO:0003824//catalytic activity;GO:0043167//ion binding	NA	K09580//protein disulfide-isomerase A1 [EC:5.3.4.1];K19562//bifunctional dethiobiotin synthetase / adenosylmethionine---8-amino-7-oxononanoate aminotransferase [EC:6.3.3.3 2.6.1.62]	gi|596282640|ref|XP_007225296.1|//hypothetical protein PRUPE_ppa001320mg [Prunus persica]
Aradu.T7E55	1683	220.84	49.53	-2.10536	8.81808e-26	Down	4.87944e-26	GO:0016021//integral component of membrane;GO:0009941//chloroplast envelope;GO:0009534//chloroplast thylakoid	GO:0046406//magnesium protoporphyrin IX methyltransferase activity	GO:0032259//methylation;GO:0015995//chlorophyll biosynthetic process	K03428//magnesium-protoporphyrin O-methyltransferase [EC:2.1.1.11]	gi|356513467|ref|XP_003525435.1|//PREDICTED: magnesium protoporphyrin IX methyltransferase, chloroplastic-like [Glycine max]
Araip.BR9B7	1542	107.12	1	-6.69182	8.93175e-26	Down	4.94492e-26	NA	GO:0004185//serine-type carboxypeptidase activity;GO:0016747//transferase activity, transferring acyl groups other than amino-acyl groups	GO:0051603//proteolysis involved in cellular protein catabolic process;GO:0019748//secondary metabolic process	K16296//serine carboxypeptidase-like clade I [EC:3.4.16.-]	gi|595796324|ref|XP_007201135.1|//hypothetical protein PRUPE_ppa016992mg, partial [Prunus persica];gi|922407280|ref|XP_013469970.1|//hypothetical protein MTR_1g106060 [Medicago truncatula]
Araip.QY1I3	524	436.83	171	-1.30181	9.24915e-26	Down	5.12242e-26	NA	NA	NA	K02998//small subunit ribosomal protein SAe	NA
Aradu.XQ725	2339	537.37	235.2	-1.14076	9.86717e-26	Down	5.4666e-26	GO:0016021//integral component of membrane	GO:0008395//steroid hydroxylase activity;GO:0050616//secologanin synthase activity;GO:0016705//oxidoreductase activity, acting on paired donors, with incorporation or reduction of molecular oxygen;GO:0020037//heme binding;GO:0005506//iron ion binding;GO:0004497//monooxygenase activity	GO:0010268//brassinosteroid homeostasis;GO:0016131//brassinosteroid metabolic process;GO:0055114//oxidation-reduction process	K15639//PHYB activation tagged suppressor 1 [EC:1.14.-.-]	gi|593783829|ref|XP_007154955.1|//hypothetical protein PHAVU_003G161200g [Phaseolus vulgaris]
BGI_novel_G006333	2224	128.37	10.72	-3.53066	1.01247e-25	Down	5.61321e-26	NA	NA	NA	K09566//peptidyl-prolyl isomerase G (cyclophilin G) [EC:5.2.1.8]	gi|342365835|gb|AEL30368.1|//hypothetical protein 205D04_8 [Arachis hypogaea]
Araip.C8PEG	3532	429.7	166.76	-1.31429	1.01616e-25	Down	5.6346e-26	GO:0005634//nucleus;GO:0005794//Golgi apparatus;GO:0005886//plasma membrane;GO:0005737//cytoplasm	GO:0009882//blue light photoreceptor activity;GO:0000155//phosphorelay sensor kinase activity;GO:0005524//ATP binding;GO:0004674//protein serine/threonine kinase activity;GO:0010181//FMN binding;GO:0042802//identical protein binding;GO:0004697//protein kinase C activity	GO:0010362//negative regulation of anion channel activity by blue light;GO:0023014//signal transduction by protein phosphorylation;GO:0000160//phosphorelay signal transduction system;GO:0010118//stomatal movement;GO:0009735//response to cytokinin;GO:0009638//phototropism;GO:0009785//blue light signaling pathway	K20715//phototropin [EC:2.7.11.1]	gi|593786515|ref|XP_007156298.1|//hypothetical protein PHAVU_003G274800g [Phaseolus vulgaris]
Araip.T0473	1399	115.33	0	-7.79836	1.08976e-25	Down	6.04903e-26	NA	GO:0005524//ATP binding;GO:0004693//cyclin-dependent protein serine/threonine kinase activity	GO:0006468//protein phosphorylation;GO:0051726//regulation of cell cycle	K08829//male germ cell-associated kinase [EC:2.7.11.22]	gi|356496445|ref|XP_003517078.1|//PREDICTED: cyclin-dependent kinase F-4 [Glycine max]
Aradu.MY7N8	1584	131.22	12	-3.39961	1.59593e-25	Down	8.90635e-26	GO:0016021//integral component of membrane	GO:0052887//7,9,9'-tricis-neurosporene:quinone oxidoreductase activity;GO:0052886//9,9'-dicis-carotene:quinone oxidoreductase activity;GO:0016788//hydrolase activity, acting on ester bonds	GO:0009751//response to salicylic acid;GO:0052889//9,9'-di-cis-zeta-carotene desaturation to 7,9,7',9'-tetra-cis-lycopene;GO:0010226//response to lithium ion;GO:0042538//hyperosmotic salinity response;GO:0055114//oxidation-reduction process	K21026//acetylajmaline esterase [EC:3.1.1.80];K01188//beta-glucosidase [EC:3.2.1.21];K00679//phospholipid:diacylglycerol acyltransferase [EC:2.3.1.158];K10960//geranylgeranyl diphosphate/geranylgeranyl-bacteriochlorophyllide a reductase [EC:1.3.1.83 1.3.1.111]	gi|356504327|ref|XP_003520948.1|//PREDICTED: GDSL esterase/lipase At5g33370-like [Glycine max]
Araip.H2E95	1610	157.52	22.06	-2.78476	1.90428e-25	Down	1.06547e-25	GO:0005615//extracellular space;GO:0005764//lysosome	GO:0004197//cysteine-type endopeptidase activity	GO:0051603//proteolysis involved in cellular protein catabolic process	K01373//cathepsin F [EC:3.4.22.41]	gi|351726954|ref|NP_001236888.1|//cysteine proteinase precursor [Glycine max]
Aradu.L1Q1S	1338	241.09	60.62	-1.94044	2.4023e-25	Down	1.34828e-25	NA	GO:0008168//methyltransferase activity	NA	K13066//caffeic acid 3-O-methyltransferase [EC:2.1.1.68];K05279//flavonol 3-O-methyltransferase [EC:2.1.1.76];K12643//anthranilate N-methyltransferase [EC:2.1.1.111]	gi|502114148|ref|XP_004494877.1|//PREDICTED: anthranilate N-methyltransferase-like [Cicer arietinum]
BGI_novel_G006314	6552	321.03	103.67	-1.57944	2.42909e-25	Down	1.36379e-25	NA	NA	NA	K09533//DnaJ homolog subfamily C member 13	gi|955379110|ref|XP_014625182.1|//PREDICTED: dnaJ homolog subfamily C GRV2-like isoform X2 [Glycine max]
Araip.Y2X13	3614	464.9	191	-1.23208	3.37175e-25	Down	1.90311e-25	GO:0043231//intracellular membrane-bounded organelle	GO:0080019//fatty-acyl-CoA reductase (alcohol-forming) activity	GO:0035336//long-chain fatty-acyl-CoA metabolic process;GO:0055114//oxidation-reduction process;GO:0010345//suberin biosynthetic process	K13356//alcohol-forming fatty acyl-CoA reductase [EC:1.2.1.84]	gi|388518495|gb|AFK47309.1|//unknown [Lotus japonicus];gi|356542728|ref|XP_003539817.1|//PREDICTED: alcohol-forming fatty acyl-CoA reductase [Glycine max];gi|922362670|ref|XP_003606163.2|//gland-specific fatty acyl-CoA reductase [Medicago truncatula]
Araip.XB73L	1930	293.65	89	-1.67095	3.79031e-25	Down	2.14192e-25	NA	NA	GO:0007275//multicellular organism development;GO:0006351//transcription, DNA-templated	K09285//AP2-like factor, ANT lineage	gi|593783419|ref|XP_007154750.1|//hypothetical protein PHAVU_003G144500g [Phaseolus vulgaris];gi|356562309|ref|XP_003549414.1|//PREDICTED: AP2-like ethylene-responsive transcription factor AIL5 [Glycine max]
Aradu.55QQZ	614	312.55	99.52	-1.59976	3.79592e-25	Down	2.14545e-25	GO:0005794//Golgi apparatus;GO:0005829//cytosol;GO:0031201//SNARE complex;GO:0031902//late endosome membrane;GO:0016021//integral component of membrane;GO:0005789//endoplasmic reticulum membrane;GO:0012507//ER to Golgi transport vesicle membrane	GO:0005484//SNAP receptor activity;GO:0000149//SNARE binding	GO:0006896//Golgi to vacuole transport;GO:0048280//vesicle fusion with Golgi apparatus;GO:0006623//protein targeting to vacuole;GO:0042147//retrograde transport, endosome to Golgi;GO:0006888//ER to Golgi vesicle-mediated transport;GO:0006891//intra-Golgi vesicle-mediated transport	K08494//novel plant SNARE	gi|734319193|gb|KHN03233.1|//Putative plant SNARE 13 [Glycine soja]
Araip.CPM56	1893	104	1	-6.64917	4.02705e-25	Down	2.27764e-25	GO:0005737//cytoplasm	GO:0009001//serine O-acetyltransferase activity;GO:0046983//protein dimerization activity	GO:0006535//cysteine biosynthetic process from serine	K00640//serine O-acetyltransferase [EC:2.3.1.30]	gi|488461506|emb|CCW28800.1|//hypothetical protein ARAX_ADH167F07-004 [Arachis duranensis];gi|657953700|ref|XP_008364098.1|//PREDICTED: serine acetyltransferase 1, chloroplastic [Malus domestica];gi|976926545|gb|KVI10406.1|//Bacterial transferase hexapeptide repeat-containing protein [Cynara cardunculus var. scolymus]
Aradu.Z7MCS	1077	440.92	176.62	-1.2686	4.97614e-25	Down	2.81971e-25	NA	GO:0016740//transferase activity	GO:0008299//isoprenoid biosynthetic process	K13789//geranylgeranyl diphosphate synthase, type II [EC:2.5.1.1 2.5.1.10 2.5.1.29]	gi|558549761|gb|AHA61556.1|//geranylgeranyl diphosphate synthase [Malus domestica]
Aradu.WIC61	656	152.4	20.75	-2.82541	5.09126e-25	Down	2.88641e-25	NA	GO:0043565//sequence-specific DNA binding	GO:0006351//transcription, DNA-templated	K14431//transcription factor TGA	gi|593793679|ref|XP_007159878.1|//hypothetical protein PHAVU_002G275400g [Phaseolus vulgaris]
Araip.S3IU8	1849	514.95	224	-1.14967	5.09846e-25	Down	2.89099e-25	GO:0016021//integral component of membrane	GO:0016747//transferase activity, transferring acyl groups other than amino-acyl groups	GO:0006633//fatty acid biosynthetic process	K15397//3-ketoacyl-CoA synthase [EC:2.3.1.199]	gi|356511859|ref|XP_003524639.1|//PREDICTED: 3-ketoacyl-CoA synthase 19 [Glycine max]
Aradu.CGI0G	1875	300	93	-1.63839	5.43439e-25	Down	3.08304e-25	NA	GO:0016747//transferase activity, transferring acyl groups other than amino-acyl groups	NA	K15400//omega-hydroxypalmitate O-feruloyl transferase [EC:2.3.1.188];K20240//spermidine dicoumaroyl transferase [EC:2.3.1.249]	gi|356569477|ref|XP_003552927.1|//PREDICTED: spermidine coumaroyl CoA acyltransferase [Glycine max]
Araip.3233B	1984	442.91	178.29	-1.26152	6.24243e-25	Down	3.54953e-25	GO:0016021//integral component of membrane	NA	GO:0055085//transmembrane transport	K14794//ribosomal RNA-processing protein 12	gi|356519027|ref|XP_003528176.1|//PREDICTED: protein NUCLEAR FUSION DEFECTIVE 4-like [Glycine max]
[truncated: 5,296 more rows]

## Sheet: DAF40
GeneID	Length	WTDAF40-Expression	wscDAF40-Expression	log2Ratio(wscDAF40/WTDAF40)	q-value(Storey et al. 2003)	Up-Down-Regulation(wscDAF40/WTDAF40)	p-value	Cellular Component	Molecular Function	Biological Process	Kegg Orthology	Nr Description
[truncated: 10,471 more rows]

## Sheet: DAF60
GeneID	Length	WTDAF60-Expression	wscDAF60-Expression	log2Ratio(wscDAF60/WTDAF60)	q-value(Storey et al. 2003)	Up-Down-Regulation(wscDAF60/WTDAF60)	p-value	Cellular Component	Molecular Function	Biological Process	Kegg Orthology	Nr Description
[truncated: 9,059 more rows]
