# Supplementary material for: Transcriptome and metabolome reveal redirection of flavonoids in a white testa peanut mutant
Source: BMC Plant Biol. 2020 Apr 15;20:161. doi: 10.1186/s12870-020-02383-7 (PMC7161308; doi:10.1186/s12870-020-02383-7)
Supplement: Supplementary file 6 — Additional file 6. Gene ontoloty enrichment of the DEGs between wsc and WT. [file 12870_2020_2383_MOESM6_ESM.xls]

## Sheet: DAF20
Ontoloty	GO term	Number of Genes	Gene members
biological_process	biological adhesion	1	Araip.B1QQ7
biological_process	biological regulation	627	Aradu.019PN;Aradu.04VAI;Aradu.09PNJ;Aradu.0D7Q2;Aradu.0GW00;Aradu.0L6XH;Aradu.0M36Q;Aradu.0N518;Aradu.0Q5NS;Aradu.0X4TI;Aradu.12LHJ;Aradu.15JI0;Aradu.1H66Y;Aradu.1NG5L;Aradu.1QJ22;Aradu.1V7PF;Aradu.20IWY;Aradu.20TYF;Aradu.215DG;Aradu.26X49;Aradu.28EXN;Aradu.2DC8X;Aradu.2SS2B;Aradu.2T85U;Aradu.2VF38;Aradu.2Y79C;Aradu.33XZT;Aradu.3882E;Aradu.39UKV;Aradu.3I9MJ;Aradu.3L41J;Aradu.3P5HB;Aradu.3V4NV;Ara…
biological_process	cell killing	1	Aradu.B5Z5V
biological_process	cellular component organization or biogenesis	351	Aradu.09PNJ;Aradu.20IWY;Aradu.265QA;Aradu.28EXN;Aradu.2CB86;Aradu.2JF44;Aradu.2VF38;Aradu.2Y79C;Aradu.31I1D;Aradu.32ETH;Aradu.33QUD;Aradu.39L57;Aradu.3FR7T;Aradu.3I9MJ;Aradu.3L7NE;Aradu.3P5HB;Aradu.3QX5P;Aradu.49T9W;Aradu.4I7WA;Aradu.4M50D;Aradu.4Q4DJ;Aradu.4TR4G;Aradu.52M2A;Aradu.55QQZ;Aradu.57TMQ;Aradu.599LW;Aradu.5P4X0;Aradu.68QVZ;Aradu.6SC3T;Aradu.70WHV;Aradu.72595;Aradu.7Q819;Aradu.7XS8V;Ara…
biological_process	cellular process	2051	Aradu.019PN;Aradu.02NZN;Aradu.03X4Q;Aradu.04DPI;Aradu.04VAI;Aradu.085I9;Aradu.08WSJ;Aradu.094MD;Aradu.09HBR;Aradu.09PNJ;Aradu.0C9TU;Aradu.0D7Q2;Aradu.0GW00;Aradu.0M36Q;Aradu.0N518;Aradu.0Q5NS;Aradu.0UW7J;Aradu.0V7ZE;Aradu.0X4TI;Aradu.10WEW;Aradu.12LHJ;Aradu.15JI0;Aradu.1D34I;Aradu.1F5AZ;Aradu.1G2SJ;Aradu.1H66Y;Aradu.1M2X1;Aradu.1M7BQ;Aradu.1NG5L;Aradu.1QJ22;Aradu.1UQ51;Aradu.1V7PF;Aradu.1X6G8;Ara…
biological_process	detoxification	36	Aradu.2W676;Aradu.4AG6X;Aradu.70ZJ1;Aradu.7XS8V;Aradu.8I3T0;Aradu.947SP;Aradu.9Q15V;Aradu.AYI97;Aradu.DDQ1E;Aradu.IG70C;Aradu.N2X0I;Aradu.NNU0Y;Aradu.QV0LR;Aradu.T2ULP;Aradu.U444C;Aradu.U8NZD;Aradu.UHQ4T;Aradu.VF4U3;Araip.0XM2P;Araip.34ZNV;Araip.3VU90;Araip.433VX;Araip.54L6V;Araip.72YG4;Araip.G5ZJQ;Araip.LA90I;Araip.MM1BS;Araip.NB9TP;Araip.NI6W7;Araip.PP1VA;Araip.S75SQ;Araip.S9EHS;Araip.URB55;Ara…
biological_process	developmental process	165	Aradu.1QJ22;Aradu.1V6B6;Aradu.1V7PF;Aradu.265QA;Aradu.2JF44;Aradu.2Y79C;Aradu.3579H;Aradu.39L57;Aradu.3D2PD;Aradu.3NZ9L;Aradu.42K79;Aradu.5P4X0;Aradu.5RF5F;Aradu.62CWM;Aradu.75TXC;Aradu.814QD;Aradu.83MPA;Aradu.BWE80;Aradu.CS1KJ;Aradu.CV82P;Aradu.G5NTR;Aradu.G82K5;Aradu.H365I;Aradu.H472S;Aradu.HD3EK;Aradu.HXR78;Aradu.I940M;Aradu.JA996;Aradu.JF3WA;Aradu.JU0CS;Aradu.K73MN;Aradu.L3W0Z;Aradu.L5QU2;Ara…
biological_process	growth	27	Aradu.265QA;Aradu.2CB86;Aradu.2Y79C;Aradu.39L57;Aradu.68QVZ;Aradu.HLM3M;Aradu.JF3WA;Aradu.JU0CS;Aradu.P9PXC;Aradu.SUY1C;Aradu.X4Z63;Aradu.Y0AR8;Aradu.Y1LYG;Araip.0GZ9Y;Araip.0MK02;Araip.2V2YR;Araip.D69IY;Araip.F75FF;Araip.K79R5;Araip.N94NJ;Araip.NU3WA;Araip.PN0QJ;Araip.RZ9J2;Araip.U71AB;Araip.V4QCW;Araip.WBV29;Araip.Z9UVM
biological_process	immune system process	19	Aradu.ACT9F;Aradu.AX3Z0;Aradu.B7Z5E;Aradu.HXR78;Aradu.P0IKP;Aradu.V8MCV;Araip.0J1DV;Araip.2V2YR;Araip.31UAG;Araip.4XB1Y;Araip.97MHJ;Araip.9Q499;Araip.A9IK4;Araip.AJE26;Araip.F75FF;Araip.G27IP;Araip.H7HAS;Araip.Q5TN5;BGI_novel_G001656
biological_process	localization	569	Aradu.03X4Q;Aradu.08Y2X;Aradu.09PKT;Aradu.09PNJ;Aradu.0AW6N;Aradu.0GW00;Aradu.0L6XH;Aradu.0Q3CR;Aradu.0VM7C;Aradu.132A2;Aradu.1E0WP;Aradu.1IK7L;Aradu.1NQ0K;Aradu.25DKA;Aradu.26AKA;Aradu.26WCF;Aradu.2JF44;Aradu.2N6VK;Aradu.33QUD;Aradu.3DC0K;Aradu.3N6NA;Aradu.3NZ9L;Aradu.42GVF;Aradu.42MBK;Aradu.466HX;Aradu.47ZLQ;Aradu.48ATB;Aradu.4D2H2;Aradu.4N10P;Aradu.4S8F5;Aradu.4TR4G;Aradu.52RDN;Aradu.55QQZ;Ara…
biological_process	locomotion	2	Aradu.Y1LYG;Araip.7I55R
biological_process	metabolic process	2308	Aradu.019PN;Aradu.02NZN;Aradu.03X4Q;Aradu.04DPI;Aradu.04VAI;Aradu.085I9;Aradu.08WSJ;Aradu.094MD;Aradu.09HBR;Aradu.09RWH;Aradu.0A8NK;Aradu.0C0YF;Aradu.0C9TU;Aradu.0D1LJ;Aradu.0D7Q2;Aradu.0Q5NS;Aradu.0UW7J;Aradu.0V7ZE;Aradu.0X4TI;Aradu.0Y576;Aradu.0Z8XN;Aradu.105GZ;Aradu.10WEW;Aradu.118NW;Aradu.11DJA;Aradu.12LHJ;Aradu.132A2;Aradu.149WS;Aradu.15JI0;Aradu.19IZS;Aradu.1AG6U;Aradu.1BC5C;Aradu.1C5Z6;Ara…
biological_process	multi-organism process	80	Aradu.25UEB;Aradu.265QA;Aradu.39L57;Aradu.49PAS;Aradu.7BI0U;Aradu.7Q1FC;Aradu.83MPA;Aradu.8QX2U;Aradu.9V9BC;Aradu.AX3Z0;Aradu.B5Z5V;Aradu.B7Z5E;Aradu.C7VL7;Aradu.CS1KJ;Aradu.CXW2P;Aradu.D33UF;Aradu.DC7TG;Aradu.EDD9R;Aradu.F64TU;Aradu.FHW89;Aradu.GMZ25;Aradu.H472S;Aradu.HXR78;Aradu.IZ4SH;Aradu.JU0CS;Aradu.KP7PE;Aradu.MEH04;Aradu.MR104;Aradu.P0IKP;Aradu.RDQ06;Aradu.T2ULP;Aradu.UPY7V;Aradu.V8MCV;Ara…
biological_process	multicellular organismal process	158	Aradu.1QJ22;Aradu.1V6B6;Aradu.1V7PF;Aradu.25UEB;Aradu.265QA;Aradu.2Y79C;Aradu.3579H;Aradu.39L57;Aradu.3D2PD;Aradu.3NZ9L;Aradu.42K79;Aradu.5P4X0;Aradu.5RF5F;Aradu.62CWM;Aradu.75TXC;Aradu.814QD;Aradu.8QX2U;Aradu.AX3Z0;Aradu.BWE80;Aradu.CV82P;Aradu.G5NTR;Aradu.G82K5;Aradu.H365I;Aradu.H472S;Aradu.HD3EK;Aradu.HXR78;Aradu.I940M;Aradu.IZ4SH;Aradu.JA996;Aradu.JF3WA;Aradu.JU0CS;Aradu.K73MN;Aradu.KW9CN;Ara…
biological_process	negative regulation of biological process	62	Aradu.20IWY;Aradu.3I9MJ;Aradu.3V4NV;Aradu.49T9W;Aradu.5YN9Z;Aradu.7P28H;Aradu.7Q1FC;Aradu.CX4EU;Aradu.DJ22Q;Aradu.E4IE7;Aradu.L18YW;Aradu.LA8W4;Aradu.MEH04;Aradu.P12Q4;Aradu.Q53WI;Aradu.S1EHV;Aradu.T2ULP;Aradu.X4Z63;Aradu.Y5MLI;Aradu.YCR2G;Araip.0W448;Araip.1F8VH;Araip.2V2YR;Araip.32E1J;Araip.3V9YR;Araip.5Z56A;Araip.76HA9;Araip.A9IK4;Araip.AJE26;Araip.C8PEG;Araip.F1MPF;Araip.FJG2S;Araip.GLB7Z;Ara…
biological_process	positive regulation of biological process	47	Aradu.12LHJ;Aradu.1QJ22;Aradu.3I9MJ;Aradu.61RDF;Aradu.6G88G;Aradu.7Q1FC;Aradu.F4WHX;Aradu.FCA7K;Aradu.I0YKW;Aradu.KR9ZZ;Aradu.MEH04;Aradu.MW3I2;Aradu.NF04C;Aradu.QB8UW;Aradu.T3MSJ;Aradu.TPB4V;Aradu.TV9BA;Araip.137YQ;Araip.187W4;Araip.32E1J;Araip.55EZJ;Araip.6TA1I;Araip.74ZFI;Araip.C4BMV;Araip.FC4PB;Araip.FK8A4;Araip.I07ZK;Araip.I1BBL;Araip.KV91G;Araip.MJ776;Araip.MRS42;Araip.P91HW;Araip.Q5TN5;Ara…
biological_process	regulation of biological process	489	Aradu.04VAI;Aradu.09PNJ;Aradu.0D7Q2;Aradu.0GW00;Aradu.0M36Q;Aradu.0N518;Aradu.0Q5NS;Aradu.0X4TI;Aradu.12LHJ;Aradu.15JI0;Aradu.1H66Y;Aradu.1NG5L;Aradu.1QJ22;Aradu.1V7PF;Aradu.20IWY;Aradu.20TYF;Aradu.215DG;Aradu.26X49;Aradu.28EXN;Aradu.2DC8X;Aradu.2SS2B;Aradu.2T85U;Aradu.2Y79C;Aradu.33XZT;Aradu.3882E;Aradu.39UKV;Aradu.3I9MJ;Aradu.3L41J;Aradu.3V4NV;Aradu.42K79;Aradu.49T9W;Aradu.4K13K;Aradu.4R4U4;Ara…
biological_process	reproduction	97	Aradu.1QJ22;Aradu.1V6B6;Aradu.25UEB;Aradu.265QA;Aradu.2Y79C;Aradu.39L57;Aradu.3NZ9L;Aradu.5RF5F;Aradu.75TXC;Aradu.83MPA;Aradu.8QX2U;Aradu.AX3Z0;Aradu.CS1KJ;Aradu.CV82P;Aradu.EMA8S;Aradu.H365I;Aradu.HXR78;Aradu.I940M;Aradu.IZ4SH;Aradu.J8WGT;Aradu.JF3WA;Aradu.JU0CS;Aradu.K2GMJ;Aradu.KW9CN;Aradu.L3W0Z;Aradu.L5QU2;Aradu.MR104;Aradu.NF04C;Aradu.P0MQQ;Aradu.Q53WI;Aradu.QM4PI;Aradu.RI2HJ;Aradu.S1EHV;Ara…
biological_process	reproductive process	97	Aradu.1QJ22;Aradu.1V6B6;Aradu.25UEB;Aradu.265QA;Aradu.2Y79C;Aradu.39L57;Aradu.3NZ9L;Aradu.5RF5F;Aradu.75TXC;Aradu.83MPA;Aradu.8QX2U;Aradu.AX3Z0;Aradu.CS1KJ;Aradu.CV82P;Aradu.EMA8S;Aradu.H365I;Aradu.HXR78;Aradu.I940M;Aradu.IZ4SH;Aradu.J8WGT;Aradu.JF3WA;Aradu.JU0CS;Aradu.K2GMJ;Aradu.KW9CN;Aradu.L3W0Z;Aradu.L5QU2;Aradu.MR104;Aradu.NF04C;Aradu.P0MQQ;Aradu.Q53WI;Aradu.QM4PI;Aradu.RI2HJ;Aradu.S1EHV;Ara…
biological_process	response to stimulus	603	Aradu.04VAI;Aradu.085I9;Aradu.0D7Q2;Aradu.0M36Q;Aradu.0N518;Aradu.0X4TI;Aradu.12LHJ;Aradu.19F6X;Aradu.1H66Y;Aradu.1M2X1;Aradu.1NG5L;Aradu.1QJ22;Aradu.1V7PF;Aradu.25UEB;Aradu.26X49;Aradu.26XAX;Aradu.2M0W2;Aradu.2V7UE;Aradu.2W676;Aradu.2Y79C;Aradu.31I1D;Aradu.33XZT;Aradu.3882E;Aradu.393WI;Aradu.3F1UE;Aradu.3J7Z6;Aradu.3MJ9T;Aradu.3NZ9L;Aradu.3V4NV;Aradu.49PAS;Aradu.4AG6X;Aradu.4Q4DJ;Aradu.4R4U4;Ara…
biological_process	rhythmic process	5	Aradu.1QJ22;Aradu.DU7VI;Araip.74F08;Araip.P91HW;Araip.S802V
biological_process	signaling	196	Aradu.0M36Q;Aradu.0N518;Aradu.0X4TI;Aradu.12LHJ;Aradu.1H66Y;Aradu.1NG5L;Aradu.26X49;Aradu.2Y79C;Aradu.33XZT;Aradu.3882E;Aradu.4R4U4;Aradu.6NR6S;Aradu.7Q1FC;Aradu.80WA5;Aradu.8IZ03;Aradu.8WS4M;Aradu.93VDF;Aradu.9I2CB;Aradu.9J097;Aradu.A24RB;Aradu.AM9JS;Aradu.B41M6;Aradu.B7Z5E;Aradu.BDN4J;Aradu.CHQ37;Aradu.DP0S5;Aradu.DZ58R;Aradu.EAD0T;Aradu.EGV3U;Aradu.EMA8S;Aradu.EZ1CV;Aradu.G05M1;Aradu.GD2QE;Ara…
biological_process	single-organism process	1622	Aradu.019PN;Aradu.03X4Q;Aradu.04DPI;Aradu.04VAI;Aradu.08WSJ;Aradu.08Y2X;Aradu.094MD;Aradu.09PNJ;Aradu.0A8NK;Aradu.0AW6N;Aradu.0C0YF;Aradu.0C9TU;Aradu.0D1LJ;Aradu.0D7Q2;Aradu.0GW00;Aradu.0M36Q;Aradu.0N518;Aradu.0UW7J;Aradu.0VM7C;Aradu.0X4TI;Aradu.0Z8XN;Aradu.10WEW;Aradu.12LHJ;Aradu.132A2;Aradu.1C9UI;Aradu.1E0WP;Aradu.1H66Y;Aradu.1NG5L;Aradu.1NQ0K;Aradu.1QJ22;Aradu.1R5WG;Aradu.1V6B6;Aradu.1V7PF;Ara…
cellular_component	cell	1903	Aradu.019PN;Aradu.03X4Q;Aradu.04VAI;Aradu.07DU6;Aradu.085I9;Aradu.08WSJ;Aradu.094MD;Aradu.09HBR;Aradu.09PNJ;Aradu.09XI6;Aradu.0C0YF;Aradu.0D1LJ;Aradu.0D7Q2;Aradu.0GW00;Aradu.0L6XH;Aradu.0Q3CR;Aradu.0Q5NS;Aradu.0V7ZE;Aradu.0VM7C;Aradu.0X4TI;Aradu.0Y576;Aradu.0YU5H;Aradu.0ZB6D;Aradu.12LHJ;Aradu.15JI0;Aradu.1E0WP;Aradu.1F5AZ;Aradu.1IK7L;Aradu.1M2X1;Aradu.1M7BQ;Aradu.1NG5L;Aradu.1R7R2;Aradu.1T2VN;Ara…
cellular_component	cell junction	73	Aradu.0D1LJ;Aradu.0N518;Aradu.12LHJ;Aradu.25UEB;Aradu.2M0W2;Aradu.393WI;Aradu.3L41J;Aradu.55G1C;Aradu.5P7RM;Aradu.7JU28;Aradu.83MPA;Aradu.8QX2U;Aradu.A6YGJ;Aradu.AX3Z0;Aradu.BI4ZP;Aradu.BTP7B;Aradu.CS1KJ;Aradu.CXW2P;Aradu.D33UF;Aradu.D6B0G;Aradu.F4WHX;Aradu.J8WGT;Aradu.KW9CN;Aradu.L4EY2;Aradu.LN5YX;Aradu.M1ZGJ;Aradu.MGY3I;Aradu.NJ2WV;Aradu.PXA74;Aradu.XQ5N2;Aradu.Z17B7;Aradu.ZIF6R;Araip.0YD5V;Ara…
cellular_component	cell part	1891	Aradu.019PN;Aradu.03X4Q;Aradu.04VAI;Aradu.07DU6;Aradu.085I9;Aradu.08WSJ;Aradu.094MD;Aradu.09HBR;Aradu.09PNJ;Aradu.09XI6;Aradu.0C0YF;Aradu.0D1LJ;Aradu.0D7Q2;Aradu.0GW00;Aradu.0L6XH;Aradu.0Q3CR;Aradu.0Q5NS;Aradu.0V7ZE;Aradu.0VM7C;Aradu.0X4TI;Aradu.0Y576;Aradu.0YU5H;Aradu.0ZB6D;Aradu.12LHJ;Aradu.15JI0;Aradu.1E0WP;Aradu.1F5AZ;Aradu.1IK7L;Aradu.1M2X1;Aradu.1M7BQ;Aradu.1NG5L;Aradu.1R7R2;Aradu.1T2VN;Ara…
cellular_component	cytoskeleton	37	Aradu.09XI6;Aradu.6A6AL;Aradu.9BN65;Aradu.B0A4N;Aradu.FCA7K;Aradu.IKA3A;Aradu.J3H6Z;Aradu.V22C1;Aradu.V9VCU;Aradu.XB9RC;Araip.30S1D;Araip.7E4FS;Araip.9EQ48;Araip.9N505;Araip.C24M3;Araip.C6CID;Araip.D9WG2;Araip.G4WJC;Araip.GCB9K;Araip.GH8JB;Araip.M7EQK;Araip.R7SCV;Araip.S49L1;Araip.WN95W;Araip.WWK4F;Araip.Y49L9;Araip.YGD7F;Araip.YQM8R;Araip.Z633N;BGI_novel_G002243;BGI_novel_G003792;BGI_novel_G0037…
cellular_component	extracellular region	118	Aradu.08WSJ;Aradu.1BC5C;Aradu.2M0W2;Aradu.2W676;Aradu.3579H;Aradu.3K682;Aradu.4AG6X;Aradu.4I7WA;Aradu.4M50D;Aradu.70WHV;Aradu.70ZJ1;Aradu.72595;Aradu.7XS8V;Aradu.814QD;Aradu.83MPA;Aradu.8I3T0;Aradu.8KW68;Aradu.947SP;Aradu.9Q15V;Aradu.A43U5;Aradu.AYI97;Aradu.B5Z5V;Aradu.CK8BM;Aradu.CL7N4;Aradu.CS1KJ;Aradu.D2VN6;Aradu.DDQ1E;Aradu.DH828;Aradu.EF677;Aradu.F02NL;Aradu.F64Z1;Aradu.G90WF;Aradu.GJ76L;Ara…
cellular_component	extracellular region part	12	Aradu.08WSJ;Aradu.8KW68;Aradu.A43U5;Aradu.KXE48;Aradu.UU57Q;Araip.48FDM;Araip.DI6YG;Araip.F0TL2;Araip.H2E95;Araip.NU3WA;Araip.WC34V;Araip.Y1B33
cellular_component	macromolecular complex	392	Aradu.03X4Q;Aradu.085I9;Aradu.09HBR;Aradu.0V7ZE;Aradu.1F5AZ;Aradu.1M2X1;Aradu.1UQ51;Aradu.20IWY;Aradu.22S6W;Aradu.2DC8X;Aradu.2YK5D;Aradu.31VP0;Aradu.39L57;Aradu.39UKV;Aradu.3QX5P;Aradu.413LK;Aradu.43D7U;Aradu.49T9W;Aradu.53538;Aradu.55QQZ;Aradu.57TMQ;Aradu.5CH00;Aradu.5YN9Z;Aradu.60FFJ;Aradu.6A6AL;Aradu.6G88G;Aradu.6I2E7;Aradu.6SC3T;Aradu.75AYZ;Aradu.7BB6U;Aradu.7GQ9E;Aradu.91FNQ;Aradu.947RY;Ara…
cellular_component	membrane	1703	Aradu.03X4Q;Aradu.04DPI;Aradu.07P3B;Aradu.085I9;Aradu.08WSJ;Aradu.08Y2X;Aradu.09HBR;Aradu.09PKT;Aradu.09PNJ;Aradu.0A8NK;Aradu.0AW6N;Aradu.0B5SJ;Aradu.0GP4E;Aradu.0GW00;Aradu.0L6XH;Aradu.0LP8B;Aradu.0Q3CR;Aradu.0V7ZE;Aradu.0VM7C;Aradu.0X4TI;Aradu.0Z8XN;Aradu.0ZG2X;Aradu.10WEW;Aradu.12LHJ;Aradu.132A2;Aradu.15WFY;Aradu.19F6X;Aradu.1E0WP;Aradu.1FN60;Aradu.1IK7L;Aradu.1M2X1;Aradu.1M681;Aradu.1NG5L;Ara…
cellular_component	membrane part	1262	Aradu.03X4Q;Aradu.04DPI;Aradu.085I9;Aradu.08WSJ;Aradu.08Y2X;Aradu.09HBR;Aradu.09PKT;Aradu.0A8NK;Aradu.0AW6N;Aradu.0B5SJ;Aradu.0GP4E;Aradu.0GW00;Aradu.0L6XH;Aradu.0LP8B;Aradu.0Q3CR;Aradu.0V7ZE;Aradu.0VM7C;Aradu.0Z8XN;Aradu.0ZG2X;Aradu.10WEW;Aradu.132A2;Aradu.15WFY;Aradu.19F6X;Aradu.1E0WP;Aradu.1IK7L;Aradu.1M2X1;Aradu.1NQ0K;Aradu.1T3UD;Aradu.1WV86;Aradu.1X6G8;Aradu.1XJ5E;Aradu.1ZQ3K;Aradu.21EXI;Ara…
cellular_component	membrane-enclosed lumen	92	Aradu.07DU6;Aradu.0ZB6D;Aradu.20IWY;Aradu.49T9W;Aradu.5YN9Z;Aradu.6SC3T;Aradu.AM9JS;Aradu.B0TIL;Aradu.C00W8;Aradu.DJ22Q;Aradu.E369A;Aradu.F4WHX;Aradu.FRY3G;Aradu.HIC8T;Aradu.I4E8B;Aradu.IMH4B;Aradu.J2P4C;Aradu.J7MXR;Aradu.J8WGT;Aradu.KXE48;Aradu.LDU5X;Aradu.P0MQQ;Aradu.Q53WI;Aradu.QM4PI;Aradu.R47VJ;Aradu.RAD5N;Aradu.S1EHV;Aradu.S2A7Z;Aradu.S8151;Aradu.SA9NZ;Aradu.T0FDC;Aradu.TPB4V;Aradu.U14K2;Ara…
cellular_component	nucleoid	5	Aradu.7GQ9E;Aradu.K18SI;Aradu.LVQ6D;Araip.35TV0;Araip.89MY9
cellular_component	organelle	1188	Aradu.019PN;Aradu.04VAI;Aradu.07DU6;Aradu.085I9;Aradu.08WSJ;Aradu.09XI6;Aradu.0D7Q2;Aradu.0GW00;Aradu.0Q5NS;Aradu.0X4TI;Aradu.0Y576;Aradu.0YU5H;Aradu.0ZB6D;Aradu.15JI0;Aradu.1M2X1;Aradu.1M7BQ;Aradu.1NG5L;Aradu.1R7R2;Aradu.1T2VN;Aradu.1UQ51;Aradu.1V6B6;Aradu.1V7PF;Aradu.20IWY;Aradu.265QA;Aradu.26WCF;Aradu.26X49;Aradu.28EXN;Aradu.28MTX;Aradu.2DC8X;Aradu.2G5Z9;Aradu.2Q1R6;Aradu.2T85U;Aradu.2YK5D;Ara…
cellular_component	organelle part	539	Aradu.07DU6;Aradu.085I9;Aradu.09XI6;Aradu.0GW00;Aradu.0YU5H;Aradu.0ZB6D;Aradu.1M2X1;Aradu.1UQ51;Aradu.20IWY;Aradu.26WCF;Aradu.28EXN;Aradu.2DC8X;Aradu.2YK5D;Aradu.31I1D;Aradu.39L57;Aradu.3D2PD;Aradu.3FR7T;Aradu.413LK;Aradu.42D9A;Aradu.42MBK;Aradu.42SQT;Aradu.43D7U;Aradu.47ZLQ;Aradu.49PAS;Aradu.49T9W;Aradu.4BB0R;Aradu.4Q4DJ;Aradu.4R4U4;Aradu.4TR4G;Aradu.53538;Aradu.55QQZ;Aradu.57TMQ;Aradu.59CIU;Ara…
cellular_component	supramolecular complex	15	Aradu.V22C1;Araip.30S1D;Araip.C6CID;Araip.D9WG2;Araip.GH8JB;Araip.WWK4F;Araip.YGD7F;Araip.YQM8R;Araip.Z633N;BGI_novel_G003794;BGI_novel_G003797;BGI_novel_G003799;BGI_novel_G003803;BGI_novel_G006803;BGI_novel_G007180
cellular_component	symplast	73	Aradu.0D1LJ;Aradu.0N518;Aradu.12LHJ;Aradu.25UEB;Aradu.2M0W2;Aradu.393WI;Aradu.3L41J;Aradu.55G1C;Aradu.5P7RM;Aradu.7JU28;Aradu.83MPA;Aradu.8QX2U;Aradu.A6YGJ;Aradu.AX3Z0;Aradu.BI4ZP;Aradu.BTP7B;Aradu.CS1KJ;Aradu.CXW2P;Aradu.D33UF;Aradu.D6B0G;Aradu.F4WHX;Aradu.J8WGT;Aradu.KW9CN;Aradu.L4EY2;Aradu.LN5YX;Aradu.M1ZGJ;Aradu.MGY3I;Aradu.NJ2WV;Aradu.PXA74;Aradu.XQ5N2;Aradu.Z17B7;Aradu.ZIF6R;Araip.0YD5V;Ara…
cellular_component	virion	12	Aradu.22S6W;Aradu.98SCD;Aradu.A3ZD3;Aradu.AN6JJ;Aradu.TF17Z;Aradu.TP255;Aradu.TTW29;Araip.C4L8E;Araip.P7WV8;Araip.S7GYW;Araip.U8FVY;Araip.V5FD4
cellular_component	virion part	12	Aradu.22S6W;Aradu.98SCD;Aradu.A3ZD3;Aradu.AN6JJ;Aradu.TF17Z;Aradu.TP255;Aradu.TTW29;Araip.C4L8E;Araip.P7WV8;Araip.S7GYW;Araip.U8FVY;Araip.V5FD4
molecular_function	antioxidant activity	34	Aradu.2W676;Aradu.4AG6X;Aradu.70ZJ1;Aradu.7XS8V;Aradu.8I3T0;Aradu.947SP;Aradu.9Q15V;Aradu.AYI97;Aradu.DDQ1E;Aradu.IG70C;Aradu.N2X0I;Aradu.NNU0Y;Aradu.QV0LR;Aradu.T2ULP;Aradu.U444C;Aradu.U8NZD;Aradu.UHQ4T;Aradu.VF4U3;Araip.0XM2P;Araip.34ZNV;Araip.433VX;Araip.72YG4;Araip.G5ZJQ;Araip.LA90I;Araip.MM1BS;Araip.NB9TP;Araip.NI6W7;Araip.PP1VA;Araip.S75SQ;Araip.S9EHS;Araip.URB55;Araip.XM51W;Araip.YX1UI;Ara…
molecular_function	binding	1878	Aradu.02NZN;Aradu.04DPI;Aradu.085I9;Aradu.09PNJ;Aradu.09XI6;Aradu.0B96C;Aradu.0C0YF;Aradu.0C9TU;Aradu.0D1LJ;Aradu.0D7Q2;Aradu.0M36Q;Aradu.0Q5NS;Aradu.0UW7J;Aradu.0V7ZE;Aradu.0VM7C;Aradu.0X4TI;Aradu.0Y576;Aradu.0YU5H;Aradu.0Z8XN;Aradu.10WEW;Aradu.12LHJ;Aradu.132A2;Aradu.149WS;Aradu.15JI0;Aradu.1BC5C;Aradu.1C9UI;Aradu.1G2SJ;Aradu.1H66Y;Aradu.1M2X1;Aradu.1M7BQ;Aradu.1NG5L;Aradu.1QJ22;Aradu.1TB02;Ara…
molecular_function	catalytic activity	2314	Aradu.00WD1;Aradu.019PN;Aradu.02NZN;Aradu.03X4Q;Aradu.03YNZ;Aradu.04DPI;Aradu.04VAI;Aradu.08WSJ;Aradu.08Y2X;Aradu.094MD;Aradu.09RWH;Aradu.09XI6;Aradu.0A8NK;Aradu.0B96C;Aradu.0C0YF;Aradu.0C9TU;Aradu.0D1LJ;Aradu.0D7Q2;Aradu.0GW00;Aradu.0IC1L;Aradu.0UW7J;Aradu.0VM7C;Aradu.0X4TI;Aradu.0Y576;Aradu.0YU5H;Aradu.0Z8XN;Aradu.105GZ;Aradu.10WEW;Aradu.118NW;Aradu.11DJA;Aradu.12LHJ;Aradu.132A2;Aradu.149WS;Ara…
molecular_function	electron carrier activity	22	Aradu.413LK;Aradu.5J2V8;Aradu.CI6AA;Aradu.F83KP;Aradu.FXS1X;Aradu.JUW7B;Aradu.P2130;Aradu.XN89N;Aradu.ZGB3B;Aradu.ZPB6A;Araip.9A6FH;Araip.CY2KP;Araip.E0H16;Araip.H2915;Araip.HEJ11;Araip.K56MF;Araip.SRG8N;Araip.T3NCH;Araip.YKA6D;BGI_novel_G002904;BGI_novel_G002939;BGI_novel_G004370
molecular_function	metallochaperone activity	1	BGI_novel_G004113
molecular_function	molecular function regulator	98	Aradu.04VAI;Aradu.09PNJ;Aradu.2VF38;Aradu.3P5HB;Aradu.5YN9Z;Aradu.80WA5;Aradu.8LY9S;Aradu.8WS4M;Aradu.93KPA;Aradu.A24RB;Aradu.AU9VU;Aradu.B5Z5V;Aradu.CHQ37;Aradu.E5U8P;Aradu.GG1IM;Aradu.GJ76L;Aradu.GLL4T;Aradu.J1KX5;Aradu.KI3UZ;Aradu.L3GA1;Aradu.LA8W4;Aradu.N56TJ;Aradu.P9PXC;Aradu.PD7X7;Aradu.PS2SN;Aradu.RD1DJ;Aradu.RM381;Aradu.RW3HI;Aradu.S6DQM;Aradu.S9KCX;Aradu.SJR7G;Aradu.UDE9J;Aradu.UP32G;Ara…
molecular_function	molecular transducer activity	43	Aradu.1NG5L;Aradu.4LJ0K;Aradu.5XQ31;Aradu.80WA5;Aradu.8ML7Y;Aradu.8WS4M;Aradu.A24RB;Aradu.BJL71;Aradu.BS3NC;Aradu.CHQ37;Aradu.GG1IM;Aradu.GXF1Y;Aradu.KI3UZ;Aradu.QR44H;Aradu.QU3G9;Aradu.WYC64;Aradu.ZH6BL;Araip.18BT4;Araip.19369;Araip.2SX8U;Araip.2T08L;Araip.3V9YR;Araip.5VX8G;Araip.C8PEG;Araip.D2NS0;Araip.E18N2;Araip.ER6JN;Araip.FC4PB;Araip.GYU0T;Araip.I9KX3;Araip.M7NVA;Araip.T1082;Araip.V5GDF;Ara…
molecular_function	nucleic acid binding transcription factor activity	88	Aradu.0Q5NS;Aradu.26X49;Aradu.2SS2B;Aradu.42K79;Aradu.54E1H;Aradu.60IGT;Aradu.61RDF;Aradu.75TXC;Aradu.9FL9L;Aradu.AA2QE;Aradu.B11ZS;Aradu.B9QGP;Aradu.C8ZMR;Aradu.D252Q;Aradu.DU7VI;Aradu.E740H;Aradu.F4WHX;Aradu.G5NTR;Aradu.HTX30;Aradu.HXE97;Aradu.I0YKW;Aradu.K00WP;Aradu.M9L15;Aradu.NVB9V;Aradu.R83G6;Aradu.RYS1S;Aradu.U5DG8;Aradu.U9GEY;Aradu.WHT5K;Aradu.X3MYC;Aradu.YF1F6;Aradu.Z5BX3;Araip.0W448;Ara…
molecular_function	nutrient reservoir activity	6	Aradu.2H0R0;Aradu.U9EHP;Aradu.YGS80;Araip.J6PP8;Araip.T82B5;Araip.WQE9Q
molecular_function	signal transducer activity	54	Aradu.0N518;Aradu.12LHJ;Aradu.1NG5L;Aradu.4LJ0K;Aradu.52QUJ;Aradu.5XQ31;Aradu.68QVZ;Aradu.7Q1FC;Aradu.8ML7Y;Aradu.B41M6;Aradu.BJL71;Aradu.BS3NC;Aradu.GXF1Y;Aradu.J4XWG;Aradu.J97W2;Aradu.KR9ZZ;Aradu.M1ZGJ;Aradu.PP8B2;Aradu.QR44H;Aradu.QU3G9;Aradu.SL2ND;Aradu.T3MSJ;Araip.137YQ;Araip.18BT4;Araip.19369;Araip.2RR3J;Araip.2SX8U;Araip.2T08L;Araip.3V9YR;Araip.AH33F;Araip.C8PEG;Araip.ER6JN;Araip.FC4PB;Ara…
molecular_function	structural molecule activity	84	Aradu.2YK5D;Aradu.39UKV;Aradu.53538;Aradu.8UD68;Aradu.A739R;Aradu.AAX9L;Aradu.C4BMG;Aradu.C5EC9;Aradu.DPF1F;Aradu.E4SD0;Aradu.F6FA7;Aradu.GTY35;Aradu.H5024;Aradu.HC4GG;Aradu.K3XAF;Aradu.L9MZU;Aradu.MW3I2;Aradu.NXB9J;Aradu.P8DJL;Aradu.QB8UW;Aradu.R72GK;Aradu.R8MP8;Aradu.RR770;Aradu.S2S5Y;Aradu.U5WMC;Aradu.UQ5UQ;Aradu.V1YL0;Aradu.VI45B;Aradu.X5MHE;Aradu.XR3BY;Aradu.XUE0I;Aradu.YB9HI;Araip.08H2V;Ara…
molecular_function	transcription factor activity, protein binding	18	Aradu.1V7PF;Aradu.599LW;Aradu.5YN9Z;Aradu.F4WHX;Aradu.L18YW;Aradu.P12Q4;Aradu.RAD5N;Aradu.YF1F6;Araip.AS7FB;Araip.FJG2S;Araip.HV00F;Araip.L4X0W;Araip.MRS42;Araip.N6ASA;Araip.P77MW;Araip.S98FB;Araip.Z7J16;BGI_novel_G001113
molecular_function	transporter activity	354	Aradu.03X4Q;Aradu.08Y2X;Aradu.0AW6N;Aradu.0GW00;Aradu.0L6XH;Aradu.0Q3CR;Aradu.0VM7C;Aradu.132A2;Aradu.1E0WP;Aradu.1IK7L;Aradu.1NQ0K;Aradu.26AKA;Aradu.2N6VK;Aradu.33QUD;Aradu.3DC0K;Aradu.3N6NA;Aradu.3NZ9L;Aradu.42GVF;Aradu.42MBK;Aradu.466HX;Aradu.47ZLQ;Aradu.4N10P;Aradu.4S8F5;Aradu.4TR4G;Aradu.52RDN;Aradu.570RS;Aradu.58JJ3;Aradu.5H0S7;Aradu.62BQ5;Aradu.64FTH;Aradu.65836;Aradu.6M9LZ;Aradu.6P0LY;Ara…

## Sheet: DAF40
Ontoloty	GO term	Number of Genes	Gene members
biological_process	biological adhesion	2	Araip.6KG9F;Araip.B1QQ7
biological_process	biological regulation	1059	Aradu.07R23;Aradu.09SAF;Aradu.0E8DM;Aradu.0J3SA;Aradu.0KB9D;Aradu.0M36Q;Aradu.0N518;Aradu.0Q5NS;Aradu.0Q8PA;Aradu.17DUP;Aradu.1AJ4F;Aradu.1NG5L;Aradu.1QJ22;Aradu.1V1I5;Aradu.203ID;Aradu.20TYF;Aradu.22X1P;Aradu.29R8J;Aradu.2C9WA;Aradu.2DC8X;Aradu.2E34B;Aradu.2I1UD;Aradu.2K11I;Aradu.2SS2B;Aradu.33VZ6;Aradu.383XS;Aradu.38DG2;Aradu.39UKV;Aradu.3I9MJ;Aradu.3KJ9A;Aradu.3L1J2;Aradu.3L3H2;Aradu.3MG08;Ara…
biological_process	cell killing	5	Aradu.B5Z5V;Aradu.CK6H7;Araip.8K7GD;BGI_novel_G000195;BGI_novel_G004268
biological_process	cellular component organization or biogenesis	672	Aradu.02IGP;Aradu.03IBL;Aradu.07R23;Aradu.0H65T;Aradu.0H703;Aradu.0MF46;Aradu.0T5YP;Aradu.0WU0I;Aradu.130HL;Aradu.165HI;Aradu.1G6CB;Aradu.1MM63;Aradu.1Q6B3;Aradu.206DU;Aradu.22RTM;Aradu.28WLZ;Aradu.2C7V1;Aradu.2E34B;Aradu.2JF44;Aradu.31I1D;Aradu.32ETH;Aradu.33QUD;Aradu.36EYN;Aradu.37K80;Aradu.38DG2;Aradu.3FR7T;Aradu.3I9MJ;Aradu.3LE6B;Aradu.3P5HB;Aradu.3QX5P;Aradu.3V1LI;Aradu.4329L;Aradu.46DHP;Ara…
biological_process	cellular process	3615	Aradu.00U6W;Aradu.01DPQ;Aradu.01T4M;Aradu.02IGP;Aradu.02IKD;Aradu.03IBL;Aradu.06GIQ;Aradu.07R23;Aradu.085I9;Aradu.094MD;Aradu.09HBR;Aradu.09L25;Aradu.09SAF;Aradu.0C2XW;Aradu.0E8DM;Aradu.0EX29;Aradu.0H65T;Aradu.0H703;Aradu.0J3SA;Aradu.0KB9D;Aradu.0M35T;Aradu.0M36Q;Aradu.0MF46;Aradu.0N518;Aradu.0Q5NS;Aradu.0Q8PA;Aradu.0QJ0H;Aradu.0RF9R;Aradu.0S9RM;Aradu.0T5YP;Aradu.0T6MF;Aradu.0US4M;Aradu.0VP21;Ara…
			Araip.PNY1B;Araip.PP1VA;Araip.PQR00;Araip.PRK9A;Araip.PS48V;Araip.PS98H;Araip.PT29S;Araip.PU48P;Araip.PV23E;Araip.PW452;Araip.PW8UQ;Araip.PXW4K;Araip.PY45A;Araip.Q00WT;Araip.Q07GT;Araip.Q09LN;Araip.Q0T25;Araip.Q0TI9;Araip.Q0XQH;Araip.Q12S9;Araip.Q1GLT;Araip.Q1JTJ;Araip.Q1JY0;Araip.Q1UQI;Araip.Q38L7;Araip.Q4PPE;Araip.Q56KQ;Araip.Q58BJ;Araip.Q5FBC;Araip.Q5MPS;Araip.Q5TN5;Araip.Q655H;Araip.Q65SS;Ara…
biological_process	detoxification	57	Aradu.2W676;Aradu.595BH;Aradu.7ZK0R;Aradu.8UL46;Aradu.947SP;Aradu.AYI97;Aradu.BNR06;Aradu.C4BD6;Aradu.D8BS6;Aradu.D8UNY;Aradu.DDQ1E;Aradu.FB2F2;Aradu.IG70C;Aradu.IK3NB;Aradu.J7KPQ;Aradu.KKV4I;Aradu.P39VN;Aradu.PL2CZ;Aradu.QV0LR;Aradu.QX29C;Aradu.SH1J0;Aradu.T2ULP;Aradu.U444C;Aradu.VF4U3;Aradu.Y3NX2;Araip.270IQ;Araip.2T2CJ;Araip.34ZNV;Araip.433VX;Araip.5V3AJ;Araip.5V6AL;Araip.8AM62;Araip.97GAP;Ara…
biological_process	developmental process	316	Aradu.03IBL;Aradu.07R23;Aradu.0H65T;Aradu.0KB9D;Aradu.0MF46;Aradu.17DUP;Aradu.1QJ22;Aradu.1V1I5;Aradu.22X1P;Aradu.29R8J;Aradu.2JF44;Aradu.3579H;Aradu.38DG2;Aradu.3KJ9A;Aradu.3NZ9L;Aradu.42K79;Aradu.47A29;Aradu.512HD;Aradu.5S0GX;Aradu.5TB5H;Aradu.62CWM;Aradu.68LAM;Aradu.6E4RZ;Aradu.6SC3J;Aradu.75TXC;Aradu.77UYS;Aradu.79I5D;Aradu.79JBS;Aradu.814QD;Aradu.86C6D;Aradu.86FYJ;Aradu.95DDC;Aradu.9TY2N;Ara…
biological_process	growth	41	Aradu.38DG2;Aradu.68QVZ;Aradu.77UYS;Aradu.86C6D;Aradu.86FYJ;Aradu.A6WLE;Aradu.BE884;Aradu.D8Z9X;Aradu.DXP84;Aradu.JU0CS;Aradu.NG2QK;Aradu.P49BC;Aradu.P72BL;Aradu.P9PXC;Aradu.P9TWB;Aradu.QDM46;Aradu.SUY1C;Aradu.T6VPT;Aradu.U5JFT;Aradu.X6XCU;Aradu.Y0AR8;Aradu.Y1LYG;Araip.03MUG;Araip.055ZD;Araip.1TV32;Araip.2V2YR;Araip.4A38Z;Araip.6KG9F;Araip.7Q1HT;Araip.BA4XW;Araip.C904C;Araip.F75FF;Araip.M64TN;Ara…
biological_process	immune system process	34	Aradu.6G9SX;Aradu.92GTL;Aradu.B7Z5E;Aradu.H7ZVH;Aradu.HER0W;Aradu.HXR78;Aradu.P6JWD;Aradu.PAP8W;Aradu.QEI94;Aradu.QW43Y;Aradu.T09Z3;Aradu.YXG7D;Araip.055ZD;Araip.2D0HD;Araip.2V2YR;Araip.31UAG;Araip.3L1PS;Araip.67MRU;Araip.9D01R;Araip.A9IK4;Araip.AJE26;Araip.C904C;Araip.CPA63;Araip.F75FF;Araip.H7HAS;Araip.NI8G1;Araip.Q5TN5;Araip.R6VAL;Araip.R8Y4Z;Araip.TBT76;Araip.W109U;BGI_novel_G001204;BGI_novel…
biological_process	localization	969	Aradu.03ENG;Aradu.06F3L;Aradu.08GEE;Aradu.0AW6N;Aradu.0C27S;Aradu.0GB26;Aradu.0KX1J;Aradu.0Q3CR;Aradu.0VM7C;Aradu.0VP21;Aradu.0WU0I;Aradu.132A2;Aradu.13KUE;Aradu.145AN;Aradu.14S1S;Aradu.161N3;Aradu.165HI;Aradu.16TP0;Aradu.182MN;Aradu.1EC42;Aradu.1HX6J;Aradu.1IK7L;Aradu.1NQ0K;Aradu.1P1D6;Aradu.1Q6B3;Aradu.1RS3V;Aradu.21RZT;Aradu.22L4T;Aradu.26AKA;Aradu.26WCF;Aradu.27RSB;Aradu.2I1UD;Aradu.2JF44;Ara…
biological_process	locomotion	6	Aradu.A7EVZ;Aradu.UG4XW;Aradu.Y1LYG;Araip.3PC35;Araip.BA4XW;Araip.QK1BG
biological_process	metabolic process	3988	Aradu.00U6W;Aradu.01DPQ;Aradu.01T4M;Aradu.02IKD;Aradu.03NM5;Aradu.06GIQ;Aradu.07R23;Aradu.085I9;Aradu.094MD;Aradu.09HBR;Aradu.09L25;Aradu.09RWH;Aradu.09SAF;Aradu.0C0YF;Aradu.0C2XW;Aradu.0D1LJ;Aradu.0E8DM;Aradu.0ER06;Aradu.0H65T;Aradu.0H703;Aradu.0J3SA;Aradu.0KB9D;Aradu.0L0BV;Aradu.0M35T;Aradu.0MF46;Aradu.0Q5NS;Aradu.0Q8PA;Aradu.0QJ0H;Aradu.0RF9R;Aradu.0S05J;Aradu.0S9RM;Aradu.0T5YP;Aradu.0T6MF;Ara…
			Araip.JIQ05;Araip.JIR25;Araip.JK8VR;Araip.JM48H;Araip.JME6F;Araip.JMT6I;Araip.JN4EG;Araip.JN8MP;Araip.JPX6D;Araip.JQ9KB;Araip.JRH45;Araip.JRQ56;Araip.JS4CC;Araip.JS9E0;Araip.JW3M4;Araip.JY2CI;Araip.JY5KL;Araip.JYP5G;Araip.JZ9FN;Araip.K00NE;Araip.K0ECG;Araip.K0HCY;Araip.K0TQW;Araip.K18VU;Araip.K19Y9;Araip.K1FH3;Araip.K1U5S;Araip.K24FA;Araip.K28CA;Araip.K2RZJ;Araip.K2SFH;Araip.K33N8;Araip.K3A6V;Ara…
biological_process	multi-organism process	124	Aradu.03IBL;Aradu.25UEB;Aradu.2EQ55;Aradu.3A47Y;Aradu.4262U;Aradu.440M4;Aradu.546FD;Aradu.5F6FU;Aradu.6G9SX;Aradu.6M7C0;Aradu.78F4Z;Aradu.7BI0U;Aradu.948PV;Aradu.A2DMS;Aradu.A6WLE;Aradu.A7EVZ;Aradu.ACY83;Aradu.AH39E;Aradu.B3I80;Aradu.B5Z5V;Aradu.B7Z5E;Aradu.BAE6P;Aradu.BNR06;Aradu.C7VL7;Aradu.CK6H7;Aradu.CS1KJ;Aradu.CXW2P;Aradu.D33UF;Aradu.DK53P;Aradu.DMF7Y;Aradu.EDD9R;Aradu.GMZ25;Aradu.HER0W;Ara…
biological_process	multicellular organismal process	297	Aradu.03IBL;Aradu.07R23;Aradu.0H65T;Aradu.0KB9D;Aradu.0MF46;Aradu.17DUP;Aradu.1QJ22;Aradu.1V1I5;Aradu.22X1P;Aradu.25UEB;Aradu.29R8J;Aradu.3579H;Aradu.38DG2;Aradu.3KJ9A;Aradu.3NZ9L;Aradu.42K79;Aradu.47A29;Aradu.512HD;Aradu.5S0GX;Aradu.5TB5H;Aradu.62CWM;Aradu.68LAM;Aradu.6E4RZ;Aradu.6M7C0;Aradu.6SC3J;Aradu.75TXC;Aradu.78F4Z;Aradu.79I5D;Aradu.79JBS;Aradu.814QD;Aradu.86C6D;Aradu.948PV;Aradu.95DDC;Ara…
biological_process	negative regulation of biological process	125	Aradu.3I9MJ;Aradu.3L1J2;Aradu.3MG08;Aradu.4RG0R;Aradu.50RNX;Aradu.5TB5H;Aradu.5YN9Z;Aradu.6A07N;Aradu.6G9SX;Aradu.7P28H;Aradu.88EH5;Aradu.8CV4T;Aradu.94J1A;Aradu.9C9ZX;Aradu.9GX0M;Aradu.A9N6H;Aradu.AU9D9;Aradu.BMJ7K;Aradu.CJN5E;Aradu.D039U;Aradu.D81FK;Aradu.E4IE7;Aradu.GGI7X;Aradu.JG747;Aradu.KS1BV;Aradu.L1U3V;Aradu.LA8W4;Aradu.MW28A;Aradu.P12Q4;Aradu.PHB5M;Aradu.S1EHV;Aradu.T2ULP;Aradu.T32FV;Ara…
biological_process	positive regulation of biological process	86	Aradu.17DUP;Aradu.1QJ22;Aradu.3I9MJ;Aradu.560A1;Aradu.6SC3J;Aradu.8L3X2;Aradu.92GTL;Aradu.9C9ZX;Aradu.A9N6H;Aradu.BE884;Aradu.CG65D;Aradu.DP0L6;Aradu.F2C1Z;Aradu.F4WHX;Aradu.FCA7K;Aradu.JIM6P;Aradu.JK6CF;Aradu.KR9ZZ;Aradu.MW3I2;Aradu.N7DXE;Aradu.P5ZX0;Aradu.PQ5HC;Aradu.QB8UW;Aradu.QEI94;Aradu.QG0BG;Aradu.QW43Y;Aradu.RF6XK;Aradu.SJ2QL;Aradu.T32FV;Aradu.TPB4V;Aradu.U0SJ5;Aradu.U6LTE;Aradu.UR56S;Ara…
biological_process	regulation of biological process	865	Aradu.07R23;Aradu.0E8DM;Aradu.0J3SA;Aradu.0KB9D;Aradu.0M36Q;Aradu.0N518;Aradu.0Q5NS;Aradu.0Q8PA;Aradu.17DUP;Aradu.1AJ4F;Aradu.1NG5L;Aradu.1QJ22;Aradu.20TYF;Aradu.22X1P;Aradu.29R8J;Aradu.2C9WA;Aradu.2DC8X;Aradu.2E34B;Aradu.2K11I;Aradu.2SS2B;Aradu.33VZ6;Aradu.383XS;Aradu.38DG2;Aradu.39UKV;Aradu.3I9MJ;Aradu.3L1J2;Aradu.3L3H2;Aradu.3MG08;Aradu.3SW4C;Aradu.42K79;Aradu.463GK;Aradu.47A29;Aradu.4F4DI;Ara…
biological_process	reproduction	178	Aradu.03IBL;Aradu.07R23;Aradu.0MF46;Aradu.1QJ22;Aradu.22X1P;Aradu.25UEB;Aradu.38DG2;Aradu.3NZ9L;Aradu.47A29;Aradu.5S0GX;Aradu.6M7C0;Aradu.75TXC;Aradu.78F4Z;Aradu.79JBS;Aradu.7F8P0;Aradu.86C6D;Aradu.948PV;Aradu.A6WLE;Aradu.A9N6H;Aradu.ACY83;Aradu.B3I80;Aradu.BD60N;Aradu.BLA0I;Aradu.C7DSI;Aradu.CS1KJ;Aradu.D29A8;Aradu.DXP84;Aradu.E9SQV;Aradu.EM688;Aradu.G6ZRZ;Aradu.H9I5J;Aradu.HXR78;Aradu.I9ZQF;Ara…
biological_process	reproductive process	178	Aradu.03IBL;Aradu.07R23;Aradu.0MF46;Aradu.1QJ22;Aradu.22X1P;Aradu.25UEB;Aradu.38DG2;Aradu.3NZ9L;Aradu.47A29;Aradu.5S0GX;Aradu.6M7C0;Aradu.75TXC;Aradu.78F4Z;Aradu.79JBS;Aradu.7F8P0;Aradu.86C6D;Aradu.948PV;Aradu.A6WLE;Aradu.A9N6H;Aradu.ACY83;Aradu.B3I80;Aradu.BD60N;Aradu.BLA0I;Aradu.C7DSI;Aradu.CS1KJ;Aradu.D29A8;Aradu.DXP84;Aradu.E9SQV;Aradu.EM688;Aradu.G6ZRZ;Aradu.H9I5J;Aradu.HXR78;Aradu.I9ZQF;Ara…
biological_process	response to stimulus	901	Aradu.085I9;Aradu.09I0I;Aradu.0E8DM;Aradu.0J3SA;Aradu.0M36Q;Aradu.0N518;Aradu.0Q8PA;Aradu.0RF9R;Aradu.17DUP;Aradu.17YTA;Aradu.19F6X;Aradu.1LZ8T;Aradu.1M2X1;Aradu.1NG5L;Aradu.1QJ22;Aradu.21RZT;Aradu.25H68;Aradu.25UEB;Aradu.26XAX;Aradu.27DYI;Aradu.29R8J;Aradu.2C9WA;Aradu.2EQ55;Aradu.2W676;Aradu.30XLB;Aradu.31I1D;Aradu.33T2E;Aradu.33VZ6;Aradu.383XS;Aradu.38DG2;Aradu.38L67;Aradu.3A47Y;Aradu.3L1J2;Ara…
biological_process	rhythmic process	4	Aradu.1QJ22;Aradu.DU7VI;Araip.74F08;BGI_novel_G007191
biological_process	signaling	314	Aradu.0J3SA;Aradu.0M36Q;Aradu.0N518;Aradu.1NG5L;Aradu.2C9WA;Aradu.383XS;Aradu.38DG2;Aradu.3SW4C;Aradu.463GK;Aradu.4F4DI;Aradu.4ND69;Aradu.4R4U4;Aradu.51M0L;Aradu.5C50M;Aradu.6SC3J;Aradu.71U5F;Aradu.764WC;Aradu.80WA5;Aradu.83Y3C;Aradu.8L7DK;Aradu.8WS4M;Aradu.91876;Aradu.92GTL;Aradu.93VDF;Aradu.9CP6U;Aradu.9M1GG;Aradu.A7MKH;Aradu.AM9JS;Aradu.B7Z5E;Aradu.BDN4J;Aradu.BE884;Aradu.BZ27F;Aradu.C7Q59;Ara…
biological_process	single-organism process	2651	Aradu.00MP0;Aradu.00U6W;Aradu.01T4M;Aradu.027FB;Aradu.02IKD;Aradu.03IBL;Aradu.07R23;Aradu.08GEE;Aradu.094MD;Aradu.09SAF;Aradu.0AW6N;Aradu.0C0YF;Aradu.0C27S;Aradu.0D1LJ;Aradu.0EX29;Aradu.0GB26;Aradu.0H65T;Aradu.0J3SA;Aradu.0KB9D;Aradu.0M36Q;Aradu.0MF46;Aradu.0N518;Aradu.0Q8PA;Aradu.0QJ0H;Aradu.0RF9R;Aradu.0S05J;Aradu.0T5YP;Aradu.0VM7C;Aradu.0VP21;Aradu.0Z8XN;Aradu.109YL;Aradu.132A2;Aradu.15BQ1;Ara…
			BGI_novel_G006936;BGI_novel_G006983;BGI_novel_G007015;BGI_novel_G007016;BGI_novel_G007020;BGI_novel_G007086;BGI_novel_G007091;BGI_novel_G007092;BGI_novel_G007095;BGI_novel_G007096;BGI_novel_G007097;BGI_novel_G007098;BGI_novel_G007099;BGI_novel_G007138;BGI_novel_G007180;BGI_novel_G007182;BGI_novel_G007191;BGI_novel_G007196;BGI_novel_G007199;BGI_novel_G007200;BGI_novel_G007299
cellular_component	cell	3255	Aradu.01T4M;Aradu.02IGP;Aradu.02IKD;Aradu.03IBL;Aradu.06GIQ;Aradu.07R23;Aradu.085I9;Aradu.08GEE;Aradu.094MD;Aradu.09HBR;Aradu.0C0YF;Aradu.0D1LJ;Aradu.0E8DM;Aradu.0ER06;Aradu.0EX29;Aradu.0GB26;Aradu.0H65T;Aradu.0IJ43;Aradu.0J3SA;Aradu.0KB9D;Aradu.0L0BV;Aradu.0M35T;Aradu.0MF46;Aradu.0Q3CR;Aradu.0Q5NS;Aradu.0Q8PA;Aradu.0QJ0H;Aradu.0RF9R;Aradu.0S9RM;Aradu.0T5YP;Aradu.0VM7C;Aradu.0VP21;Aradu.0WU0I;Ara…
			Araip.VL81T;Araip.VM0AW;Araip.VMH3J;Araip.VNH9W;Araip.VPJ5S;Araip.VQ4D8;Araip.VS41S;Araip.VT8FP;Araip.VU9PS;Araip.VVW1G;Araip.VWS2E;Araip.VY8TX;Araip.VYF9M;Araip.VZ2ZS;Araip.VZ67A;Araip.W0MG3;Araip.W0PJR;Araip.W0YWF;Araip.W109U;Araip.W1S90;Araip.W3I0N;Araip.W4DDP;Araip.W4FZ1;Araip.W6YJP;Araip.W83RE;Araip.W8JTR;Araip.W9LI3;Araip.WA174;Araip.WA9S0;Araip.WB254;Araip.WB4KA;Araip.WDM3F;Araip.WDW4R;Ara…
cellular_component	cell junction	105	Aradu.0D1LJ;Aradu.0GB26;Aradu.0N518;Aradu.25H68;Aradu.25UEB;Aradu.3A47Y;Aradu.463GK;Aradu.55G1C;Aradu.5DG68;Aradu.5P7RM;Aradu.5X8VR;Aradu.79I5D;Aradu.7RC99;Aradu.81PG7;Aradu.8K8TN;Aradu.948PV;Aradu.A2DMS;Aradu.ABT8D;Aradu.ACY83;Aradu.BI4ZP;Aradu.C0CGE;Aradu.CAQ4J;Aradu.CG65D;Aradu.CS1KJ;Aradu.CXW2P;Aradu.D0NVI;Aradu.D33UF;Aradu.F4WHX;Aradu.GFR4D;Aradu.J8WGT;Aradu.K1LWM;Aradu.KDR78;Aradu.LF5V6;Ara…
cellular_component	cell part	3235	Aradu.01T4M;Aradu.02IGP;Aradu.02IKD;Aradu.03IBL;Aradu.06GIQ;Aradu.07R23;Aradu.085I9;Aradu.08GEE;Aradu.094MD;Aradu.09HBR;Aradu.0C0YF;Aradu.0D1LJ;Aradu.0E8DM;Aradu.0ER06;Aradu.0EX29;Aradu.0GB26;Aradu.0H65T;Aradu.0IJ43;Aradu.0J3SA;Aradu.0KB9D;Aradu.0L0BV;Aradu.0M35T;Aradu.0MF46;Aradu.0Q3CR;Aradu.0Q5NS;Aradu.0Q8PA;Aradu.0QJ0H;Aradu.0RF9R;Aradu.0S9RM;Aradu.0T5YP;Aradu.0VM7C;Aradu.0VP21;Aradu.0WU0I;Ara…
			Araip.W0PJR;Araip.W0YWF;Araip.W109U;Araip.W1S90;Araip.W3I0N;Araip.W4DDP;Araip.W4FZ1;Araip.W6YJP;Araip.W83RE;Araip.W8JTR;Araip.W9LI3;Araip.WA174;Araip.WA9S0;Araip.WB254;Araip.WB4KA;Araip.WDM3F;Araip.WDW4R;Araip.WEV6I;Araip.WF9GZ;Araip.WGR7G;Araip.WH0QM;Araip.WH3F3;Araip.WH93Y;Araip.WI0IH;Araip.WI5PK;Araip.WIW54;Araip.WJ7G8;Araip.WJL14;Araip.WMB7B;Araip.WMH0N;Araip.WMJ25;Araip.WN95W;Araip.WNY6E;Ara…
cellular_component	cytoskeleton	85	Aradu.03IBL;Aradu.161U1;Aradu.2XA08;Aradu.6IJ1E;Aradu.79P98;Aradu.7N4IR;Aradu.82TAC;Aradu.8L3X2;Aradu.ABT8D;Aradu.B0A4N;Aradu.B34AL;Aradu.B725Y;Aradu.BXI1P;Aradu.C0A2F;Aradu.D6RZI;Aradu.DQQ9H;Aradu.E4RS6;Aradu.FCA7K;Aradu.J3H6Z;Aradu.L50L9;Aradu.M5SUM;Aradu.MSR4Q;Aradu.N3Z2D;Aradu.N7DXE;Aradu.Q55UA;Aradu.U6LTE;Aradu.U77H9;Aradu.UN3US;Aradu.UR56S;Aradu.URN8W;Aradu.V22C1;Aradu.V9VCU;Araip.0UY2I;Ara…
cellular_component	extracellular region	143	Aradu.0H703;Aradu.1BC5C;Aradu.28WLZ;Aradu.29SDF;Aradu.2W676;Aradu.3579H;Aradu.3K682;Aradu.3X7SX;Aradu.4I7WA;Aradu.4M50D;Aradu.6IH9U;Aradu.79I5D;Aradu.7L2S4;Aradu.7ZK0R;Aradu.814QD;Aradu.8AZ50;Aradu.8KW68;Aradu.947SP;Aradu.A43U5;Aradu.AYI97;Aradu.B5Z5V;Aradu.BD60N;Aradu.BLA0I;Aradu.BMJ7K;Aradu.BNR06;Aradu.C0ZT2;Aradu.C7VS6;Aradu.CK6H7;Aradu.CK8BM;Aradu.CL7N4;Aradu.CS1KJ;Aradu.CTP8M;Aradu.CW19Q;Ara…
cellular_component	extracellular region part	23	Aradu.3X7SX;Aradu.7L2S4;Aradu.8AZ50;Aradu.8KW68;Aradu.A43U5;Aradu.HQY6H;Aradu.KXE48;Aradu.P49BC;Aradu.Q1MMT;Aradu.Q6CRV;Aradu.S7CZ4;Aradu.UU57Q;Araip.DI6YG;Araip.F0TL2;Araip.GF8PG;Araip.H2E95;Araip.H5Y6J;Araip.NU3WA;Araip.WC34V;Araip.X6F7N;Araip.Y1B33;Araip.YRL80;Araip.ZW87C
cellular_component	macromolecular complex	693	Aradu.03IBL;Aradu.06GIQ;Aradu.07R23;Aradu.085I9;Aradu.09HBR;Aradu.0H65T;Aradu.0RF9R;Aradu.0VP21;Aradu.130HL;Aradu.14S1S;Aradu.161U1;Aradu.165HI;Aradu.17YTA;Aradu.1M2X1;Aradu.1MM63;Aradu.1N8XR;Aradu.1Q6B3;Aradu.249SJ;Aradu.26PK0;Aradu.2C7V1;Aradu.2DC8X;Aradu.2E34B;Aradu.2YK5D;Aradu.31VP0;Aradu.37K80;Aradu.39UKV;Aradu.3D2X1;Aradu.3LE6B;Aradu.3MG08;Aradu.3QX5P;Aradu.413LK;Aradu.46DHP;Aradu.47A29;Ara…
cellular_component	membrane	2797	Aradu.039JF;Aradu.03ENG;Aradu.06F3L;Aradu.07134;Aradu.07P3B;Aradu.085I9;Aradu.08GEE;Aradu.09HBR;Aradu.09L25;Aradu.0AW6N;Aradu.0B5SJ;Aradu.0C27S;Aradu.0E8DM;Aradu.0EX29;Aradu.0GB26;Aradu.0IJ43;Aradu.0KX1J;Aradu.0LP8B;Aradu.0Q3CR;Aradu.0QJ0H;Aradu.0R2T7;Aradu.0RF9R;Aradu.0VM7C;Aradu.0Z8XN;Aradu.109YL;Aradu.10GWJ;Aradu.132A2;Aradu.135QP;Aradu.145AN;Aradu.161N3;Aradu.165HI;Aradu.16TP0;Aradu.17FQN;Ara…
			vel_G003236;BGI_novel_G003265;BGI_novel_G003266;BGI_novel_G003272;BGI_novel_G003297;BGI_novel_G003300;BGI_novel_G003301;BGI_novel_G003325;BGI_novel_G003331;BGI_novel_G003358;BGI_novel_G003470;BGI_novel_G003472;BGI_novel_G003473;BGI_novel_G003623;BGI_novel_G003678;BGI_novel_G003679;BGI_novel_G003703;BGI_novel_G003704;BGI_novel_G003834;BGI_novel_G003837;BGI_novel_G003863;BGI_novel_G003887;BGI_novel…
cellular_component	membrane part	2105	Aradu.06F3L;Aradu.07134;Aradu.085I9;Aradu.08GEE;Aradu.09HBR;Aradu.0AW6N;Aradu.0B5SJ;Aradu.0C27S;Aradu.0GB26;Aradu.0KX1J;Aradu.0LP8B;Aradu.0Q3CR;Aradu.0RF9R;Aradu.0VM7C;Aradu.0Z8XN;Aradu.109YL;Aradu.132A2;Aradu.145AN;Aradu.161N3;Aradu.165HI;Aradu.16TP0;Aradu.17FQN;Aradu.17YTA;Aradu.182MN;Aradu.19F6X;Aradu.19YSM;Aradu.1EC42;Aradu.1G6CB;Aradu.1H7JT;Aradu.1HX6J;Aradu.1IK7L;Aradu.1J0IW;Aradu.1M2X1;Ara…
cellular_component	membrane-enclosed lumen	188	Aradu.07R23;Aradu.0H65T;Aradu.130HL;Aradu.1MM63;Aradu.26PK0;Aradu.2E34B;Aradu.3LE6B;Aradu.4YA8F;Aradu.54DJK;Aradu.5FH81;Aradu.5JF96;Aradu.5TB5H;Aradu.5YN9Z;Aradu.6FR5V;Aradu.7AZ8Z;Aradu.7F8P0;Aradu.8ET3H;Aradu.8VP1A;Aradu.908DD;Aradu.AM9JS;Aradu.AU9D9;Aradu.BE884;Aradu.BZ3QW;Aradu.CG65D;Aradu.CL5YM;Aradu.D0AKP;Aradu.D8Z9X;Aradu.E7MSQ;Aradu.E9G4G;Aradu.EPY5P;Aradu.F2C1Z;Aradu.F4WHX;Aradu.FRY3G;Ara…
cellular_component	nucleoid	6	Aradu.D81FK;Aradu.JG747;Araip.369LH;Araip.89MY9;Araip.PIM18;Araip.TK6L4
cellular_component	organelle	2132	Aradu.02IKD;Aradu.03IBL;Aradu.06GIQ;Aradu.07R23;Aradu.085I9;Aradu.08GEE;Aradu.0ER06;Aradu.0H65T;Aradu.0IJ43;Aradu.0J3SA;Aradu.0KB9D;Aradu.0L0BV;Aradu.0MF46;Aradu.0Q5NS;Aradu.0QJ0H;Aradu.0RF9R;Aradu.0S9RM;Aradu.10VKJ;Aradu.130HL;Aradu.13KUE;Aradu.14CRM;Aradu.14S1S;Aradu.161U1;Aradu.165HI;Aradu.17DUP;Aradu.17FQN;Aradu.17YTA;Aradu.183XK;Aradu.1EC42;Aradu.1FD3D;Aradu.1G6CB;Aradu.1J0IW;Aradu.1M2X1;Ara…
cellular_component	organelle part	951	Aradu.03IBL;Aradu.06GIQ;Aradu.07R23;Aradu.085I9;Aradu.0H65T;Aradu.0RF9R;Aradu.130HL;Aradu.14S1S;Aradu.161U1;Aradu.165HI;Aradu.17YTA;Aradu.1G6CB;Aradu.1J0IW;Aradu.1M2X1;Aradu.1MJ26;Aradu.1MM63;Aradu.1N8XR;Aradu.206DU;Aradu.22RTM;Aradu.26PK0;Aradu.26WCF;Aradu.29R8J;Aradu.2DC8X;Aradu.2E34B;Aradu.2S1CX;Aradu.2XA08;Aradu.2YK5D;Aradu.31I1D;Aradu.32S3X;Aradu.34BLX;Aradu.37K80;Aradu.3FR7T;Aradu.3LE6B;Ara…
cellular_component	supramolecular complex	39	Aradu.8L3X2;Aradu.ABT8D;Aradu.B725Y;Aradu.C0A2F;Aradu.DQQ9H;Aradu.E4RS6;Aradu.U6LTE;Aradu.U77H9;Aradu.URN8W;Aradu.V22C1;Araip.143D4;Araip.1W80J;Araip.30S1D;Araip.3Y6G5;Araip.4KS5C;Araip.83290;Araip.AXD2M;Araip.B3F5F;Araip.G43RP;Araip.GH8JB;Araip.J4QR2;Araip.J5910;Araip.S0U30;Araip.V1C8T;Araip.VM0AW;Araip.YGD7F;Araip.YQM8R;Araip.Z633N;BGI_novel_G001757;BGI_novel_G003794;BGI_novel_G003795;BGI_novel…
cellular_component	symplast	105	Aradu.0D1LJ;Aradu.0GB26;Aradu.0N518;Aradu.25H68;Aradu.25UEB;Aradu.3A47Y;Aradu.463GK;Aradu.55G1C;Aradu.5DG68;Aradu.5P7RM;Aradu.5X8VR;Aradu.79I5D;Aradu.7RC99;Aradu.81PG7;Aradu.8K8TN;Aradu.948PV;Aradu.A2DMS;Aradu.ABT8D;Aradu.ACY83;Aradu.BI4ZP;Aradu.C0CGE;Aradu.CAQ4J;Aradu.CG65D;Aradu.CS1KJ;Aradu.CXW2P;Aradu.D0NVI;Aradu.D33UF;Aradu.F4WHX;Aradu.GFR4D;Aradu.J8WGT;Aradu.K1LWM;Aradu.KDR78;Aradu.LF5V6;Ara…
cellular_component	virion	15	Aradu.10GWJ;Aradu.130HL;Aradu.A3ZD3;Aradu.H3S66;Aradu.TF17Z;Aradu.TJ47H;Araip.B0W5P;Araip.BVV1N;Araip.D1CR7;Araip.E1GNI;Araip.EN04G;Araip.JJ7LT;Araip.UI0MX;Araip.V5FD4;Araip.WI0IH
cellular_component	virion part	15	Aradu.10GWJ;Aradu.130HL;Aradu.A3ZD3;Aradu.H3S66;Aradu.TF17Z;Aradu.TJ47H;Araip.B0W5P;Araip.BVV1N;Araip.D1CR7;Araip.E1GNI;Araip.EN04G;Araip.JJ7LT;Araip.UI0MX;Araip.V5FD4;Araip.WI0IH
molecular_function	antioxidant activity	54	Aradu.2W676;Aradu.595BH;Aradu.7ZK0R;Aradu.8UL46;Aradu.947SP;Aradu.AYI97;Aradu.BNR06;Aradu.C4BD6;Aradu.D8BS6;Aradu.D8UNY;Aradu.DDQ1E;Aradu.FB2F2;Aradu.IG70C;Aradu.J7KPQ;Aradu.KKV4I;Aradu.P39VN;Aradu.PL2CZ;Aradu.QV0LR;Aradu.QX29C;Aradu.SH1J0;Aradu.T2ULP;Aradu.U444C;Aradu.VF4U3;Aradu.Y3NX2;Araip.270IQ;Araip.2T2CJ;Araip.34ZNV;Araip.433VX;Araip.5V3AJ;Araip.5V6AL;Araip.8AM62;Araip.97GAP;Araip.AYS91;Ara…
molecular_function	binding	3223	Aradu.00MP0;Aradu.017SJ;Aradu.01DPQ;Aradu.01T4M;Aradu.02IGP;Aradu.02IKD;Aradu.02MM2;Aradu.03IBL;Aradu.03NM5;Aradu.06GIQ;Aradu.085I9;Aradu.08GEE;Aradu.09I0I;Aradu.09SAF;Aradu.0C0YF;Aradu.0D1LJ;Aradu.0ER06;Aradu.0EX29;Aradu.0IJ43;Aradu.0J3SA;Aradu.0KB9D;Aradu.0M36Q;Aradu.0MF46;Aradu.0Q5NS;Aradu.0QJ0H;Aradu.0RF9R;Aradu.0S9RM;Aradu.0T5YP;Aradu.0US4M;Aradu.0VM7C;Aradu.0XN7S;Aradu.0Z8XN;Aradu.109YL;Ara…
			Araip.Y9WEE;Araip.Y9YGK;Araip.YAQ7X;Araip.YD4HP;Araip.YGD7F;Araip.YGJ1S;Araip.YH2MG;Araip.YHM48;Araip.YJ40C;Araip.YJ489;Araip.YJ9H2;Araip.YJY2H;Araip.YK4U0;Araip.YK85W;Araip.YKG2S;Araip.YKJ2E;Araip.YKX26;Araip.YLP7A;Araip.YN359;Araip.YP44K;Araip.YPJ27;Araip.YQM8R;Araip.YQP66;Araip.YRU9W;Araip.YRY38;Araip.YS3WM;Araip.YT4TB;Araip.YTZ7H;Araip.YUK5N;Araip.YUX7E;Araip.YWT15;Araip.YWZ84;Araip.YZ7F5;Ara…
molecular_function	catalytic activity	3992	Aradu.00MP0;Aradu.00NXK;Aradu.00U6W;Aradu.00WD1;Aradu.01DPQ;Aradu.01T4M;Aradu.02IGP;Aradu.02IKD;Aradu.03IBL;Aradu.03NM5;Aradu.08GEE;Aradu.094MD;Aradu.09L25;Aradu.09RWH;Aradu.09SAF;Aradu.0C0YF;Aradu.0C2XW;Aradu.0D1LJ;Aradu.0ER06;Aradu.0EX29;Aradu.0GZ0B;Aradu.0H65T;Aradu.0H703;Aradu.0L0BV;Aradu.0M35T;Aradu.0MF46;Aradu.0Q8PA;Aradu.0QJ0H;Aradu.0R2T7;Aradu.0RF9R;Aradu.0S05J;Aradu.0S9RM;Aradu.0T6MF;Ara…
			Araip.JD4SK;Araip.JFL5M;Araip.JI04L;Araip.JI1AM;Araip.JIQ05;Araip.JIR25;Araip.JK8VR;Araip.JLI3V;Araip.JM48H;Araip.JME6F;Araip.JN8MP;Araip.JPX6D;Araip.JQ9KB;Araip.JRH45;Araip.JRQ56;Araip.JS4CC;Araip.JS9E0;Araip.JW3M4;Araip.JY0X0;Araip.JY2CI;Araip.JY5KL;Araip.JYP5G;Araip.JZ1G7;Araip.JZ9FN;Araip.JZN7C;Araip.K0ECG;Araip.K0HCY;Araip.K0TQW;Araip.K18VU;Araip.K19Y9;Araip.K1FH3;Araip.K1U5S;Araip.K24FA;Ara…
molecular_function	electron carrier activity	33	Aradu.0RF9R;Aradu.413LK;Aradu.4A8AD;Aradu.78K64;Aradu.BPZ0P;Aradu.BZ3QW;Aradu.CC15G;Aradu.CI6AA;Aradu.CRB6R;Aradu.H2W20;Aradu.NL7ZG;Aradu.TG4XD;Aradu.UIA0J;Aradu.VHZ9R;Aradu.W367S;Aradu.XN89N;Araip.08K1J;Araip.14380;Araip.4D1A3;Araip.5K3MR;Araip.AKH01;Araip.BU32W;Araip.CY2KP;Araip.F039Q;Araip.FBR1Z;Araip.H2915;Araip.HE7HA;Araip.I8TME;Araip.II7NF;Araip.T3NCH;Araip.X36UP;Araip.ZNK5R;BGI_novel_G0035…
molecular_function	metallochaperone activity	1	BGI_novel_G004113
molecular_function	molecular function regulator	119	Aradu.0J3SA;Aradu.2C9WA;Aradu.3L1J2;Aradu.3P5HB;Aradu.4ND69;Aradu.5YN9Z;Aradu.6A07N;Aradu.80WA5;Aradu.88EH5;Aradu.8CV4T;Aradu.8WS4M;Aradu.94J1A;Aradu.A16L8;Aradu.B5Z5V;Aradu.BMJ7K;Aradu.C7DSI;Aradu.CLY5P;Aradu.CMN1L;Aradu.D039U;Aradu.D1DFN;Aradu.D66VA;Aradu.KI3UZ;Aradu.LA8W4;Aradu.MJ134;Aradu.P459X;Aradu.P9PXC;Aradu.PU85I;Aradu.R3HWW;Aradu.RD1DJ;Aradu.T9PJ2;Aradu.U5JFT;Aradu.UDE9J;Aradu.V4RL0;Ara…
molecular_function	molecular transducer activity	74	Aradu.0J3SA;Aradu.1NG5L;Aradu.2C9WA;Aradu.4ND69;Aradu.5XQ31;Aradu.6FR0W;Aradu.80WA5;Aradu.8ML7Y;Aradu.8WS4M;Aradu.BE884;Aradu.BWC86;Aradu.BZ27F;Aradu.GJY15;Aradu.H0HBT;Aradu.I3UUC;Aradu.I9JU3;Aradu.K5XXN;Aradu.KI3UZ;Aradu.L7WEK;Aradu.QR44H;Aradu.QU3G9;Aradu.RZM6B;Aradu.TLI73;Aradu.UF932;Aradu.UYZ93;Aradu.X0VE4;Aradu.Y12B3;Aradu.YI9BF;Araip.03MUG;Araip.0MB8N;Araip.18BT4;Araip.2SX8U;Araip.35QQN;Ara…
molecular_function	nucleic acid binding transcription factor activity	143	Aradu.0KB9D;Aradu.0Q5NS;Aradu.17DUP;Aradu.22X1P;Aradu.2K11I;Aradu.2SS2B;Aradu.42K79;Aradu.546FD;Aradu.560A1;Aradu.5S8J3;Aradu.60IGT;Aradu.61HZW;Aradu.67X2R;Aradu.75TXC;Aradu.80AKC;Aradu.87K05;Aradu.8EI03;Aradu.908DD;Aradu.A9N6H;Aradu.B11ZS;Aradu.B9QGP;Aradu.C8ZMR;Aradu.D19ER;Aradu.DU7VI;Aradu.E740H;Aradu.ETA3D;Aradu.F4WHX;Aradu.F6ABZ;Aradu.FB7VW;Aradu.G8P6Y;Aradu.H5XDC;Aradu.HGI5P;Aradu.I1GRS;Ara…
molecular_function	nutrient reservoir activity	13	Aradu.1QI16;Aradu.2H0R0;Aradu.6IH9U;Aradu.79I5D;Aradu.U9EHP;Aradu.YBK6Q;Aradu.YGS80;Araip.D61U9;Araip.IGC50;Araip.J6PP8;Araip.T82B5;Araip.UJ97I;Araip.WQE9Q
molecular_function	signal transducer activity	93	Aradu.0N518;Aradu.1NG5L;Aradu.463GK;Aradu.52QUJ;Aradu.5XQ31;Aradu.68QVZ;Aradu.6FR0W;Aradu.6SC3J;Aradu.71U5F;Aradu.83Y3C;Aradu.8ML7Y;Aradu.A7MKH;Aradu.BWC86;Aradu.BZ27F;Aradu.DP0L6;Aradu.E7FN7;Aradu.G7DFD;Aradu.GJY15;Aradu.H0HBT;Aradu.I3UUC;Aradu.I9JU3;Aradu.JK6CF;Aradu.K5XXN;Aradu.KR9ZZ;Aradu.L7WEK;Aradu.M1ZGJ;Aradu.PP8B2;Aradu.QR44H;Aradu.QU3G9;Aradu.RU8HS;Aradu.RZM6B;Aradu.SDR46;Aradu.SDS8E;Ara…
molecular_function	structural molecule activity	165	Aradu.145AN;Aradu.1MM63;Aradu.26PK0;Aradu.2YK5D;Aradu.39UKV;Aradu.46DHP;Aradu.49BX2;Aradu.4IN26;Aradu.4N88U;Aradu.5SR2S;Aradu.79JBS;Aradu.7A6JJ;Aradu.7GP5A;Aradu.82K5X;Aradu.92GTL;Aradu.95YVR;Aradu.A739R;Aradu.B6UYK;Aradu.C0A2F;Aradu.C5EC9;Aradu.DGX5Y;Aradu.DPF1F;Aradu.DZQ18;Aradu.E4SD0;Aradu.E9G4G;Aradu.F1QRT;Aradu.F6FA7;Aradu.FFA13;Aradu.G8ESS;Aradu.GTY35;Aradu.H9I5J;Aradu.HC4GG;Aradu.HI0R0;Ara…
molecular_function	transcription factor activity, protein binding	23	Aradu.560A1;Aradu.5YN9Z;Aradu.BS7ST;Aradu.F4WHX;Aradu.P12Q4;Aradu.RAD5N;Aradu.V6MI1;Aradu.ZPW9M;Araip.3CT8T;Araip.7C4AI;Araip.9A64U;Araip.AS7FB;Araip.DWP0K;Araip.E9FEY;Araip.G7X5W;Araip.JMT6I;Araip.KK7TK;Araip.MRS42;Araip.U2KTS;Araip.Y26KW;Araip.Z3JP5;Araip.Z7J16;BGI_novel_G001113
molecular_function	transporter activity	571	Aradu.06F3L;Aradu.08GEE;Aradu.0AW6N;Aradu.0C27S;Aradu.0GB26;Aradu.0KX1J;Aradu.0Q3CR;Aradu.0VM7C;Aradu.132A2;Aradu.13KUE;Aradu.16TP0;Aradu.182MN;Aradu.1EC42;Aradu.1HX6J;Aradu.1IK7L;Aradu.1NQ0K;Aradu.1P1D6;Aradu.21RZT;Aradu.22L4T;Aradu.26AKA;Aradu.2N6VK;Aradu.2S1CX;Aradu.32S3X;Aradu.33QUD;Aradu.38L67;Aradu.3DC0K;Aradu.3N6NA;Aradu.3NZ9L;Aradu.3Q0Q8;Aradu.3RL8Y;Aradu.3SF0M;Aradu.3SJ7C;Aradu.42J3J;Ara…

## Sheet: DAF60
Ontoloty	GO term	Number of Genes	Gene members
biological_process	biological adhesion-DAF60	4	Aradu.P2S76;Araip.6KG9F;Araip.B1QQ7;BGI_novel_G006872
biological_process	biological regulation-DAF60	971	Aradu.031BD;Aradu.04VAI;Aradu.0768L;Aradu.0EG1Y;Aradu.0FI0R;Aradu.0M36Q;Aradu.0Q5NS;Aradu.0Q8PA;Aradu.0X4TI;Aradu.0ZG9F;Aradu.12LHJ;Aradu.15E0U;Aradu.15JI0;Aradu.15PR5;Aradu.1C52J;Aradu.1H66Y;Aradu.1LJ6R;Aradu.1NG5L;Aradu.1PQ4F;Aradu.1Q100;Aradu.1QJ22;Aradu.203ID;Aradu.217QF;Aradu.22647;Aradu.28NB9;Aradu.296X5;Aradu.29R8J;Aradu.2C9WA;Aradu.2N3K8;Aradu.2VF38;Aradu.2Y79C;Aradu.30I58;Aradu.33VZ6;Ara…
biological_process	cell killing-DAF60	1	BGI_novel_G004268
biological_process	cellular component organization or biogenesis-DAF60	583	Aradu.02IGP;Aradu.03IBL;Aradu.0D9XJ;Aradu.0H703;Aradu.0KH4T;Aradu.0MF46;Aradu.0RA4R;Aradu.0T5YP;Aradu.130HL;Aradu.14D84;Aradu.1A2PM;Aradu.1EH7R;Aradu.1Q6B3;Aradu.206DU;Aradu.22RTM;Aradu.265QA;Aradu.2VF38;Aradu.2Y79C;Aradu.2YF2R;Aradu.2Z89F;Aradu.33QUD;Aradu.3572D;Aradu.38DG2;Aradu.39L57;Aradu.3FR7T;Aradu.3L7NE;Aradu.3LE6B;Aradu.3NS4U;Aradu.3QX5P;Aradu.409XI;Aradu.43YMY;Aradu.45G9P;Aradu.46DHP;Ara…
biological_process	cellular process-DAF60	3108	Aradu.00U6W;Aradu.01DPQ;Aradu.02CS5;Aradu.02IGP;Aradu.031BD;Aradu.03IBL;Aradu.04DPI;Aradu.04VAI;Aradu.094MD;Aradu.09LLW;Aradu.0D9XJ;Aradu.0EG1Y;Aradu.0GQ0X;Aradu.0H703;Aradu.0K9D4;Aradu.0KB9L;Aradu.0KH4T;Aradu.0M36Q;Aradu.0MF46;Aradu.0PL1F;Aradu.0Q5NS;Aradu.0Q8PA;Aradu.0RA4R;Aradu.0T5YP;Aradu.0T6MF;Aradu.0X4TI;Aradu.0Y2ZI;Aradu.0ZG9F;Aradu.11T0C;Aradu.127S2;Aradu.12LHJ;Aradu.130HL;Aradu.15JH1;Ara…
			4LG4;Araip.Y5JHT;Araip.Y5NPN;Araip.Y68AR;Araip.Y6RSY;Araip.Y6V6D;Araip.Y6X2Y;Araip.Y76T4;Araip.Y77SB;Araip.Y7XSD;Araip.Y89NJ;Araip.Y8EUA;Araip.Y8GBE;Araip.Y8L0P;Araip.Y8WRN;Araip.Y957G;Araip.Y9HE8;Araip.Y9V2V;Araip.YA3V2;Araip.YB9GG;Araip.YCH8N;Araip.YCZ21;Araip.YG208;Araip.YGD7F;Araip.YHM48;Araip.YJ8QA;Araip.YJ9H2;Araip.YJE3C;Araip.YJF57;Araip.YJN4T;Araip.YKG2S;Araip.YKJ2E;Araip.YL8HA;Araip.YME1…
biological_process	detoxification-DAF60	48	Aradu.0D9XJ;Aradu.595BH;Aradu.70ZJ1;Aradu.7XS8V;Aradu.A61Z4;Aradu.BG2Q4;Aradu.D8UNY;Aradu.DDQ1E;Aradu.FB2F2;Aradu.IK3NB;Aradu.MD6SD;Aradu.N2X0I;Aradu.P39VN;Aradu.RA8II;Aradu.SQK9K;Aradu.T2ULP;Aradu.U444C;Aradu.Y3NX2;Aradu.YY51Q;Araip.0R4B3;Araip.1P50V;Araip.2T2CJ;Araip.34ZNV;Araip.3W2BR;Araip.5V6AL;Araip.97GAP;Araip.9KA0U;Araip.A24ZP;Araip.A81Z5;Araip.EG5GC;Araip.EV8IN;Araip.G5ZJQ;Araip.JFL5M;Ara…
biological_process	developmental process-DAF60	280	Aradu.03IBL;Aradu.0MF46;Aradu.15PR5;Aradu.1N0XE;Aradu.1QJ22;Aradu.1T4MD;Aradu.265QA;Aradu.296X5;Aradu.29R8J;Aradu.2N3K8;Aradu.2Y79C;Aradu.3579H;Aradu.38DG2;Aradu.39L57;Aradu.3D2PD;Aradu.3D7EY;Aradu.42K79;Aradu.45G9P;Aradu.47A29;Aradu.52BXA;Aradu.5A70G;Aradu.5P4X0;Aradu.5RF5F;Aradu.5S0GX;Aradu.5TB5H;Aradu.62CWM;Aradu.6E4RZ;Aradu.6SC3J;Aradu.75TXC;Aradu.77UYS;Aradu.7H3UM;Aradu.80YRY;Aradu.86C6D;Ara…
biological_process	growth-DAF60	38	Aradu.265QA;Aradu.2Y79C;Aradu.38DG2;Aradu.39L57;Aradu.45G9P;Aradu.52BXA;Aradu.77UYS;Aradu.86C6D;Aradu.86FYJ;Aradu.9KW9E;Aradu.A6WLE;Aradu.D8Z9X;Aradu.K2M4L;Aradu.NG2QK;Aradu.NT0E1;Aradu.P49BC;Aradu.QH1EK;Aradu.T482L;Aradu.U5JFT;Aradu.X6XCU;Araip.0GZ9Y;Araip.23GRS;Araip.2V2YR;Araip.3Q94J;Araip.4RX3V;Araip.6KG9F;Araip.C904C;Araip.E3UJF;Araip.JB9A2;Araip.M64TN;Araip.NU3WA;Araip.Q7EPA;Araip.QJE43;Ara…
biological_process	immune system process-DAF60	29	Aradu.1C52J;Aradu.92GTL;Aradu.ACT9F;Aradu.AX3Z0;Aradu.CT2LH;Aradu.HER0W;Aradu.HXR78;Aradu.P6JWD;Aradu.PAP8W;Aradu.QEI94;Aradu.QW43Y;Aradu.T09Z3;Aradu.V8MCV;Aradu.YXG7D;Araip.2D0HD;Araip.2V2YR;Araip.31UAG;Araip.3Y8SC;Araip.5N6GI;Araip.97MHJ;Araip.9J6PN;Araip.C904C;Araip.CPA63;Araip.H7HAS;Araip.Q5TN5;Araip.R8Y4Z;Araip.VBT71;Araip.W109U;BGI_novel_G001656
biological_process	localization-DAF60	842	Aradu.010B0;Aradu.06F3L;Aradu.08Y2X;Aradu.09PKT;Aradu.0AW6N;Aradu.0C27S;Aradu.0FG6K;Aradu.0FI0R;Aradu.0VM7C;Aradu.0ZG9F;Aradu.132A2;Aradu.13KUE;Aradu.15E0U;Aradu.16UB8;Aradu.1A2PM;Aradu.1E1V6;Aradu.1EC42;Aradu.1EH7R;Aradu.1IK7L;Aradu.1NQ0K;Aradu.1Q6B3;Aradu.1S19J;Aradu.217QF;Aradu.22L4T;Aradu.262PJ;Aradu.26AKA;Aradu.27RSB;Aradu.28NB9;Aradu.295V7;Aradu.296X5;Aradu.2N6VK;Aradu.2V34U;Aradu.33QUD;Ara…
biological_process	locomotion-DAF60	5	Aradu.IP5K7;Aradu.UG4XW;Araip.3PC35;Araip.IL3I2;Araip.QK1BG
biological_process	metabolic process-DAF60	3416	Aradu.00U6W;Aradu.01DPQ;Aradu.02CS5;Aradu.04DPI;Aradu.04VAI;Aradu.088RT;Aradu.094MD;Aradu.09LLW;Aradu.09RWH;Aradu.0B0D2;Aradu.0C0YF;Aradu.0C1H7;Aradu.0D9XJ;Aradu.0EG1Y;Aradu.0ER06;Aradu.0GQ0X;Aradu.0H703;Aradu.0K9D4;Aradu.0KB9L;Aradu.0KH4T;Aradu.0L0BV;Aradu.0MF46;Aradu.0PL1F;Aradu.0Q5NS;Aradu.0Q8PA;Aradu.0RA4R;Aradu.0S05J;Aradu.0T5YP;Aradu.0T6MF;Aradu.0X4TI;Aradu.0Y2ZI;Aradu.0Y576;Aradu.0Z8XN;Ara…
			7H0U;Araip.S7L1T;Araip.S80RQ;Araip.S84YY;Araip.S8PLT;Araip.S985N;Araip.S9DS1;Araip.S9NB8;Araip.SDI9F;Araip.SDR89;Araip.SE3HS;Araip.SE5K6;Araip.SFU2A;Araip.SH072;Araip.SH7ZE;Araip.SHF6J;Araip.SI1NJ;Araip.SIS4H;Araip.SJ1NN;Araip.SKT5W;Araip.SL7FD;Araip.SM3LQ;Araip.SQ4TV;Araip.ST73Y;Araip.ST976;Araip.ST9BY;Araip.STR9D;Araip.SU4JK;Araip.SX4XH;Araip.SXQ7X;Araip.SZ00A;Araip.T0473;Araip.T0PQU;Araip.T0VR…
biological_process	multi-organism process-DAF60	106	Aradu.03IBL;Aradu.0FI0R;Aradu.15JH1;Aradu.1C52J;Aradu.265QA;Aradu.2EQ55;Aradu.39L57;Aradu.3A47Y;Aradu.4262U;Aradu.440M4;Aradu.49PAS;Aradu.546FD;Aradu.7BI0U;Aradu.8QX2U;Aradu.948PV;Aradu.9V9BC;Aradu.A6WLE;Aradu.AH39E;Aradu.AX3Z0;Aradu.BAE6P;Aradu.C7VL7;Aradu.CXW2P;Aradu.DK53P;Aradu.F64TU;Aradu.GMZ25;Aradu.HER0W;Aradu.HXR78;Aradu.IME0P;Aradu.IP5K7;Aradu.IZ4A8;Aradu.JIM6P;Aradu.KJ74K;Aradu.NE5BN;Ara…
biological_process	multicellular organismal process-DAF60	261	Aradu.03IBL;Aradu.0MF46;Aradu.15JH1;Aradu.15PR5;Aradu.1N0XE;Aradu.1QJ22;Aradu.1T4MD;Aradu.265QA;Aradu.296X5;Aradu.29R8J;Aradu.2N3K8;Aradu.2Y79C;Aradu.3579H;Aradu.38DG2;Aradu.39L57;Aradu.3D2PD;Aradu.3D7EY;Aradu.42K79;Aradu.45G9P;Aradu.47A29;Aradu.52BXA;Aradu.5A70G;Aradu.5P4X0;Aradu.5RF5F;Aradu.5S0GX;Aradu.5TB5H;Aradu.62CWM;Aradu.6E4RZ;Aradu.6SC3J;Aradu.75TXC;Aradu.7H3UM;Aradu.80YRY;Aradu.86C6D;Ara…
biological_process	negative regulation of biological-DAF60 process	118	Aradu.50RNX;Aradu.50ZYK;Aradu.59QBS;Aradu.5A70G;Aradu.5TB5H;Aradu.5YN9Z;Aradu.61JFB;Aradu.808LA;Aradu.94J1A;Aradu.9GX0M;Aradu.9KW9E;Aradu.A0CAW;Aradu.A8325;Aradu.AU9D9;Aradu.BMJ7K;Aradu.BV67Y;Aradu.CJN5E;Aradu.CT2LH;Aradu.CX4EU;Aradu.D039U;Aradu.DJ22Q;Aradu.E3ZED;Aradu.G6VC6;Aradu.GGI7X;Aradu.GL73Z;Aradu.H3EF7;Aradu.HA8N9;Aradu.IZ6NY;Aradu.J3B7D;Aradu.K1J7U;Aradu.KS1BV;Aradu.L18YW;Aradu.L5Q0P;Ara…
biological_process	positive regulation of biological-DAF60 process	74	Aradu.12LHJ;Aradu.1C52J;Aradu.1QJ22;Aradu.61RDF;Aradu.6G88G;Aradu.6SC3J;Aradu.8L3X2;Aradu.92GTL;Aradu.9I80K;Aradu.D15YQ;Aradu.DT3LR;Aradu.F2C1Z;Aradu.F4WHX;Aradu.IP5K7;Aradu.JIM6P;Aradu.JK6CF;Aradu.MW3I2;Aradu.P9J09;Aradu.QB8UW;Aradu.QEI94;Aradu.QG0BG;Aradu.QW43Y;Aradu.RA8II;Aradu.S07FS;Aradu.T32FV;Aradu.TPB4V;Aradu.WB15T;Araip.09PMN;Araip.0W4C0;Araip.0Y9HM;Araip.137YQ;Araip.17Z7K;Araip.187W4;Ara…
biological_process	regulation of biological process-DAF60	763	Aradu.031BD;Aradu.04VAI;Aradu.0EG1Y;Aradu.0M36Q;Aradu.0Q5NS;Aradu.0Q8PA;Aradu.0X4TI;Aradu.12LHJ;Aradu.15JI0;Aradu.15PR5;Aradu.1C52J;Aradu.1H66Y;Aradu.1LJ6R;Aradu.1NG5L;Aradu.1PQ4F;Aradu.1Q100;Aradu.1QJ22;Aradu.22647;Aradu.296X5;Aradu.29R8J;Aradu.2C9WA;Aradu.2N3K8;Aradu.2Y79C;Aradu.30I58;Aradu.33VZ6;Aradu.38DG2;Aradu.39UKV;Aradu.3A2M2;Aradu.42K79;Aradu.456GX;Aradu.45G9P;Aradu.47A29;Aradu.4HX8U;Ara…
biological_process	reproduction-DAF60	152	Aradu.03IBL;Aradu.0MF46;Aradu.15JH1;Aradu.15PR5;Aradu.1QJ22;Aradu.265QA;Aradu.296X5;Aradu.2N3K8;Aradu.2Y79C;Aradu.38DG2;Aradu.39L57;Aradu.3D7EY;Aradu.3NS4U;Aradu.45G9P;Aradu.47A29;Aradu.5RF5F;Aradu.5S0GX;Aradu.75TXC;Aradu.7F8P0;Aradu.80YRY;Aradu.86C6D;Aradu.8QX2U;Aradu.92NBY;Aradu.948PV;Aradu.A6WLE;Aradu.AX3Z0;Aradu.B6LX4;Aradu.BS04E;Aradu.BX3KE;Aradu.C7DSI;Aradu.D29A8;Aradu.E9SQV;Aradu.EM688;Ara…
biological_process	reproductive process-DAF60	152	Aradu.03IBL;Aradu.0MF46;Aradu.15JH1;Aradu.15PR5;Aradu.1QJ22;Aradu.265QA;Aradu.296X5;Aradu.2N3K8;Aradu.2Y79C;Aradu.38DG2;Aradu.39L57;Aradu.3D7EY;Aradu.3NS4U;Aradu.45G9P;Aradu.47A29;Aradu.5RF5F;Aradu.5S0GX;Aradu.75TXC;Aradu.7F8P0;Aradu.80YRY;Aradu.86C6D;Aradu.8QX2U;Aradu.92NBY;Aradu.948PV;Aradu.A6WLE;Aradu.AX3Z0;Aradu.B6LX4;Aradu.BS04E;Aradu.BX3KE;Aradu.C7DSI;Aradu.D29A8;Aradu.E9SQV;Aradu.EM688;Ara…
biological_process	response to stimulus-DAF60	785	Aradu.010B0;Aradu.031BD;Aradu.04VAI;Aradu.09LLW;Aradu.0D9XJ;Aradu.0EG1Y;Aradu.0M36Q;Aradu.0PL1F;Aradu.0Q8PA;Aradu.0X4TI;Aradu.12LHJ;Aradu.168L7;Aradu.17YTA;Aradu.19F6X;Aradu.1C52J;Aradu.1H66Y;Aradu.1LJ6R;Aradu.1LZ8T;Aradu.1M2X1;Aradu.1N0XE;Aradu.1NG5L;Aradu.1PQ4F;Aradu.1Q100;Aradu.1QJ22;Aradu.25H68;Aradu.296X5;Aradu.29R8J;Aradu.2C9WA;Aradu.2EQ55;Aradu.2M0W2;Aradu.2Y79C;Aradu.301B3;Aradu.30I58;Ara…
biological_process	rhythmic process-DAF60	7	Aradu.1QJ22;Aradu.DU7VI;Aradu.W3DJ8;Araip.28XCG;Araip.74F08;Araip.UI7A5;BGI_novel_G007191
biological_process	signaling-DAF60	284	Aradu.031BD;Aradu.0EG1Y;Aradu.0M36Q;Aradu.0X4TI;Aradu.12LHJ;Aradu.1C52J;Aradu.1H66Y;Aradu.1LJ6R;Aradu.1NG5L;Aradu.1PQ4F;Aradu.1Q100;Aradu.296X5;Aradu.2C9WA;Aradu.2Y79C;Aradu.38DG2;Aradu.3A2M2;Aradu.45G9P;Aradu.4P8D3;Aradu.4R4U4;Aradu.50ZYK;Aradu.5C50M;Aradu.61JFB;Aradu.6SC3J;Aradu.71U5F;Aradu.83Y3C;Aradu.92GTL;Aradu.93VDF;Aradu.94BIF;Aradu.A7MKH;Aradu.AM9JS;Aradu.B37KY;Aradu.B6LX4;Aradu.BZ27F;Ara…
biological_process	single-organism process-DAF60	2332	Aradu.00U6W;Aradu.010B0;Aradu.031BD;Aradu.03IBL;Aradu.04DPI;Aradu.04VAI;Aradu.08Y2X;Aradu.094MD;Aradu.0AW6N;Aradu.0C0YF;Aradu.0C1H7;Aradu.0C27S;Aradu.0D9XJ;Aradu.0EG1Y;Aradu.0KB9L;Aradu.0KH4T;Aradu.0M36Q;Aradu.0MF46;Aradu.0Q8PA;Aradu.0RA4R;Aradu.0S05J;Aradu.0T5YP;Aradu.0VM7C;Aradu.0X4TI;Aradu.0Z8XN;Aradu.0ZG9F;Aradu.11KC6;Aradu.12LHJ;Aradu.132A2;Aradu.15BQ1;Aradu.15E0U;Aradu.15JH1;Aradu.15PR5;Ara…
cellular_component	cell	2812	Aradu.02IGP;Aradu.02XNW;Aradu.03IBL;Aradu.04VAI;Aradu.088RT;Aradu.094MD;Aradu.09LLW;Aradu.09XI6;Aradu.0B0D2;Aradu.0C0YF;Aradu.0C1H7;Aradu.0D9XJ;Aradu.0EG1Y;Aradu.0ER06;Aradu.0FI0R;Aradu.0GQ0X;Aradu.0IJ43;Aradu.0KB9L;Aradu.0KH4T;Aradu.0L0BV;Aradu.0MF46;Aradu.0Q5NS;Aradu.0Q8PA;Aradu.0R4PI;Aradu.0RA4R;Aradu.0T5YP;Aradu.0VM7C;Aradu.0X4TI;Aradu.0Y576;Aradu.0ZG9F;Aradu.10VKJ;Aradu.11KC6;Aradu.127S2;Ara…
			3803;BGI_novel_G003827;BGI_novel_G003828;BGI_novel_G003854;BGI_novel_G003874;BGI_novel_G003976;BGI_novel_G003984;BGI_novel_G004010;BGI_novel_G004044;BGI_novel_G004066;BGI_novel_G004090;BGI_novel_G004106;BGI_novel_G004120;BGI_novel_G004121;BGI_novel_G004123;BGI_novel_G004124;BGI_novel_G004141;BGI_novel_G004148;BGI_novel_G004244;BGI_novel_G004298;BGI_novel_G004424;BGI_novel_G004425;BGI_novel_G00447…
cellular_component	cell junction	89	Aradu.031BD;Aradu.12LHJ;Aradu.25H68;Aradu.296X5;Aradu.2M0W2;Aradu.3A47Y;Aradu.55G1C;Aradu.5DG68;Aradu.5P7RM;Aradu.808LA;Aradu.8K8TN;Aradu.8QX2U;Aradu.8Y5FN;Aradu.948PV;Aradu.AX3Z0;Aradu.BI4ZP;Aradu.BTP7B;Aradu.BX3KE;Aradu.CXW2P;Aradu.F4WHX;Aradu.GFR4D;Aradu.IR9NR;Aradu.J8WGT;Aradu.KDR78;Aradu.KJ74K;Aradu.KW9CN;Aradu.LN5YX;Aradu.LRS1M;Aradu.MGY3I;Aradu.P3XD1;Aradu.P8BUT;Aradu.QSW68;Aradu.R8UZU;Ara…
cellular_component	cell part	2791	Aradu.02IGP;Aradu.02XNW;Aradu.03IBL;Aradu.04VAI;Aradu.088RT;Aradu.094MD;Aradu.09LLW;Aradu.09XI6;Aradu.0B0D2;Aradu.0C0YF;Aradu.0C1H7;Aradu.0D9XJ;Aradu.0EG1Y;Aradu.0ER06;Aradu.0FI0R;Aradu.0GQ0X;Aradu.0IJ43;Aradu.0KB9L;Aradu.0KH4T;Aradu.0L0BV;Aradu.0MF46;Aradu.0Q5NS;Aradu.0Q8PA;Aradu.0R4PI;Aradu.0RA4R;Aradu.0T5YP;Aradu.0VM7C;Aradu.0X4TI;Aradu.0Y576;Aradu.0ZG9F;Aradu.10VKJ;Aradu.11KC6;Aradu.127S2;Ara…
			GI_novel_G004124;BGI_novel_G004141;BGI_novel_G004148;BGI_novel_G004244;BGI_novel_G004298;BGI_novel_G004424;BGI_novel_G004425;BGI_novel_G004475;BGI_novel_G004491;BGI_novel_G004492;BGI_novel_G004493;BGI_novel_G004494;BGI_novel_G004533;BGI_novel_G004566;BGI_novel_G004567;BGI_novel_G004568;BGI_novel_G004569;BGI_novel_G004570;BGI_novel_G004572;BGI_novel_G004586;BGI_novel_G004590;BGI_novel_G004592;BGI_…
cellular_component	cytoskeleton	74	Aradu.03IBL;Aradu.09XI6;Aradu.161U1;Aradu.23UDC;Aradu.3XA1Q;Aradu.4J4JX;Aradu.6IJ1E;Aradu.79P98;Aradu.82TAC;Aradu.8L3X2;Aradu.8L8L4;Aradu.96YCY;Aradu.9I80K;Aradu.B0A4N;Aradu.G6GZE;Aradu.J2IBJ;Aradu.J3H6Z;Aradu.K59XP;Aradu.L1474;Aradu.L50L9;Aradu.N3Z2D;Aradu.Q55UA;Aradu.R6NM7;Aradu.S07FS;Aradu.Y7DS7;Aradu.Z0GPS;Aradu.Z7Y39;Araip.0UY2I;Araip.1K0LY;Araip.30S1D;Araip.3Y6G5;Araip.74PIQ;Araip.7E4FS;Ara…
cellular_component	extracellular region	124	Aradu.0D9XJ;Aradu.0H703;Aradu.1T4MD;Aradu.29SDF;Aradu.2M0W2;Aradu.3579H;Aradu.35U3T;Aradu.3K682;Aradu.4I7WA;Aradu.6IH9U;Aradu.70WHV;Aradu.70ZJ1;Aradu.72595;Aradu.7XS8V;Aradu.8KW68;Aradu.8WX2Z;Aradu.A230C;Aradu.A43U5;Aradu.BG2Q4;Aradu.BI6TR;Aradu.BMJ7K;Aradu.C7VS6;Aradu.CTP8M;Aradu.CW19Q;Aradu.D0CN9;Aradu.D8UNY;Aradu.DDQ1E;Aradu.E9CVX;Aradu.EF2HR;Aradu.F2U1R;Aradu.G90WF;Aradu.HQY6H;Aradu.IV8SJ;Ara…
cellular_component	extracellular region part	13	Aradu.8KW68;Aradu.A43U5;Aradu.HQY6H;Aradu.KXE48;Aradu.MDC65;Aradu.P49BC;Aradu.V2Z0U;Araip.7JC4X;Araip.DI6YG;Araip.F0TL2;Araip.NU3WA;Araip.V33EY;Araip.YRL80
cellular_component	macromolecular complex	572	Aradu.03IBL;Aradu.09LLW;Aradu.0RA4R;Aradu.130HL;Aradu.161U1;Aradu.17YTA;Aradu.1A2PM;Aradu.1EH7R;Aradu.1M2X1;Aradu.1Q6B3;Aradu.1YY5F;Aradu.23UDC;Aradu.249SJ;Aradu.2N3K8;Aradu.2YF2R;Aradu.37Y9L;Aradu.39L57;Aradu.39UKV;Aradu.3D2X1;Aradu.3LE6B;Aradu.3NS4U;Aradu.3QX5P;Aradu.3XA1Q;Aradu.413LK;Aradu.43D7U;Aradu.46DHP;Aradu.47A29;Aradu.4E6H2;Aradu.4HN2L;Aradu.4J4JX;Aradu.4NV5K;Aradu.4S7IS;Aradu.4UF6Z;Ara…
cellular_component	membrane	2424	Aradu.010B0;Aradu.031BD;Aradu.04DPI;Aradu.06F3L;Aradu.07134;Aradu.07ZWB;Aradu.088RT;Aradu.08Y2X;Aradu.09PKT;Aradu.0AW6N;Aradu.0B0D2;Aradu.0B5SJ;Aradu.0C1H7;Aradu.0C27S;Aradu.0EG1Y;Aradu.0FI0R;Aradu.0IJ43;Aradu.0KF8R;Aradu.0KH4T;Aradu.0L9GG;Aradu.0R2T7;Aradu.0VM7C;Aradu.0X4TI;Aradu.0Z8XN;Aradu.0ZG9F;Aradu.11KC6;Aradu.11T0C;Aradu.12LHJ;Aradu.132A2;Aradu.14D84;Aradu.15E0U;Aradu.15JH1;Aradu.15PR5;Ara…
cellular_component	membrane part	1852	Aradu.010B0;Aradu.031BD;Aradu.04DPI;Aradu.06F3L;Aradu.07134;Aradu.088RT;Aradu.08Y2X;Aradu.09PKT;Aradu.0AW6N;Aradu.0B0D2;Aradu.0B5SJ;Aradu.0C27S;Aradu.0FI0R;Aradu.0KH4T;Aradu.0L9GG;Aradu.0VM7C;Aradu.0Z8XN;Aradu.0ZG9F;Aradu.11KC6;Aradu.132A2;Aradu.15E0U;Aradu.15JH1;Aradu.15PR5;Aradu.15WFY;Aradu.16UB8;Aradu.175L3;Aradu.176WW;Aradu.17YTA;Aradu.19F6X;Aradu.1A2PM;Aradu.1C52J;Aradu.1E1V6;Aradu.1EC42;Ara…
cellular_component	membrane-enclosed lumen	184	Aradu.0RA4R;Aradu.130HL;Aradu.14D84;Aradu.2N3K8;Aradu.3LE6B;Aradu.4C43R;Aradu.4GP7H;Aradu.4S7IS;Aradu.4YA8F;Aradu.54DJK;Aradu.59QBS;Aradu.5TB5H;Aradu.5YN9Z;Aradu.6SC3T;Aradu.7F8P0;Aradu.97DC4;Aradu.99FEF;Aradu.AM9JS;Aradu.APN6M;Aradu.AU9D9;Aradu.BSF4U;Aradu.BZ3QW;Aradu.C00W8;Aradu.CL5YM;Aradu.D8Z9X;Aradu.DJ22Q;Aradu.DPF9Q;Aradu.E177P;Aradu.E3ZED;Aradu.E7MSQ;Aradu.E9G4G;Aradu.F2C1Z;Aradu.F4WHX;Ara…
cellular_component	nucleoid	4	Aradu.DI897;Aradu.LVQ6D;Araip.4Y7U2;Araip.WZ6PS
cellular_component	organelle	1819	Aradu.02XNW;Aradu.03IBL;Aradu.04VAI;Aradu.088RT;Aradu.09XI6;Aradu.0B0D2;Aradu.0C1H7;Aradu.0ER06;Aradu.0FI0R;Aradu.0GQ0X;Aradu.0IJ43;Aradu.0KH4T;Aradu.0L0BV;Aradu.0MF46;Aradu.0Q5NS;Aradu.0R4PI;Aradu.0RA4R;Aradu.0X4TI;Aradu.0Y576;Aradu.0ZG9F;Aradu.10VKJ;Aradu.11KC6;Aradu.130HL;Aradu.13KUE;Aradu.14D84;Aradu.15JI0;Aradu.15PR5;Aradu.161U1;Aradu.16C3P;Aradu.17YTA;Aradu.18DC6;Aradu.1A2PM;Aradu.1EC42;Ara…
cellular_component	organelle part	823	Aradu.03IBL;Aradu.09XI6;Aradu.0B0D2;Aradu.0C1H7;Aradu.0FI0R;Aradu.0GQ0X;Aradu.0KH4T;Aradu.0RA4R;Aradu.11KC6;Aradu.130HL;Aradu.14D84;Aradu.161U1;Aradu.17YTA;Aradu.1A2PM;Aradu.1EH7R;Aradu.1GC85;Aradu.1J0IW;Aradu.1M2X1;Aradu.1S33P;Aradu.206DU;Aradu.22RTM;Aradu.23UDC;Aradu.29R8J;Aradu.2N3K8;Aradu.2YF2R;Aradu.2Z89F;Aradu.301B3;Aradu.34BLX;Aradu.35U3T;Aradu.39L57;Aradu.3D2PD;Aradu.3FR7T;Aradu.3LE6B;Ara…
cellular_component	supramolecular complex	33	Aradu.8L3X2;Aradu.8L8L4;Aradu.96YCY;Aradu.9I80K;Aradu.G6GZE;Aradu.R6NM7;Aradu.Z7Y39;Araip.1K0LY;Araip.30S1D;Araip.3Y6G5;Araip.83290;Araip.AXD2M;Araip.CF8JT;Araip.D9WG2;Araip.G867N;Araip.GKP06;Araip.H1ZVY;Araip.P7KNR;Araip.P8SM1;Araip.XK8YV;Araip.YGD7F;Araip.Z633N;BGI_novel_G000860;BGI_novel_G000861;BGI_novel_G003794;BGI_novel_G003795;BGI_novel_G003797;BGI_novel_G003799;BGI_novel_G003802;BGI_novel…
cellular_component	symplast	89	Aradu.031BD;Aradu.12LHJ;Aradu.25H68;Aradu.296X5;Aradu.2M0W2;Aradu.3A47Y;Aradu.55G1C;Aradu.5DG68;Aradu.5P7RM;Aradu.808LA;Aradu.8K8TN;Aradu.8QX2U;Aradu.8Y5FN;Aradu.948PV;Aradu.AX3Z0;Aradu.BI4ZP;Aradu.BTP7B;Aradu.BX3KE;Aradu.CXW2P;Aradu.F4WHX;Aradu.GFR4D;Aradu.IR9NR;Aradu.J8WGT;Aradu.KDR78;Aradu.KJ74K;Aradu.KW9CN;Aradu.LN5YX;Aradu.LRS1M;Aradu.MGY3I;Aradu.P3XD1;Aradu.P8BUT;Aradu.QSW68;Aradu.R8UZU;Ara…
cellular_component	virion	12	Aradu.130HL;Aradu.98SCD;Aradu.A3ZD3;Aradu.D1CJT;Aradu.K14NU;Aradu.LXV9A;Aradu.TJ47H;Aradu.TP255;Araip.E1GNI;Araip.TH1R0;Araip.U8FVY;Araip.UI0MX
cellular_component	virion part	12	Aradu.130HL;Aradu.98SCD;Aradu.A3ZD3;Aradu.D1CJT;Aradu.K14NU;Aradu.LXV9A;Aradu.TJ47H;Aradu.TP255;Araip.E1GNI;Araip.TH1R0;Araip.U8FVY;Araip.UI0MX
molecular_function	antioxidant activity	46	Aradu.0D9XJ;Aradu.1N0XE;Aradu.595BH;Aradu.70ZJ1;Aradu.7XS8V;Aradu.A61Z4;Aradu.BG2Q4;Aradu.D8UNY;Aradu.DDQ1E;Aradu.FB2F2;Aradu.MD6SD;Aradu.N2X0I;Aradu.P39VN;Aradu.SQK9K;Aradu.T2ULP;Aradu.U444C;Aradu.Y3NX2;Aradu.YY51Q;Araip.1P50V;Araip.2T2CJ;Araip.34ZNV;Araip.3W2BR;Araip.43TSN;Araip.5V6AL;Araip.97GAP;Araip.9KA0U;Araip.A24ZP;Araip.EG5GC;Araip.EV8IN;Araip.G5ZJQ;Araip.JFL5M;Araip.LY9VA;Araip.MEL2R;Ara…
molecular_function	binding	2806	Aradu.017SJ;Aradu.01DPQ;Aradu.02CS5;Aradu.02IGP;Aradu.02XNW;Aradu.03IBL;Aradu.04DPI;Aradu.05657;Aradu.09LLW;Aradu.09XI6;Aradu.0C0YF;Aradu.0D9XJ;Aradu.0EG1Y;Aradu.0ER06;Aradu.0FI0R;Aradu.0IJ43;Aradu.0M36Q;Aradu.0MF46;Aradu.0PL1F;Aradu.0Q5NS;Aradu.0T5YP;Aradu.0VM7C;Aradu.0X4TI;Aradu.0XN7S;Aradu.0Y2ZI;Aradu.0Y576;Aradu.0Z8XN;Aradu.0ZG9F;Aradu.11T0C;Aradu.127S2;Aradu.12LHJ;Aradu.130HL;Aradu.132A2;Ara…
			4044;BGI_novel_G004090;BGI_novel_G004106;BGI_novel_G004121;BGI_novel_G004148;BGI_novel_G004167;BGI_novel_G004169;BGI_novel_G004170;BGI_novel_G004206;BGI_novel_G004207;BGI_novel_G004215;BGI_novel_G004216;BGI_novel_G004241;BGI_novel_G004244;BGI_novel_G004255;BGI_novel_G004270;BGI_novel_G004278;BGI_novel_G004289;BGI_novel_G004290;BGI_novel_G004424;BGI_novel_G004425;BGI_novel_G004523;BGI_novel_G00456…
molecular_function	catalytic activity	3454	Aradu.00U6W;Aradu.00WD1;Aradu.01DPQ;Aradu.02CS5;Aradu.02IGP;Aradu.03IBL;Aradu.04DPI;Aradu.04VAI;Aradu.05657;Aradu.088RT;Aradu.08Y2X;Aradu.094MD;Aradu.09LLW;Aradu.09RWH;Aradu.09XI6;Aradu.0B0D2;Aradu.0C0YF;Aradu.0C1H7;Aradu.0D9XJ;Aradu.0EG1Y;Aradu.0ER06;Aradu.0GQ0X;Aradu.0H703;Aradu.0KB9L;Aradu.0KH4T;Aradu.0L0BV;Aradu.0MF46;Aradu.0PL1F;Aradu.0Q8PA;Aradu.0R2T7;Aradu.0RA4R;Aradu.0S05J;Aradu.0SV2V;Ara…
			BV5T;Araip.RC1A3;Araip.RE11A;Araip.RE1WX;Araip.RG2HB;Araip.RGK4C;Araip.RHB1Q;Araip.RHC93;Araip.RI4NB;Araip.RK5VL;Araip.RKK5U;Araip.RM625;Araip.RN5CX;Araip.RPE5K;Araip.RQB6B;Araip.RR7BI;Araip.RS9ZU;Araip.RT6FK;Araip.RV2U5;Araip.RW0QN;Araip.RX21A;Araip.RYZ61;Araip.RZ2UN;Araip.S0CS7;Araip.S1I4L;Araip.S2TUB;Araip.S33C5;Araip.S3GXY;Araip.S3PYH;Araip.S43AV;Araip.S4FZM;Araip.S5590;Araip.S5EJ7;Araip.S5S4…
molecular_function	electron carrier activity	38	Aradu.413LK;Aradu.4A8AD;Aradu.910RR;Aradu.BPZ0P;Aradu.BZ3QW;Aradu.C39MI;Aradu.CI6AA;Aradu.D1ZWK;Aradu.E177P;Aradu.IY9AI;Aradu.LVA6M;Aradu.M1BLH;Aradu.NL7ZG;Aradu.UIA0J;Aradu.UK9BP;Aradu.VHZ9R;Aradu.W367S;Aradu.X3TFJ;Aradu.XN89N;Aradu.YD13K;Aradu.Z7WK4;Araip.99EVL;Araip.BU32W;Araip.C6G0D;Araip.EEN8Y;Araip.FBR1Z;Araip.HR7AZ;Araip.K5Y49;Araip.LB5HI;Araip.LU3FH;Araip.N0A2Y;Araip.NB9CE;Araip.QH4UR;Ara…
molecular_function	molecular function regulator	109	Aradu.04VAI;Aradu.2C9WA;Aradu.2VF38;Aradu.5YN9Z;Aradu.67HXG;Aradu.7P5YA;Aradu.8LY9S;Aradu.93KPA;Aradu.94J1A;Aradu.A16L8;Aradu.BMJ7K;Aradu.C7DSI;Aradu.CLY5P;Aradu.D039U;Aradu.D66VA;Aradu.EFI11;Aradu.FW3IU;Aradu.J1KX5;Aradu.J45JW;Aradu.JM0ZT;Aradu.LA8W4;Aradu.P459X;Aradu.PD7X7;Aradu.RD1DJ;Aradu.RM381;Aradu.RW3HI;Aradu.S4XSK;Aradu.S6DQM;Aradu.U5JFT;Aradu.UP32G;Aradu.V4RL0;Aradu.VX30A;Aradu.WGT75;Ara…
molecular_function	molecular transducer activity	55	Aradu.1C52J;Aradu.1NG5L;Aradu.2C9WA;Aradu.4LJ0K;Aradu.50ZYK;Aradu.5XQ31;Aradu.8ML7Y;Aradu.8UK33;Aradu.BWC86;Aradu.BZ27F;Aradu.D15YQ;Aradu.E3ZED;Aradu.H0HBT;Aradu.L7WEK;Aradu.RZM6B;Aradu.TLI73;Aradu.WBB7S;Aradu.WYC64;Aradu.XBR9P;Araip.0T253;Araip.2SX8U;Araip.35QQN;Araip.4Q4Z9;Araip.B4JB5;Araip.CPA63;Araip.CT5HY;Araip.FC4PB;Araip.H0BWT;Araip.H1IIW;Araip.J0C95;Araip.M7NVA;Araip.NS94D;Araip.P4Q9N;Ara…
molecular_function	nucleic acid binding transcription factor activity	100	Aradu.0Q5NS;Aradu.15PR5;Aradu.42K79;Aradu.456GX;Aradu.45U0D;Aradu.4C43R;Aradu.50HZC;Aradu.546FD;Aradu.54E1H;Aradu.60IGT;Aradu.61RDF;Aradu.75TXC;Aradu.87K05;Aradu.8EI03;Aradu.9FL9L;Aradu.DU7VI;Aradu.F4WHX;Aradu.F6ABZ;Aradu.G1MD8;Aradu.G8P6Y;Aradu.GIP2Q;Aradu.H5WTM;Aradu.HTX30;Aradu.IB6P2;Aradu.K087N;Aradu.NVB9V;Aradu.P9J09;Aradu.Q3HQI;Aradu.QG0BG;Aradu.R83G6;Aradu.RYS1S;Aradu.S9TS8;Aradu.SC4Y7;Ara…
molecular_function	nutrient reservoir activity	4	Aradu.6IH9U;Aradu.R9ZWQ;Aradu.U9EHP;Araip.IGC50
molecular_function	signal transducer activity	87	Aradu.031BD;Aradu.12LHJ;Aradu.1C52J;Aradu.1LJ6R;Aradu.1NG5L;Aradu.4LJ0K;Aradu.50ZYK;Aradu.52QUJ;Aradu.5XQ31;Aradu.6SC3J;Aradu.71U5F;Aradu.83Y3C;Aradu.8ML7Y;Aradu.8UK33;Aradu.A7MKH;Aradu.B37KY;Aradu.B6LX4;Aradu.BWC86;Aradu.BZ27F;Aradu.D15YQ;Aradu.DT3LR;Aradu.E3ZED;Aradu.E7FN7;Aradu.H0HBT;Aradu.H15D7;Aradu.IP5K7;Aradu.J4XWG;Aradu.J97W2;Aradu.JK6CF;Aradu.L7WEK;Aradu.PP8B2;Aradu.Q0IL1;Aradu.Q44R1;Ara…
molecular_function	structural molecule activity	138	Aradu.1YY5F;Aradu.39UKV;Aradu.46DHP;Aradu.49BX2;Aradu.4IN26;Aradu.4UF6Z;Aradu.650KH;Aradu.7A6JJ;Aradu.8L8L4;Aradu.92GTL;Aradu.979R5;Aradu.A4HFE;Aradu.A739R;Aradu.B561I;Aradu.C4BMG;Aradu.C6GSG;Aradu.E4SD0;Aradu.E9G4G;Aradu.F6FA7;Aradu.G6GZE;Aradu.G8ESS;Aradu.HC4GG;Aradu.I9QPX;Aradu.M7RVI;Aradu.MW3I2;Aradu.N8CSX;Aradu.N9CVY;Aradu.NL0AI;Aradu.NXB9J;Aradu.P74XB;Aradu.PZ3X7;Aradu.Q8T5G;Aradu.QB8UW;Ara…
molecular_function	transcription factor activity, protein binding	33	Aradu.2N3K8;Aradu.4S7IS;Aradu.5YN9Z;Aradu.61JFB;Aradu.BS7ST;Aradu.F4WHX;Aradu.J3B7D;Aradu.K1J7U;Aradu.L18YW;Aradu.P12Q4;Aradu.RAD5N;Aradu.TQ9JU;Aradu.V6MI1;Araip.27R9P;Araip.3CT8T;Araip.5SR4K;Araip.DWP0K;Araip.E9FEY;Araip.FJG2S;Araip.G7X5W;Araip.HY2UT;Araip.JMT6I;Araip.KK7TK;Araip.L9ALF;Araip.N6ASA;Araip.T6XJY;Araip.U2KTS;Araip.VC6AK;Araip.Y26KW;Araip.YX3QZ;Araip.Z7J16;BGI_novel_G001113;BGI_novel…
molecular_function	transporter activity	523	Aradu.010B0;Aradu.06F3L;Aradu.08Y2X;Aradu.0AW6N;Aradu.0C27S;Aradu.0FI0R;Aradu.0VM7C;Aradu.0ZG9F;Aradu.132A2;Aradu.13KUE;Aradu.15E0U;Aradu.16UB8;Aradu.1A2PM;Aradu.1E1V6;Aradu.1EC42;Aradu.1IK7L;Aradu.1NQ0K;Aradu.1S19J;Aradu.217QF;Aradu.22L4T;Aradu.262PJ;Aradu.26AKA;Aradu.28NB9;Aradu.295V7;Aradu.296X5;Aradu.2N6VK;Aradu.2V34U;Aradu.33QUD;Aradu.37Y9L;Aradu.3D6K8;Aradu.3D7EY;Aradu.3DC0K;Aradu.3K2DH;Ara…
