# Supplementary material for: Transcriptome and metabolome reveal redirection of flavonoids in a white testa peanut mutant
Source: BMC Plant Biol. 2020 Apr 15;20:161. doi: 10.1186/s12870-020-02383-7 (PMC7161308; doi:10.1186/s12870-020-02383-7)
Supplement: Supplementary file 7 — Additional file 7. DEGs KEGG pathways between wsc and WT. [file 12870_2020_2383_MOESM7_ESM.xls]

## Sheet: DAF20
Pathway	WT DAF20-VS-wsc DAF20.DEGseq_Method (4696)	All-gene (60827)	P value	Q value	Pathway ID	Level 1	Level 2	Genes	KOs
2-Oxocarboxylic acid metabolism	39	438	0.197816	0.44257	ko01210	Metabolism	Global and overview maps	Aradu.S0KU9;Araip.WHJ1H;BGI_novel_G004873;Araip.IG4Z9;Aradu.E3D7M;Aradu.V8EG4;Aradu.5Q1VY;Aradu.WX5TB;Araip.XQC5M;Araip.5YB59;BGI_novel_G004470;Araip.82PME;Aradu.C7G3P;Aradu.C74HT;BGI_novel_G000085;Araip.P4XDD;Aradu.3N6NA;BGI_novel_G003893;BGI_novel_G004629;Araip.E629F;Araip.Y7XUX;BGI_novel_G006206;Araip.B0BC2;BGI_novel_G002617;Araip.DQ8EI;BGI_novel_G004985;BGI_novel_G001472;Araip.PVV4Q;Aradu.LBR…	K01681+K14272+K00620+K14455+K00826+K12153+K00145+K00928+K11818+K00133+K01647+K00930+K01652+K01653+K01438
ABC transporters	53	581	0.117758	0.30916	ko02010	Environmental Information Processing	Membrane transport	Aradu.R47VJ;Araip.M2TZZ;BGI_novel_G004274;Araip.H6S1B;Aradu.0VM7C;Araip.XH4DL;Araip.0YB05;Araip.L0TFD;Araip.N21VK;Araip.2994S;Aradu.5H0S7;Aradu.SGN54;Araip.AC7TH;Aradu.XQ5N2;BGI_novel_G001040;Araip.HN2WJ;Araip.CM0IR;Aradu.ZG979;Araip.MJT8H;Araip.P802P;Araip.RDT17;Aradu.86JNN;Araip.G61TF;Araip.1FK63;Aradu.TS7MT;BGI_novel_G005235;Aradu.132A2;Araip.ZVG95;BGI_novel_G004229;BGI_novel_G001323;BGI_novel…	K05658+K05681+K15628+K05677+K05657+K05666+K05643
Acridone alkaloid biosynthesis	2	12	0.235876	0.502187	ko01058	Metabolism	Biosynthesis of other secondary metabolites	Aradu.L1Q1S;Araip.FHV1D	K12643
Alanine, aspartate and glutamate metabolism	25	215	0.0266264	0.0942794	ko00250	Metabolism	Amino acid metabolism	Aradu.Q350M;Araip.2W24M;Araip.WHJ1H;Araip.IG4Z9;Aradu.2GH9Y;Araip.LP1A6;Aradu.V33RZ;Araip.M9DFJ;Araip.HIZ4E;Araip.P4XDD;Araip.E2KK4;Araip.28VMW;Aradu.FFY3F;Aradu.637TZ;Araip.1117E;Aradu.8PA60;Araip.ZQ6LW;Aradu.CWE2B;Aradu.C1QBJ;Aradu.9R9X3;Aradu.8UC9M;Aradu.Y7NUP;Araip.KA7I0;Aradu.4K13K;Aradu.EZ1CV	K01953+K00764+K14272+K14455+K01580+K01915+K00262+K01940+K00278+K00830
alpha-Linolenic acid metabolism	29	240	0.011162	0.0475286	ko00592	Metabolism	Lipid metabolism	Araip.F1ZZD;Araip.Q7E6I;Araip.VN0A4;Aradu.LNK8S;Aradu.FV6YV;Araip.74ZFI;Araip.98JWE;Aradu.T8ILN;BGI_novel_G001155;Araip.UPC07;Aradu.FXS1X;Araip.XQC5M;Aradu.49DKF;Aradu.R403Z;Araip.PQ3Y0;Araip.22RGE;Araip.M6X0I;Aradu.Y096Z;Aradu.VAJ1Y;Aradu.0C0YF;Araip.V48DY;Aradu.65WG6;Araip.EZ4HJ;Araip.R4JRM;Araip.VH74R;Araip.I1WMT;Araip.92JG3;Araip.J8QA5;Aradu.7P7FQ	K05894+K10525+K00454+K14674+K10527+K00232+K16818+K08241+K10526+K01723+K18857
Amino sugar and nucleotide sugar metabolism	86	1494	0.998826	1	ko00520	Metabolism	Carbohydrate metabolism	Araip.X40X6;Aradu.4196P;Araip.EMI4R;Aradu.118NW;Araip.6D2Y5;Araip.BNH2T;Araip.DN5WT;Aradu.QVN0R;Araip.BAN8Q;Aradu.Y12MD;Aradu.IQ2HW;BGI_novel_G004505;Araip.RMR7N;Araip.ST976;Araip.8I39N;Aradu.17ZI4;Araip.N96PC;BGI_novel_G006924;Aradu.DSN52;Aradu.A4LBS;Araip.7AQ3E;Aradu.XM24L;Araip.0MK02;Araip.P0HDP;Aradu.W9SJN;Araip.W6U6L;Aradu.ACT9F;Aradu.1BC5C;Aradu.B7RDX;Araip.105W2;Araip.LA3HK;Araip.3Y88U;BGI…	K01183+K20547+K13379+K01784+K00963+K13648+K12447+K16190+K12451+K00975+K15920+K12448+K00844+K01809+K17497+K00847+K12450+K12449+K01810+K18677+K12373
Aminoacyl-tRNA biosynthesis	40	645	0.940377	1	ko00970	Genetic Information Processing	Translation	Aradu.UM2LI;BGI_novel_G006811;Araip.N65BG;BGI_novel_G005373;Aradu.CS6EY;BGI_novel_G007221;BGI_novel_G005261;BGI_novel_G005380;Aradu.LZA9P;Araip.R1QL1;BGI_novel_G003544;BGI_novel_G007291;BGI_novel_G003292;Aradu.3N6NA;BGI_novel_G005379;Araip.1Y3ZN;Aradu.RI2HJ;Araip.XHB2P;Araip.AWV0M;BGI_novel_G007220;Aradu.UDX1X;BGI_novel_G004603;BGI_novel_G002361;BGI_novel_G005498;BGI_novel_G003287;BGI_novel_G0054…	K01870+K01872+K02433+K01883+K01889+K04567+K01866+K02434+K01887+K01892+K14164
Anthocyanin biosynthesis	4	40	0.37319	0.656815	ko00942	Metabolism	Biosynthesis of other secondary metabolites	Araip.SXQ7X;BGI_novel_G005047;Aradu.CM4P8;Aradu.YZD6Y	K17193+K12938
Arachidonic acid metabolism	14	174	0.476413	0.786403	ko00590	Metabolism	Lipid metabolism	Araip.74ZFI;Araip.7P7SY;BGI_novel_G001155;Araip.NB9TP;Araip.19H18;Aradu.X7ZD5;Aradu.VAJ1Y;Araip.N5X74;Araip.PV20X;Araip.VM0ZL;Araip.H2RKS;Aradu.UU2H2;Aradu.KX25J;Aradu.SIR0L	K14674+K07418+K00432+K08726
Arginine and proline metabolism	37	278	0.000865253	0.00519152	ko00330	Metabolism	Amino acid metabolism	Aradu.F0IZ7;Aradu.ZIF6R;Araip.AZ4G5;Araip.7EF18;Araip.IG4Z9;Araip.WM4R3;Aradu.5KS9C;Araip.QQP2F;Aradu.0VM7C;Araip.1P3VW;Araip.24S3M;BGI_novel_G000153;Araip.CT78Y;Aradu.755IM;Aradu.ENR50;Araip.P4XDD;Araip.A5NYB;Aradu.U9EHP;Aradu.094MD;Aradu.QI5GI;Aradu.I50CA;BGI_novel_G004166;BGI_novel_G001357;Aradu.75TXC;Araip.GZV1Q;Aradu.CWE2B;BGI_novel_G002334;Araip.T62CA;BGI_novel_G005825;BGI_novel_G005826;Ara…	K12657+K00128+K14455+K00472+K01611+K01426+K14329+K13366+K17839+K12259+K00819+K01259
Arginine biosynthesis	25	209	0.0195438	0.0737082	ko00220	Metabolism	Amino acid metabolism	Araip.WHJ1H;BGI_novel_G004873;Araip.IG4Z9;Aradu.V8EG4;Araip.LP1A6;Araip.XQC5M;Araip.5YB59;BGI_novel_G004470;Araip.HIZ4E;Araip.P4XDD;Araip.E2KK4;BGI_novel_G003893;Araip.28VMW;Araip.E629F;BGI_novel_G006206;BGI_novel_G002617;BGI_novel_G004985;Aradu.NPK2K;Aradu.CWE2B;BGI_novel_G003892;Aradu.C1QBJ;Aradu.Y7NUP;Aradu.1AG6U;Aradu.4K13K;Aradu.EZ1CV	K14272+K00620+K14455+K01915+K00145+K00262+K01940+K00930+K01438
Ascorbate and aldarate metabolism	51	669	0.558684	0.847659	ko00053	Metabolism	Carbohydrate metabolism	Aradu.ZIF6R;Araip.7EF18;Araip.L06SV;BGI_novel_G004505;Aradu.LK7ZD;Araip.8I39N;Aradu.QS67I;Araip.PV23E;Aradu.DSN52;Araip.C42Y7;Araip.29B8L;Araip.0MK02;Araip.QU1CY;Aradu.L3IQI;Araip.P0HDP;Araip.HES22;Aradu.B7RDX;BGI_novel_G000414;Araip.6I6W5;Aradu.W7NWN;Araip.T6FRX;Aradu.XEX7M;Araip.LGM59;Aradu.VH05G;Araip.L9NVW;Araip.WC91U;Araip.LA8CL;Araip.EV8J4;Aradu.C824H;Araip.FNP9R;BGI_novel_G002807;Aradu.UHQ…	K00128+K19642+K12447+K00469+K16190+K00423+K00434+K00699+K14190+K08232+K17744
Basal transcription factors	10	235	0.988519	1	ko03022	Genetic Information Processing	Transcription	Araip.IJ6VM;Aradu.VZN92;Araip.5AZ2K;Aradu.WS4W4;BGI_novel_G004863;Aradu.D5AUT;Araip.ZHB13;Aradu.J7MXR;Aradu.F4WHX;Aradu.J6EFZ	K03129+K03131+K03126+K14649+K10845+K03128
Base excision repair	29	710	0.999974	1	ko03410	Genetic Information Processing	Replication and repair	Aradu.H9L9T;Araip.ZIQ8D;Aradu.W1U6E;Aradu.U1FLK;Araip.8HB4V;Araip.49RC6;Araip.VR2GZ;Aradu.QJ7B7;Aradu.AM9JS;Araip.SKT5W;Aradu.CVG1A;Araip.RR7DM;BGI_novel_G006907;Araip.5ZQ8X;BGI_novel_G003202;Aradu.AU9VU;BGI_novel_G000693;Araip.9J07S;BGI_novel_G003201;Araip.BE1DM;Aradu.3J7Z6;Aradu.K0Y9B;BGI_novel_G005810;Araip.K1GZG;Araip.Y4LG4;Aradu.6S0WZ;BGI_novel_G006067;Araip.L3J2U;BGI_novel_G004890	K10802+K02324+K01247+K10798+K10772+K01246+K04802+K02335+K02327+K10773
Benzoxazinoid biosynthesis	4	59	0.677373	0.955861	ko00402	Metabolism	Biosynthesis of other secondary metabolites	Aradu.5T6BE;Araip.4817H;Araip.100KN;Araip.HJ7FN	K13229
beta-Alanine metabolism	21	205	0.112971	0.30433	ko00410	Metabolism	Metabolism of other amino acids	Aradu.ZIF6R;Aradu.S4NDW;Araip.7EF18;Araip.RG6ZK;Aradu.2GH9Y;BGI_novel_G000315;Aradu.MNT8K;Aradu.S1T5J;Aradu.U9EHP;Aradu.I50CA;Araip.ZSB4P;BGI_novel_G004166;Araip.V2YLR;Araip.ZQ6LW;Aradu.UT62F;BGI_novel_G002334;Araip.T62CA;Araip.0GZ9Y;Araip.H8KV6;Aradu.265QA;Aradu.F2BXY	K00128+K05605+K01580+K00276+K13366+K17839+K01578+K12259
Biosynthesis of amino acids	145	1453	0.000950995	0.00545788	ko01230	Metabolism	Global and overview maps	Aradu.F0IZ7;Araip.AZ4G5;Araip.KUG1C;Aradu.S0KU9;Aradu.N8WG9;Aradu.52DEQ;Araip.74ZFI;Araip.WHJ1H;Aradu.5FM79;Araip.PC198;Araip.GJ91G;BGI_novel_G004873;Aradu.19IZS;Aradu.2P8EW;BGI_novel_G001155;Araip.IG4Z9;Araip.09KRR;Araip.738JR;Araip.2W8EJ;Aradu.E3D7M;Araip.IB6M8;Araip.Q1UQI;Aradu.V8EG4;Aradu.SFQ0K;Araip.VA90H;Araip.4I954;Aradu.0UW7J;Araip.6TA1I;Araip.NG302;Araip.ST9BY;Aradu.69EQ4;Aradu.DS41E;Ara…	K12657+K01739+K01681+K01623+K01850+K01803+K14272+K00873+K00620+K00615+K13832+K14455+K00826+K00927+K01738+K01689+K00850+K01736+K01807+K15849+K01915+K15227+K15634+K00145+K05359+K01834+K00013+K00872+K15633+K00600+K11755+K00928+K00800+K00133+K01940+K00640+K00815+K01647+K00930+K00789+K01657+K01733+K01652+K01653+K00891+K00549+K01760+K01438+K01714+K00058+K10206+K00765+K12524+K01586
Biosynthesis of secondary metabolites	814	8351	2.41753e-13	1.06371e-11	ko01110	Metabolism	Global and overview maps	Aradu.Q5M0R;Araip.KVM2C;Araip.NIV47;Araip.X37CH;Araip.21BTV;Araip.IA0U9;Araip.L3Q4J;Aradu.R6QT2;Aradu.ZTW7Y;Araip.7RN1R;Araip.X4UM7;Araip.8TB4E;Araip.F1ZZD;Aradu.7XS8V;Aradu.WQL62;Aradu.Q350M;Aradu.F0IZ7;Araip.Q7E6I;Aradu.ZIF6R;Aradu.F529W;Aradu.YC5B5;Araip.A9H3K;Araip.VN0A4;Araip.AZ4G5;Aradu.40JMZ;Araip.KUG1C;Aradu.A0YGD;Araip.RPE5K;Aradu.M6LYV;Aradu.F4M5D;Araip.K461S;Aradu.47W35;Aradu.DE61N;Ara…	K00475+K04125+K13081+K05280+K00660+K05277+K13082+K10760+K08695+K05894+K00430+K01953+K12657+K10525+K00128+K00083+K01859+K00454+K15397+K01739+K09837+K01662+K00487+K01681+K05350+K01623+K00218+K01850+K00764+K00700+K10717+K05349+K09840+K00801+K01568+K04123+K16911+K10960+K07409+K01188+K18693+K14674+K01803+K21026+K09753+K08243+K14272+K04120+K00873+K10775+K00620+K15728+K00382+K11188+K13496+K13065+K00517+…
Biosynthesis of unsaturated fatty acids	16	128	0.038059	0.119614	ko01040	Metabolism	Lipid metabolism	Araip.RI4NB;Aradu.XM2MR;Aradu.FXS1X;Araip.UPW6L;Araip.P9KGN;Aradu.P54FB;Araip.4X4S4;Aradu.ZG979;Araip.9J35K;Araip.C62EL;Aradu.UM03P;Araip.57LQ6;Araip.RFA35;Araip.LG961;BGI_novel_G004149;BGI_novel_G004148	K03921+K00232+K00059+K10251+K01068+K10703+K10246+K10256
Biotin metabolism	14	77	0.00213495	0.0112726	ko00780	Metabolism	Metabolism of cofactors and vitamins	Araip.UPW6L;Araip.1100H;Aradu.P54FB;Aradu.H7CI5;BGI_novel_G006213;Araip.U71AB;Aradu.T5FFK;BGI_novel_G006214;BGI_novel_G006207;Aradu.SV4JZ;Aradu.IA51K;Araip.LG961;BGI_novel_G006209;Aradu.KSN3Z	K00059+K19562+K01942
Brassinosteroid biosynthesis	14	57	8.39607e-05	0.000738854	ko00905	Metabolism	Metabolism of terpenoids and polyketides	Araip.R5U41;BGI_novel_G004640;Araip.JB3H0;Aradu.G82K5;Araip.55EZJ;Araip.K6VWA;Aradu.XQ725;BGI_novel_G004639;Aradu.V08Y1;Araip.04ZYD;Araip.RZ9J2;BGI_novel_G004632;BGI_novel_G004628;BGI_novel_G004626	K12640+K12638+K15639+K09588+K09587
Butanoate metabolism	12	133	0.330406	0.618456	ko00650	Metabolism	Carbohydrate metabolism	Araip.7Z4CF;Aradu.2GH9Y;Araip.75VG7;Araip.S5590;Aradu.F5MLZ;Araip.ZQ6LW;Araip.85IIK;BGI_novel_G001472;Araip.SM3LQ;Aradu.LBR45;Aradu.BA2YX;Aradu.UD1B0	K00626+K01580+K18121+K01641+K01652+K01653
C5-Branched dibasic acid metabolism	3	54	0.79735	1	ko00660	Metabolism	Carbohydrate metabolism	BGI_novel_G001472;Aradu.LBR45;Aradu.UD1B0	K01652+K01653
Caffeine metabolism	8	34	0.00368626	0.0180217	ko00232	Metabolism	Biosynthesis of other secondary metabolites	Araip.P3DTL;Aradu.EDD9R;Araip.43RMY;Aradu.KP7PE;Aradu.0Z8XN;Aradu.C7VL7;BGI_novel_G000227;BGI_novel_G000225	K07409+K00365+K00106
Carbon fixation in photosynthetic organisms	65	532	0.000175415	0.00136205	ko00710	Metabolism	Energy metabolism	Aradu.N8WG9;Araip.74ZFI;Aradu.3S60E;Araip.WHJ1H;Araip.GJ91G;Aradu.F9LPP;Araip.U6VQA;Aradu.J33DL;Aradu.19IZS;BGI_novel_G001155;Araip.IG4Z9;Araip.09KRR;Araip.6H8MY;Araip.IB6M8;Aradu.A3N3V;Aradu.0UW7J;Araip.M2TZZ;Araip.ST9BY;Aradu.69EQ4;Aradu.DS41E;Aradu.0C9TU;Araip.LS9DG;Araip.4Z02U;Aradu.Z5F9U;Aradu.L7ESN;Araip.A8RYA;Araip.5HU0M;Araip.I5L5E;Araip.N21VK;Araip.P5P82;Araip.J7KW7;Aradu.U1FLK;Araip.5F0…	K01623+K01803+K05298+K14272+K01602+K00615+K14455+K00927+K00026+K01807+K00029+K00855+K03841+K01006+K01100+K01601+K00028+K01595+K01610
Carbon metabolism	162	1530	2.90025e-05	0.000273452	ko01200	Metabolism	Global and overview maps	Aradu.S0KU9;Aradu.N8WG9;Aradu.S4NDW;Araip.74ZFI;Aradu.3S60E;Araip.WHJ1H;Aradu.5FM79;Araip.PC198;Araip.GJ91G;Araip.K6ZMV;Aradu.F9LPP;Araip.U6VQA;Aradu.J33DL;Araip.RG6ZK;Aradu.19IZS;BGI_novel_G001155;Araip.IG4Z9;Araip.09KRR;Araip.6H8MY;Araip.R4K41;Araip.IB6M8;Araip.Q1UQI;Aradu.A3N3V;Aradu.SFQ0K;Araip.VA90H;Aradu.0UW7J;Aradu.RB83Y;Araip.6TA1I;Araip.NG302;Araip.M2TZZ;Araip.ST9BY;Aradu.69EQ4;Aradu.DS4…	K01681+K01623+K05605+K01803+K05298+K14272+K00873+K00382+K01602+K00615+K14455+K00281+K00927+K01738+K01689+K00850+K00026+K01807+K00029+K00626+K00131+K11517+K00855+K03841+K01006+K15634+K00844+K01834+K15918+K15633+K00600+K01100+K01601+K00640+K00161+K01647+K00658+K00605+K00851+K15919+K00627+K00830+K02160+K00028+K18121+K01679+K01810+K01595+K00121+K01638+K00036+K00058+K01610
Carotenoid biosynthesis	29	258	0.027141	0.0942794	ko00906	Metabolism	Metabolism of terpenoids and polyketides	Aradu.M6LYV;BGI_novel_G001180;Aradu.Y48CE;BGI_novel_G004406;Araip.QU1CY;Araip.P4XMZ;Araip.FWG89;BGI_novel_G000414;Aradu.YN681;Araip.413CZ;Araip.62M9L;BGI_novel_G000852;Aradu.019PN;Araip.M2TPW;Araip.0HT7P;BGI_novel_G003332;Aradu.2FM0G;Araip.VWQ90;Aradu.W8K8D;BGI_novel_G000676;Araip.T5VKA;Araip.Z3978;BGI_novel_G004915;Aradu.3LA4T;BGI_novel_G000855;Araip.Z30YB;BGI_novel_G001857;Aradu.L3W0Z;Aradu.V73…	K09837+K09840+K14595+K09838+K09841+K17913+K09835+K00514+K06444+K06443+K09843+K14593
Circadian rhythm - plant	61	521	0.000811204	0.005099	ko04712	Organismal Systems	Environmental adaptation	Araip.IA0U9;Aradu.YC5B5;Aradu.F4M5D;Aradu.NG7DJ;Aradu.WB4GB;Aradu.5RF5F;Araip.0L5SE;Aradu.11DJA;Araip.NV7BN;BGI_novel_G006676;Araip.Z142E;Aradu.7E2JG;Aradu.H5GIM;Aradu.R5Q3Z;Araip.P77MW;Araip.76HA9;Aradu.T3S5X;Aradu.VZN92;Araip.20WN4;Aradu.LW8Y2;Araip.9J35K;Aradu.J9KV2;Aradu.WS4W4;Araip.JXV3W;Araip.IK2R0;BGI_novel_G003145;Araip.L8YHH;BGI_novel_G003853;Araip.YU18D;Araip.DYV42;Araip.HAA2S;Aradu.DXW…	K00660+K12129+K12135+K03097+K12126+K16222+K12133+K03115+K10143+K12116+K16240+K16221
Citrate cycle (TCA cycle)	19	284	0.773498	1	ko00020	Metabolism	Carbohydrate metabolism	Aradu.S0KU9;Araip.K6ZMV;Araip.PG63K;Araip.M2TZZ;Aradu.C22KV;Aradu.5Q1VY;Araip.N21VK;Aradu.C74HT;Araip.5L3CH;BGI_novel_G004629;Aradu.S1SNW;Aradu.TS7MT;BGI_novel_G002836;Aradu.T0FDC;Araip.PVV4Q;Aradu.VXD1Z;Aradu.WC9V5;Araip.LE7UX;BGI_novel_G006049	K01681+K00382+K01648+K00026+K00161+K01647+K00658+K00627+K01679+K01610
Cutin, suberine and wax biosynthesis	24	233	0.0914225	0.262343	ko00073	Metabolism	Lipid metabolism	Aradu.XW8AZ;Araip.ZD9NB;Aradu.QD3GI;Aradu.3S2X4;Aradu.LSL3G;Araip.HWV62;Aradu.GX9JC;Araip.ACF2M;Araip.Y2X13;Aradu.CGI0G;Araip.Z37FU;Araip.9DV72;Aradu.L8GY0;Araip.5ZQ8X;Aradu.DB13D;BGI_novel_G001015;Aradu.WH755;Araip.MKZ4E;BGI_novel_G001016;Araip.6C94R;Araip.4G4HV;Aradu.JRG58;Aradu.0G2LP;Araip.T7VUE	K13407+K15400+K15403+K15398+K15406+K13356+K15402+K17991
Cyanoamino acid metabolism	57	450	0.000167361	0.00136205	ko00460	Metabolism	Metabolism of other amino acids	Aradu.P0ZYD;Aradu.RR1FI;Araip.J8D11;Araip.VI7E7;Araip.A5TR4;Aradu.XVT29;Araip.46VK5;Aradu.82YHN;Aradu.CU7RX;Aradu.B9597;Araip.M2TZZ;Araip.VF4EA;Araip.8G26U;Araip.HES22;Aradu.WX5TB;BGI_novel_G005365;Araip.HWH2I;Araip.D00MK;Araip.2QG75;Araip.2IN9I;Araip.BRA33;Aradu.NM1FS;Araip.11JMP;Aradu.76VDU;Araip.TRY4F;Aradu.MY7N8;Aradu.WUX7K;Araip.U58DA;Aradu.KMN20;Araip.CW8B2;Araip.3S8F9;Araip.A0YGN;BGI_novel…	K05350+K05349+K01188+K13030+K12153+K00600
Cysteine and methionine metabolism	50	642	0.495594	0.807635	ko00270	Metabolism	Amino acid metabolism	Araip.KUG1C;Araip.IG4Z9;Aradu.E3D7M;Araip.VW0QI;Araip.Q1UQI;Araip.NG302;Araip.M2TZZ;Araip.CH2TU;Aradu.ILB9Z;Aradu.62W74;Araip.N21VK;Araip.24S3M;Aradu.ZYM67;Araip.82PME;Aradu.C7G3P;BGI_novel_G002054;Araip.P4XDD;Aradu.3N6NA;Araip.RYZ61;Araip.T90R9;Araip.CPM56;BGI_novel_G003893;Aradu.GN4F8;Araip.H8UEI;Araip.Y7XUX;BGI_novel_G006407;Aradu.TS7MT;Araip.DQ8EI;Araip.FLN6I;Aradu.CV82P;Araip.NL989;Araip.31U…	K01739+K14455+K00826+K05933+K01738+K00026+K00558+K20772+K01611+K00928+K17398+K00133+K00640+K00815+K00789+K01919+K01762+K00549+K01760+K00547+K00899+K12524
Diterpenoid biosynthesis	23	178	0.0104941	0.0461739	ko00904	Metabolism	Metabolism of terpenoids and polyketides	Araip.KVM2C;Araip.BL4R3;Araip.D6V1K;Aradu.BUI3V;Aradu.418U8;Araip.NS97H;Araip.1Y1N6;Araip.91DWG;Araip.UXP0Y;Araip.GIQ9Q;Araip.FWG89;Aradu.FI39R;Araip.WBV29;Araip.8X7VT;Aradu.1H66Y;Aradu.2Y79C;Aradu.D1QW8;Aradu.62CWM;Araip.5XD8H;Aradu.QD51M;Araip.6EI7F;Aradu.353YW;Aradu.V737M	K04125+K04123+K04120+K04124+K20513+K05282+K13070+K17961
DNA replication	82	1273	0.965226	1	ko03030	Genetic Information Processing	Replication and repair	Aradu.ADJ2V;Araip.BS2HR;Araip.YRY38;Aradu.IMK3L;Araip.VJ6YA;Aradu.17AIM;Aradu.9AR70;Araip.FUK3E;Aradu.JF3WA;Aradu.HY7QC;Aradu.X5WR6;Araip.A4NVM;Araip.K79R5;Araip.I4YCB;Araip.Q6TYI;Araip.0WA8W;Aradu.B3D9E;Aradu.W1U6E;Aradu.81HXK;Aradu.3M2V6;Araip.2V2YR;Aradu.WZG82;Araip.74Q4M;Aradu.PY9TY;Araip.8HB4V;Araip.E2YUD;Araip.FB3GC;Aradu.IQ373;BGI_novel_G003081;Aradu.AM9JS;Araip.VPC0H;Aradu.YV0F0;Aradu.3QX…	K03469+K07466+K02542+K02684+K02212+K02540+K02209+K02541+K02210+K02324+K10740+K04802+K02685+K10755+K02335+K02327+K02321
Endocytosis	122	2641	1	1	ko04144	Cellular Processes	Transport and catabolism	Aradu.L0ZIY;Araip.H1Q4T;Araip.ERJ79;Araip.WU7KL;Aradu.H3B9I;Aradu.LS14T;Aradu.X8MF9;Araip.DK4JW;Aradu.T8G13;Araip.STR9D;Araip.19KXY;Araip.0P3IP;Araip.3A81Q;Araip.48K15;Araip.5A463;Araip.GV8BT;BGI_novel_G004984;Araip.ZD7HE;Araip.NEH1G;Aradu.DUA6D;Aradu.EAD0T;Araip.KX5RC;Araip.70JVC;Aradu.0RG1D;Aradu.WB9GS;Araip.LS9DG;Araip.7SM2W;Araip.XC60F;Araip.3U68X;Aradu.R23AB;Aradu.GT3EJ;Araip.3S8CW;Araip.E79…	K19366+K03283+K05747+K12486+K19476+K04646+K12198+K07904+K12192+K07901+K00889+K07889+K12472+K18468+K17917+K12184+K18466+K12471+K01528+K01115+K12489+K12493+K05758+K12189+K12200+K07897
Ether lipid metabolism	18	392	0.995141	1	ko00565	Metabolism	Lipid metabolism	Araip.74ZFI;Araip.B0L59;BGI_novel_G001155;Aradu.04DPI;Araip.HT00D;Araip.WAS0J;Aradu.FU9VU;Araip.ZRJ6C;Araip.Y2RYL;Araip.20T4P;Aradu.VAJ1Y;BGI_novel_G006290;Aradu.Y163H;Araip.GXC7L;Araip.Z1PQN;BGI_novel_G007087;Aradu.F5YFV;Araip.XL1Z1	K14674+K04628+K13510+K01114+K01115+K16794
Fatty acid biosynthesis	17	199	0.368409	0.656815	ko00061	Metabolism	Lipid metabolism	Araip.RI4NB;Aradu.XM2MR;Aradu.67AV0;Araip.UPW6L;Araip.Q1GLT;Aradu.P54FB;Araip.U2KEA;Araip.TR8WR;Aradu.TVE8Y;Aradu.QBQ75;Araip.LG961;BGI_novel_G001051;Araip.3S8HT;Araip.CVV6X;BGI_novel_G005725;Araip.VR01E;BGI_novel_G005452	K03921+K01897+K00059+K00645+K02160+K00648
Fatty acid degradation	23	243	0.181933	0.42132	ko00071	Metabolism	Lipid metabolism	Aradu.ZIF6R;Araip.7EF18;Araip.UPC07;Aradu.FXS1X;Araip.7Z4CF;Aradu.67AV0;Araip.75VG7;Araip.Q1GLT;Araip.S5590;Araip.U2KEA;Araip.M6X0I;Aradu.TVE8Y;Aradu.QBQ75;Aradu.BA2YX;Araip.R4JRM;BGI_novel_G002334;Araip.NC9ER;Araip.H8KV6;Araip.92JG3;BGI_novel_G005725;Araip.VR01E;Aradu.TNC7B;BGI_novel_G005452	K00128+K10527+K00232+K00626+K01897+K18857+K00121
Fatty acid elongation	20	239	0.387339	0.672746	ko00062	Metabolism	Lipid metabolism	Aradu.40JMZ;Araip.4QE8A;Araip.P9KGN;Araip.ND08G;Araip.4X4S4;Aradu.ZG979;Araip.9J35K;Araip.C62EL;Aradu.UM03P;Araip.S3IU8;Araip.57LQ6;BGI_novel_G002911;Araip.RFA35;BGI_novel_G003552;BGI_novel_G000552;BGI_novel_G000549;BGI_novel_G004149;Araip.CJ98I;BGI_novel_G004148;Aradu.6V1RT	K15397+K10251+K01068+K10703+K10249+K10246+K01074
Fatty acid metabolism	32	399	0.437732	0.750398	ko01212	Metabolism	Global and overview maps	Araip.RI4NB;Aradu.XM2MR;Araip.UPC07;Aradu.FXS1X;Araip.7Z4CF;Aradu.67AV0;Araip.UPW6L;Araip.75VG7;Araip.Q1GLT;Araip.P9KGN;Araip.S5590;Aradu.P54FB;Araip.U2KEA;Araip.C62EL;Aradu.UM03P;Araip.M6X0I;Araip.57LQ6;Araip.TR8WR;Aradu.TVE8Y;Araip.RFA35;Aradu.QBQ75;Araip.LG961;BGI_novel_G003552;BGI_novel_G001051;BGI_novel_G004149;Aradu.BA2YX;BGI_novel_G004148;Araip.3S8HT;Araip.CVV6X;BGI_novel_G005725;Araip.VR0…	K03921+K10527+K00232+K00626+K01897+K00059+K10251+K10703+K10246+K00645+K10256+K01074+K02160+K00648
Flavone and flavonol biosynthesis	12	79	0.01778	0.0690283	ko00944	Metabolism	Biosynthesis of other secondary metabolites	Araip.21BTV;Aradu.R6QT2;Araip.J8CJC;Aradu.ENR50;Aradu.L1Q1S;Araip.A5NYB;Aradu.QI5GI;Araip.FHV1D;Araip.3P4XT;Aradu.VU9CQ;Araip.3R88A;BGI_novel_G007282	K05280+K05279+K13264
Flavonoid biosynthesis	79	390	2.37397e-15	1.56682e-13	ko00941	Metabolism	Biosynthesis of other secondary metabolites	Aradu.Q5M0R;Araip.NIV47;Araip.X37CH;Araip.21BTV;Araip.IA0U9;Araip.L3Q4J;Aradu.R6QT2;Aradu.ZTW7Y;Araip.X4UM7;Araip.8TB4E;Aradu.WQL62;Aradu.YC5B5;Araip.A9H3K;Aradu.A0YGD;Araip.RPE5K;Aradu.F4M5D;Aradu.DE61N;Araip.M5K02;Aradu.C4KGF;Aradu.WD8GP;Araip.L06SV;Aradu.WB4GB;Aradu.QD3GI;Araip.S7EMI;Aradu.QS67I;Aradu.NA6VL;Aradu.11DJA;Araip.F60X2;Aradu.6PD7Q;Araip.13HAY;Aradu.68YSI;Aradu.L3IQI;Aradu.7P28H;Ara…	K00475+K13081+K05280+K00660+K05277+K13082+K08695+K01859+K00487+K08243+K13065+K05278+K00588
Folate biosynthesis	8	97	0.476608	0.786403	ko00790	Metabolism	Metabolism of cofactors and vitamins	Araip.V7FAZ;Araip.1PN26;Aradu.G88H9;Araip.ZEF2F;BGI_novel_G002551;BGI_novel_G002554;Araip.E2T04;BGI_novel_G006488	K13941+K20457+K18482+K03635+K15376
Fructose and mannose metabolism	48	514	0.099593	0.279708	ko00051	Metabolism	Carbohydrate metabolism	Aradu.1D34I;Araip.MM5HF;Aradu.N8WG9;Araip.74ZFI;Araip.GJ91G;BGI_novel_G001155;Araip.VA90H;Araip.LS9DG;Aradu.Z5F9U;Aradu.WJ709;Araip.A8RYA;Araip.105W2;Aradu.8D75I;BGI_novel_G003444;Araip.0Q91C;Araip.6I6W5;Araip.E13W5;Araip.T6FRX;BGI_novel_G003442;Aradu.UJ6Z9;Aradu.N7F34;Araip.C62EL;Aradu.VH05G;Aradu.MG582;Araip.P802P;Araip.8P6VP;BGI_novel_G007324;Aradu.N0YGL;Aradu.12WE9;Aradu.XA3P9;Araip.JG9W3;Ara…	K19355+K01623+K01803+K00850+K03841+K00844+K01809+K00011+K17497+K00847+K01805
Galactose metabolism	76	566	1.90161e-06	3.13766e-05	ko00052	Metabolism	Carbohydrate metabolism	Aradu.JV7UU;Araip.BNH2T;Araip.L3NWH;Araip.KLH8I;Aradu.NB8XZ;Araip.BAN8Q;Araip.EW2ZU;BGI_novel_G004505;Araip.VA90H;Araip.NEM14;Araip.GVH0P;Aradu.HC115;Aradu.F2QXB;Araip.P0HDP;Aradu.WJ709;BGI_novel_G001997;Araip.55BM4;Araip.105W2;Aradu.8D75I;BGI_novel_G003444;Araip.6I6W5;Aradu.P39C1;Araip.GI9KG;Araip.M48BY;Araip.E13W5;Aradu.BWJ69;Araip.JIR25;Araip.HXI6D;Araip.T6FRX;BGI_novel_G003442;Aradu.UJ6Z9;Ara…	K12309+K01784+K18819+K01193+K00963+K06617+K12447+K00850+K01785+K00844+K00011+K01187+K06611
Glucosinolate biosynthesis	4	56	0.636653	0.935848	ko00966	Metabolism	Biosynthesis of other secondary metabolites	Aradu.WX5TB;BGI_novel_G000085;Araip.B0BC2;Aradu.VU9CQ	K12153+K11818
Glutathione metabolism	36	415	0.256592	0.524877	ko00480	Metabolism	Metabolism of other amino acids	Araip.CA6VL;Aradu.HA5JM;Aradu.D1CQS;Aradu.DH725;Araip.0MK02;Aradu.3602N;Aradu.2TG90;Aradu.5E1NU;Araip.FE1BT;Aradu.4QM78;Araip.NB9TP;Aradu.E6KMV;Araip.PY182;Araip.H2A5J;Araip.V9X08;Aradu.9Z02R;Araip.UE4G0;Araip.FNP9R;Araip.L2SQL;Aradu.T56CX;Aradu.UCD4A;Aradu.UHQ4T;Araip.P3ATM;Araip.S75SQ;Araip.31UAG;Aradu.KZZ3J;Aradu.D037K;BGI_novel_G006177;Aradu.I2JEZ;BGI_novel_G000510;Aradu.ZZJ9P;BGI_novel_G0005…	K00799+K10808+K00434+K00432+K01919+K00383+K00036+K01469
Glycerolipid metabolism	66	709	0.0667565	0.195819	ko00561	Metabolism	Lipid metabolism	Aradu.ZIF6R;Araip.81A8L;Araip.A4865;Araip.7EF18;Araip.74ZFI;Aradu.L86SE;Araip.A5TR4;Aradu.6NR6S;Aradu.0IC1L;Araip.EN4UY;BGI_novel_G001155;Araip.IXQ5W;Araip.25B03;Aradu.KZX0F;Araip.W4FZ1;Aradu.68QSX;Aradu.JM7KB;BGI_novel_G005454;Araip.6I6W5;BGI_novel_G004590;Araip.HWH2I;Aradu.47JQU;Aradu.PI6AW;Araip.W0YWF;Araip.2IN9I;Araip.T6FRX;Araip.KS37X;Araip.QM8AJ;Aradu.UJ6Z9;Aradu.VH05G;Araip.Z9MSN;Araip.P80…	K00128+K03715+K18693+K14674+K00679+K15728+K01054+K13508+K00011+K15918+K00901+K11155+K06119+K13513
Glycerophospholipid metabolism	47	607	0.513634	0.817198	ko00564	Metabolism	Lipid metabolism	Araip.ZU8P9;Araip.A4865;Araip.74ZFI;Aradu.6NR6S;Aradu.ZTH93;Aradu.0IC1L;BGI_novel_G001155;Araip.IXQ5W;Araip.25B03;Araip.2FR4G;Aradu.42SQT;Aradu.FLF9T;Araip.V7BYX;Aradu.04DPI;Araip.VD3IG;Aradu.KZ80F;Aradu.KZX0F;Araip.WAS0J;Araip.W4FZ1;Araip.XQC5M;Aradu.JM7KB;Aradu.WB5VJ;Aradu.XL4N2;Araip.89XSA;Araip.4Z5AD;Aradu.TE25W;Araip.VC3BC;Araip.QM8AJ;Araip.N3M8N;Araip.ZRJ6C;Araip.Y2RYL;Aradu.Y096Z;Aradu.XAX…	K14156+K18693+K14674+K15728+K13508+K08730+K01613+K13510+K05929+K00967+K16818+K06129+K00894+K01114+K01115+K00006+K00901+K01517+K13513+K13511
Glycine, serine and threonine metabolism	42	545	0.528106	0.820117	ko00260	Metabolism	Amino acid metabolism	Araip.WHJ1H;Araip.K6ZMV;Araip.R4K41;Aradu.RB83Y;BGI_novel_G000315;Aradu.8BA60;Aradu.5CH00;Araip.IR1I9;Aradu.B3PEJ;BGI_novel_G006493;Araip.W0YWF;Aradu.MGY3I;Araip.2QG75;Araip.KS37X;Araip.82PME;Araip.ZR8BC;Aradu.3N6NA;Aradu.S1SNW;BGI_novel_G000514;BGI_novel_G005219;BGI_novel_G005235;Araip.Z37FU;Araip.CTB2W;Aradu.L8GY0;Araip.1117E;Araip.M672X;BGI_novel_G000512;Araip.YUX7E;Araip.V2YLR;BGI_novel_G0004…	K14272+K00382+K00281+K00276+K15634+K02437+K01834+K00872+K15918+K15633+K00600+K00928+K00133+K00605+K15919+K00108+K00830+K01733+K00058+K12524
Glycolysis / Gluconeogenesis	77	603	1.0408e-05	0.000124897	ko00010	Metabolism	Carbohydrate metabolism	Aradu.ZIF6R;Aradu.N8WG9;Araip.N3HNT;Araip.7EF18;Araip.74ZFI;Araip.K5YKI;Aradu.5FM79;Araip.PC198;Araip.GJ91G;Araip.K6ZMV;Aradu.9Z0KG;BGI_novel_G001155;Aradu.GP04Q;Araip.IB6M8;Aradu.SFQ0K;Araip.VA90H;Aradu.0UW7J;Araip.6TA1I;Araip.LS9DG;Aradu.Z5F9U;Araip.4V6B3;Aradu.I79F7;Aradu.WJ709;Araip.J2KZ8;BGI_novel_G001997;Araip.A8RYA;Aradu.8BA60;Araip.105W2;Aradu.8D75I;Araip.IR1I9;BGI_novel_G003444;Aradu.9YK…	K00128+K01623+K01568+K01803+K00873+K00382+K00927+K01689+K00850+K00131+K01785+K03841+K15634+K00844+K01834+K01792+K15633+K00161+K00627+K18857+K01810+K00121+K01610
Glycosaminoglycan degradation	17	236	0.652258	0.935848	ko00531	Metabolism	Glycan biosynthesis and metabolism	Aradu.JV7UU;Araip.GVH0P;Araip.GI9KG;Aradu.BWJ69;Araip.UQ1DM;Araip.7M5S5;Aradu.0Y576;Aradu.9K9BG;BGI_novel_G002453;Aradu.BA2YX;Araip.K8PJZ;Aradu.Z5X56;Araip.WMJ25;Araip.HB8ML;Aradu.X4KHC;Aradu.2V49U;Araip.TY50Z	K12309+K12373+K07964
Glycosphingolipid biosynthesis - ganglio series	17	179	0.220822	0.477845	ko00604	Metabolism	Glycan biosynthesis and metabolism	Aradu.JV7UU;Araip.GVH0P;Araip.GI9KG;Aradu.BWJ69;Araip.UQ1DM;Araip.7M5S5;Araip.F9GZL;Aradu.0Y576;Aradu.9K9BG;BGI_novel_G002453;Aradu.BA2YX;Araip.K8PJZ;Aradu.Z5X56;Araip.WMJ25;Araip.HB8ML;Aradu.X4KHC;Aradu.2V49U	K12309+K00780+K03368+K12373
Glycosphingolipid biosynthesis - globo and isoglobo series	2	45	0.871913	1	ko00603	Metabolism	Glycan biosynthesis and metabolism	Araip.F9GZL;Aradu.Z5X56	K00780+K03368+K12373
Glycosylphosphatidylinositol (GPI)-anchor biosynthesis	25	200	0.0117832	0.0486058	ko00563	Metabolism	Glycan biosynthesis and metabolism	Aradu.CYG6N;BGI_novel_G003428;Aradu.5HD3X;Araip.27I5U;Araip.IG4Z9;Aradu.KPI4B;Araip.B4LS2;Araip.9I7A7;Araip.3237Z;Aradu.U1FLK;Aradu.5Z1UV;Aradu.8V764;Araip.D52UU;Aradu.VWZ1S;BGI_novel_G000691;BGI_novel_G000693;BGI_novel_G000698;BGI_novel_G001509;Aradu.M0E3H;BGI_novel_G001243;BGI_novel_G007022;BGI_novel_G000816;Aradu.39L57;BGI_novel_G006067;Araip.6PZ07	K03860+K05285+K05283+K03857+K03859
Glyoxylate and dicarboxylate metabolism	59	491	0.000515913	0.00358424	ko00630	Metabolism	Carbohydrate metabolism	Aradu.S0KU9;Araip.WHJ1H;Araip.K6ZMV;Aradu.F9LPP;Aradu.J33DL;Araip.6H8MY;Araip.R4K41;Aradu.RB83Y;Araip.M2TZZ;Araip.7Z4CF;Araip.S6Q95;Aradu.5Q1VY;Araip.LP1A6;Aradu.5CH00;Araip.75VG7;Araip.N21VK;Aradu.UDE5G;Araip.S5590;Araip.W0YWF;Araip.2QG75;Aradu.U8IBL;Araip.KS37X;Araip.J7KW7;Aradu.U1FLK;Aradu.C74HT;BGI_novel_G004629;Aradu.S1SNW;Araip.DMC67;BGI_novel_G005219;Aradu.TS7MT;Araip.CTB2W;Araip.1117E;BGI…	K01681+K14272+K00382+K01602+K00281+K00026+K00626+K11517+K01915+K02437+K15918+K00600+K01601+K01647+K00605+K15919+K00830+K18121+K01638+K00284
Histidine metabolism	10	130	0.55196	0.847195	ko00340	Metabolism	Amino acid metabolism	Aradu.ZIF6R;Araip.7EF18;Aradu.LSQ2N;Aradu.3D2PD;Araip.L46A5;Araip.JRQ56;BGI_novel_G002334;Araip.H8KV6;Araip.UGM1G;BGI_novel_G004391	K00128+K01590+K00013+K11755+K00765
Homologous recombination	86	1530	0.999515	1	ko03440	Genetic Information Processing	Replication and repair	Aradu.U66TG;Araip.YJ85H;Araip.07AWV;Araip.YRY38;BGI_novel_G002203;Aradu.17AIM;Araip.ZQ0IN;Aradu.B4Y17;Aradu.ETS8A;Aradu.UZ3UX;Araip.0WA8W;Aradu.1L99Z;Araip.A4TGA;Aradu.81HXK;Aradu.3M2V6;Araip.A136V;Araip.2V2YR;Araip.Q4PPE;Araip.25AA9;Araip.MZ8WE;Araip.D16QR;Aradu.PY9TY;BGI_novel_G004087;Araip.E2YUD;Araip.FB3GC;BGI_novel_G002054;BGI_novel_G006145;Aradu.IQ373;BGI_novel_G006141;BGI_novel_G003081;Ara…	K12173+K10875+K07466+K10683+K10866+K10901+K04482+K10865+K03553+K04728+K10740+K10728+K02335+K02327
Indole alkaloid biosynthesis	27	201	0.00351005	0.0178202	ko00901	Metabolism	Biosynthesis of other secondary metabolites	Araip.A5TR4;Araip.313P6;Aradu.DBP4R;Araip.M0LAQ;Araip.HWH2I;Araip.2IN9I;Araip.LSW6W;Aradu.76VDU;Aradu.MY7N8;Aradu.PWM45;Araip.CW8B2;Araip.A0YGN;Aradu.69YXI;Araip.BJD5M;Aradu.1W9KV;Araip.II7AN;Aradu.8T7YV;Aradu.CH0GR;Araip.X0KV9;Aradu.M970R;Aradu.20JKI;Aradu.A58GQ;Aradu.FW9SW;Aradu.RCQ39;Araip.7BP8K;Aradu.BZR6X;Aradu.BS70J	K21026+K01757+K08233
Inositol phosphate metabolism	42	617	0.823172	1	ko00562	Metabolism	Carbohydrate metabolism	Araip.HJ37G;Aradu.J4XWG;Araip.5V2ZB;Araip.FQX5D;Aradu.TIH7T;Araip.74ZFI;BGI_novel_G001155;Aradu.LK7ZD;Araip.PV23E;Araip.29B8L;Araip.LS9DG;Araip.3U68X;Araip.Y8GBE;Aradu.32LC7;Aradu.E03PA;Aradu.W7NWN;Araip.BP9MY;Araip.KV91G;BGI_novel_G004167;Araip.ZRJ6C;Aradu.DE7R5;BGI_novel_G005512;Araip.EV8J4;Araip.9A07Z;Aradu.12WE9;Araip.GAW68;BGI_novel_G006823;BGI_novel_G005507;Araip.BM50M;Aradu.VRB77;BGI_novel…	K05857+K18081+K10572+K01803+K00469+K00889+K20279+K01858+K19801+K00921+K01114+K00010+K01099+K01110+K00913
Isoflavonoid biosynthesis	21	188	0.0563724	0.17305	ko00943	Metabolism	Biosynthesis of other secondary metabolites	Aradu.49PAS;Araip.H0ERG;Aradu.9F1DZ;Araip.XRT0H;Aradu.TCQ2L;Aradu.P5H21;Araip.BYS6X;Aradu.C4BQN;Aradu.ENR50;Araip.WX8L5;Araip.5RN3L;Araip.A5NYB;Araip.T62PH;Aradu.QI5GI;Aradu.C09GA;BGI_novel_G000124;Araip.BH5Q5;Araip.3P4XT;Araip.U1GC4;Araip.3R88A;BGI_novel_G007282	K13260+K13258+K13257+K13262+K13259+K13267+K13264+K13265
Isoquinoline alkaloid biosynthesis	18	180	0.156375	0.368598	ko00950	Metabolism	Biosynthesis of other secondary metabolites	Araip.IG4Z9;Aradu.7MF12;BGI_novel_G000315;Aradu.149WS;Araip.HIL9C;BGI_novel_G004824;BGI_novel_G001495;Araip.P4XDD;BGI_novel_G003893;BGI_novel_G004346;BGI_novel_G004345;Araip.V2YLR;Araip.1K9XV;Aradu.CWE2B;BGI_novel_G003892;Araip.0GZ9Y;Araip.SEQ6D;Aradu.265QA	K14455+K01592+K00276+K15849+K00422+K00815+K21311
Limonene and pinene degradation	12	82	0.0232823	0.0853684	ko00903	Metabolism	Metabolism of terpenoids and polyketides	Aradu.ZIF6R;Araip.7EF18;Araip.6PJ8B;BGI_novel_G003537;Aradu.K73MN;Araip.S7EMP;Aradu.FF4D5;Aradu.0Z8XN;Aradu.599LW;BGI_novel_G002334;Araip.H8KV6;Aradu.LN9BL	K00128+K00517
Linoleic acid metabolism	21	165	0.0163787	0.0655147	ko00591	Metabolism	Lipid metabolism	Araip.K56RN;Araip.VN0A4;Aradu.TJL9X;Aradu.LNK8S;Araip.P3DTL;Araip.74ZFI;Araip.7P7SY;BGI_novel_G001155;Aradu.5E1NU;Aradu.0Z8XN;Araip.19H18;Araip.E99Y9;Aradu.X7ZD5;Aradu.VAJ1Y;Araip.N5X74;Araip.PV20X;Araip.VM0ZL;Araip.H2RKS;Aradu.UU2H2;Aradu.SIR0L;Aradu.951UC	K15718+K00454+K07409+K14674+K07418
Lysine biosynthesis	8	234	0.997956	1	ko00300	Metabolism	Amino acid metabolism	Araip.82PME;Aradu.3N6NA;Araip.Q5FBC;BGI_novel_G001656;BGI_novel_G004307;Araip.JBH3U;Aradu.F7F3W;Aradu.V8MCV	K00928+K00133+K01714+K10206+K12524+K01586
Lysine degradation	19	263	0.651891	0.935848	ko00310	Metabolism	Amino acid metabolism	Aradu.ZIF6R;Araip.7EF18;Aradu.FW5R5;Araip.7Z4CF;Araip.75VG7;Araip.S5590;Araip.MK53L;Araip.438GZ;Aradu.S1SNW;Aradu.U9EHP;Araip.V73AP;BGI_novel_G001639;Aradu.BA2YX;Araip.D4SZE;BGI_novel_G002334;Araip.RNC6M;BGI_novel_G006353;Araip.H8KV6;Araip.AJ99C	K00128+K11430+K00626+K11433+K11423+K00658+K19199+K11420+K18826
MAPK signaling pathway - plant	155	1442	1.98949e-05	0.00020201	ko04016	Environmental Information Processing	Signal transduction	Aradu.4196P;Aradu.SKS95;BGI_novel_G005170;Araip.BM48K;Araip.JE9KX;Aradu.47W35;Araip.Y7IQI;Aradu.S0KU9;Aradu.KEE43;Araip.X2EME;Aradu.6L1EK;Aradu.118NW;Aradu.B41M6;Araip.LSC0K;Araip.6D2Y5;Aradu.FWS4A;Araip.LMV71;Araip.I07ZK;Araip.T59TA;Araip.4L5AH;Araip.F9D3A;Aradu.WHT5K;Araip.RMR7N;Aradu.C0S2I;Aradu.64LXI;Aradu.T3MSJ;Araip.B52YR;Aradu.U61TW;Araip.8I39N;BGI_novel_G002884;Araip.AH33F;Aradu.26P3H;BGI…	K20547+K14498+K20604+K13420+K13422+K16224+K20538+K13424+K14496+K14510+K13425+K17686+K02183+K14515+K20718+K20600+K13449+K20558+K13447+K20772+K14509+K00940+K20557+K20714+K13414+K14516+K20716+K13416+K13426+K20728
Metabolic pathways	1316	14813	9.94857e-10	2.62642e-08	ko01100	Metabolism	Global and overview maps	Araip.X40X6;Aradu.Q5M0R;Aradu.4196P;Araip.NIV47;Araip.21BTV;Araip.IA0U9;Araip.L3Q4J;Aradu.J9JP2;Aradu.R6QT2;Aradu.ZTW7Y;Araip.MTL36;Araip.7RN1R;Araip.6L5D7;Aradu.CYG6N;Araip.F1ZZD;Aradu.7XS8V;Aradu.Q350M;Aradu.F0IZ7;Araip.HJ37G;Araip.Y2HKR;Araip.Q7E6I;Aradu.ZIF6R;Aradu.F529W;Aradu.YC5B5;Araip.EQZ9W;Araip.A9H3K;Araip.VN0A4;BGI_novel_G003428;Araip.AZ4G5;Aradu.JV7UU;Aradu.1M2X1;Araip.KUG1C;Aradu.J4X…	K01183+K00475+K20547+K05280+K00660+K05277+K08912+K13082+K10760+K03021+K03860+K05894+K00430+K01953+K12657+K05857+K08913+K10525+K00128+K00083+K01051+K01859+K00454+K12309+K01739+K18081+K09837+K01662+K14156+K10572+K00487+K01681+K00457+K05350+K03146+K01623+K00218+K08917+K03715+K01850+K00764+K00700+K10717+K05349+K09840+K00801+K02716+K01568+K05605+K09680+K01784+K04123+K01937+K10960+K07409+K00512+K07408+…
Mismatch repair	55	1162	0.999985	1	ko03430	Genetic Information Processing	Replication and repair	Araip.YRY38;Aradu.17AIM;Aradu.QM4PI;Araip.0WA8W;Aradu.81HXK;Aradu.3M2V6;Araip.2V2YR;Aradu.PY9TY;Araip.E2YUD;Araip.4E5HU;Araip.FB3GC;Aradu.IQ373;BGI_novel_G003081;Araip.VPC0H;Aradu.S1EHV;Araip.F90HQ;Aradu.V8Q19;Aradu.X0WY3;Araip.ZH9GA;Araip.I1M8C;Aradu.AU9VU;Araip.33LUJ;Araip.J2MJY;Aradu.Q53WI;Araip.9J07S;Araip.Q2ES3;Aradu.SG9C9;Araip.GI3ES;Aradu.MA8H9;Araip.H1C8T;Araip.FT2DM;Araip.YHM48;Aradu.VZ3…	K07466+K08739+K08736+K08737+K10740+K04802+K10755+K02327
Monobactam biosynthesis	6	221	0.999557	1	ko00261	Metabolism	Biosynthesis of other secondary metabolites	Araip.82PME;Aradu.3N6NA;Aradu.LB7SQ;Araip.Q5FBC;BGI_novel_G004307;Araip.JBH3U	K00928+K00133+K13811+K01714+K12524
Monoterpenoid biosynthesis	9	48	0.0103063	0.0461739	ko00902	Metabolism	Metabolism of terpenoids and polyketides	Araip.LM2JS;Araip.039WX;Araip.EQK69;Aradu.EF5K9;Araip.ICV3K;BGI_novel_G003683;Aradu.L5SI2;Araip.WYD1G;Araip.VLM33	K15086+K15095+K20979
mRNA surveillance pathway	55	939	0.989054	1	ko03015	Genetic Information Processing	Translation	Araip.5V2ZB;Aradu.TIH7T;BGI_novel_G004873;Aradu.TKB8E;Aradu.SCJ52;Araip.Y5YXN;Aradu.E03PA;Araip.TI7MP;Aradu.V9PTS;Aradu.47JQU;Araip.2550Y;Aradu.C8NLV;Aradu.0YU5H;Aradu.AN6JJ;Aradu.C97AK;Araip.IM7KC;Araip.C5TMY;Araip.NN141;Araip.818VB;Aradu.4J3R3;Aradu.3N6NA;BGI_novel_G004213;Aradu.H2YS3;Araip.S7GYW;Aradu.I4E8B;Aradu.79PL2;BGI_novel_G006823;Araip.R4IH2;Araip.V208D;Aradu.A3ZD3;Aradu.BA2YX;Aradu.NPK…	K12812+K08873+K06269+K13126+K14399+K14323+K00565+K14409+K14326+K14411+K14396+K14407+K12875+K13171+K14405+K11584+K14328+K14962+K03456+K14400+K14376
N-Glycan biosynthesis	14	235	0.87497	1	ko00510	Metabolism	Glycan biosynthesis and metabolism	Araip.DU3VJ;Aradu.DV3N6;Araip.M2TZZ;BGI_novel_G005764;BGI_novel_G002098;Araip.N21VK;Araip.74BQX;Aradu.TS7MT;BGI_novel_G005483;Araip.Y5NPN;BGI_novel_G006997;BGI_novel_G004449;Araip.Y4LG4;Aradu.5P7M7	K00902+K01230+K07441+K03842+K03847+K12667+K05546
Nicotinate and nicotinamide metabolism	13	146	0.337844	0.618456	ko00760	Metabolism	Metabolism of cofactors and vitamins	Araip.M5NWK;Aradu.BV7FJ;Araip.P86YJ;Aradu.FFY3F;BGI_novel_G002973;Aradu.21EXI;Aradu.EU2CT;Araip.Q3W10;BGI_novel_G005133;BGI_novel_G005131;Aradu.8UC9M;BGI_novel_G001236;Aradu.Z5MWA	K01240+K00858+K00278+K00763+K01081+K00767
Nitrogen metabolism	14	133	0.146859	0.35899	ko00910	Metabolism	Energy metabolism	BGI_novel_G001534;Araip.LP1A6;Aradu.6VE9I;Araip.9FK30;Aradu.4A7CI;Araip.HIZ4E;Araip.28VMW;Araip.T85A3;Araip.H7369;Aradu.A7934;Araip.1G7R0;Araip.SS53P;Aradu.EZ1CV;BGI_novel_G000868	K01674+K01915+K02575+K10534+K00262+K01673+K00284
Non-homologous end-joining	6	44	0.120704	0.30916	ko03450	Genetic Information Processing	Replication and repair	Aradu.2M0W2;Araip.A4TGA;Araip.25AA9;Araip.D16QR;Araip.F5ZLI;BGI_novel_G000270	K10777+K10866+K10865+K10885
Nucleotide excision repair	64	1287	0.99997	1	ko03420	Genetic Information Processing	Replication and repair	Araip.FHM8U;Araip.GLB7Z;Aradu.V17TH;Araip.YRY38;Aradu.17AIM;Araip.Y9YMZ;Araip.0WA8W;Aradu.W1U6E;Aradu.81HXK;Aradu.3M2V6;Araip.2V2YR;Aradu.PY9TY;Araip.8HB4V;Araip.E2YUD;Araip.FB3GC;Aradu.IQ373;BGI_novel_G003081;Araip.ZHB13;Aradu.AM9JS;Araip.VPC0H;Araip.F90HQ;Aradu.V8Q19;Aradu.X0WY3;Araip.ZH9GA;Araip.I1M8C;Araip.5ZQ8X;Aradu.AU9VU;Araip.33LUJ;Araip.J2MJY;Araip.9J07S;Araip.Q2ES3;Aradu.SG9C9;Araip.GI3…	K03868+K10848+K07466+K02324+K10845+K10740+K04802+K10840+K10755+K02335+K02327
One carbon pool by folate	5	97	0.877394	1	ko00670	Metabolism	Metabolism of cofactors and vitamins	Araip.2QG75;Aradu.S1SNW;Araip.CTB2W;Araip.YUX7E;BGI_novel_G006490	K00600+K00605
Other glycan degradation	30	317	0.144917	0.35899	ko00511	Metabolism	Glycan biosynthesis and metabolism	Aradu.JV7UU;Araip.GVH0P;Aradu.LE8RX;Aradu.9Q1AJ;Araip.RKK5U;Araip.GI9KG;Aradu.BWJ69;Araip.JQE7B;Araip.UQ1DM;Aradu.I3E1J;Araip.7M5S5;Araip.CF8RS;Aradu.0Y576;Aradu.9K9BG;BGI_novel_G002453;Aradu.5NI6F;Aradu.MA4ZB;Araip.53URR;Aradu.BA2YX;Araip.A6IKG;Araip.K8PJZ;Araip.N5EFP;BGI_novel_G002597;BGI_novel_G006522;Aradu.Z5X56;Araip.WMJ25;BGI_novel_G002591;Araip.HB8ML;Aradu.X4KHC;Aradu.2V49U	K12309+K01191+K17108+K01206+K12373
Other types of O-glycan biosynthesis	12	134	0.339774	0.618456	ko00514	Metabolism	Glycan biosynthesis and metabolism	Aradu.V17TH;Aradu.ZX64D;Araip.Y9YMZ;Aradu.UN245;Araip.R4PLR;Aradu.E6N9S;Aradu.PQF90;Araip.FVH8I;Aradu.4Q4DJ;Araip.7HD76;Araip.GT9T6;Aradu.I5BGE	K20782+K09667+K13675+K20781+K13667
Oxidative phosphorylation	63	907	0.826728	1	ko00190	Metabolism	Energy metabolism	Araip.72QD7;Aradu.D1WS1;Aradu.U5WMC;Araip.Q1BR2;Araip.XJP9J;Araip.ZB2QQ;BGI_novel_G004889;BGI_novel_G003414;Aradu.X2Y57;Aradu.JR9SL;Araip.1942F;Aradu.03X4Q;Araip.S5590;BGI_novel_G005539;Araip.E13W5;BGI_novel_G000300;BGI_novel_G000299;Araip.270QR;BGI_novel_G005781;BGI_novel_G005537;Araip.5VE9R;Aradu.BW81J;Aradu.B0TIL;Araip.M8LQV;Araip.B8HCE;Aradu.B3WTX;BGI_novel_G004113;Araip.H5SJ3;BGI_novel_G0021…	K01535+K05573+K01507+K02259+K02115+K02113+K03955+K03943+K02114+K03937+K02260+K05572+K00417+K05579+K02154+K03661+K02133+K02109+K02112+K05580+K03946+K03881+K02108+K02256+K02261
Pantothenate and CoA biosynthesis	15	193	0.527965	0.820117	ko00770	Metabolism	Metabolism of cofactors and vitamins	Araip.B8IPF;Aradu.E3D7M;Aradu.C7G3P;Araip.Y7XUX;Araip.DQ8EI;BGI_novel_G001472;Aradu.IU67T;Aradu.LBR45;Aradu.03YNZ;Aradu.XFR5L;BGI_novel_G002283;Aradu.UD1B0;Aradu.QPU63;Aradu.R6N6V;Aradu.RRS74	K09680+K00826+K01652+K00606+K01653+K01922+K00859
Pentose and glucuronate interconversions	73	887	0.300705	0.592434	ko00040	Metabolism	Carbohydrate metabolism	Araip.EQZ9W;Araip.GC9VN;Araip.SK0HG;Aradu.UP32G;Aradu.N56TJ;Araip.BAN8Q;Aradu.3P5HB;BGI_novel_G004505;Araip.ZDE4L;Araip.8I39N;Aradu.S6DQM;BGI_novel_G003856;Aradu.DSN52;Aradu.93KPA;Araip.QU1CY;Araip.S9DS1;Araip.P0HDP;Aradu.RM381;BGI_novel_G003857;Araip.PBL7E;Araip.1V1X0;Araip.HES22;Aradu.B7RDX;BGI_novel_G000414;Aradu.70WHV;Araip.6I6W5;Araip.JG8H2;Araip.1E680;Araip.JIR25;Araip.T6FRX;BGI_novel_G0026…	K01051+K01728+K00963+K12447+K16190+K00699+K01184+K01213+K00011+K01805
Pentose phosphate pathway	36	339	0.0328563	0.108426	ko00030	Metabolism	Carbohydrate metabolism	Aradu.N8WG9;Araip.GJ91G;Aradu.19IZS;Araip.09KRR;Araip.VA90H;Araip.ST9BY;Aradu.69EQ4;Aradu.DS41E;Araip.L4EZL;Aradu.Z5F9U;Araip.4V6B3;Aradu.I79F7;Aradu.WJ709;Araip.A8RYA;Aradu.8D75I;Araip.I5L5E;Araip.E13W5;Araip.5F02P;Aradu.N7F34;Araip.C62EL;Aradu.MG582;BGI_novel_G007324;Araip.9D6D7;BGI_novel_G004938;Aradu.UL5KJ;Araip.X8GX1;Aradu.4R4U4;Aradu.75TXC;Araip.U51ZX;BGI_novel_G005688;BGI_novel_G000739;Ara…	K01623+K00615+K00850+K01807+K00852+K00131+K03841+K00851+K01810+K00036
Peroxisome	45	569	0.455461	0.77078	ko04146	Cellular Processes	Transport and catabolism	Araip.X40X6;Aradu.VK4DU;Aradu.YPS83;Araip.LR9VJ;Aradu.FXS1X;BGI_novel_G006612;Araip.10V11;Araip.S6Q95;Araip.H6S1B;Aradu.67AV0;Araip.UPW6L;Araip.0YB05;Araip.Q1GLT;Aradu.UDE5G;Araip.HN2WJ;Aradu.U8IBL;BGI_novel_G006610;Araip.U2KEA;Araip.Y2X13;Araip.DMC67;BGI_novel_G006611;BGI_novel_G000227;Aradu.TVE8Y;Aradu.QBQ75;Araip.ZSB4P;Araip.9DV72;Araip.5B0YH;Araip.5ZQ8X;Araip.L7VH4;Araip.1117E;Aradu.V7TK8;BGI…	K12663+K13352+K12261+K00232+K11147+K11517+K15628+K05677+K01897+K13356+K00106+K01578+K00830+K13346+K08726+K13354
Phagosome	29	518	0.975578	1	ko04145	Cellular Processes	Transport and catabolism	Araip.48FDM;Aradu.08WSJ;Araip.F0TL2;Araip.YQM8R;Aradu.8KW68;Araip.WWK4F;Aradu.GT3EJ;Araip.E79KX;Araip.FC4PB;Aradu.KD39G;Araip.2FG35;Araip.67ZKD;Araip.G4DKZ;Aradu.33QUD;Aradu.3QT4K;Araip.AYE0S;Araip.VY8TX;BGI_novel_G004167;Araip.DTN87;Aradu.Q8UNU;Araip.Q5TN5;Araip.GAW68;Araip.N63KR;Araip.TX4WS;BGI_novel_G004168;Araip.2V924;Araip.9K787;BGI_novel_G001367;BGI_novel_G001354	K01365+K07374+K07375+K07889+K10956+K08054+K09481+K04392+K00921+K08057+K02154+K03661+K07897+K08488
Phenylalanine metabolism	40	706	0.986381	1	ko00360	Metabolism	Amino acid metabolism	Araip.M5K02;Araip.2U0RL;Araip.V9S7Z;Araip.IG4Z9;Araip.C95X7;Aradu.G7F8E;BGI_novel_G002210;BGI_novel_G000315;Aradu.149WS;Araip.JY2CI;Araip.HIL9C;Aradu.WYR1J;Aradu.4157Y;Araip.HV4K1;Araip.Z6E3V;Araip.CT78Y;Aradu.5YN9Z;Aradu.755IM;Araip.P4XDD;BGI_novel_G003893;Aradu.CLF8Y;Araip.Q25ER;Araip.R6MQE;Aradu.E91AT;Aradu.73MTJ;Aradu.10WEW;Araip.UGN58;Araip.V2YLR;Aradu.26PEH;Araip.UV9BG;Aradu.JLT7Z;Aradu.CWE…	K00487+K00457+K10775+K14455+K01904+K00276+K15849+K00588+K01426+K00815+K07253
Phenylalanine, tyrosine and tryptophan biosynthesis	24	249	0.154334	0.368598	ko00400	Metabolism	Amino acid metabolism	Aradu.52DEQ;Aradu.2P8EW;Araip.IG4Z9;Araip.738JR;Araip.2W8EJ;Araip.4I954;Aradu.149WS;Araip.HIL9C;Araip.A2UVU;Aradu.8479S;BGI_novel_G003816;Aradu.CB42K;BGI_novel_G006713;Araip.P4XDD;BGI_novel_G003893;Aradu.R7XKT;Araip.UDC6V;Araip.0U07W;Araip.6801A;Aradu.NY5CH;Aradu.CWE2B;BGI_novel_G003892;Aradu.T2XKQ;Aradu.L1RYW	K01850+K13832+K14455+K01736+K15849+K15227+K05359+K00800+K00815+K01657+K00891
Phenylpropanoid biosynthesis	156	1183	4.21429e-11	1.39072e-09	ko00940	Metabolism	Biosynthesis of other secondary metabolites	Aradu.7XS8V;Aradu.F529W;Aradu.47W35;Araip.M5K02;Aradu.P0ZYD;Aradu.RR1FI;Aradu.61ES3;Araip.G5ZJQ;Araip.J8D11;Araip.VI7E7;Araip.A5TR4;Araip.DI3SY;Aradu.XVT29;Aradu.MI2LX;Araip.V9S7Z;Araip.YX1UI;Aradu.QD3GI;Araip.J8CJC;Araip.46VK5;Aradu.4AG6X;BGI_novel_G004984;Aradu.82YHN;Araip.C95X7;Aradu.CU7RX;Araip.433VX;Aradu.G7F8E;Aradu.GBC91;Aradu.NA6VL;Aradu.N2X0I;Aradu.B9597;Araip.MM1BS;BGI_novel_G003856;Ara…	K00430+K00083+K00487+K05350+K05349+K01188+K09753+K10775+K11188+K13065+K13066+K01904+K09755+K00588+K06892+K12356+K12355+K09756+K13068
Phosphatidylinositol signaling system	31	410	0.575016	0.862524	ko04070	Environmental Information Processing	Signal transduction	Araip.HJ37G;Aradu.J4XWG;Araip.5V2ZB;Araip.FQX5D;Aradu.TIH7T;Aradu.64LXI;Araip.3U68X;Araip.J49VC;Araip.Y8GBE;Aradu.E03PA;Araip.KV91G;BGI_novel_G004167;BGI_novel_G005512;Araip.2I6XD;Araip.9A07Z;Araip.GAW68;BGI_novel_G006823;BGI_novel_G005507;Aradu.VRB77;BGI_novel_G004168;BGI_novel_G005288;BGI_novel_G002848;Araip.PC13B;Araip.V9F2P;Araip.U02ML;Aradu.0M36Q;Aradu.RCC08;BGI_novel_G001354;Aradu.9AL4F;Ara…	K05857+K18081+K10572+K02183+K00889+K20279+K19801+K00921+K00901+K01099+K01110+K00913
Phosphonate and phosphinate metabolism	3	35	0.513844	0.817198	ko00440	Metabolism	Metabolism of other amino acids	Aradu.KZ80F;Araip.89XSA;Araip.4Z5AD	K00967
Photosynthesis - antenna proteins	28	45	1.9756e-20	2.6078e-18	ko00196	Metabolism	Energy metabolism	Aradu.J9JP2;Araip.MTL36;Araip.Y2HKR;Araip.N2TWA;Aradu.7BB6U;Aradu.1M2X1;Araip.G8B8H;Aradu.085I9;Aradu.SGR1V;Araip.JG35V;Araip.287GB;Aradu.V4M1G;Aradu.S4V52;Araip.H3LLI;Araip.ZJU71;Araip.3047C;Aradu.TB0L3;Aradu.A2ZJG;Aradu.53538;Araip.AW9T2;Aradu.L9MZU;Araip.8AC2X;Araip.5BR6I;Araip.ZCS1I;Aradu.EV8G8;Aradu.KJ6HK;Aradu.SE3H1;Araip.72QU0	K08912+K08913+K08910+K08907+K08917+K08916+K08915+K08909+K08914+K08908+K14172+K08911
Photosynthesis	60	385	1.66712e-07	3.66766e-06	ko00195	Metabolism	Energy metabolism	Aradu.91FNQ;Aradu.CI3JS;BGI_novel_G004370;Araip.Y561F;Araip.RSA74;Araip.PR7LI;Araip.IGH4N;Aradu.VTB62;Araip.GD4T5;Araip.1L14E;Araip.N6ZTJ;Aradu.09HBR;Aradu.Y8LHL;Aradu.0V7ZE;BGI_novel_G004889;Aradu.6I2E7;BGI_novel_G003414;Araip.XL5PQ;Aradu.2DC8X;BGI_novel_G006954;BGI_novel_G006958;Aradu.K0FM3;Aradu.6JM4W;Araip.YKA6D;Aradu.ZPB6A;Araip.8E70L;Araip.SRG8N;Aradu.L5CRG;Araip.1942F;BGI_novel_G002484;Ara…	K02716+K02694+K02639+K02699+K08901+K02723+K02717+K02695+K02115+K02113+K02692+K08905+K02689+K02638+K02636+K02698+K02641+K03542+K08902+K08903+K02114+K02693+K02701+K02705+K02109+K02112+K02108+K02704
Plant hormone signal transduction	172	1574	2.75801e-06	3.82397e-05	ko04075	Environmental Information Processing	Signal transduction	Aradu.SKS95;BGI_novel_G001113;Araip.JE9KX;Aradu.S0KU9;Aradu.72595;Araip.X2EME;Araip.W23GC;Aradu.6L1EK;Aradu.L18YW;Araip.QQ6TU;Aradu.C19BK;Aradu.FWS4A;Aradu.X4R7M;Araip.TJA70;Aradu.M0WLK;Araip.I07ZK;Araip.KD3S1;Aradu.3882E;Araip.ETU2Y;Araip.H8C7N;Araip.6K1VA;BGI_novel_G006470;Aradu.PIQ1Z;Aradu.B11ZS;Aradu.T3MSJ;Araip.B52YR;Araip.8I39N;Aradu.UX5R5;BGI_novel_G001038;Aradu.RYS1S;BGI_novel_G002440;Ara…	K14498+K14494+K13422+K14504+K14496+K13464+K14486+K14487+K13415+K14510+K14484+K16189+K14493+K14515+K14431+K14491+K13449+K13946+K12126+K14508+K14509+K14500+K14432+K14485+K13463+K14505+K14488+K14516+K14499+K13416+K14489+K14492+K14490
Plant-pathogen interaction	153	1792	0.102992	0.283227	ko04626	Organismal Systems	Environmental adaptation	Araip.BM48K;Aradu.47W35;Aradu.KEE43;Araip.LSC0K;Araip.2412K;Araip.TJA70;Araip.T59TA;Aradu.R83G6;Aradu.TNP6E;Araip.4L5AH;Araip.F9D3A;Aradu.WHT5K;Araip.V9NIV;Aradu.64LXI;BGI_novel_G002884;Aradu.Q09VN;Aradu.26P3H;BGI_novel_G001160;Araip.W5G8X;Araip.B4YMH;Aradu.B9597;Araip.930L7;Aradu.AKR7M;Aradu.MM40G;Araip.BVS58;Aradu.LJ6PL;Araip.N2CZD;Araip.SBH16;Araip.J49VC;Aradu.YA97R;Araip.W4FZ1;Araip.HV2UL;Ara…	K13420+K16224+K18834+K13424+K18835+K13459+K18875+K13425+K13412+K02183+K13436+K13466+K13465+K13449+K13473+K04079+K05391+K13448+K13429+K13456+K13434+K09487+K13447+K12795+K16225+K16226+K13414+K13457+K13416+K13428+K13426+K13430
Porphyrin and chlorophyll metabolism	71	496	3.89187e-07	7.33896e-06	ko00860	Metabolism	Metabolism of cofactors and vitamins	Araip.93Z7C;Aradu.646B6;Araip.520RW;Araip.A5TR4;Araip.1JY90;Araip.PJ399;Araip.ZB2QQ;Aradu.ZV73M;Aradu.W5E61;Aradu.UB39J;Aradu.ANI5N;Aradu.Z9Z80;Aradu.M1RRB;Araip.QU1CY;Araip.F0MV8;Aradu.EQT9G;Aradu.68QSX;Araip.J5SXF;Araip.UI4ZB;Aradu.GMZ25;Araip.UF36S;Araip.0V7N2;Araip.HES22;Araip.816XH;BGI_novel_G000414;Araip.HWH2I;Araip.2NV9I;Aradu.E7VJM;Araip.2IN9I;Araip.KS37X;BGI_novel_G005781;Aradu.Q5DZL;Ara…	K00218+K10960+K03403+K02259+K18010+K02492+K00510+K00699+K01599+K13600+K03428+K08099+K01845+K04035+K03405+K13071+K08101+K01772+K00231+K01749+K13606
Propanoate metabolism	15	171	0.342025	0.618456	ko00640	Metabolism	Carbohydrate metabolism	Aradu.S4NDW;Araip.K6ZMV;Araip.RG6ZK;Araip.7Z4CF;Aradu.MNT8K;Aradu.S1T5J;Araip.75VG7;Araip.S5590;Araip.WC34V;Araip.ZSB4P;BGI_novel_G001051;Aradu.UT62F;Aradu.BA2YX;Aradu.INH3Y;Araip.CVV6X	K05605+K00382+K00626+K09699+K01578+K02160+K00166
Proteasome	15	230	0.786454	1	ko03050	Genetic Information Processing	Folding, sorting and degradation	Araip.X8EK5;Araip.Y1B33;Araip.S1MYM;Araip.H879K;Aradu.L82NR;BGI_novel_G001197;Araip.9E9BV;BGI_novel_G006997;Aradu.TPB4V;Araip.XL976;BGI_novel_G005721;Araip.CKB68;Aradu.63N31;Araip.I6M9B;Aradu.DH5V9	K06700+K03036+K03064+K06699+K03029+K03061+K03065+K02725
Protein export	8	203	0.990245	1	ko03060	Genetic Information Processing	Folding, sorting and degradation	Araip.5FG6Z;Aradu.A4LBS;Araip.FC4PB;Aradu.7X826;Aradu.33QUD;Aradu.3QT4K;Araip.VY8TX;BGI_novel_G006802	K03116+K09490+K10956+K09481+K03070
Protein processing in endoplasmic reticulum	103	1728	0.998257	1	ko04141	Genetic Information Processing	Folding, sorting and degradation	Araip.X40X6;Araip.H1Q4T;Aradu.VG3TY;Araip.FHM8U;Aradu.PX3ED;Araip.6K1VA;Araip.R72Z7;Araip.48K15;Aradu.IQ2HW;Araip.GLB7Z;Araip.DU3VJ;Araip.NEH1G;Aradu.DV3N6;Araip.J3620;Araip.X9Q77;Araip.M2TZZ;Aradu.A4LBS;Araip.SBH16;Araip.7SM2W;Araip.XC60F;BGI_novel_G001370;Araip.S5B0I;Aradu.JL6EF;Aradu.U2NBF;Araip.FC4PB;Aradu.25NPV;Araip.N21VK;Araip.3V9YR;Araip.W0YWF;Araip.01CTA;Araip.G4DKZ;Aradu.LZA9P;Aradu.33Q…	K08653+K03283+K09517+K09503+K03868+K09555+K07953+K13525+K08852+K14003+K14007+K01230+K09490+K04079+K13993+K09487+K10956+K06689+K10085+K08054+K14006+K09481+K09584+K03347+K09580+K16196+K13719+K08057+K10601+K04374+K13989+K14011+K03094+K12667+K10636+K05546+K09523+K10661+K09518
Purine metabolism	111	1882	0.999215	1	ko00230	Metabolism	Nucleotide metabolism	Araip.6L5D7;Araip.2W24M;Aradu.L1J51;Aradu.5FM79;Aradu.IY0H8;Araip.PC198;Araip.EDF6M;Araip.F9D3A;Araip.U51B9;Araip.UF7GH;Araip.16JYL;Aradu.XN89N;Aradu.EDD9R;Araip.7E90J;Aradu.0E2DC;Araip.LCC0J;Araip.6TA1I;Aradu.4X77S;Araip.43RMY;Aradu.KP7PE;Aradu.DH725;Aradu.UQE92;Aradu.9AR70;Araip.UXP0Y;Araip.J2KZ8;Aradu.V1YL0;Aradu.1WV86;BGI_novel_G001090;Aradu.E01TZ;Araip.K56MF;Araip.B6DZJ;Aradu.V33RZ;Aradu.W1U…	K03021+K00764+K00873+K03006+K13484+K00365+K10808+K03026+K02684+K01951+K03040+K02083+K02324+K01923+K00759+K19964+K00940+K14641+K03046+K03025+K00106+K03000+K03007+K01081+K03023+K03013+K00856+K13811+K01517+K02685+K02335+K03011+K03016+K03009+K02327+K02321+K00088+K01514+K02999+K03017
Pyrimidine metabolism	97	1160	0.218422	0.477845	ko00240	Metabolism	Nucleotide metabolism	Araip.6L5D7;Araip.M5NWK;Araip.L5PJS;Araip.4E7WJ;Aradu.L1J51;Aradu.LI9R7;Aradu.BV7FJ;Aradu.IY0H8;Araip.EDF6M;Araip.F9D3A;Araip.UF7GH;Aradu.XN89N;Araip.7E90J;Aradu.0E2DC;Araip.LCC0J;Aradu.4X77S;Aradu.DH725;Aradu.UQE92;Aradu.9AR70;Araip.UX8AJ;Aradu.M0XVK;Aradu.V1YL0;Aradu.1WV86;Aradu.E01TZ;Araip.39NFL;Araip.W0PJR;Araip.K56MF;Aradu.8GA7D;Araip.B6DZJ;Aradu.W1U6E;Araip.6VD7K;Araip.AT5YU;BGI_novel_G0027…	K03021+K01240+K01937+K01489+K03006+K10808+K03026+K02684+K16904+K03040+K13800+K01520+K00876+K02324+K00940+K14641+K03046+K00857+K03025+K03000+K03007+K01081+K03023+K03013+K02685+K00384+K02335+K03011+K03016+K03009+K02327+K02321+K02999+K03017
Pyruvate metabolism	40	542	0.640373	0.935848	ko00620	Metabolism	Carbohydrate metabolism	Aradu.ZIF6R;Araip.7EF18;Aradu.5FM79;Araip.PC198;Araip.K6ZMV;Araip.6TA1I;Araip.M2TZZ;Aradu.0C9TU;Araip.7Z4CF;Araip.J2KZ8;Araip.5HU0M;Araip.75VG7;Araip.N21VK;Araip.S5590;Araip.5L3CH;Araip.KHA6T;Aradu.82HKY;BGI_novel_G007095;Aradu.TS7MT;BGI_novel_G002836;BGI_novel_G007098;BGI_novel_G001051;Araip.05JE5;Aradu.T0FDC;BGI_novel_G005586;Aradu.BA2YX;Araip.BGK8H;BGI_novel_G002334;Aradu.W2C6R;BGI_novel_G0035…	K00128+K00873+K00382+K00026+K00029+K00626+K01006+K00161+K01759+K18881+K00627+K02160+K00028+K01679+K01595+K01638+K01610
Riboflavin metabolism	9	96	0.322466	0.616891	ko00740	Metabolism	Metabolism of cofactors and vitamins	Araip.10V11;Araip.NV7BN;BGI_novel_G004258;BGI_novel_G001020;BGI_novel_G004816;Aradu.J2HBF;BGI_novel_G005672;Aradu.5K7BE;BGI_novel_G005671	K11752+K14652+K20884+K20860+K14379
Ribosome	119	1474	0.317398	0.616125	ko03010	Genetic Information Processing	Translation	Araip.GH0UH;Araip.FZ0HF;BGI_novel_G003518;BGI_novel_G005888;Aradu.1T3UD;Araip.NFP9Z;Araip.S0S72;Aradu.U5WMC;Araip.AG87Q;BGI_novel_G003517;Aradu.88QB9;Aradu.1C5Z6;Araip.930A9;Araip.JN2ZB;Aradu.R72GK;Aradu.W51GD;BGI_novel_G000066;Aradu.V1YL0;Aradu.G01FC;BGI_novel_G005128;Araip.03374;Araip.JK8VR;BGI_novel_G001806;Araip.81Q5V;Araip.M8HBP;Araip.CQM8B;BGI_novel_G004595;Araip.L7AM8;Araip.XZ6G1;BGI_novel…	K02882+K02883+K02992+K02995+K02961+K02998+K02956+K02878+K02978+K02953+K02975+K02952+K02988+K02962+K02916+K02918+K02886+K02996+K02888+K02881+K02890+K02939+K02982+K02951+K02985+K02864+K02904+K02984+K02950+K02986+K02879+K02987+K02945+K02874+K02933+K02895+K02865+K02921+K02866+K02946+K02958+K02906+K02891+K02955+K02885+K02963+K02889+K02937
Ribosome biogenesis in eukaryotes	29	441	0.839806	1	ko03008	Genetic Information Processing	Translation	Araip.NV7BN;Araip.C0GBT;Araip.A2UVU;Araip.J8YUW;Aradu.2Q1R6;Aradu.R5Q3Z;Araip.76HA9;Aradu.S8151;Aradu.MBE19;Araip.16NHL;Araip.W0YWF;Aradu.C97AK;Araip.VY8TX;Araip.9J35K;BGI_novel_G006165;Araip.92F8V;Aradu.R7XKT;BGI_novel_G006164;BGI_novel_G005774;Araip.E5WVH;Araip.HAA2S;Aradu.DXW5K;Araip.DF82N;Araip.5J881;BGI_novel_G005825;Araip.EUC8X;BGI_novel_G002104;Araip.H9Q5N;Araip.U8FVY	K03097+K13288+K07562+K14571+K14559+K01164+K03539+K07179+K14561+K14554+K14553+K14550+K14548+K03115+K14521+K14525+K07936+K11130
RNA degradation	54	890	0.975987	1	ko03018	Genetic Information Processing	Folding, sorting and degradation	Aradu.R47VJ;Aradu.SFQ0K;Araip.VA90H;Aradu.8YR6B;Araip.5GI0X;Aradu.WJ709;Aradu.SCJ52;BGI_novel_G004568;Araip.ML9SJ;Aradu.8D75I;Araip.LQM2D;Aradu.47JQU;Araip.C3YW5;Araip.E13W5;Araip.V8XWP;Aradu.D2BGP;Araip.F9VNM;Aradu.AN6JJ;Aradu.0JD6R;Aradu.CJG1X;Araip.VR2GZ;Araip.C62EL;Araip.U7QSZ;Aradu.H2YS3;BGI_novel_G007324;Araip.S7GYW;Aradu.I4E8B;BGI_novel_G004570;Araip.KYE7I;Aradu.79PL2;Araip.1M15Y;Aradu.RQT…	K12585+K01689+K00850+K12599+K04077+K13126+K12611+K14442+K12581+K01148+K12613+K12600+K12614+K12592
RNA polymerase	54	619	0.192123	0.437245	ko03020	Genetic Information Processing	Transcription	Araip.6L5D7;Aradu.L1J51;Aradu.IY0H8;Araip.EDF6M;Araip.F9D3A;Araip.UF7GH;Aradu.XN89N;Araip.7E90J;Aradu.0E2DC;Araip.LCC0J;Aradu.4X77S;Aradu.UQE92;Aradu.V1YL0;Aradu.1WV86;Aradu.E01TZ;Araip.K56MF;Araip.B6DZJ;BGI_novel_G002788;BGI_novel_G002790;Aradu.JUW7B;Araip.MHL7X;Aradu.W7ZLK;BGI_novel_G006001;Aradu.C5EC9;Araip.X6DID;Aradu.8GL4A;Araip.XHB2P;BGI_novel_G003970;Araip.T3NCH;Araip.E0H16;Araip.AWV0M;BGI…	K03021+K03006+K03026+K03040+K03046+K03025+K03000+K03007+K03023+K03013+K03011+K03016+K03009+K02999+K03017
RNA transport	85	1284	0.941507	1	ko03013	Genetic Information Processing	Translation	Aradu.Y5MLI;Araip.5V2ZB;Araip.7Y2IR;Araip.KTR75;Aradu.TIH7T;BGI_novel_G002604;Araip.IG4Z9;Aradu.BB9DD;Aradu.EEQ5U;Araip.3RV82;Aradu.SCJ52;Araip.3S8CW;Araip.A2UVU;Aradu.ENG34;Aradu.E03PA;Aradu.U1N83;Araip.TI7MP;Aradu.MW3I2;Aradu.DE4QW;Araip.1N93R;BGI_novel_G000153;Aradu.MBE19;Aradu.47JQU;Araip.16NHL;BGI_novel_G007221;Araip.ZEX5T;Aradu.M6MNA;Araip.N1TUI;Aradu.0YU5H;Araip.088VH;Aradu.AN6JJ;BGI_novel…	K14289+K12812+K03113+K03231+K03239+K03252+K13126+K09291+K07562+K14323+K14304+K03247+K01164+K03539+K14300+K14292+K03260+K14326+K03246+K00974+K12875+K13171+K03262+K12160+K18213+K00784+K14525+K02516+K14328+K14306+K10577+K07936+K14311+K03236
Selenocompound metabolism	7	191	0.992915	1	ko00450	Metabolism	Metabolism of other amino acids	Araip.KUG1C;Aradu.NKE3U;Aradu.LB7SQ;Araip.I7QC8;Araip.J6PP8;Aradu.M0JX8;Aradu.CL7N4	K01739+K00549+K13811+K01760+K00384
Sesquiterpenoid and triterpenoid biosynthesis	28	250	0.0307006	0.10391	ko00909	Metabolism	Metabolism of terpenoids and polyketides	Araip.FH6JL;Aradu.TY9X1;Aradu.JCT7W;Araip.7UL7Q;Araip.HXZ5T;Araip.9FT0W;Aradu.C7MWG;Aradu.570RS;Aradu.L924G;Araip.NN078;Araip.ZY9Q1;Aradu.TV9BA;Aradu.LBL22;Aradu.1IK7L;Aradu.X7ZD5;Araip.RT3P8;Araip.UVY31;Aradu.IVA52;Araip.XXG9Q;Araip.RNE4C;Araip.3J1CL;Aradu.H6IWN;Araip.PV20X;Araip.6S6W2;Araip.EVC5Q;Araip.9P3Y0;Aradu.0Q3CR;Aradu.RY81C	K00801+K15803+K15891+K15472+K00511+K15814
SNARE interactions in vesicular transport	10	155	0.765489	1	ko04130	Genetic Information Processing	Folding, sorting and degradation	Araip.S7AG2;Araip.J2KZ8;Araip.7K4V2;Araip.8F31P;Aradu.K26VM;Araip.BI3R5;Araip.DSN2J;BGI_novel_G001367;BGI_novel_G006370;Araip.TM61R	K08496+K08504+K08498+K08486+K08516+K08488
Sphingolipid metabolism	32	334	0.12179	0.30916	ko00600	Metabolism	Lipid metabolism	Aradu.JV7UU;Araip.B0L59;Araip.P6D1W;Aradu.15WFY;Araip.GVH0P;Araip.HT00D;Aradu.9Q1AJ;Araip.RKK5U;BGI_novel_G001810;Aradu.FU9VU;Araip.GI9KG;Aradu.5K9HV;Aradu.BWJ69;Araip.UQ1DM;Araip.P802P;Araip.7M5S5;Araip.20T4P;Aradu.0Y576;Aradu.9K9BG;BGI_novel_G002453;Araip.GXC7L;Aradu.BA2YX;Araip.K8PJZ;BGI_novel_G002597;BGI_novel_G006522;Araip.WMJ25;BGI_novel_G002591;Araip.XL1Z1;Araip.HB8ML;Aradu.X4KHC;Aradu.2V4…	K12309+K04628+K04714+K17108+K04710+K04712
Spliceosome	80	1675	1	1	ko03040	Genetic Information Processing	Transcription	Araip.3269G;Araip.H1Q4T;Aradu.00WD1;Aradu.IF4XP;Araip.5V2ZB;Araip.FQX5D;Aradu.TIH7T;Araip.48K15;Araip.2BX7W;Araip.NEH1G;BGI_novel_G005656;BGI_novel_G006924;Aradu.UQE92;BGI_novel_G005845;Araip.0C187;Aradu.83J5T;Araip.7SM2W;Araip.XC60F;Aradu.U0NY5;Araip.CD2TQ;Aradu.E03PA;Araip.S5B0I;BGI_novel_G000689;Araip.01CTA;Araip.KBI54;Araip.E46IA;Aradu.C6I2X;Araip.CXP0W;Araip.818VB;BGI_novel_G003205;Araip.E2K…	K11984+K03283+K12662+K12812+K12823+K12811+K12890+K12818+K12837+K12858+K12900+K12842+K12875+K12741+K12815+K12859+K12867+K12822+K12819+K12831+K12854
Starch and sucrose metabolism	143	1443	0.00134511	0.00739813	ko00500	Metabolism	Carbohydrate metabolism	Aradu.8I8L4;Aradu.P0ZYD;Araip.T0LEM;Aradu.RR1FI;Araip.J8D11;Araip.KLH8I;Aradu.ZHP56;Araip.VI7E7;Araip.A5TR4;Aradu.NB8XZ;Aradu.XVT29;Araip.BAN8Q;Aradu.E4PH8;Araip.MD98T;Aradu.FA8EI;Araip.89U7Q;Araip.2E3EC;Araip.46VK5;Aradu.82YHN;Aradu.CU7RX;Aradu.1XJ5E;Aradu.B9597;Araip.LCC0J;Araip.M2TZZ;Araip.ST9BY;Araip.N96PC;Araip.VF4EA;Araip.L4EZL;Araip.8G26U;Araip.JME6F;Araip.CN5UC;Araip.PF47L;Aradu.1WV86;Ara…	K19891+K05350+K00700+K05349+K01188+K01193+K00963+K01176+K01179+K00750+K19892+K01177+K00975+K16055+K01087+K00844+K00688+K01187+K01214+K00847+K07024+K00703+K19893+K01810
Steroid biosynthesis	30	467	0.874826	1	ko00100	Metabolism	Lipid metabolism	Araip.FH6JL;Araip.74ZFI;Aradu.TY9X1;Aradu.JCT7W;BGI_novel_G001155;Araip.7UL7Q;Araip.HXZ5T;Araip.9FT0W;Aradu.C7MWG;Aradu.570RS;Aradu.L924G;Aradu.X2DEV;Araip.ZY9Q1;Aradu.TV9BA;Aradu.1IK7L;Aradu.VAJ1Y;Araip.RT3P8;Araip.UVY31;Araip.XXG9Q;Araip.RNE4C;Araip.3J1CL;Aradu.H6IWN;Araip.4V9G7;Araip.6S6W2;Araip.QN8CQ;Araip.EVC5Q;Araip.DM9DF;Aradu.0Q3CR;Aradu.RY81C;Aradu.F64TU	K00801+K14674+K01052+K00511+K01853+K00559
Stilbenoid, diarylheptanoid and gingerol biosynthesis	33	180	2.89695e-06	3.82397e-05	ko00945	Metabolism	Biosynthesis of other secondary metabolites	Araip.M5K02;Aradu.QD3GI;Araip.6PJ8B;BGI_novel_G003537;Aradu.K73MN;Araip.S7EMP;Aradu.FF4D5;Araip.JY2CI;Aradu.0Z8XN;Araip.XRT0H;Araip.HV4K1;Aradu.599LW;Aradu.P5H21;Araip.BYS6X;Araip.NH4QU;Aradu.P58HN;Aradu.CLF8Y;Araip.T62PH;Araip.4YN6Q;Araip.Q25ER;Aradu.E91AT;Aradu.73MTJ;Aradu.10WEW;BGI_novel_G000124;Araip.UGN58;Aradu.26PEH;BGI_novel_G005654;Aradu.IV2GP;Aradu.GM6GU;Aradu.X3A7J;Araip.SEQ6D;Araip.4G4…	K00487+K13065+K00517+K16040+K00588
Sulfur metabolism	12	217	0.91528	1	ko00920	Metabolism	Energy metabolism	Araip.KUG1C;Araip.Q1UQI;Araip.NG302;Aradu.ZYM67;Araip.T90R9;Araip.CPM56;Araip.FLN6I;Aradu.PKZ8M;Aradu.68QVZ;Aradu.LB7SQ;Araip.J6SF5;Aradu.0D7Q2	K01739+K01738+K00640+K01082+K13811
Sulfur relay system	16	63	1.70493e-05	0.000187542	ko04122	Genetic Information Processing	Folding, sorting and degradation	BGI_novel_G003570;Araip.ES10R;Araip.ZDE4L;BGI_novel_G000396;Araip.16PHC;Aradu.Q0MV7;Araip.IN01B;Araip.39NFL;BGI_novel_G003568;Araip.S2J45;BGI_novel_G002551;BGI_novel_G002554;Aradu.Z4RDC;Araip.18JNS;BGI_novel_G000397;BGI_novel_G006488	K21232+K11996+K14168+K03635
Synthesis and degradation of ketone bodies	6	56	0.262439	0.524877	ko00072	Metabolism	Lipid metabolism	Araip.7Z4CF;Araip.75VG7;Araip.S5590;Araip.85IIK;Araip.SM3LQ;Aradu.BA2YX	K00626+K01641
Taurine and hypotaurine metabolism	8	55	0.0592873	0.177862	ko00430	Metabolism	Metabolism of other amino acids	Araip.DBZ8H;Aradu.I9QSB;Aradu.2GH9Y;BGI_novel_G003200;Aradu.X18GD;Araip.ZQ6LW;Araip.FK22V;BGI_novel_G004828	K10712+K01580
Terpenoid backbone biosynthesis	52	412	0.000341639	0.00250535	ko00900	Metabolism	Metabolism of terpenoids and polyketides	Araip.K461S;Aradu.ZI52D;Aradu.646B6;Araip.520RW;Araip.A5TR4;Araip.NL7BI;Aradu.IGS6P;Araip.T2Z8Y;Araip.RHC93;Araip.7Z4CF;Araip.E734B;Aradu.68QSX;Araip.Y1B33;Araip.75VG7;Araip.HWH2I;Araip.S5590;Aradu.CXJ5P;Aradu.43785;Araip.2IN9I;Araip.2GC5J;Araip.4E5HU;Araip.337EV;Araip.4XB1Y;Araip.7611F;Aradu.76VDU;Aradu.MY7N8;Aradu.Z7MCS;Aradu.Q60U2;Araip.CW8B2;Aradu.LBL22;Araip.A0YGN;BGI_novel_G002973;Aradu.U3G…	K01662+K10960+K11778+K13789+K12742+K00626+K15889+K05356+K03526+K00021+K15891+K00938+K14066+K01641+K00991
Thiamine metabolism	12	88	0.0378793	0.119614	ko00730	Metabolism	Metabolism of cofactors and vitamins	Araip.K461S;Aradu.ZI52D;Araip.LZ3BL;Araip.PJR9Y;Aradu.ZYH0W;Araip.NL7BI;Araip.7KZ26;Araip.4E5HU;Araip.337EV;BGI_novel_G006336;Araip.KLW2M;BGI_novel_G006338	K01662+K03146+K00949+K00878
Tropane, piperidine and pyridine alkaloid biosynthesis	14	149	0.260894	0.524877	ko00960	Metabolism	Biosynthesis of other secondary metabolites	Araip.IG4Z9;BGI_novel_G000315;Aradu.149WS;Araip.HIL9C;Aradu.VZN92;Araip.P4XDD;Aradu.WS4W4;BGI_novel_G003893;Araip.LG961;Araip.V2YLR;Aradu.CWE2B;BGI_novel_G003892;Araip.0GZ9Y;Aradu.265QA	K14455+K00276+K15849+K08081+K00815
Tryptophan metabolism	37	304	0.00413339	0.019486	ko00380	Metabolism	Amino acid metabolism	Aradu.ZIF6R;Araip.P3DTL;Araip.7EF18;Araip.7P7SY;Araip.7Z4CF;Aradu.K73MN;Aradu.JY1UA;Araip.0Y594;Araip.HF2GR;Aradu.9F1DZ;Aradu.0Z8XN;Araip.75VG7;Aradu.HES8F;Araip.S5590;Araip.19H18;Araip.CT78Y;Aradu.TCQ2L;Araip.TD7H5;Aradu.755IM;BGI_novel_G000085;Araip.N5X74;Araip.97MNU;BGI_novel_G001875;Aradu.GEV37;Aradu.BA2YX;BGI_novel_G002334;Aradu.F9182;Araip.H2RKS;Araip.H8KV6;Aradu.VU9CQ;Araip.V2E5M;BGI_novel…	K00128+K07409+K07408+K00626+K16903+K11816+K01426+K11818
Tyrosine metabolism	27	794	1	1	ko00350	Metabolism	Amino acid metabolism	Araip.2U0RL;Araip.IG4Z9;Aradu.7MF12;BGI_novel_G000315;Aradu.149WS;Araip.HIL9C;Aradu.4157Y;BGI_novel_G004824;BGI_novel_G001495;Araip.P4XDD;Aradu.LM4IS;BGI_novel_G003893;BGI_novel_G004346;BGI_novel_G004345;Araip.V2YLR;Araip.UV9BG;Araip.1K9XV;Araip.R4JRM;Aradu.CWE2B;BGI_novel_G003892;Araip.NC9ER;Araip.0GZ9Y;Araip.92JG3;Araip.FQW6B;Araip.KVQ8U;Aradu.265QA;Aradu.TNC7B	K00457+K14455+K01592+K00276+K15849+K00422+K01800+K00815+K07253+K18857+K00121
Ubiquinone and other terpenoid-quinone biosynthesis	47	1269	1	1	ko00130	Metabolism	Metabolism of cofactors and vitamins	Araip.M5K02;Araip.2U0RL;Araip.C95X7;BGI_novel_G006600;BGI_novel_G002210;Araip.JY2CI;Aradu.WYR1J;Aradu.4157Y;Araip.3N29E;Aradu.I8HGC;Aradu.R479P;Araip.Z6E3V;Aradu.5YN9Z;Araip.K5ASW;Araip.ZTF4L;Araip.7JG5K;BGI_novel_G003893;Araip.4ER3Y;Aradu.9L87M;Araip.Y2RYL;Aradu.D1CF5;Araip.Q25ER;Araip.FST79;Araip.C87D1;Araip.R6MQE;Aradu.ZC86K;Aradu.73MTJ;BGI_novel_G006607;Aradu.10WEW;Aradu.F8Z1P;Aradu.H38IC;BGI…	K00487+K00457+K01904+K03809+K05928+K09833+K00815+K02552+K03183+K18534+K01661+K14759
Ubiquitin mediated proteolysis	46	805	0.989135	1	ko04120	Genetic Information Processing	Folding, sorting and degradation	Araip.43QU3;Aradu.NYP4Z;Araip.FHM8U;Araip.4CP0D;Araip.GLB7Z;Aradu.VI8FD;Aradu.JBM4A;Aradu.94EZM;Aradu.U45Z9;Araip.3V9YR;Aradu.4QD6E;Araip.F0LN5;Araip.67E2P;BGI_novel_G004492;Araip.MJ776;Aradu.UM37Y;Aradu.2W3KP;Araip.Q0N0W;Aradu.I4E8I;Araip.645H3;Araip.S84YY;Araip.413XT;Araip.3PW1M;Araip.IK3M2;BGI_novel_G004563;Aradu.X1DBP;Aradu.V2KKS;Araip.L8NZD;Aradu.M7213;Araip.Z2ASR;Aradu.RX3NU;Araip.8Z0XR;Ara…	K10144+K03868+K10260+K03354+K03875+K06689+K10581+K03347+K06688+K10590+K03178+K10601+K10592+K10615+K03363+K03094+K10143+K10577+K03362+K04506+K03364+K03350
Valine, leucine and isoleucine biosynthesis	9	130	0.680689	0.955861	ko00290	Metabolism	Amino acid metabolism	Aradu.E3D7M;Aradu.C7G3P;Araip.Y7XUX;Araip.DQ8EI;BGI_novel_G001472;Aradu.LBR45;Aradu.XFR5L;BGI_novel_G002283;Aradu.UD1B0	K00826+K01652+K01653
Valine, leucine and isoleucine degradation	26	293	0.25777	0.524877	ko00280	Metabolism	Amino acid metabolism	Aradu.ZIF6R;Aradu.S4NDW;Araip.7EF18;Araip.K6ZMV;Araip.RG6ZK;Aradu.E3D7M;Araip.7Z4CF;Aradu.MNT8K;Aradu.S1T5J;Araip.75VG7;Araip.S5590;Araip.WC34V;Aradu.C7G3P;Araip.Y7XUX;Araip.DQ8EI;Araip.85IIK;Araip.SM3LQ;Aradu.UT62F;Aradu.BA2YX;BGI_novel_G002334;Araip.B6Q3S;Araip.H8KV6;Aradu.INH3Y;Aradu.XFR5L;BGI_novel_G002283;Araip.6BP0E	K00128+K05605+K00382+K00826+K00626+K09699+K01641+K01969+K00166
Vitamin B6 metabolism	4	75	0.840179	1	ko00750	Metabolism	Metabolism of cofactors and vitamins	Araip.W3YFG;Araip.M672X;Araip.DF82N;Aradu.ZTP4W	K13248+K01733+K05275
Zeatin biosynthesis	17	93	0.000711071	0.00469307	ko00908	Metabolism	Metabolism of terpenoids and polyketides	Araip.7RN1R;Araip.G0H3V;Aradu.QY2T7;Araip.7G7CH;Aradu.4ME26;Araip.18CW0;Araip.EMY47;Araip.S80RQ;Araip.RT6FK;Aradu.M08CJ;Araip.W2KBF;Aradu.D11TE;Araip.1ZF80;BGI_novel_G001707;Araip.UK2VD;Aradu.Z1DQ9;Araip.XL1Z1	K10760+K10717+K00279+K13495+K13493

## Sheet: DAF40
Pathway	WT DAF40-VS-wsc DAF40.DEGseq_Method (8062)	All-gene (60827)	P value	Q value	Pathway ID	Level 1	Level 2	Genes	KOs
2-Oxocarboxylic acid metabolism	70	438	0.0554501	0.159272	ko01210	Metabolism	Global and overview maps	Araip.PU48P;Araip.23NEF;Aradu.E3D7M;Aradu.LBR45;Araip.93XAK;Aradu.PXM5A;Aradu.348PZ;Aradu.5Q1VY;Aradu.CW19Q;Aradu.QT7U9;Aradu.1AG6U;Araip.DQ8EI;Araip.Y7XUX;Araip.5YB59;Araip.8D2WZ;Aradu.83N8C;Aradu.UD1B0;Aradu.C74HT;Aradu.C1SIF;Araip.J6CZK;Araip.SB6JF;BGI_novel_G004470;Aradu.92H1B;BGI_novel_G004796;BGI_novel_G001472;Aradu.2Q562;Aradu.KU4AZ;BGI_novel_G000085;Aradu.QGK65;Aradu.NPK2K;BGI_novel_G0004…	K01653+K01652+K00826+K00814+K11820+K01681+K00030+K01438+K00145+K01647+K00928+K00620+K14455+K01703+K11818+K12153+K00133+K14677
ABC transporters	111	581	4.42539e-05	0.000746785	ko02010	Environmental Information Processing	Membrane transport	Aradu.G7TYI;Araip.CL10A;Aradu.R47VJ;Araip.FHK85;Araip.H6S1B;Aradu.I9ZQF;Aradu.T31A3;Aradu.SGN54;Araip.GPM5V;Araip.5T62V;Aradu.8764I;Aradu.UML62;Araip.XH4DL;BGI_novel_G001329;Aradu.0VM7C;Araip.P802P;BGI_novel_G001319;Araip.M2TZZ;Araip.B6F41;Araip.YJ40C;Araip.HN2WJ;Araip.7Q1HT;Aradu.5S0GX;Aradu.14S1S;Araip.Y4Z3J;Araip.P0GF3;Araip.DWK71;Araip.MJT8H;BGI_novel_G000529;Aradu.46Z90;BGI_novel_G000947;Ara…	K05656+K05666+K05658+K05643+K15628+K05677+K05657+K05665+K05681+K05663+K02045+K05641
Acridone alkaloid biosynthesis	1	12	0.818481	1	ko01058	Metabolism	Biosynthesis of other secondary metabolites	Aradu.RVP3T	K12643
Alanine, aspartate and glutamate metabolism	46	215	0.000645228	0.00544411	ko00250	Metabolism	Amino acid metabolism	Araip.NB6VC;Aradu.Q350M;Araip.3BB99;Aradu.637TZ;Araip.93XAK;Aradu.2GH9Y;Araip.R6G70;Araip.XIB07;Araip.Y6RSY;Araip.HIZ4E;Araip.L0YAL;Araip.NT0XC;Araip.21G20;Aradu.92H1B;Aradu.W9VU7;Araip.TH8PD;Aradu.70CQ9;Araip.1117E;Aradu.8PA60;Araip.DR8ZD;Aradu.L85NZ;Araip.67JIL;Araip.E2KK4;Araip.4J9YV;Aradu.4K13K;Araip.LI5SE;Aradu.02IKD;Aradu.V0F31;Araip.9X8PV;Araip.19A3Z;Araip.P4XDD;Araip.98XCL;Aradu.FKL9P;Ara…	K01953+K00814+K01580+K00264+K01956+K00262+K01940+K00261+K14455+K01756+K01755+K00830+K17761+K00294+K00278+K01915
alpha-Linolenic acid metabolism	35	240	0.298011	0.540141	ko00592	Metabolism	Lipid metabolism	Aradu.32X0N;Araip.UPC07;BGI_novel_G000272;Aradu.LNK8S;Araip.74ZFI;BGI_novel_G003368;Aradu.8I12T;Araip.VN0A4;Araip.60KBF;Aradu.8D3SW;Aradu.H2RVW;Araip.673NH;BGI_novel_G001155;Araip.2KP3T;Aradu.T8ILN;Araip.560IW;Aradu.QG0BG;Aradu.Y096Z;Araip.19261;Araip.22RGE;Araip.17941;BGI_novel_G006086;Araip.S2HQW;Aradu.H0G14;Araip.I4CFI;Aradu.0C0YF;Araip.XQC5M;Aradu.00NXK;Araip.R4JRM;Araip.IJH04;Aradu.49DKF;Ara…	K16818+K10527+K00454+K14674+K01723+K10525+K08241+K05894+K18857
Amino sugar and nucleotide sugar metabolism	157	1494	0.999517	1	ko00520	Metabolism	Carbohydrate metabolism	Aradu.BLA0I;Araip.X40X6;BGI_novel_G003623;BGI_novel_G001561;Aradu.80WBV;BGI_novel_G000362;Araip.VMH3J;Araip.HIE89;BGI_novel_G006183;Aradu.JCT0J;Araip.BLR6D;BGI_novel_G004505;BGI_novel_G000361;BGI_novel_G000360;Aradu.BD60N;Araip.7JG5K;Araip.Y1ZA6;Aradu.U5BRX;BGI_novel_G001517;Araip.105W2;Araip.0Q91C;Aradu.T09Z3;Araip.2D0HD;Aradu.7W9JR;Aradu.C2JFU;Aradu.88KLW;Aradu.TW1EN;Araip.KTN4Q;Araip.LA3HK;Ara…	K15920+K01183+K08679+K01711+K00975+K00844+K00012+K12447+K12448+K01809+K01784+K20547+K16190+K17497+K13648+K00847+K12373+K08678+K12450+K01810+K18677+K01209+K00963+K01835+K13379+K00770+K00326
Aminoacyl-tRNA biosynthesis	122	645	3.06982e-05	0.000592037	ko00970	Genetic Information Processing	Translation	BGI_novel_G006811;Aradu.F9182;Araip.5X628;Araip.9P9V2;Araip.LNC3W;Aradu.VW5MM;Aradu.R3HWW;BGI_novel_G007292;BGI_novel_G007223;Araip.LLX1Z;Araip.R1QL1;BGI_novel_G005373;Araip.Y9YGK;Aradu.VSA8A;Araip.X5UU2;Aradu.Q1VUR;BGI_novel_G006413;Araip.43JGJ;Aradu.8N1HX;BGI_novel_G007233;Araip.238GJ;Araip.XHB2P;BGI_novel_G007257;Araip.WY8S1;Araip.N65BG;Araip.P41GP;Aradu.YVQ0T;Araip.B8IIA;BGI_novel_G007234;Ara…	K01872+K02433+K01892+K01883+K01870+K04567+K01890+K01893+K01868+K02434+K01889+K01880+K01875+K01876+K14164+K01867+K01866+K02435+K01881+K00604+K01887+K01874
Anthocyanin biosynthesis	11	40	0.0127433	0.0521316	ko00942	Metabolism	Biosynthesis of other secondary metabolites	Araip.J9KDQ;Araip.SXQ7X;BGI_novel_G001829;Aradu.Y8M1J;Araip.UE2UP;Araip.YN5F9;Aradu.YZD6Y;BGI_novel_G005047;Aradu.NLE9W;Aradu.CM4P8;BGI_novel_G004081	K12938+K17193
Arachidonic acid metabolism	24	174	0.450213	0.723556	ko00590	Metabolism	Lipid metabolism	Aradu.Q8MCV;Araip.645FR;Araip.NB9TP;Araip.BJ1LC;Araip.GV2Q0;Araip.74ZFI;Aradu.JJ61J;Araip.73614;BGI_novel_G001155;Araip.H2RKS;Araip.L7MLK;Araip.J5QMQ;Araip.P97RG;Aradu.QG0BG;Aradu.V0C1K;Araip.T1KRW;Aradu.8UL46;Araip.270IQ;Araip.BZ99N;Araip.PV20X;Araip.8AM62;Araip.VM0ZL;Araip.15MMG;Aradu.C7NWK	K07418+K00432+K14674+K08726+K15730+K15717
Arginine and proline metabolism	56	278	0.000865689	0.00687459	ko00330	Metabolism	Amino acid metabolism	Araip.AP8LU;Araip.AZ4G5;Araip.N2HP9;Aradu.35Z4P;Aradu.FJ3E7;Aradu.22ZEB;Araip.SH7ZE;Aradu.BGK3K;Aradu.F9182;Araip.GE8AR;Araip.53FAG;Araip.9P9V2;Araip.1P3VW;Aradu.E5KCW;Aradu.094MD;Araip.R2LWW;Aradu.0VM7C;Araip.8IY6U;Araip.PQU0Q;Aradu.U9EHP;Aradu.92H1B;Araip.A5NYB;Aradu.F2VIG;Aradu.A85Y5;Araip.8G10D;Aradu.6IH9U;Aradu.755IM;BGI_novel_G000153;Araip.3R88A;Aradu.AJX1D;Aradu.5KS9C;Araip.56RXD;Araip.LI5…	K01583+K12657+K00318+K17839+K01426+K01611+K00128+K00797+K00472+K13366+K14455+K14329+K00286+K10536+K12259+K00294+K00819+K01259
Arginine biosynthesis	42	209	0.00368966	0.0194321	ko00220	Metabolism	Amino acid metabolism	Araip.93XAK;Aradu.QT7U9;Aradu.1AG6U;Araip.5YB59;Araip.HIZ4E;Araip.L0YAL;Araip.NT0XC;BGI_novel_G004470;Araip.21G20;Aradu.92H1B;Araip.TH8PD;Aradu.KU4AZ;Araip.E2KK4;Araip.4J9YV;Aradu.QGK65;Aradu.NPK2K;Aradu.4K13K;BGI_novel_G000476;Aradu.V0F31;BGI_novel_G002487;Araip.9X8PV;Araip.19A3Z;Araip.31G1P;Araip.P4XDD;Araip.XIH72;BGI_novel_G006206;BGI_novel_G002617;Araip.H82QB;Araip.37TH3;Araip.NU2E7;Aradu.CWE…	K00814+K01438+K00145+K00262+K01940+K00261+K00620+K14455+K01755+K01915+K14677
Ascorbate and aldarate metabolism	62	669	0.999434	1	ko00053	Metabolism	Carbohydrate metabolism	Aradu.LZ48I;Araip.C42Y7;Araip.BLR6D;BGI_novel_G004505;Aradu.87U6U;BGI_novel_G001517;Aradu.Y5G1G;Araip.53FAG;Aradu.92GTL;Araip.B118X;Aradu.F5B4M;Aradu.1XB3Y;Aradu.01T4M;Araip.T6FRX;Araip.K3Z0I;Araip.Y2BA4;BGI_novel_G002694;Araip.WC91U;Araip.P0HDP;Aradu.C824H;BGI_novel_G003545;Araip.HES22;Araip.L30XI;Aradu.F2VIG;Araip.5J881;BGI_novel_G002807;BGI_novel_G007263;Araip.PV23E;Aradu.762H7;Araip.B68IR;Ara…	K00423+K00012+K12447+K17744+K00699+K00128+K19642+K14190+K00469+K16190+K08232+K00225+K10047+K00434
Basal transcription factors	33	235	0.38876	0.640032	ko03022	Genetic Information Processing	Transcription	Araip.V3XTL;Araip.RLW9R;BGI_novel_G004254;Aradu.TFK2R;Aradu.D5AUT;Aradu.VZN92;Araip.IJ6VM;Araip.40NG2;Aradu.WS4W4;Aradu.QW2YT;Araip.GY5BN;Aradu.L9W8G;BGI_novel_G004954;Araip.76UMP;Aradu.908DD;Aradu.7AZ8Z;Aradu.URN8W;Araip.PMK11;Araip.8F7RT;BGI_novel_G001522;Aradu.J7MXR;Araip.KZ8MV;Aradu.F4WHX;Aradu.ZPE2J;Araip.K8VXX;Araip.Z3JP5;Araip.N3QJQ;Araip.G7X5W;BGI_novel_G003312;Araip.T3DX1;BGI_novel_G0032…	K14651+K03126+K03129+K03131+K03134+K03136+K03144+K03123+K03143+K14649+K03128+K03127
Base excision repair	64	710	0.999825	1	ko03410	Genetic Information Processing	Replication and repair	Aradu.46ZNY;Aradu.8D3W5;Araip.JYP5G;Araip.2A0J4;Araip.49RC6;Araip.VR2GZ;Aradu.W1U6E;Araip.8HB4V;Aradu.UN3US;Araip.AH7CK;Araip.S7H0U;Aradu.AM9JS;Araip.WJL14;Araip.SKT5W;Aradu.QES96;BGI_novel_G002894;BGI_novel_G004330;Aradu.DE4CN;Araip.B39P6;Araip.16BZ6;Aradu.63LXT;Araip.HQW59;Aradu.YJR4N;Aradu.T9PJ2;Araip.9V9V1;Araip.IXR64;Aradu.4PH73;BGI_novel_G003201;Aradu.LG8GZ;Aradu.CVG1A;Araip.LE1AX;BGI_novel…	K10773+K10798+K10772+K02324+K01247+K03512+K10747+K03648+K02335+K02327+K04802+K02326+K10802+K01246+K01142+K02328+K03575+K02325+K10563+K10771+K03652
Benzoxazinoid biosynthesis	6	59	0.811229	1	ko00402	Metabolism	Biosynthesis of other secondary metabolites	Aradu.ACG3Y;Aradu.R3Z7V;Aradu.5T6BE;Araip.HJ7FN;Aradu.BK9AL;Araip.72R5X	K13229
beta-Alanine metabolism	36	205	0.0468033	0.137357	ko00410	Metabolism	Metabolism of other amino acids	Aradu.FJ3E7;Araip.QWX6D;Aradu.2GH9Y;Araip.53FAG;BGI_novel_G000192;Aradu.S4NDW;Aradu.E5KCW;Aradu.S8U9Q;Araip.NX2IB;Aradu.U9EHP;Aradu.UID4B;Araip.V2YLR;Aradu.F2VIG;Araip.39RWK;Aradu.6IH9U;Araip.ZSB4P;Araip.67JIL;Aradu.AJX1D;Araip.56RXD;Aradu.762H7;Araip.15UL3;BGI_novel_G000873;BGI_novel_G007086;Araip.H4N9E;Aradu.S5C1E;Araip.50H5N;Aradu.F2BXY;Araip.VH0PY;Aradu.E0VBV;Araip.T62CA;Aradu.GVV78;Araip.D1K…	K17839+K00276+K01580+K00128+K05605+K00797+K00140+K13366+K01578+K12259+K01918
Betalain biosynthesis	1	10	0.758762	1	ko00965	Metabolism	Biosynthesis of other secondary metabolites	Araip.F0MKW	K15777
Biosynthesis of amino acids	220	1453	0.0188228	0.0747375	ko01230	Metabolism	Global and overview maps	Araip.AZ4G5;Aradu.IEK57;Araip.WGE5V;Araip.Q1UQI;Araip.NG302;Araip.EE4U2;BGI_novel_G006918;Aradu.ZYM67;Araip.SH7ZE;BGI_novel_G002885;Araip.4I954;Araip.PU48P;Araip.23NEF;Aradu.BGK3K;Aradu.WKT9D;Aradu.E3D7M;Aradu.LBR45;Araip.6TA1I;Aradu.MGY3I;Araip.93XAK;Araip.44XZH;Aradu.LF0Z4;Araip.IR1I9;Aradu.348PZ;Araip.1P3VW;Aradu.XZ1ZU;Araip.A62WX;Araip.74ZFI;Aradu.P7LT4;Aradu.QUS69;Araip.XIB07;Aradu.5Q1VY;Ara…	K12657+K00815+K01738+K05359+K01807+K01736+K01653+K01652+K00826+K00873+K15633+K00814+K00600+K01834+K00013+K01803+K01623+K00264+K01681+K00789+K00030+K01438+K01689+K00850+K00640+K00145+K01609+K01658+K10206+K00058+K01696+K13832+K01647+K00928+K01760+K01940+K11755+K00620+K00872+K14455+K01733+K15849+K00286+K01755+K00615+K01703+K01657+K00616+K00765+K01620+K00800+K01814+K00948+K00215+K00549+K00891+K01915+…
Biosynthesis of secondary metabolites	1209	8351	0.000234106	0.00263369	ko01110	Metabolism	Global and overview maps	Aradu.42J3J;Araip.PTL0N;Aradu.Q5M0R;Araip.IA0U9;Araip.21BTV;Araip.NIV47;Aradu.ZTW7Y;Araip.L3Q4J;Aradu.YC5B5;Araip.AZ4G5;Araip.N2HP9;Aradu.35Z4P;Araip.177Y0;Aradu.QV0LR;Aradu.IEK57;Araip.YX1UI;Araip.X37CH;Aradu.R6QT2;Aradu.QD3GI;Araip.NB6VC;Araip.69J63;Araip.8TB4E;Aradu.J1JQ8;Araip.HIE89;Araip.WGE5V;Araip.N7P6W;Aradu.GBC91;BGI_novel_G006183;Aradu.8T38A;BGI_novel_G006355;Aradu.D2U3D;Araip.8G26U;Ara…	K00430+K00801+K00475+K00660+K05280+K13082+K05277+K12657+K00318+K11188+K00815+K13081+K13065+K01953+K10775+K08695+K00975+K01904+K09755+K00121+K09840+K21026+K01188+K00164+K01738+K05359+K08081+K00844+K13496+K06892+K15397+K16818+K05350+K05282+K00517+K13260+K05278+K01807+K09833+K01859+K00276+K20772+K09841+K01736+K00626+K00422+K09753+K03841+K04125+K05933+K01062+K14652+K01653+K10527+K01792+K01652+K00826+…
Biosynthesis of unsaturated fatty acids	30	128	0.00118901	0.00802584	ko01040	Metabolism	Lipid metabolism	Araip.UPW6L;Aradu.P54FB;Araip.H76K9;Aradu.2CJ52;Aradu.64BNM;Araip.S3GXY;Araip.P9KGN;Araip.7L5D1;Araip.61AU6;Araip.4X4S4;Araip.C62EL;Araip.654K0;Araip.9J35K;BGI_novel_G004149;Aradu.G1YNF;Araip.57LQ6;Araip.IXR64;Aradu.ZG979;Araip.RFA35;Araip.75G8B;Aradu.5J3SN;BGI_novel_G004148;Aradu.N2I1D;Araip.LG961;Araip.YL8HA;Aradu.QGW0X;Aradu.73XUT;Araip.UUB00;Araip.65EGG;Aradu.W7RTE	K00059+K10256+K10251+K01068+K10703+K10246
Biotin metabolism	26	77	3.42115e-06	7.69759e-05	ko00780	Metabolism	Metabolism of cofactors and vitamins	Araip.UPW6L;Aradu.P54FB;Araip.H76K9;Araip.04Y8B;Aradu.2CJ52;Aradu.64BNM;Araip.654K0;Aradu.H7CI5;Araip.U71AB;Aradu.T5FFK;Aradu.09I0I;Araip.1100H;Araip.KUA9R;Araip.IXR64;Aradu.AV6RW;Araip.5MC2N;Araip.E51S4;BGI_novel_G006207;Aradu.5J3SN;BGI_novel_G006209;BGI_novel_G006213;Aradu.SV4JZ;Aradu.IA51K;Araip.LG961;Aradu.KSN3Z;Aradu.W7RTE	K00059+K19562+K01942+K00652+K09458+K02372
Brassinosteroid biosynthesis	16	57	0.00237801	0.0145923	ko00905	Metabolism	Metabolism of terpenoids and polyketides	Aradu.XQ725;Araip.JB3H0;BGI_novel_G004626;BGI_novel_G004630;BGI_novel_G004625;BGI_novel_G004633;BGI_novel_G004632;Aradu.G82K5;Araip.HYQ97;Aradu.NG2QK;Araip.RZ9J2;Araip.IH3SP;BGI_novel_G004628;Aradu.V08Y1;BGI_novel_G003269;Araip.5U6A7	K15639+K12638+K09588+K12640+K12637+K09587
Butanoate metabolism	32	133	0.000515734	0.0053557	ko00650	Metabolism	Carbohydrate metabolism	Araip.75VG7;Araip.7Z4CF;Araip.PU48P;Araip.23NEF;Aradu.LBR45;Aradu.2GH9Y;Araip.S5590;BGI_novel_G000470;Araip.8D2WZ;Aradu.UD1B0;Araip.1K2P7;BGI_novel_G004796;BGI_novel_G000471;BGI_novel_G001472;Aradu.L85NZ;Araip.67JIL;Aradu.NY5HE;Araip.KJV0U;Aradu.F5MLZ;Araip.85IIK;Araip.SM3LQ;Araip.C4MN8;Aradu.BA2YX;Aradu.UY1G3;Araip.TGJ1H;Araip.P4FLV;Aradu.V07RE;Araip.MKC7R;BGI_novel_G007270;Aradu.U1MJX;Araip.DD3…	K00626+K01653+K01652+K01580+K01640+K00074+K17761+K18121+K01641+K00109
C5-Branched dibasic acid metabolism	11	54	0.0945069	0.227829	ko00660	Metabolism	Carbohydrate metabolism	Araip.PU48P;Araip.23NEF;Aradu.LBR45;Araip.8D2WZ;Aradu.UD1B0;BGI_novel_G004796;BGI_novel_G001472;Aradu.2Q562;Araip.MKC7R;BGI_novel_G007270;Araip.DD35U	K01653+K01652+K01703
Caffeine metabolism	16	34	1.82131e-06	4.91754e-05	ko00232	Metabolism	Biosynthesis of other secondary metabolites	Aradu.EDD9R;Araip.43RMY;Aradu.KP7PE;Araip.UM9DW;Aradu.C7VL7;Araip.0N6RB;Aradu.0Z8XN;Araip.H9FRA;BGI_novel_G000226;BGI_novel_G000224;BGI_novel_G000227;BGI_novel_G000223;Araip.49GZ0;BGI_novel_G000228;Araip.W83RE;Araip.F039Q	K00365+K07409+K00106
Carbon fixation in photosynthetic organisms	79	532	0.152549	0.312031	ko00710	Metabolism	Energy metabolism	Araip.5HU0M;BGI_novel_G006918;BGI_novel_G002885;Aradu.CK0W6;Araip.A8RYA;Aradu.S5K3Z;Araip.32X4C;Aradu.WKT9D;Araip.93XAK;Aradu.F8QAT;Araip.J5GX8;Araip.WDW4R;Aradu.LQ2HL;Araip.74ZFI;Aradu.P7LT4;Araip.AH7CK;Araip.VYF0E;Araip.M2TZZ;BGI_novel_G001155;Aradu.MG582;Araip.6PZ07;Aradu.92H1B;Araip.RY956;BGI_novel_G004330;Araip.05JE5;Araip.984P4;BGI_novel_G004938;Araip.9I23X;Aradu.QG0BG;Aradu.QES0M;BGI_novel…	K01006+K01807+K00029+K03841+K01595+K00814+K00026+K01803+K01623+K01601+K14455+K00028+K00615+K01602+K01783+K05298
Carbon metabolism	239	1530	0.00374247	0.0194321	ko01200	Metabolism	Global and overview maps	Araip.5HU0M;BGI_novel_G006183;Araip.ZHD9F;Araip.Q1UQI;Araip.NG302;Aradu.Y1FV5;Aradu.JCT0J;Araip.06TDY;BGI_novel_G006918;Aradu.ZYM67;BGI_novel_G002885;Aradu.CK0W6;Araip.75VG7;Araip.7Z4CF;Araip.GJ7LV;Araip.A8RYA;Aradu.S5K3Z;Araip.32X4C;Aradu.WKT9D;Araip.6TA1I;Aradu.MGY3I;Araip.93XAK;Araip.105W2;Aradu.F8QAT;Araip.J5GX8;Araip.44XZH;Araip.WDW4R;Aradu.LF0Z4;Aradu.LQ2HL;Araip.IR1I9;Aradu.S4NDW;Aradu.Q8B…	K01006+K00121+K00164+K01738+K00844+K01807+K00029+K00626+K03841+K01595+K00873+K15633+K00814+K00600+K00026+K01834+K05605+K00036+K01803+K01623+K01681+K15918+K00851+K11517+K00030+K00131+K00140+K01689+K00850+K00640+K01601+K00058+K00161+K00627+K01647+K00261+K14455+K00028+K01057+K00615+K00830+K01961+K01602+K00616+K03781+K00234+K00948+K01810+K18121+K00033+K02160+K01638+K01962+K15919+K01783+K05298+K01895
Carotenoid biosynthesis	49	258	0.00584714	0.0292357	ko00906	Metabolism	Metabolism of terpenoids and polyketides	BGI_novel_G006355;BGI_novel_G002335;Araip.ABY95;Aradu.EF37G;Aradu.2CJ52;Araip.568MX;Araip.9ZC59;Aradu.1V1I5;Araip.D6R2R;Araip.R12WQ;Aradu.45QUK;Araip.P8417;BGI_novel_G002694;BGI_novel_G007292;BGI_novel_G004917;Aradu.RVP3T;Araip.S24CF;Araip.320GW;Araip.M2TPW;BGI_novel_G003545;Aradu.3LA4T;Araip.Z3978;BGI_novel_G004919;Aradu.Y8PHR;Araip.AB0RD;Araip.NF709;Araip.HR84T;Aradu.L3W0Z;Araip.0HT7P;Araip.Y2T…	K09840+K09841+K09843+K09835+K09838+K14595+K17913+K15747+K00514+K02291+K14593
Circadian rhythm - plant	110	521	4.38432e-07	1.47971e-05	ko04712	Organismal Systems	Environmental adaptation	Araip.IA0U9;Aradu.YC5B5;Aradu.NG7DJ;BGI_novel_G000737;Aradu.F4M5D;Araip.NV7BN;Aradu.T3S5X;Araip.JD11C;Aradu.VZN92;Araip.W3I0N;Araip.76HA9;Araip.8E6XS;Aradu.5N08M;Araip.17KGH;BGI_novel_G004496;Aradu.Z8JSI;Araip.WF9GZ;Araip.C36LC;Araip.61AU6;Aradu.WS4W4;Araip.EL37U;Aradu.R5Q3Z;Aradu.80EN4;Araip.0L5SE;Aradu.M0G9T;Araip.F4CVW;Aradu.11DJA;Araip.9J35K;Aradu.ZT2KF;Aradu.1QJ22;BGI_novel_G000487;Aradu.L9W…	K00660+K12129+K16221+K03097+K12126+K12130+K12133+K16223+K16222+K12135+K12116+K03115+K12120+K10143
Citrate cycle (TCA cycle)	26	284	0.986788	1	ko00020	Metabolism	Carbohydrate metabolism	Araip.ZHD9F;Araip.WDW4R;Aradu.LQ2HL;Aradu.5Q1VY;Aradu.CW19Q;Araip.5L3CH;BGI_novel_G002837;Araip.M2TZZ;Aradu.83N8C;Aradu.C74HT;Aradu.C1SIF;Araip.SB6JF;Aradu.T0FDC;BGI_novel_G002834;Araip.FZ58C;Araip.ZS4AK;BGI_novel_G002836;Araip.MQB3K;Araip.N21VK;Aradu.DP2D5;BGI_novel_G000302;BGI_novel_G002835;Aradu.LYC6U;Araip.G8G7Y;BGI_novel_G002630;BGI_novel_G006538	K00164+K00026+K01681+K00030+K00161+K00627+K01647+K00234+K01648
Cutin, suberine and wax biosynthesis	34	233	0.300078	0.540141	ko00073	Metabolism	Lipid metabolism	Aradu.QD3GI;Araip.XV8NA;Aradu.3X7SX;Aradu.TC8DF;Araip.QD7IJ;Araip.2D5S2;Aradu.0G2LP;Aradu.Y31QN;Aradu.GX9JC;Araip.2V4SN;Aradu.EP6I4;Aradu.XW8AZ;Araip.X3RSR;Araip.7A0S5;Aradu.DB13D;Araip.9P65L;Aradu.3S2X4;Araip.4D7WA;Araip.HWV62;Aradu.Y7C8M;Araip.5ZQ8X;Araip.2Y1PV;BGI_novel_G001015;Araip.J71RM;Aradu.4P8SQ;Araip.26R7H;Aradu.VFS9L;Aradu.F3Q2X;Araip.ACF2M;Aradu.D43UE;Aradu.QY6CA;Araip.Z37FU;Araip.Y2X…	K15400+K17991+K15404+K13407+K13356+K15406+K15402+K15403+K15398+K15405
Cyanoamino acid metabolism	60	450	0.501222	0.777759	ko00460	Metabolism	Metabolism of other amino acids	Araip.8G26U;Aradu.MYS8G;Aradu.Y5G1G;Araip.44XZH;Araip.AA2WE;Araip.VI7E7;Aradu.3C2YM;Aradu.XVT29;Araip.2IN9I;Araip.H6PQ4;Araip.TRY4F;Aradu.76VDU;Araip.DY6D7;Araip.2QG75;Araip.M2TZZ;Aradu.69YXI;Araip.J8D11;Araip.YUX7E;Aradu.C824H;Araip.HES22;Araip.FLN6I;Araip.B7MSZ;Araip.CTB2W;Araip.AEM8T;Aradu.QGK65;Aradu.NPK2K;Araip.U7RIW;Aradu.NUX2L;Aradu.P0ZYD;Aradu.RCQ39;Aradu.WX5TB;BGI_novel_G006206;BGI_novel…	K01188+K05350+K13030+K00600+K05349+K12153+K08248
Cysteine and methionine metabolism	80	642	0.740888	1	ko00270	Metabolism	Amino acid metabolism	Aradu.IEK57;Araip.WGE5V;Araip.Q1UQI;Araip.NG302;Aradu.ZYM67;Aradu.QT618;Araip.FB4F0;Aradu.EM688;Araip.VW0QI;Aradu.E3D7M;Araip.GE8AR;Araip.WDW4R;Aradu.LQ2HL;Aradu.348PZ;Aradu.E5KCW;Aradu.QUS69;Araip.4J512;Araip.H8UEI;Araip.J4MMW;Aradu.LC1QH;Araip.DQ8EI;Araip.Y7XUX;Aradu.E7E3E;BGI_novel_G002055;Araip.P6KBN;Araip.T90R9;Aradu.T0Z4L;Araip.M2TZZ;Araip.J6CZK;Araip.B0SMD;Araip.L4FM2;Aradu.4M6TJ;Aradu.62W…	K00815+K01738+K01919+K20772+K05933+K00826+K01611+K00026+K00797+K00789+K00640+K17398+K00928+K01760+K00558+K14455+K00547+K00899+K00549+K01251+K00016+K00133+K01761
Diterpenoid biosynthesis	33	178	0.028277	0.100387	ko00904	Metabolism	Metabolism of terpenoids and polyketides	Araip.0B6PB;Araip.KVM2C;Araip.BL4R3;Aradu.BUI3V;Aradu.UIA4U;Araip.UXP0Y;Araip.6EI7F;Araip.WM0UU;Araip.FBK18;Aradu.Z6GMH;Aradu.RI6SZ;Aradu.62CWM;Araip.5I87W;Aradu.2H1GD;Araip.1Y1N6;Araip.5XD8H;Araip.5DJ69;Aradu.W67VC;Araip.FWG89;Aradu.U5UGY;Aradu.LJJ9P;Araip.8X7VT;Aradu.9Q3CE;BGI_novel_G003227;Aradu.G0Z55;Aradu.FI39R;Aradu.V737M;Araip.BP9TC;Aradu.38DG2;Aradu.SUG9B;Araip.6PA6C;Aradu.FF0QL;Aradu.QD5…	K05282+K04125+K04123+K04124+K17961+K04122+K20513+K13070
DNA replication	123	1273	0.999971	1	ko03030	Genetic Information Processing	Replication and repair	Aradu.9AR70;Araip.YRY38;Araip.0WA8W;Araip.BS2HR;Araip.JV4PG;Araip.2V2YR;Araip.C904C;Aradu.W1U6E;Araip.8HB4V;Araip.LH3AA;Aradu.D8Z9X;Aradu.UN3US;Araip.M14D6;Aradu.TR5JH;Aradu.HV68A;Aradu.IQ373;Aradu.K2QKB;Aradu.7NN03;Araip.MA0TE;Aradu.3M2V6;Aradu.AM9JS;Araip.FB3GC;Aradu.IMK3L;Aradu.LCN30;Araip.WJL14;Aradu.Q2T2Z;Aradu.PY9TY;Araip.KP5CL;Aradu.BN5YM;Araip.0X6EP;Araip.B39P6;Araip.S2BMK;Araip.CFU6K;BGI…	K02684+K07466+K03469+K02324+K02321+K10747+K10754+K10756+K02209+K02320+K03111+K02542+K02212+K02335+K02327+K04802+K02540+K02326+K10744+K02328+K02541+K10755+K10743+K10740+K02325+K02210+K02685+K10742
Endocytosis	263	2641	1	1	ko04144	Cellular Processes	Transport and catabolism	Araip.DK4JW;Aradu.HC2QS;Araip.YU9KT;BGI_novel_G002922;Aradu.AK4C6;BGI_novel_G004647;BGI_novel_G002409;Aradu.G29LA;BGI_novel_G006889;Aradu.BYP3X;Araip.0P3IP;Aradu.J1JQ8;BGI_novel_G006182;Araip.H1Q4T;Araip.JR3WW;Aradu.NG7W7;Araip.6D8ZK;Araip.AB8FX;BGI_novel_G005777;BGI_novel_G005778;Aradu.TFK2R;Araip.H3C8N;BGI_novel_G002923;Aradu.RD3LJ;Araip.9K8N0;Araip.7JG5K;BGI_novel_G006888;BGI_novel_G002921;Ara…	K05747+K12472+K19476+K03283+K04646+K12471+K00889+K18468+K12184+K12200+K07897+K12183+K12489+K07889+K12189+K01528+K11866+K11827+K01115+K18466+K05756+K12191+K12483+K12190+K12493+K17917+K10396+K15053+K10365+K12192+K07904+K12486+K04645+K05758+K07937+K19366+K12194
Ether lipid metabolism	27	392	0.999981	1	ko00565	Metabolism	Lipid metabolism	Aradu.WQ2BV;Aradu.2CJ52;Araip.74ZFI;Araip.B0L59;BGI_novel_G001155;Aradu.TB51Z;Araip.3PC35;Aradu.QG0BG;Araip.HY8C3;Araip.IAX0I;Araip.U2JFG;BGI_novel_G006293;BGI_novel_G006291;BGI_novel_G006290;BGI_novel_G006292;Aradu.W0B0I;Araip.37594;Araip.XL1Z1;Araip.6517R;Aradu.L1GC4;Aradu.6LP5E;Araip.QK1BG;Araip.Z1PQN;Araip.GXC7L;Araip.VE6EG;Aradu.Y163H;BGI_novel_G002958	K01062+K06123+K14674+K04628+K00993+K01115+K13519+K16860+K16794+K13510
Fatty acid biosynthesis	36	199	0.0319059	0.102412	ko00061	Metabolism	Lipid metabolism	Araip.UPW6L;Aradu.P54FB;Araip.H76K9;Aradu.2CJ52;Aradu.64BNM;Aradu.67AV0;Araip.654K0;Araip.U2KEA;Araip.Q1GLT;Araip.FI70A;Aradu.E32C9;Aradu.TVE8Y;Araip.4T1EJ;Aradu.ZG6C0;Aradu.IVL7E;Araip.TR8WR;Araip.IXR64;Araip.VR01E;Aradu.AV6RW;Araip.5MC2N;Araip.E51S4;Aradu.5J3SN;Araip.V13G3;BGI_novel_G005452;BGI_novel_G005289;Aradu.Z0G82;Aradu.QBQ75;BGI_novel_G001050;Araip.LG961;Aradu.A2DMS;Aradu.G4XFI;Araip.CVV…	K00059+K01897+K10781+K01961+K00645+K09458+K02372+K02160+K11262+K01962
Fatty acid degradation	43	243	0.0290008	0.100387	ko00071	Metabolism	Lipid metabolism	BGI_novel_G006183;Aradu.Y1FV5;Araip.06TDY;Araip.75VG7;Araip.7Z4CF;Araip.GJ7LV;Araip.UPC07;Araip.53FAG;Araip.S5590;Aradu.67AV0;Araip.60KBF;Araip.654K0;Araip.U2KEA;Araip.Q1GLT;Aradu.H324N;Araip.FI70A;Aradu.F2VIG;Aradu.E32C9;Aradu.TVE8Y;Araip.4T1EJ;Aradu.CAT7T;Araip.KJV0U;Aradu.762H7;Araip.VR01E;Aradu.BA2YX;BGI_novel_G007086;Aradu.FL2WS;Araip.R4JRM;BGI_novel_G005452;Araip.426PH;Araip.IJH04;Aradu.QBQ…	K00121+K00626+K10527+K00128+K01897+K00001+K18857
Fatty acid elongation	45	239	0.00929983	0.0404993	ko00062	Metabolism	Lipid metabolism	Araip.B7MLT;Aradu.40JMZ;Araip.4QE8A;Aradu.LR698;Araip.P9KGN;Araip.YQW1G;Araip.7L5D1;Araip.61AU6;Araip.4X4S4;Araip.C62EL;Aradu.J6P55;Araip.9J35K;Araip.ND08G;Aradu.C8DTG;Araip.ML7TB;Aradu.3T7J3;BGI_novel_G004149;Araip.HD9HU;Araip.SP8PR;Araip.B47KW;BGI_novel_G000551;Araip.N2N62;BGI_novel_G002561;Araip.57LQ6;BGI_novel_G000552;Araip.7LL4F;Aradu.ZG979;Araip.RFA35;Aradu.82T1B;Araip.75G8B;BGI_novel_G0005…	K15397+K10251+K01068+K10703+K01074+K10249+K10246
Fatty acid metabolism	67	399	0.024508	0.0898294	ko01212	Metabolism	Global and overview maps	Araip.UPW6L;Aradu.P54FB;Araip.H76K9;Araip.75VG7;Araip.7Z4CF;Araip.UPC07;Aradu.2CJ52;Aradu.64BNM;Araip.S3GXY;Araip.P9KGN;Araip.S5590;Aradu.67AV0;Araip.60KBF;Araip.C62EL;Araip.654K0;Araip.U2KEA;Araip.Q1GLT;Aradu.C8DTG;Araip.FI70A;BGI_novel_G004149;Aradu.E32C9;Aradu.TVE8Y;Araip.HD9HU;Araip.4T1EJ;Aradu.ZG6C0;Araip.SP8PR;Aradu.IVL7E;Araip.TR8WR;Araip.B47KW;Aradu.G1YNF;BGI_novel_G002561;Araip.KJV0U;Ara…	K00059+K00626+K10527+K10256+K10251+K01897+K10703+K01074+K10781+K01961+K00645+K10246+K09458+K02372+K02160+K11262+K01962
Flavone and flavonol biosynthesis	12	79	0.352957	0.595615	ko00944	Metabolism	Biosynthesis of other secondary metabolites	Araip.21BTV;Aradu.R6QT2;Araip.25ZRQ;Aradu.RVP3T;Araip.A5NYB;Araip.3R88A;Araip.ZX2QX;Araip.GNP9H;Araip.13WAT;Aradu.39G9P;Araip.5Q10M;Aradu.BX6BE	K05280+K05279+K13264
Flavonoid biosynthesis	123	390	6.18226e-21	8.34605e-19	ko00941	Metabolism	Biosynthesis of other secondary metabolites	Aradu.Q5M0R;Araip.IA0U9;Araip.21BTV;Araip.NIV47;Aradu.ZTW7Y;Araip.L3Q4J;Aradu.YC5B5;Araip.X37CH;Aradu.R6QT2;Aradu.QD3GI;Araip.8TB4E;Aradu.WQL62;Araip.13HAY;Araip.A9H3K;Aradu.F4M5D;Aradu.NA6VL;Aradu.FAV4Y;Aradu.DE61N;Araip.RPE5K;Araip.JD11C;Araip.X4UM7;Aradu.CLF8Y;Aradu.C4KGF;Araip.N0Z6R;Araip.25ZRQ;Araip.S7EMI;Aradu.92GTL;BGI_novel_G004496;Aradu.F5B4M;Aradu.UIA4U;Araip.K3Z0I;Aradu.11DJA;BGI_novel…	K00475+K00660+K05280+K13082+K05277+K13081+K13065+K08695+K05278+K01859+K00588+K08243+K00487
Folate biosynthesis	17	97	0.138353	0.301252	ko00790	Metabolism	Metabolism of cofactors and vitamins	Araip.1PN26;Araip.RE1WX;Aradu.G88H9;Araip.KFF0C;Araip.ZEF2F;Araip.R9GV6;Araip.V7FAZ;Aradu.SP6L7;Araip.PE2QK;Araip.Y68AR;Aradu.X9ETM;Araip.2T5Q6;Araip.S6MGI;Aradu.EG5ES;BGI_novel_G002553;Aradu.M57XL;BGI_novel_G002556	K20457+K13950+K18482+K13941+K13998+K01930+K03637+K01633+K03635
Fructose and mannose metabolism	78	514	0.111673	0.255524	ko00051	Metabolism	Carbohydrate metabolism	Aradu.1D34I;BGI_novel_G001561;Araip.MM5HF;Aradu.UJ6Z9;Aradu.JCT0J;Araip.VK98Q;Araip.A8RYA;Araip.105W2;Araip.0Q91C;Aradu.L0584;Araip.7WP1Y;Araip.74ZFI;Aradu.P7LT4;Araip.844SD;Aradu.88KLW;Araip.KTN4Q;Araip.T6FRX;Aradu.8D75I;Aradu.YIG8H;Araip.VYF0E;Araip.C62EL;Araip.P802P;Araip.4CT3H;Araip.8P6VP;BGI_novel_G001155;Araip.IV6CJ;Aradu.MG582;Araip.Q9TXG;Aradu.N0YGL;Aradu.09I0I;Araip.57NWY;Aradu.KQM6K;Ara…	K19355+K01711+K00011+K00844+K03841+K01809+K01803+K01623+K00850+K00008+K17497+K00847+K01805+K18447
Galactose metabolism	120	566	1.07499e-07	4.83743e-06	ko00052	Metabolism	Carbohydrate metabolism	Araip.55BM4;Aradu.HC115;Aradu.P39C1;Araip.M48BY;Aradu.UJ6Z9;Aradu.Q6X37;Aradu.JCT0J;Araip.JBQ86;Aradu.DB6JJ;BGI_novel_G004505;Araip.VK98Q;Araip.XI3RH;Araip.105W2;Aradu.L0584;Aradu.72K9J;Aradu.1H3SL;Araip.1I6F9;Araip.7WP1Y;Araip.98UDE;Araip.KLH8I;Araip.B68MT;Aradu.3KC68;Araip.844SD;Aradu.88KLW;Aradu.NB8XZ;Araip.KTN4Q;Aradu.C6WWM;Araip.T6FRX;Aradu.8D75I;Aradu.9K9BG;Araip.C62EL;Araip.654K0;Araip.NEM…	K06617+K18819+K00011+K06611+K00844+K12309+K12447+K07407+K01193+K00850+K01784+K01187+K01785+K00963+K01835
Glucosinolate biosynthesis	7	56	0.625399	0.89818	ko00966	Metabolism	Biosynthesis of other secondary metabolites	Aradu.PXM5A;BGI_novel_G000085;BGI_novel_G000083;Aradu.WX5TB;BGI_novel_G000084;BGI_novel_G000086;Aradu.1WD61	K11820+K11818+K12153
Glutathione metabolism	47	415	0.893593	1	ko00480	Metabolism	Metabolism of other amino acids	Aradu.QT618;Aradu.5E1NU;Aradu.6PF06;Araip.NB9TP;Araip.FE1BT;Aradu.Q8BX0;Aradu.E5KCW;Araip.4J512;Araip.B6IF6;Aradu.D1CQS;Aradu.T56CX;Araip.CA6VL;Aradu.73PA3;Araip.0BL53;Aradu.HA5JM;Araip.A3H9Q;Araip.3CL97;Araip.UE4G0;Araip.BHX6F;Araip.E9VCF;Araip.8D8E0;Aradu.ANP5R;Aradu.S427W;Aradu.8UL46;Araip.31UAG;Araip.270IQ;BGI_novel_G007299;Aradu.9Z02R;Aradu.NV91Q;Araip.V9X08;Araip.L2SQL;Araip.U0SXH;BGI_novel…	K01919+K00799+K00432+K00036+K00797+K00033+K10807+K10808+K00434
Glycerolipid metabolism	103	709	0.170613	0.343773	ko00561	Metabolism	Lipid metabolism	Aradu.5D5JN;Aradu.UJ6Z9;Aradu.L8SVN;Aradu.D2U3D;Araip.T6ICI;Aradu.4RJ0E;Araip.HIJ9F;Araip.BM4R7;Araip.VK98Q;Aradu.46DHP;Aradu.L0584;Araip.53FAG;Aradu.1H3SL;Aradu.68QSX;Araip.7WP1Y;Araip.98UDE;Araip.74ZFI;BGI_novel_G005107;Araip.W0YWF;Araip.844SD;Araip.0J4JS;Araip.K18VU;Araip.2IN9I;Araip.QM8AJ;Araip.T6FRX;Aradu.76VDU;Araip.KS37X;Araip.P802P;Araip.2BL8E;Araip.4CT3H;BGI_novel_G001155;Araip.IV6CJ;Ara…	K01054+K00011+K00679+K00128+K07407+K00002+K14674+K15918+K03715+K18693+K13508+K15728+K11155+K13513+K13519+K00901+K00655+K06119
Glycerophospholipid metabolism	73	607	0.830373	1	ko00564	Metabolism	Lipid metabolism	Aradu.32X0N;BGI_novel_G000272;Aradu.YS103;Araip.W0LDZ;Aradu.2CJ52;Araip.89XSA;Araip.74ZFI;BGI_novel_G003368;Araip.K18VU;Araip.QM8AJ;Araip.ZU8P9;BGI_novel_G001155;Araip.W4FZ1;Aradu.TB51Z;Araip.N3M8N;Araip.3PC35;Aradu.ZTH93;Aradu.I8QXT;Araip.560IW;Aradu.QG0BG;Aradu.JM7KB;Aradu.Y096Z;Araip.17FMZ;Araip.Y3JJL;Araip.IAX0I;Aradu.L836Q;BGI_novel_G003405;Aradu.8G7WX;Aradu.A1Z9G;Aradu.2RV29;Araip.L1237;Ara…	K16818+K01126+K06123+K00967+K14674+K18693+K13508+K14156+K15728+K00993+K00894+K01115+K00006+K13513+K01517+K00111+K01613+K06130+K13519+K00901+K05929+K13511+K00999+K16860+K00655+K13510
Glycine, serine and threonine metabolism	56	545	0.98553	1	ko00260	Metabolism	Amino acid metabolism	Araip.QWX6D;Aradu.MGY3I;Araip.44XZH;Araip.IR1I9;BGI_novel_G000192;Araip.W0YWF;Araip.NX2IB;Araip.KS37X;Aradu.MN6GR;Araip.2QG75;Aradu.IH2EE;Aradu.Q0YIY;Aradu.A6WLE;Araip.J6CZK;Aradu.UID4B;Araip.YUX7E;BGI_novel_G000514;Aradu.ZBZ36;Aradu.B3PEJ;Araip.V2YLR;Araip.CTB2W;Araip.39RWK;Araip.1117E;Aradu.Q3WSG;Araip.2Q7BF;Aradu.NYD5R;Araip.Z30L7;Aradu.YJR4N;BGI_novel_G002557;BGI_novel_G000513;Aradu.8M8XX;Ara…	K00276+K15633+K00600+K01834+K15918+K00058+K01696+K00928+K00872+K01733+K00830+K02437+K00499+K01620+K00306+K00130+K00133+K15919+K00108
Glycolysis / Gluconeogenesis	112	603	0.000133792	0.001642	ko00010	Metabolism	Carbohydrate metabolism	BGI_novel_G006183;Aradu.Y1FV5;Aradu.JCT0J;Araip.06TDY;Araip.GJ7LV;Araip.A8RYA;Aradu.9YK5E;Araip.6TA1I;Aradu.MGY3I;Araip.105W2;Araip.53FAG;Aradu.LF0Z4;Araip.IR1I9;Araip.7WP1Y;Araip.74ZFI;Aradu.P7LT4;Araip.J2KZ8;Aradu.QRL86;Aradu.88KLW;Araip.VU7AW;Araip.KTN4Q;Araip.MU9UP;Araip.QR9S0;Aradu.SFQ0K;Aradu.8D75I;Araip.VYF0E;Araip.C62EL;Araip.654K0;Araip.X2YQI;Araip.YH6P9;Araip.5L3CH;BGI_novel_G002837;BGI…	K00121+K00844+K03841+K01792+K00873+K15633+K00128+K01834+K00002+K01803+K01623+K00131+K01689+K00850+K00001+K01568+K00161+K00627+K01785+K01810+K01835+K00016+K18857+K01895
Glycosaminoglycan degradation	35	236	0.263098	0.500257	ko00531	Metabolism	Glycan biosynthesis and metabolism	Araip.JBQ86;Aradu.DB6JJ;Aradu.5NJ1N;Araip.V5Y6Q;Aradu.72K9J;Araip.1I6F9;Araip.B68MT;Aradu.3KC68;Aradu.C6WWM;Aradu.9K9BG;Araip.654K0;Araip.QSJ05;Aradu.ZN6JM;Aradu.MM4KN;Araip.9E22S;Araip.45LGU;Araip.T7RN5;Aradu.0ER06;Araip.Z2HJT;Aradu.9C9UT;Araip.T49YB;Araip.9T02K;Aradu.JP1MC;Araip.K8PJZ;Aradu.K17EL;Aradu.BA2YX;Araip.P9UG0;Araip.7S167;Araip.WMJ25;Araip.Y714R;Aradu.Y1RGP;Araip.TR5AB;Aradu.S6ATU;Ara…	K12309+K10532+K12373+K07964
Glycosphingolipid biosynthesis - ganglio series	29	179	0.146271	0.308541	ko00604	Metabolism	Glycan biosynthesis and metabolism	Araip.JBQ86;Aradu.DB6JJ;Aradu.72K9J;Araip.1I6F9;Araip.B68MT;Aradu.3KC68;Aradu.C6WWM;Aradu.9K9BG;Araip.654K0;Aradu.ZN6JM;Araip.9E22S;Araip.45LGU;Araip.T7RN5;Aradu.0ER06;Aradu.9C9UT;Araip.T49YB;Araip.9T02K;Araip.K8PJZ;Aradu.K17EL;Aradu.BA2YX;Araip.P9UG0;Araip.7S167;Araip.WMJ25;Araip.Y714R;Aradu.Y1RGP;Araip.TR5AB;Araip.F9GZL;Araip.9T9ZP;Aradu.05H52	K12309+K12373+K00780+K03368
Glycosphingolipid biosynthesis - globo and isoglobo series	6	45	0.559787	0.849115	ko00603	Metabolism	Glycan biosynthesis and metabolism	Aradu.1H3SL;Araip.98UDE;Araip.9T02K;Aradu.K17EL;Araip.F9GZL;Araip.I85MC	K07407+K12373+K00780+K03368+K01988
Glycosphingolipid biosynthesis - lacto and neolacto series	1	15	0.881525	1	ko00601	Metabolism	Glycan biosynthesis and metabolism	Araip.I85MC	K01988
Glycosylphosphatidylinositol (GPI)-anchor biosynthesis	42	200	0.00157282	0.010111	ko00563	Metabolism	Glycan biosynthesis and metabolism	Araip.TG4Z7;Aradu.ZC5ID;Araip.27I5U;Aradu.CYG6N;Araip.DXJ8F;BGI_novel_G003428;Aradu.45B0T;Araip.AH7CK;Araip.3237Z;Araip.1D1CY;Araip.K98ZJ;Araip.B4LS2;Araip.6PZ07;Araip.CWK8V;Aradu.N3Z2D;Aradu.KPI4B;Aradu.I4WTG;Araip.EXE0R;Aradu.43NSJ;Aradu.EAI63;Aradu.VWZ1S;Araip.VQ4D8;Araip.D2MPV;BGI_novel_G000698;Araip.8KF2K;BGI_novel_G000691;Aradu.XS247;Aradu.9A2T0;BGI_novel_G000816;Aradu.ZYM24;Aradu.PI5KV;Ara…	K03860+K03857+K05293+K05283+K05287+K03434+K05310+K05288+K05286+K07541+K05291
Glyoxylate and dicarboxylate metabolism	69	491	0.319151	0.545384	ko00630	Metabolism	Carbohydrate metabolism	Araip.75VG7;Araip.7Z4CF;Aradu.9B0RR;Araip.44XZH;Araip.WDW4R;Aradu.LQ2HL;Aradu.5Q1VY;Araip.W0YWF;Araip.S5590;Araip.U9KHW;Araip.AH7CK;Araip.KS37X;Araip.2QG75;Aradu.A6V6U;Araip.M2TZZ;Aradu.83N8C;Aradu.C74HT;Aradu.C1SIF;Araip.SB6JF;Araip.YUX7E;BGI_novel_G000663;Araip.6PZ07;BGI_novel_G004330;Araip.CTB2W;Aradu.L2RLN;Aradu.L92HL;Araip.1117E;Aradu.Q3WSG;Araip.2Q7BF;BGI_novel_G003493;Araip.0Q1LT;BGI_novel…	K00626+K00284+K00600+K00026+K01681+K15918+K11517+K01601+K01647+K00830+K02437+K01602+K03781+K18121+K01433+K01638+K01915+K15919
Histidine metabolism	13	130	0.893397	1	ko00340	Metabolism	Amino acid metabolism	Araip.53FAG;Araip.A62WX;Araip.L46A5;Aradu.F2VIG;Aradu.LSQ2N;Aradu.1MJ26;Aradu.762H7;Aradu.5NX6V;Araip.JRQ56;BGI_novel_G001212;BGI_novel_G007086;Araip.BMG4F;Araip.D1KUR	K00128+K00013+K11755+K01590+K00765+K01814+K19787+K01693
Homologous recombination	147	1530	0.999996	1	ko03440	Genetic Information Processing	Replication and repair	Araip.YRY38;Araip.0WA8W;Araip.A4TGA;Araip.JV4PG;Araip.2V2YR;Araip.C904C;Araip.D16QR;Araip.A136V;Araip.07AWV;Aradu.U5JFT;Aradu.B4Y17;Araip.LH3AA;Araip.AFP2R;Araip.25AA9;Aradu.N7QSL;Araip.M14D6;Araip.MZ8WE;Aradu.TR5JH;Aradu.HV68A;Aradu.IQ373;Aradu.K2QKB;Araip.Q4PPE;BGI_novel_G002055;Araip.MA0TE;Araip.SL7FD;Aradu.3M2V6;Araip.FB3GC;Araip.BWV28;BGI_novel_G006145;Araip.S6J4N;Aradu.FEY54;Araip.T46ND;Ara…	K07466+K10866+K10865+K10901+K10875+K04728+K10683+K03553+K04482+K03165+K03111+K10871+K12173+K02335+K02327+K10879+K02328+K15362+K10740
Indole alkaloid biosynthesis	23	201	0.804149	1	ko00901	Metabolism	Biosynthesis of other secondary metabolites	Aradu.D2U3D;Araip.BM4R7;Araip.2IN9I;Aradu.76VDU;Aradu.RKT3L;Aradu.M970R;Aradu.69YXI;Araip.II7AN;Araip.SZS88;Araip.AEM8T;Aradu.U3GVZ;Aradu.RCQ39;Araip.767YL;Aradu.PWM45;Araip.NNI43;Aradu.JML4I;Araip.CW8B2;Aradu.FW9SW;Aradu.KIS5R;Araip.WG1YT;Araip.UAQ6C;Araip.0PX5T;Aradu.DBP4R	K21026+K08233+K01757
Inositol phosphate metabolism	71	617	0.912861	1	ko00562	Metabolism	Carbohydrate metabolism	Araip.3U68X;BGI_novel_G000654;Araip.KV91G;Aradu.CLG5D;Araip.74ZFI;Araip.5N34Q;Aradu.01T4M;Araip.L3V3F;Aradu.S8U9Q;Araip.59R6B;Araip.CQ3T4;Araip.DL56U;Araip.Y2BA4;BGI_novel_G005508;BGI_novel_G006783;Aradu.3BW12;Araip.TIW5C;BGI_novel_G001155;BGI_novel_G003859;Araip.CG3RW;Araip.UF7AX;Araip.Y8GBE;Aradu.QG0BG;Aradu.FC7FL;Araip.GS6Q5;Araip.9A07Z;BGI_novel_G002770;Aradu.H8FP1;Araip.4CM05;Araip.GAW68;Ara…	K00889+K18081+K19801+K01803+K00469+K05857+K00140+K00921+K20279+K01099+K10572+K01106+K01092+K01110+K00888+K00913+K10047+K00999+K01858
Isoflavonoid biosynthesis	35	188	0.0231511	0.0892971	ko00943	Metabolism	Biosynthesis of other secondary metabolites	Araip.T8GZM;Araip.J9KDQ;Araip.M99F1;BGI_novel_G001829;Araip.I1C79;Aradu.YK051;Araip.H0ERG;Aradu.FY1SG;Aradu.4262U;Araip.A5NYB;Aradu.C09GA;Araip.3R88A;Araip.ANY9A;Araip.YN5F9;Araip.RC1A3;Aradu.3KI43;Araip.26VYY;BGI_novel_G001599;Araip.B1BWG;BGI_novel_G007146;Araip.13WAT;BGI_novel_G001601;Aradu.5F6FU;Aradu.39G9P;Aradu.4T5J3;Araip.987DS;Aradu.C4BQN;Araip.5Q10M;Araip.EMI9Y;Araip.BYS6X;Aradu.BX6BE;Ara…	K13260+K13263+K13265+K13258+K13264+K13262+K13267+K13259
Isoquinoline alkaloid biosynthesis	25	180	0.433383	0.704899	ko00950	Metabolism	Biosynthesis of other secondary metabolites	Aradu.IEK57;Araip.WGE5V;Araip.QWX6D;BGI_novel_G004824;BGI_novel_G000192;BGI_novel_G004302;BGI_novel_G001085;Araip.NX2IB;Araip.4G0SR;Aradu.UID4B;Aradu.92H1B;Araip.V2YLR;Araip.BSM9P;Araip.39RWK;Araip.P4XDD;Araip.Y3K3M;Aradu.PU3VB;Aradu.CWE2B;BGI_novel_G003893;Aradu.JFD8S;Araip.87PB9;Araip.8P4M1;Araip.1K9XV;Araip.J5Q22;Aradu.FRS4Q	K00815+K00276+K00422+K14455+K15849+K01592
Limonene and pinene degradation	11	82	0.531869	0.815935	ko00903	Metabolism	Metabolism of terpenoids and polyketides	Araip.T8GZM;Araip.6PJ8B;Araip.53FAG;Araip.0N6RB;Aradu.0Z8XN;Aradu.F2VIG;Araip.S7EMP;Aradu.762H7;BGI_novel_G007086;Araip.49GZ0;Araip.D1KUR	K00517+K00128
Linoleic acid metabolism	27	165	0.144011	0.308541	ko00591	Metabolism	Lipid metabolism	Araip.DH1Z0;Aradu.WX5KP;Araip.E99Y9;Aradu.Q8MCV;Aradu.5E1NU;Araip.645FR;Aradu.AC956;Araip.BJ1LC;Araip.GV2Q0;Aradu.LNK8S;Araip.74ZFI;Araip.VN0A4;Aradu.8D3SW;Araip.P423S;Araip.0N6RB;Aradu.0Z8XN;BGI_novel_G001155;Araip.2KP3T;Araip.H2RKS;Aradu.QG0BG;Araip.T1KRW;Aradu.TJL9X;Araip.49GZ0;Araip.PV20X;Araip.VM0ZL;Araip.15MMG;Aradu.951UC	K15718+K07418+K00454+K14674+K07409
Lipoic acid metabolism	1	21	0.949533	1	ko00785	Metabolism	Metabolism of cofactors and vitamins	BGI_novel_G005942	K03644
Lysine biosynthesis	12	234	0.999988	1	ko00300	Metabolism	Amino acid metabolism	Aradu.HER0W;Araip.J6CZK;Aradu.P6JWD;Aradu.WLL49;Araip.R8Y4Z;Aradu.PAP8W;BGI_novel_G001656;Aradu.L5XT2;Araip.Q5FBC;Araip.CF7TW;Araip.Q655H;Aradu.3N6NA	K10206+K00928+K00215+K01714+K00133
Lysine degradation	34	263	0.589573	0.874641	ko00310	Metabolism	Amino acid metabolism	Araip.ZHD9F;Araip.75VG7;Araip.7Z4CF;Araip.53FAG;Araip.S5590;Araip.MK53L;Araip.D4SZE;Araip.438GZ;Araip.V73AP;Aradu.U9EHP;BGI_novel_G000947;Araip.HL1JU;Aradu.F2VIG;Aradu.EK9Y0;Araip.K5LLB;Araip.X2670;Araip.M9MBZ;BGI_novel_G002557;Araip.KJV0U;Aradu.762H7;Aradu.TGV6P;Araip.CP47S;BGI_novel_G003810;Aradu.BA2YX;BGI_novel_G007086;Aradu.VA4GN;Aradu.88CDZ;Araip.Z132L;Aradu.JL5I1;Araip.G8M8V;Aradu.CP7C1;Ara…	K00164+K00626+K00128+K11433+K11420+K11423+K19199+K09188+K18826+K00306
MAPK signaling pathway - plant	241	1442	8.30771e-05	0.00112154	ko04016	Environmental Information Processing	Signal transduction	Aradu.G38ML;Araip.ZC0IV;Araip.WEZ1Z;Aradu.T7M3D;Aradu.QX29C;Aradu.C90G3;Araip.C9NM5;Aradu.JJU8Z;BGI_novel_G001747;BGI_novel_G005456;BGI_novel_G005170;Aradu.P2C14;Araip.QJ6DW;Araip.1E1WQ;Aradu.KG41H;Araip.FB4F0;Aradu.C7AZ0;Aradu.WX32R;Araip.TS0SQ;Aradu.EM688;Araip.CC2EP;Araip.JE9KX;Araip.51T0U;Araip.M90ED;Aradu.Q74TI;Araip.HQ9VR;Araip.B52YR;Aradu.6L1EK;Araip.T59TA;Aradu.QU3D9;BGI_novel_G000341;BGI…	K13422+K13420+K13425+K13447+K20604+K14497+K13413+K20772+K20606+K14515+K13424+K14496+K20718+K20557+K14498+K02183+K20558+K14510+K13414+K00940+K20547+K20538+K17686+K13449+K13416+K20714+K03781+K20716+K14509+K14512+K20728+K14516+K20717+K14513
Metabolic pathways	2051	14813	0.00774542	0.0349882	ko01100	Metabolism	Global and overview maps	Aradu.42J3J;Araip.PTL0N;Araip.UPW6L;Aradu.Q5M0R;Aradu.P54FB;Aradu.BLA0I;Araip.BF05V;Araip.IA0U9;Araip.TG4Z7;Araip.21BTV;Araip.AP8LU;Araip.NIV47;Aradu.EDD9R;Araip.X40X6;Araip.LF9IQ;Aradu.ZTW7Y;BGI_novel_G002792;Aradu.Z64IR;BGI_novel_G003623;Araip.KJ31E;Araip.L3Q4J;Aradu.YC5B5;Araip.AZ4G5;Araip.N2HP9;Aradu.ZC5ID;Aradu.35Z4P;Araip.177Y0;Aradu.QV0LR;BGI_novel_G001561;Araip.Z9E6P;Aradu.IEK57;Araip.YX1…	K00430+K00801+K00059+K11147+K00475+K15920+K03006+K00660+K03860+K05280+K01583+K00365+K01183+K13082+K08679+K00695+K05277+K12657+K00318+K11188+K01711+K16055+K00815+K02692+K01054+K13065+K01953+K09903+K01006+K10775+K00975+K00011+K09680+K16903+K00423+K07418+K07408+K01051+K01904+K09755+K00121+K09840+K01937+K05573+K01188+K00164+K00512+K01738+K05359+K08081+K01488+K00844+K00457+K16818+K05350+K05282+K01598+…
Mismatch repair	90	1162	1	1	ko03430	Genetic Information Processing	Replication and repair	Araip.YRY38;Araip.0WA8W;Araip.JV4PG;Araip.2V2YR;Araip.C904C;Araip.LH3AA;Araip.M14D6;Aradu.TR5JH;Aradu.HV68A;Aradu.IQ373;Aradu.K2QKB;Araip.MA0TE;Aradu.3M2V6;Araip.FB3GC;Aradu.LCN30;Araip.WJL14;Aradu.TLX0Z;Aradu.S1EHV;Aradu.Q2T2Z;Aradu.PY9TY;Araip.KP5CL;Aradu.BN5YM;Araip.B39P6;Aradu.7F8P0;Araip.9K1SR;Araip.V76LN;Araip.CFU6K;BGI_novel_G004743;Aradu.P6DLH;Araip.42MR2;Aradu.YJR4N;Aradu.T9PJ2;Araip.D72…	K07466+K10747+K08736+K08737+K10754+K10756+K08739+K03111+K02327+K04802+K02328+K07456+K10755+K10740
Monobactam biosynthesis	7	221	1	1	ko00261	Metabolism	Biosynthesis of other secondary metabolites	Araip.J6CZK;Aradu.WLL49;Aradu.L5XT2;Araip.Q5FBC;Araip.CF7TW;Araip.Q655H;Aradu.3N6NA	K00928+K00215+K01714+K00133
Monoterpenoid biosynthesis	14	48	0.00295376	0.0173373	ko00902	Metabolism	Metabolism of terpenoids and polyketides	Araip.49939;Araip.VLM33;Aradu.B4EL8;Araip.ICV3K;Araip.M98D1;Araip.T5J8M;BGI_novel_G003683;Araip.QLF2G;Araip.UX1FT;Araip.WYD1G;Araip.M5XPY;Aradu.KJ1YM;Araip.EQK69;Araip.LM2JS	K15095+K15086
mRNA surveillance pathway	111	939	0.913703	1	ko03015	Genetic Information Processing	Translation	Aradu.5D5JN;Aradu.L8SVN;Aradu.3X7SX;Araip.T6ICI;Aradu.4RJ0E;Araip.HIJ9F;Araip.QD7IJ;Araip.E9ALR;Araip.JA46J;Aradu.V9PTS;Aradu.CW19Q;Araip.P4DXC;Araip.Q2M7H;Aradu.W9GMQ;Aradu.24PJW;Araip.DL56U;Araip.I62ZT;Araip.2IY13;Aradu.35P83;Araip.818VB;Araip.EJ673;Araip.6CP6H;Aradu.U0KK7;Araip.2BL8E;Aradu.8XM94;Aradu.TGA11;Araip.BVV1N;Araip.48C68;Araip.4A49L;Araip.TI7MP;Aradu.0252U;Araip.SN095;Aradu.C1Q0A;Ara…	K13126+K14407+K14397+K14376+K00565+K14396+K13114+K06965+K12812+K04382+K14411+K14328+K12875+K14406+K14409+K14323+K08873+K11584+K13917+K14962+K06269+K14400+K03267+K14325+K14405+K14399+K13171+K12882
N-Glycan biosynthesis	40	235	0.0572977	0.16115	ko00510	Metabolism	Glycan biosynthesis and metabolism	Araip.DU3VJ;Aradu.DV3N6;Araip.1W5SS;Aradu.B7Y20;Araip.M2TZZ;Araip.1E7ZD;BGI_novel_G000529;BGI_novel_G000947;Araip.BN5L7;Aradu.9L0DU;Aradu.8G5NQ;Aradu.CNW1Y;Araip.XH5UB;Aradu.5P7M7;Araip.K33N8;BGI_novel_G006997;Aradu.17YTA;Aradu.JG113;Araip.Y5NPN;BGI_novel_G002357;Aradu.65Y8V;BGI_novel_G004836;Araip.Z7G4X;Aradu.5YT3D;BGI_novel_G004719;Araip.82VVP;Araip.N21VK;Aradu.T2UPF;Aradu.33LQY;Araip.2GE5T;Ara…	K00902+K00737+K01230+K01228+K09659+K03846+K03842+K03847+K03845+K05546+K00729+K00721+K00726+K07432+K12667+K00736+K07252+K03848
Nicotinate and nicotinamide metabolism	21	146	0.378998	0.631664	ko00760	Metabolism	Metabolism of cofactors and vitamins	Araip.FTW55;Aradu.JZV77;Araip.63231;Aradu.SJ9ZG;Aradu.YM0U3;Aradu.T0Z4L;BGI_novel_G004221;Aradu.M8IZW;BGI_novel_G002973;BGI_novel_G007263;Aradu.FKL9P;BGI_novel_G005133;Aradu.FFY3F;Aradu.8UC9M;Aradu.N7KX1;BGI_novel_G001236;BGI_novel_G005131;Araip.CF54H;BGI_novel_G001039;Aradu.Z5MWA;BGI_novel_G002242	K01240+K00763+K00858+K01513+K03517+K00278+K00767+K00323
Nitrogen metabolism	31	133	0.0010963	0.00778948	ko00910	Metabolism	Energy metabolism	Aradu.9B0RR;BGI_novel_G001534;Araip.Q7KE2;Araip.XIB07;Araip.9FK30;Araip.W109U;Aradu.RF6YA;Araip.HIZ4E;Araip.NT0XC;Aradu.K4APN;Aradu.02IKD;Araip.9X8PV;Araip.B7Z6E;Araip.H82QB;Aradu.CQ62P;Araip.CL739;Araip.28VMW;Aradu.W2C81;Araip.91947;Aradu.Z0AAG;Aradu.00MP0;Araip.X6UV8;Araip.X2DNI;Aradu.88UWV;Araip.MTR7T;Araip.PVZ7B;Aradu.A7934;Aradu.M2B10;Araip.B3AHS;Aradu.DC866;Araip.NYT7M	K00284+K01674+K02575+K00264+K00262+K00261+K01673+K01725+K10534+K01915+K00366
Non-homologous end-joining	10	44	0.0587237	0.16179	ko03450	Genetic Information Processing	Replication and repair	Araip.A4TGA;Araip.D16QR;Araip.25AA9;Araip.S7H0U;Araip.F5ZLI;Araip.GD40H;Araip.XU8KD;BGI_novel_G000271;BGI_novel_G000270;BGI_novel_G006414	K10866+K10865+K03512+K10885+K10777
Nucleotide excision repair	115	1287	1	1	ko03420	Genetic Information Processing	Replication and repair	Araip.YRY38;Araip.0WA8W;Araip.JV4PG;BGI_novel_G002504;Araip.2V2YR;Araip.C904C;Aradu.W1U6E;Araip.8HB4V;Araip.LH3AA;Aradu.1SK9N;Araip.RDR0G;Aradu.H03WX;Aradu.UN3US;Aradu.MVB2G;Araip.M14D6;Aradu.TR5JH;Araip.KP2J5;Aradu.HV68A;Aradu.IQ373;Aradu.K2QKB;Araip.MA0TE;Aradu.3M2V6;Aradu.AM9JS;Araip.FB3GC;Aradu.LCN30;Araip.WJL14;Aradu.Q2T2Z;Aradu.908DD;Araip.JLU3W;Aradu.PY9TY;Araip.KP5CL;Aradu.BN5YM;Araip.B39…	K07466+K10840+K02324+K03868+K10747+K03144+K10754+K10756+K10839+K03143+K02335+K02327+K04802+K10140+K02326+K02328+K10755+K10848+K10740+K02325+K10609
One carbon pool by folate	9	97	0.9097	1	ko00670	Metabolism	Metabolism of cofactors and vitamins	Araip.44XZH;Araip.2QG75;Araip.YUX7E;Araip.CTB2W;Aradu.SP6L7;Aradu.S1CJW;Araip.W4S5H;Aradu.9841E;Araip.B54US	K00600+K13998+K01433+K00288+K00604
Other glycan degradation	54	317	0.0313804	0.102412	ko00511	Metabolism	Glycan biosynthesis and metabolism	Aradu.I3E1J;Araip.CF8RS;Araip.JBQ86;Aradu.DB6JJ;Araip.4SH02;Aradu.VKT6C;Aradu.LE8RX;Aradu.N9N6T;Aradu.72K9J;Araip.1I6F9;Araip.5HD1T;Araip.B68MT;Aradu.3KC68;Aradu.0R2T7;Aradu.C6WWM;Aradu.9K9BG;Araip.654K0;Aradu.N4ZW2;Aradu.ZN6JM;Araip.AW369;Araip.9E22S;Araip.45LGU;Araip.T7RN5;Araip.TQ3EY;Aradu.0ER06;Aradu.9C9UT;Araip.T49YB;Araip.A6IKG;Araip.9T02K;Aradu.K0335;Araip.K8PJZ;Aradu.K17EL;Aradu.2W3AB;BGI…	K01206+K12309+K01191+K01227+K01444+K15923+K12373+K17108
Other types of O-glycan biosynthesis	12	134	0.951242	1	ko00514	Metabolism	Glycan biosynthesis and metabolism	Araip.M7WHP;Aradu.19YSM;Araip.4M4SY;Aradu.I5BGE;Aradu.LB7E4;Araip.R4PLR;Araip.535FG;Araip.99AN8;Aradu.6V4TL;Aradu.Q85V2;Aradu.HB60H;Araip.FVH8I	K18134+K13675+K13667+K09667+K20782+K20783
Oxidative phosphorylation	95	907	0.99545	1	ko00190	Metabolism	Energy metabolism	Aradu.U5WMC;Araip.72QD7;Aradu.D1WS1;Araip.S5590;BGI_novel_G005974;Aradu.FF4N9;Araip.292V4;Araip.ZB2QQ;Araip.H5SJ3;BGI_novel_G005538;BGI_novel_G005547;Aradu.BW81J;Araip.L4FM2;Aradu.4WZ75;Araip.270QR;Aradu.U7I0T;Aradu.UJ51K;BGI_novel_G001448;BGI_novel_G005545;Araip.94AE5;Araip.5VE9R;Aradu.RS99Q;BGI_novel_G005544;Araip.0I7C8;Araip.15JEL;BGI_novel_G005543;BGI_novel_G005539;Araip.73YY6;BGI_novel_G0055…	K05573+K01535+K01507+K02147+K03955+K02259+K02114+K02154+K03963+K03943+K03938+K02112+K02134+K11352+K02137+K05572+K00234+K02260+K02133+K05579+K02267+K00416+K02108+K02115+K02113+K05577+K00411+K00417+K05580+K02109+K02256+K02111+K03881
Pantothenate and CoA biosynthesis	38	193	0.00777516	0.0349882	ko00770	Metabolism	Metabolism of cofactors and vitamins	Araip.B8IPF;Aradu.GRE8B;Araip.PU48P;Araip.23NEF;Aradu.E3D7M;Aradu.LBR45;Araip.U999B;Aradu.348PZ;Araip.57W2E;Araip.DQ8EI;Araip.Y7XUX;Araip.8D2WZ;Aradu.UD1B0;Aradu.FBW4Q;BGI_novel_G004221;BGI_novel_G004796;Aradu.8FJ7C;Araip.66YDI;BGI_novel_G001472;Aradu.YL660;Araip.13BMY;Araip.15UL3;Araip.1NU1C;BGI_novel_G003054;Araip.M110L;Aradu.C7G3P;BGI_novel_G002283;Araip.I71NT;Aradu.M3VDL;Aradu.XFR5L;Aradu.R6N…	K09680+K01598+K01653+K01652+K00826+K00859+K01513+K06133+K02201+K01922+K01918+K00606
Pentose and glucuronate interconversions	98	887	0.979347	1	ko00040	Metabolism	Carbohydrate metabolism	Aradu.G3DHZ;Aradu.UJ6Z9;Araip.EQZ9W;Araip.GC9VN;Araip.BLR6D;BGI_novel_G004505;Aradu.4M50D;Araip.VK98Q;BGI_novel_G001517;Aradu.L0584;Aradu.Y5G1G;Araip.G3KHB;Araip.7WP1Y;Araip.JZ9FN;Araip.PB3YQ;Araip.ZDE4L;Araip.844SD;Araip.SK0HG;Araip.T6FRX;Aradu.YIG8H;Aradu.PU85I;BGI_novel_G002694;Aradu.CMN1L;Aradu.3P5HB;Araip.P802P;Araip.WC91U;Araip.4CT3H;Araip.IV6CJ;Aradu.I8XEP;Araip.P0HDP;Araip.KZ1IC;Aradu.UDE…	K01728+K00011+K01051+K00012+K12447+K01184+K00699+K00002+K00008+K16190+K01805+K01213+K00963+K01783
Pentose phosphate pathway	58	339	0.0246199	0.0898294	ko00030	Metabolism	Carbohydrate metabolism	BGI_novel_G006918;BGI_novel_G002885;Araip.A8RYA;Aradu.WKT9D;Aradu.Q8BX0;Aradu.P7LT4;Araip.XJ5RB;Araip.VU7AW;Aradu.8D75I;Araip.VYF0E;Araip.C62EL;Aradu.MG582;Araip.3CL97;Araip.T8SMM;Aradu.XR3EK;BGI_novel_G004938;Araip.9I23X;Aradu.QES0M;Araip.8D8E0;Aradu.S8T56;BGI_novel_G004892;Araip.U8SW2;Aradu.EX30Z;Aradu.KU2K2;Aradu.814QD;Aradu.HXS06;BGI_novel_G005688;Aradu.75TXC;Aradu.Z5F9U;Araip.U51ZX;Aradu.NM3…	K01807+K03841+K00036+K01623+K00851+K00131+K00850+K01057+K00615+K00616+K00948+K01810+K01835+K00033+K00852+K01783
Peroxisome	86	569	0.106548	0.247999	ko04146	Cellular Processes	Transport and catabolism	Araip.UPW6L;Araip.X40X6;Aradu.80WBV;BGI_novel_G006183;Araip.H76K9;Araip.534K5;Araip.H6S1B;Araip.ABY95;Araip.Y1ZA6;Aradu.U5BRX;Aradu.64BNM;Araip.10V11;Aradu.67AV0;BGI_novel_G000470;Araip.U9KHW;Araip.6HW1F;Aradu.JJ61J;Aradu.A6V6U;Araip.73614;Araip.U2KEA;Araip.Q1GLT;Araip.X3RSR;Araip.HN2WJ;Aradu.14S1S;BGI_novel_G004270;BGI_novel_G000663;Araip.FI70A;Araip.L7MLK;Araip.J5QMQ;Araip.0YB05;Araip.N9ZCQ;Ara…	K11147+K12663+K15628+K05677+K13237+K12261+K01897+K01640+K11517+K13341+K08726+K13356+K04565+K00830+K01578+K00306+K03781+K13354+K13346+K13348+K13347+K00106+K04564
Phagosome	60	518	0.884719	1	ko04145	Cellular Processes	Transport and catabolism	Araip.F0TL2;Araip.YQM8R;Aradu.C0A2F;Aradu.T6VPT;Aradu.8KW68;Araip.QW1VD;Araip.FC4PB;BGI_novel_G005974;Araip.59R6B;Aradu.UN3US;Aradu.33QUD;Aradu.ZAY9P;Araip.U30M2;Araip.67ZKD;Araip.2FG35;Araip.Q5TN5;Aradu.3BW12;Araip.VY8TX;Araip.L4FM2;Aradu.L425Q;Araip.S5VKB;Aradu.VK4Q9;Aradu.UJ51K;Araip.KZ1IC;Araip.UF7AX;Araip.4GT1S;Araip.N63KR;Aradu.GT3EJ;Araip.05QPW;Araip.GAW68;Aradu.X42VP;Aradu.P9TWB;Aradu.DV0…	K01365+K07374+K10956+K02147+K00921+K07897+K07889+K08057+K02154+K04392+K09481+K08054+K07375+K07342+K08488
Phenylalanine metabolism	57	706	0.999995	1	ko00360	Metabolism	Amino acid metabolism	Aradu.IEK57;Araip.69J63;Araip.WGE5V;Araip.N7P6W;Aradu.FZ269;Aradu.NNP8F;Araip.2U0RL;Aradu.MF7QX;Araip.QWX6D;Aradu.F9182;Araip.V9S7Z;Aradu.CLF8Y;BGI_novel_G000192;Araip.9P9V2;Aradu.G7F8E;Araip.C95X7;Aradu.X96SI;Aradu.FXP12;Araip.CP79T;Araip.NX2IB;Araip.L00JC;Aradu.5YN9Z;Aradu.WYR1J;Aradu.UID4B;Araip.HV4K1;Aradu.92H1B;Araip.V76V7;Araip.U6BJT;Araip.1K2P7;Araip.V2YLR;Araip.BSM9P;Araip.39RWK;Aradu.755…	K00815+K10775+K01904+K00457+K00276+K01426+K00588+K14455+K00074+K15849+K07253+K00487
Phenylalanine, tyrosine and tryptophan biosynthesis	37	249	0.252068	0.486132	ko00400	Metabolism	Amino acid metabolism	Aradu.IEK57;Araip.WGE5V;Araip.EE4U2;Araip.4I954;Aradu.XZ1ZU;Aradu.CB42K;Aradu.P094D;Araip.M9TCI;Aradu.IH2EE;Aradu.2P8EW;Araip.2W8EJ;Aradu.92H1B;Araip.BSM9P;Araip.44M36;Aradu.EIB6W;Araip.07DUU;BGI_novel_G003816;Aradu.M6SLA;Aradu.63LXT;BGI_novel_G006713;Araip.P4XDD;Araip.7RE1X;Araip.Y3K3M;Aradu.PU3VB;Aradu.CWE2B;BGI_novel_G003893;Aradu.82Z5F;Aradu.QS47N;Araip.6801A;Aradu.Q6P6Q;Aradu.T2XKQ;Aradu.XC5…	K00815+K05359+K01736+K01609+K01658+K01696+K13832+K14455+K15849+K01657+K00800+K00891
Phenylpropanoid biosynthesis	196	1183	0.000561413	0.00541363	ko00940	Metabolism	Biosynthesis of other secondary metabolites	Aradu.42J3J;Aradu.QV0LR;Araip.YX1UI;Aradu.QD3GI;Araip.69J63;Aradu.J1JQ8;Araip.N7P6W;Aradu.GBC91;Araip.8G26U;Aradu.FZ269;BGI_novel_G001014;Aradu.NNP8F;Aradu.ACG3Y;Aradu.MYS8G;Aradu.MF7QX;Aradu.TFK2R;Aradu.NA6VL;Araip.V9S7Z;Aradu.CLF8Y;Araip.2LT0K;Aradu.G7F8E;Araip.C95X7;Araip.AA2WE;Araip.VI7E7;Aradu.X96SI;Aradu.PY08C;Aradu.3C2YM;BGI_novel_G001837;Aradu.XVT29;Araip.2IN9I;Araip.WY33Y;Araip.H6PQ4;BGI…	K00430+K11188+K13065+K10775+K01904+K09755+K01188+K06892+K05350+K09753+K00588+K05349+K13066+K12355+K00083+K12356+K00487
Phosphatidylinositol signaling system	74	410	0.00350798	0.0194321	ko04070	Environmental Information Processing	Signal transduction	Araip.3U68X;BGI_novel_G000654;Araip.KV91G;Aradu.CLG5D;Araip.5N34Q;Aradu.64LXI;Araip.L3V3F;Araip.59R6B;Araip.J49VC;Araip.CQ3T4;Araip.DL56U;BGI_novel_G005508;BGI_novel_G006783;Aradu.3BW12;Araip.TIW5C;BGI_novel_G003859;Araip.CG3RW;Araip.UF7AX;Araip.Y8GBE;Aradu.FC7FL;Araip.7S8SH;Araip.GS6Q5;Araip.9A07Z;Aradu.P6DLH;BGI_novel_G002770;Aradu.H8FP1;Aradu.LQC4C;Araip.4CM05;Araip.GAW68;Araip.JPX6D;Araip.6D6…	K00889+K18081+K19801+K02183+K05857+K00921+K20279+K01099+K10572+K01106+K01092+K13024+K01110+K00901+K00888+K00913+K10047+K00999
Phosphonate and phosphinate metabolism	6	35	0.316015	0.545384	ko00440	Metabolism	Metabolism of other amino acids	Araip.89XSA;Aradu.TB51Z;Araip.IAX0I;Araip.6HF4I;Aradu.A1Z9G;Araip.P43WB	K00967+K00993+K06167
Photosynthesis	41	385	0.947261	1	ko00195	Metabolism	Energy metabolism	Aradu.T5UQE;Araip.VQ0MQ;Aradu.BW81J;BGI_novel_G006953;Aradu.RS99Q;Araip.15JEL;Araip.4D1A3;Araip.78TK0;Araip.M5J6B;Aradu.413LK;BGI_novel_G000996;Aradu.VTB62;BGI_novel_G000322;BGI_novel_G002385;Araip.222KU;Araip.GD4T5;BGI_novel_G000299;Aradu.UA4I1;Araip.XL5PQ;Araip.14380;Araip.Y561F;BGI_novel_G002416;Aradu.NL7ZG;Aradu.2DC8X;Aradu.09HBR;Araip.13K1T;Aradu.4A8AD;Araip.I8TME;Aradu.W08CF;Araip.1942F;Ara…	K02692+K02641+K02114+K02689+K02112+K02636+K02705+K02699+K02108+K02115+K02716+K02113+K02639+K02704+K02635+K02637+K08905+K02695+K02109+K02717+K02111+K08901+K02693+K02703
Photosynthesis - antenna proteins	12	45	0.0122311	0.0515999	ko00196	Metabolism	Energy metabolism	Araip.MTL36;Aradu.J9JP2;Aradu.1M2X1;Araip.N2TWA;Araip.Y2HKR;Aradu.IVL7E;Araip.72QU0;Aradu.7BB6U;Aradu.085I9;Araip.J9D4H;Aradu.S4V52;Araip.8AC2X	K08912+K08913+K08910+K08916+K08907+K08917+K08911+K08914
Plant hormone signal transduction	290	1574	2.91383e-09	1.96684e-07	ko04075	Environmental Information Processing	Signal transduction	Aradu.G38ML;Araip.C9B5T;BGI_novel_G001113;Araip.KK7TK;BGI_novel_G005456;Araip.6D8ZK;Aradu.P2C14;Araip.QJ6DW;Aradu.PF28J;Aradu.C7AZ0;Aradu.WX32R;Araip.KV1LB;Araip.CC2EP;Araip.JE9KX;Araip.WB4KA;Aradu.J4IUU;Aradu.T3S5X;Aradu.Q74TI;Araip.PP5S8;Aradu.FTT59;Araip.B52YR;Aradu.VZN92;Aradu.6L1EK;Aradu.4N3HV;Aradu.FB7VW;BGI_novel_G002438;BGI_novel_G000341;Aradu.V4YC9;Araip.X2EME;BGI_novel_G006455;Aradu.FWS…	K13422+K14494+K13415+K14497+K13413+K13464+K12126+K16189+K14487+K14486+K14515+K14491+K14505+K14496+K14431+K14498+K13946+K14510+K14492+K14432+K14503+K14485+K14500+K14488+K14489+K14493+K14484+K13449+K13416+K14508+K14499+K14509+K14504+K14512+K14516+K14513+K14490+K14495
Plant-pathogen interaction	256	1792	0.102514	0.242796	ko04626	Organismal Systems	Environmental adaptation	Araip.ZC0IV;Araip.WEZ1Z;Aradu.T7M3D;BGI_novel_G002212;BGI_novel_G005910;Aradu.QX29C;Aradu.C90G3;Araip.C9NM5;Aradu.JJU8Z;BGI_novel_G001747;Araip.6D8ZK;Araip.QJ6DW;Araip.1E1WQ;Aradu.KG41H;Aradu.WX32R;Aradu.5NJ1N;Araip.TS0SQ;Araip.03MUG;Araip.M90ED;Aradu.RD3LJ;Aradu.QV0NG;Araip.J3EUQ;Araip.J8DXW;Araip.HQ9VR;BGI_novel_G000301;Aradu.LY03K;Aradu.4N3HV;Araip.I6ACK;Araip.T59TA;Aradu.QU3D9;Araip.4KW8X;Ara…	K13420+K13425+K13434+K13447+K13466+K13457+K13413+K16225+K13459+K04079+K05391+K13448+K13429+K18875+K13424+K18835+K02183+K13436+K13414+K09487+K18834+K13412+K13473+K13465+K13449+K13416+K13428+K16226+K13433+K13430+K13456
Porphyrin and chlorophyll metabolism	75	496	0.123056	0.272336	ko00860	Metabolism	Metabolism of cofactors and vitamins	Aradu.Y5G1G;Araip.8AA3H;Aradu.EQT9G;Aradu.2P8HG;Aradu.68QSX;Aradu.RY2KR;Araip.2IN9I;Aradu.76VDU;Araip.W109U;Araip.ZB2QQ;Araip.KS37X;Aradu.HXR78;BGI_novel_G002694;Araip.Z3DXD;Araip.80HMH;Aradu.69YXI;Araip.R6VAL;BGI_novel_G003545;Araip.HES22;Araip.AEM8T;Aradu.W5E61;Araip.92F8V;Aradu.T0FDC;Araip.ZJH3Q;Araip.KIT2P;Araip.I9EXH;Aradu.ZV73M;Aradu.4K13K;Araip.781N3;Aradu.RCQ39;Araip.E5WVH;Aradu.PFE1Y;Ara…	K00699+K02492+K01599+K13606+K10960+K13071+K02259+K08101+K00231+K04040+K18010+K01772+K03404+K03403+K19073+K01719+K00228+K03405+K00218+K01845+K08099+K03428
Propanoate metabolism	31	171	0.0426868	0.12806	ko00640	Metabolism	Carbohydrate metabolism	Araip.75VG7;Araip.7Z4CF;Aradu.S4NDW;Araip.S5590;Aradu.S8U9Q;Araip.ZSB4P;Aradu.IVL7E;Araip.KJV0U;Araip.9X8GM;Aradu.BA2YX;Araip.WC34V;BGI_novel_G003984;Araip.H4N9E;Araip.V13G3;Araip.VL48N;Aradu.S5C1E;Araip.50H5N;BGI_novel_G005289;Araip.VH0PY;Aradu.Z0G82;Aradu.INH3Y;Aradu.E0VBV;BGI_novel_G001050;Aradu.GVV78;Aradu.J7JER;Araip.CVV6X;BGI_novel_G001051;Aradu.XT27J;Aradu.9TY2N;BGI_novel_G004462;Araip.V0K…	K00626+K05605+K00140+K01578+K01961+K09699+K02160+K00016+K11262+K01962+K00166+K01895
Proteasome	30	230	0.566967	0.85045	ko03050	Genetic Information Processing	Folding, sorting and degradation	Aradu.J1JQ8;Araip.JR3WW;Araip.AB8FX;Araip.Y1B33;Aradu.TFK2R;Araip.H3C8N;Araip.H879K;Aradu.LR698;Araip.K2SFH;Aradu.AD0UP;Araip.LHK5J;BGI_novel_G000529;Aradu.A5MHD;Aradu.130HL;Araip.MW584;Aradu.623R5;Aradu.L82NR;Aradu.ZI7JF;BGI_novel_G006997;Aradu.T955X;Araip.BP4Q3;Aradu.8MY8E;Aradu.3MD78;Araip.4F069;Araip.XL976;Aradu.TPB4V;Araip.82L5E;BGI_novel_G005938;Araip.SEH8F;Araip.CKB68	K06699+K03036+K03063+K06700+K03065+K03038+K03029+K03061
Protein export	36	203	0.041355	0.126885	ko03060	Genetic Information Processing	Folding, sorting and degradation	Aradu.T6VPT;Araip.QW1VD;Araip.IAV9N;Araip.FC4PB;Aradu.6HJ8B;Aradu.33QUD;Aradu.RS0GS;Araip.38JBI;Araip.VY8TX;Araip.PQU0Q;Aradu.17B05;Araip.S5VKB;Aradu.VK4Q9;Araip.U046P;Aradu.E1BWZ;Araip.VBR6T;Araip.4GT1S;Araip.RLF0N;Aradu.Y3FGT;Araip.05QPW;Aradu.P9TWB;Araip.SJD2F;Aradu.LHT85;Aradu.3QT4K;Araip.S3F31;Aradu.73KHG;Araip.01NIN;Araip.KT98T;Aradu.75GEK;BGI_novel_G006805;BGI_novel_G003804;Araip.7V1HF;Ara…	K10956+K03070+K03110+K09647+K09490+K03106+K03217+K09540+K03104+K09481+K03105+K07342+K03116
Protein processing in endoplasmic reticulum	236	1728	0.318373	0.545384	ko04141	Genetic Information Processing	Folding, sorting and degradation	Araip.X40X6;Aradu.G29LA;Araip.I9427;Aradu.L8SVN;Araip.H1Q4T;Araip.6D8ZK;Araip.DU3VJ;Araip.T6ICI;Aradu.4RJ0E;Araip.HIJ9F;Aradu.T6VPT;Aradu.5NJ1N;Araip.QW1VD;Araip.ZJ59B;Araip.X9Q77;Araip.K6VSE;Araip.FC4PB;Araip.568MX;Aradu.DV3N6;Araip.E46IA;Araip.W0YWF;Araip.I0JE4;Araip.JA8VE;Aradu.SB9IZ;Aradu.1SK9N;Araip.RDR0G;Aradu.JB4XJ;Araip.MJ776;Araip.CS4YJ;Aradu.H03WX;Aradu.33QUD;Aradu.MVB2G;Araip.YZI83;Ara…	K08653+K03283+K13984+K03094+K13525+K10956+K04079+K14016+K09555+K10085+K07953+K03868+K09584+K03347+K14006+K16196+K09487+K08057+K14012+K04554+K14007+K01230+K10661+K01228+K08288+K09490+K13249+K08852+K13250+K06689+K13993+K10839+K05546+K09540+K13719+K09481+K07765+K14011+K13989+K08054+K09580+K07342+K10601+K09517+K12667+K10636+K09561+K10578+K04374
Purine metabolism	211	1882	0.996953	1	ko00230	Metabolism	Nucleotide metabolism	Araip.BF05V;Aradu.EDD9R;Araip.LF9IQ;BGI_novel_G002792;Aradu.Z64IR;Araip.81HNQ;BGI_novel_G002788;Araip.T5ETD;Aradu.9AR70;Aradu.B1UPD;Araip.43RMY;Aradu.P3BR9;Aradu.TFK2R;Aradu.KP7PE;Aradu.V1YL0;Araip.UM9DW;Araip.6TA1I;Araip.16JYL;BGI_novel_G005715;Araip.04Y8B;BGI_novel_G005370;Aradu.LF0Z4;Araip.11VE0;Araip.J2KZ8;Araip.EDF6M;Aradu.0E2DC;Araip.UXP0Y;Aradu.W1U6E;Araip.8HB4V;BGI_novel_G002071;Aradu.D8Z…	K03006+K00365+K01488+K02684+K14977+K03040+K00873+K13484+K00759+K01951+K02324+K02321+K00939+K01490+K03011+K19964+K00940+K01510+K03013+K03025+K03026+K01513+K03021+K01756+K03007+K18447+K02320+K03046+K18453+K03023+K14641+K03004+K02335+K02327+K00860+K00948+K01517+K02326+K00856+K02328+K01835+K00106+K18532+K02083+K01945+K03017+K02325+K02999+K03002+K03016+K10807+K10808+K01487+K01923+K03012+K02685+K06928
Pyrimidine metabolism	170	1160	0.0855457	0.21767	ko00240	Metabolism	Nucleotide metabolism	Araip.BF05V;Araip.LF9IQ;BGI_novel_G002792;Aradu.Z64IR;Aradu.J2SEX;Araip.81HNQ;Araip.L5PJS;BGI_novel_G002788;Araip.W0PJR;Araip.FTW55;Aradu.9AR70;Aradu.TFK2R;Aradu.JZV77;Araip.UX8AJ;Aradu.V1YL0;BGI_novel_G005715;Aradu.YD7CK;Aradu.463X7;Araip.11VE0;Araip.39NFL;Araip.6VD7K;Araip.63231;Aradu.62BBL;Aradu.SJ9ZG;Araip.EDF6M;Aradu.0E2DC;Aradu.W1U6E;Araip.8HB4V;BGI_novel_G002071;Aradu.D8Z9X;Aradu.UN3US;Ara…	K03006+K09903+K01937+K01520+K01240+K02684+K03040+K16329+K13800+K00876+K02324+K02321+K00943+K03011+K00940+K01510+K03013+K01956+K03025+K00857+K03026+K01513+K03021+K03007+K02320+K00254+K03046+K13998+K03023+K14641+K03004+K02335+K02327+K00384+K01489+K02326+K02328+K03017+K02325+K02999+K03002+K03016+K10807+K10808+K03012+K02685
Pyruvate metabolism	76	542	0.316304	0.545384	ko00620	Metabolism	Carbohydrate metabolism	Araip.5HU0M;Aradu.CK0W6;Araip.75VG7;Araip.7Z4CF;Araip.G7Z83;Aradu.RD3LJ;Aradu.S5K3Z;Araip.32X4C;Araip.6TA1I;Aradu.F8QAT;Araip.53FAG;Araip.J5GX8;Araip.WDW4R;Aradu.LF0Z4;Aradu.LQ2HL;Aradu.LAX0E;Araip.J2KZ8;Araip.S5590;Araip.5L3CH;BGI_novel_G002837;Araip.M2TZZ;BGI_novel_G007096;Araip.RY956;Araip.05JE5;Aradu.HG8JX;Araip.984P4;BGI_novel_G007095;Aradu.F2VIG;Aradu.IVL7E;Aradu.T0FDC;Araip.2WV37;Araip.C8V…	K01006+K00029+K00626+K00102+K01759+K01595+K00873+K00128+K00026+K00161+K00627+K18881+K00028+K01961+K02160+K00016+K01638+K11262+K01962+K01895
Riboflavin metabolism	18	96	0.0796551	0.206797	ko00740	Metabolism	Metabolism of cofactors and vitamins	Araip.NV7BN;Aradu.6PG6R;Araip.86LYL;Araip.10V11;Araip.44JCC;Aradu.61J19;Aradu.QX9N9;BGI_novel_G004221;Araip.Q8NMR;Araip.2E4R4;Aradu.0L0BV;BGI_novel_G000441;BGI_novel_G004816;Araip.V7Z56;BGI_novel_G005671;Araip.880NV;Araip.5Y508;Aradu.VM94P	K14652+K14379+K20860+K11752+K01513+K18453+K20884
Ribosome	171	1474	0.975008	1	ko03010	Genetic Information Processing	Translation	Araip.930A9;Araip.ZC0IV;Aradu.T7M3D;Aradu.U5WMC;BGI_novel_G001747;Araip.1PX6A;BGI_novel_G003380;BGI_novel_G004323;Aradu.V1YL0;BGI_novel_G002782;Aradu.9B0RR;Aradu.46DHP;Aradu.58U06;BGI_novel_G006238;Araip.Y2RPP;Araip.11VE0;Araip.D7NF1;Araip.V3SK0;Araip.M8HBP;Aradu.T2SCC;Araip.YN359;BGI_novel_G000277;BGI_novel_G000066;Araip.81Q5V;Araip.1T48Q;Araip.JK8VR;Araip.MA0TE;Araip.VT8FP;Araip.WU3YG;Aradu.0IF…	K02995+K02984+K02992+K02882+K02883+K02878+K02982+K02874+K02994+K02952+K02997+K02985+K02938+K02951+K02956+K02975+K02953+K02983+K02939+K02890+K02881+K02987+K02917+K02873+K02886+K02945+K02891+K02950+K02978+K02989+K02959+K02986+K02865+K02927+K02966+K02888+K02906+K02965+K02918+K02923+K02910+K02988+K02902+K02863+K02949+K02921+K02896+K02864+K02935+K02963+K02931+K02904+K02948+K02955+K02889+K02967+K02866+…
Ribosome biogenesis in eukaryotes	65	441	0.19557	0.382636	ko03008	Genetic Information Processing	Translation	BGI_novel_G005774;Araip.NV7BN;BGI_novel_G002104;Araip.76HA9;Araip.8E6XS;Araip.W0YWF;Aradu.PY08C;Araip.61AU6;Aradu.R5Q3Z;Araip.54UE2;Araip.J8YUW;Araip.9J35K;Araip.VY8TX;Aradu.S8151;Araip.HD2HQ;Araip.1ZF0B;Aradu.FG89G;Araip.F6ZQ7;Aradu.MBE19;Araip.DWK71;Aradu.Z4BQD;Aradu.3LE6B;BGI_novel_G002382;Aradu.0S05J;Araip.L6QC9;Araip.7Y65P;BGI_novel_G001248;Aradu.G0HGU;BGI_novel_G006164;Araip.5J881;Araip.92F…	K14548+K03097+K07179+K14559+K14554+K14571+K14536+K14544+K01164+K11108+K14568+K14521+K03539+K14556+K14553+K14550+K14566+K14555+K03115+K14573+K14560+K18532+K14525+K14574+K14546+K07562+K14561
RNA degradation	112	890	0.737741	1	ko03018	Genetic Information Processing	Folding, sorting and degradation	BGI_novel_G002472;Araip.WXB7T;Aradu.5D5JN;Aradu.L8SVN;Aradu.R47VJ;Araip.T6ICI;Aradu.4RJ0E;Araip.HIJ9F;Araip.5GI0X;Araip.GNX8T;Araip.GVJ3M;Araip.VR2GZ;Araip.V8XWP;Araip.C3YW5;Araip.U3BVR;Araip.LQM2D;Aradu.SFQ0K;Aradu.8D75I;Araip.KYE7I;Araip.2PV38;Araip.C62EL;Araip.22SA0;Araip.2BL8E;Aradu.0JD6R;Aradu.G9P91;Aradu.TGA11;Araip.02RGA;Araip.4A49L;Aradu.86KS5;Araip.EP8KE;Aradu.C1Q0A;Araip.14LC2;Aradu.SCJ…	K12581+K13126+K12585+K04077+K12622+K12600+K12611+K14442+K01689+K00850+K12613+K12603+K07573+K12589+K12602+K18681+K12614+K12593+K12598+K03681+K12592+K12587+K12605+K12607+K12616+K03514
RNA polymerase	83	619	0.472571	0.741826	ko03020	Genetic Information Processing	Transcription	Araip.BF05V;Araip.LF9IQ;BGI_novel_G002792;Aradu.Z64IR;Araip.81HNQ;BGI_novel_G002788;Aradu.TFK2R;Aradu.V1YL0;BGI_novel_G005715;Araip.11VE0;Araip.EDF6M;Aradu.0E2DC;BGI_novel_G002071;Araip.RE1WX;BGI_novel_G007292;Aradu.G92J8;BGI_novel_G002790;BGI_novel_G004917;BGI_novel_G002287;Aradu.TLX0Z;BGI_novel_G002791;Aradu.W8D16;Araip.VE0EE;Aradu.C5EC9;Araip.XHB2P;BGI_novel_G000980;BGI_novel_G004919;Aradu.W7Z…	K03006+K03040+K03011+K03013+K03025+K03026+K03021+K03007+K03046+K03023+K03004+K03017+K02999+K03002+K03016+K03012
RNA transport	167	1284	0.616892	0.895488	ko03013	Genetic Information Processing	Translation	BGI_novel_G004383;BGI_novel_G002277;Aradu.N27YB;BGI_novel_G001972;Aradu.5D5JN;Aradu.J1JQ8;BGI_novel_G002279;Aradu.L8SVN;Aradu.V7KPZ;Aradu.0H2L9;Araip.E5JBL;Araip.MP018;Araip.T6ICI;Aradu.4RJ0E;Araip.HIJ9F;Araip.JJ40K;Araip.P1WT2;Aradu.Y5MLI;Aradu.92GTL;BGI_novel_G002278;Araip.R9W64;Aradu.3J46P;Aradu.K4KM5;Araip.P4DXC;BGI_novel_G006451;Araip.V3GZS;Araip.Q2M7H;Araip.B3ZXX;Aradu.W9GMQ;Aradu.A16L8;Ara…	K14299+K14306+K13126+K03231+K03243+K14289+K14297+K03252+K00974+K13114+K09291+K03251+K12812+K14328+K18213+K12875+K14300+K10577+K03246+K01164+K14323+K14305+K14304+K03239+K03113+K12879+K03539+K03238+K03247+K14295+K14298+K00784+K14525+K14325+K14292+K14319+K03262+K13171+K07562+K12880+K12882
Selenocompound metabolism	18	191	0.957879	1	ko00450	Metabolism	Metabolism of other amino acids	Araip.B0SMD;Araip.BSM9P;Araip.I7QC8;BGI_novel_G006929;Aradu.E13L7;Aradu.79I5D;Araip.UJ97I;Aradu.CL7N4;Aradu.PU3VB;Aradu.M0JX8;Aradu.KPZ9S;Aradu.NKE3U;Araip.J6PP8;BGI_novel_G007270;Aradu.02IGP;Araip.NLJ4B;Araip.5PS1F;BGI_novel_G000535	K01760+K00816+K08247+K11717+K00384+K00549+K01874+K01761
Sesquiterpenoid and triterpenoid biosynthesis	41	250	0.087068	0.21767	ko00909	Metabolism	Metabolism of terpenoids and polyketides	Araip.PTL0N;Araip.177Y0;Aradu.8T38A;Araip.W9LI3;Aradu.E5ATX;Araip.9P3Y0;Araip.PU2X3;Aradu.6HJ87;Araip.P83L1;Araip.P68BZ;Araip.9HV2M;Araip.FK2Y0;Araip.9FT0W;Araip.UVY31;Aradu.LCH2B;Aradu.RY81C;Araip.0P466;Aradu.E0Q62;Araip.524S2;Aradu.8542F;Araip.N4GPP;Aradu.3SJ7C;Aradu.J2SZY;Aradu.70512;Araip.6S6W2;Araip.5583C;Aradu.C7MWG;Aradu.0Q3CR;Aradu.H6IWN;Aradu.J3LGA;Aradu.N3EHS;Aradu.1IK7L;Aradu.PQ5HC;Ara…	K00801+K15814+K15813+K00511+K20659+K15803+K15472
SNARE interactions in vesicular transport	35	155	0.00100369	0.00752769	ko04130	Genetic Information Processing	Folding, sorting and degradation	Araip.S7AG2;Araip.2I1EM;Aradu.9CA80;Araip.8EF1H;Araip.J2KZ8;Araip.13WTY;Araip.U30M2;Araip.X6Y6R;Araip.C56BZ;Araip.GV3PW;Aradu.L425Q;Aradu.A0SRT;Aradu.QES96;Araip.PR6LZ;Aradu.YL660;Aradu.8S3ZK;Araip.A9NXP;Aradu.SM6NC;Aradu.DT9Z4;Aradu.MIN9E;Araip.7K4V2;BGI_novel_G000775;Aradu.1Q6B3;Araip.DL48V;Araip.PJ6LB;Araip.DSN2J;BGI_novel_G007015;Araip.FVW8X;BGI_novel_G006371;Araip.BI3R5;Araip.65ILZ;Aradu.J4G…	K08496+K08486+K08504+K08503+K08515+K08493+K08505+K08498+K08489+K08506+K08495+K08516+K08488
Sphingolipid metabolism	39	334	0.824138	1	ko00600	Metabolism	Lipid metabolism	Araip.JBQ86;Aradu.DB6JJ;Aradu.72K9J;Aradu.1H3SL;Araip.1I6F9;Araip.98UDE;Araip.B68MT;Aradu.3KC68;Araip.B0L59;Aradu.C6WWM;Aradu.9K9BG;Araip.654K0;Araip.P802P;Aradu.ZN6JM;Araip.9E22S;Araip.45LGU;Aradu.7K98C;Araip.T7RN5;Aradu.0ER06;Aradu.9C9UT;Araip.T49YB;Aradu.B4C70;Araip.K8PJZ;Aradu.QKR9Q;Aradu.BA2YX;Araip.P9UG0;Araip.7S167;Araip.WMJ25;Aradu.D36RX;Araip.Y714R;BGI_novel_G006532;Aradu.Y1RGP;Araip.XL1…	K12309+K07407+K04628+K04710+K04708+K04711+K00654+K01634+K17108+K04718+K04715
Spliceosome	201	1675	0.943466	1	ko03040	Genetic Information Processing	Transcription	Aradu.42J3J;Aradu.B98FL;Araip.RLW9R;Aradu.00WD1;Aradu.G29LA;Aradu.IF4XP;Araip.H1Q4T;Araip.6D8ZK;Aradu.TFK2R;Araip.H3C8N;Aradu.H3S66;Aradu.LAK4N;Aradu.249SJ;Araip.K6VSE;Araip.GNX8T;Aradu.EZW4U;Araip.568MX;Araip.J8JYF;Araip.EN04G;Araip.0CF6W;Araip.Y85YT;Aradu.Q8BX0;Araip.TL3XP;Araip.E46IA;Araip.I0JE4;Aradu.SB9IZ;Araip.72R6F;Araip.0J4JS;Aradu.C6I2X;Araip.M14D6;Aradu.QW2YT;Araip.TWV7F;Araip.DL56U;BGI…	K12741+K12818+K12662+K03283+K11984+K11093+K12896+K12897+K12622+K12890+K12893+K12900+K12830+K12812+K12823+K12852+K12822+K12875+K12836+K12831+K12839+K12824+K12837+K12821+K12879+K12867+K12819+K12854+K11091+K12811+K12869+K12858+K12848+K12820+K12866+K11094+K11097+K12850+K12872+K12825+K12859+K12880+K12882
Starch and sucrose metabolism	234	1443	0.000606144	0.00544411	ko00500	Metabolism	Carbohydrate metabolism	Araip.KJ31E;Araip.Z9E6P;Araip.HIE89;Araip.8G26U;Aradu.JCT0J;Aradu.MYS8G;Aradu.FA8EI;Araip.HDT92;Aradu.9EZ7Z;Aradu.2H96K;Aradu.GVF2D;Aradu.BD60N;Aradu.0GB26;Aradu.L1HGF;Araip.105W2;Aradu.2NI45;Araip.MU5GG;Araip.CN5UC;Aradu.FX2II;Araip.XFE0G;Araip.KLH8I;Araip.AA2WE;Araip.VI7E7;Araip.844SD;Araip.3F4LC;Aradu.3C2YM;Aradu.C2JFU;Aradu.XVT29;Aradu.88KLW;Aradu.NB8XZ;Araip.2IN9I;Araip.H6PQ4;Araip.KTN4Q;Ara…	K00695+K16055+K00975+K01188+K00844+K05350+K01179+K01176+K01087+K01193+K00688+K19891+K05349+K01214+K19892+K00847+K01513+K18447+K01177+K00700+K01187+K07024+K01810+K00963+K01835+K00703+K19893+K13679
Steroid biosynthesis	43	467	0.997246	1	ko00100	Metabolism	Lipid metabolism	Araip.PTL0N;Araip.177Y0;Aradu.8T38A;Araip.W9LI3;Aradu.E5ATX;Aradu.B8D8W;Araip.74ZFI;Araip.PU2X3;Araip.P83L1;Araip.3L1PS;Araip.P68BZ;Araip.FK2Y0;Aradu.RPQ55;BGI_novel_G001155;Araip.9FT0W;Araip.UVY31;Aradu.LCH2B;Aradu.RY81C;Araip.0P466;Araip.QN8CQ;Aradu.QG0BG;Araip.N4GPP;Aradu.3SJ7C;Aradu.J2SZY;Aradu.70512;Araip.6S6W2;Araip.5583C;Aradu.C7MWG;Aradu.0Q3CR;Araip.DM9DF;Aradu.H6IWN;Aradu.J3LGA;Aradu.N3E…	K00801+K01853+K14674+K01052+K00511+K00559+K09832
Stilbenoid, diarylheptanoid and gingerol biosynthesis	33	180	0.0326201	0.102412	ko00945	Metabolism	Biosynthesis of other secondary metabolites	Aradu.QD3GI;Araip.T8GZM;Araip.6PJ8B;Aradu.CLF8Y;BGI_novel_G001184;Araip.0N6RB;Aradu.0Z8XN;Araip.HV4K1;Araip.AH1XI;Araip.V76V7;Araip.V769V;Araip.S7EMP;Araip.7H21U;Araip.26VYY;Araip.9P45Y;Aradu.AS61L;Araip.NH4QU;Araip.J8WWD;Aradu.E91AT;Araip.C4PJA;BGI_novel_G005654;Aradu.X0VE4;Araip.49GZ0;Araip.JY2CI;Aradu.VFS9L;Aradu.V9RN1;Aradu.26PEH;Araip.JD4SK;Araip.987DS;Araip.BYS6X;Aradu.73MTJ;Aradu.X2HP4;BGI…	K13065+K00517+K00588+K16040+K00487
Sulfur metabolism	36	217	0.0910417	0.223466	ko00920	Metabolism	Energy metabolism	Araip.Q1UQI;Araip.NG302;Aradu.ZYM67;Aradu.QUS69;Araip.UZ48U;Araip.J4MMW;Aradu.LC1QH;Aradu.E7E3E;Araip.T90R9;Aradu.T0Z4L;Aradu.N4ZW2;Aradu.PKZ8M;Aradu.4M6TJ;Araip.440M0;Araip.3UD39;Araip.FLN6I;Araip.04FT4;Araip.PAJ8C;Aradu.W1YA8;Aradu.L99VF;Araip.7N4YT;Aradu.B3I80;Araip.55GVG;Aradu.NBP80;Araip.51M35;Araip.CPM56;Aradu.T9PKV;Aradu.ETA3D;Araip.T8YJB;Araip.L1QD7;Aradu.68QVZ;Aradu.A0LLL;Aradu.0124J;Ara…	K01738+K05907+K00640+K00387+K01082+K02045+K00860
Sulfur relay system	9	63	0.459551	0.729874	ko04122	Genetic Information Processing	Folding, sorting and degradation	Araip.IN01B;Aradu.Q0MV7;Araip.39NFL;Araip.ZDE4L;Aradu.XT4D2;Araip.2T5Q6;Araip.72R5X;BGI_novel_G002553;BGI_novel_G002556	K11996+K21232+K14168+K03637+K03635
Synthesis and degradation of ketone bodies	12	56	0.0605417	0.163463	ko00072	Metabolism	Lipid metabolism	Araip.75VG7;Araip.7Z4CF;Araip.S5590;BGI_novel_G000470;BGI_novel_G000471;Aradu.NY5HE;Araip.KJV0U;Araip.85IIK;Araip.SM3LQ;Aradu.BA2YX;Araip.P4FLV;Aradu.U1MJX	K00626+K01640+K01641
Taurine and hypotaurine metabolism	7	55	0.605762	0.88889	ko00430	Metabolism	Metabolism of other amino acids	Aradu.2GH9Y;Aradu.A0IMZ;Aradu.X18GD;Araip.67JIL;Araip.FK22V;Araip.R5CHS;Araip.19RI9	K01580+K10712
Terpenoid backbone biosynthesis	61	412	0.193783	0.382636	ko00900	Metabolism	Metabolism of terpenoids and polyketides	Araip.Y1B33;Araip.75VG7;Araip.7Z4CF;Araip.DN8BF;Aradu.68QSX;Araip.F9NCS;Araip.E9FEY;Araip.S5590;Aradu.YM0U3;Aradu.F498Z;Araip.2IN9I;Aradu.76VDU;Araip.NL7BI;Araip.T2Z8Y;Aradu.EYQ2A;Aradu.69YXI;Araip.XU8SC;Aradu.J1PHS;Araip.KLW2M;Araip.TE6PY;Aradu.8VQ35;Araip.AEM8T;BGI_novel_G002973;Aradu.ZI52D;Araip.K461S;Araip.337EV;Aradu.NUX2L;Araip.7611F;Araip.776XH;Araip.KJV0U;Aradu.GBX77;Aradu.RCQ39;Aradu.59F…	K15889+K00626+K10960+K00938+K00919+K01662+K13789+K15892+K11778+K05954+K12742+K01641+K00021+K08658+K03526
Thiamine metabolism	16	88	0.116224	0.261505	ko00730	Metabolism	Metabolism of cofactors and vitamins	Araip.LZ3BL;Aradu.0QJ0H;Araip.NL7BI;Aradu.J1PHS;Araip.XLI18;Araip.KLW2M;Aradu.ZI52D;Araip.K461S;Araip.337EV;Araip.4E5HU;Aradu.VD7GZ;Araip.5V540;Araip.DX0TJ;Araip.TPS8Y;Aradu.M5R0Y;Araip.AKP9Z	K03146+K00939+K01662+K06949+K00949+K00878+K03147+K06928
Tropane, piperidine and pyridine alkaloid biosynthesis	31	149	0.00684613	0.0330081	ko00960	Metabolism	Biosynthesis of other secondary metabolites	Aradu.IEK57;Araip.WGE5V;Araip.H76K9;Araip.QWX6D;Aradu.VZN92;Aradu.2CJ52;Aradu.64BNM;BGI_novel_G000192;Aradu.WS4W4;Araip.NX2IB;Araip.4Z4XX;Araip.GY5BN;Aradu.UID4B;Aradu.92H1B;Araip.V2YLR;Araip.BSM9P;Araip.39RWK;Araip.P4XDD;Araip.Y3K3M;Aradu.I9PC5;Aradu.PU3VB;Aradu.JV6J2;Aradu.CWE2B;BGI_novel_G003893;Araip.J8XTW;Aradu.41JHI;Araip.LG961;Aradu.JFD8S;Araip.8P4M1;Araip.J5Q22;Aradu.FRS4Q	K00815+K08081+K00276+K14455+K15849
Tryptophan metabolism	52	304	0.0318951	0.102412	ko00380	Metabolism	Amino acid metabolism	Aradu.JY1UA;Aradu.Q8MCV;Araip.ZHD9F;Araip.NR8NL;Araip.75VG7;Araip.7Z4CF;Aradu.F9182;Aradu.PXM5A;Araip.9P3Y0;Araip.BJ1LC;Araip.53FAG;Araip.GV2Q0;Araip.25ZRQ;Araip.9P9V2;Aradu.6HJ87;Araip.S5590;Araip.TD7H5;Araip.0N6RB;Aradu.0Z8XN;Araip.H2RKS;Aradu.T0GAI;Araip.BSM9P;Aradu.F2VIG;Araip.Z4SZJ;Aradu.755IM;Araip.T1KRW;BGI_novel_G000085;Araip.PF40R;BGI_novel_G001874;Araip.KJV0U;BGI_novel_G000083;Aradu.762…	K16903+K07408+K00164+K00626+K01426+K11820+K00128+K07410+K07409+K00816+K11816+K11818+K03781
Tyrosine metabolism	51	794	1	1	ko00350	Metabolism	Amino acid metabolism	Aradu.IEK57;Araip.WGE5V;BGI_novel_G006183;Aradu.Y1FV5;Araip.2U0RL;Araip.06TDY;Araip.QWX6D;Araip.GJ7LV;BGI_novel_G004824;BGI_novel_G000192;BGI_novel_G004302;BGI_novel_G001085;Aradu.FXP12;Araip.NX2IB;Araip.654K0;Araip.4G0SR;Aradu.UID4B;Aradu.H324N;Aradu.LM4IS;Araip.KVQ8U;Aradu.92H1B;Araip.4TX6Y;Araip.V2YLR;Araip.BSM9P;Araip.39RWK;Aradu.KHJ4B;Aradu.4157Y;Araip.H3ANA;Aradu.W4HTY;Aradu.CAT7T;Araip.PK7…	K00815+K00121+K00457+K00276+K00422+K00001+K01800+K14455+K02510+K15849+K07253+K18857+K01592
Ubiquinone and other terpenoid-quinone biosynthesis	88	1269	1	1	ko00130	Metabolism	Metabolism of cofactors and vitamins	Aradu.IEK57;Araip.WGE5V;Araip.N7P6W;Araip.2U0RL;Aradu.MF7QX;Aradu.D1CF5;Araip.7JG5K;Araip.441FD;Araip.8E6XS;Araip.C95X7;Aradu.X96SI;Araip.QJ6XF;Aradu.70H43;Araip.3N29E;Araip.72PKR;Araip.DWY4Y;Araip.B8P2B;Aradu.FXP12;Araip.CP79T;Aradu.9L87M;Aradu.I8HGC;BGI_novel_G006600;Araip.L00JC;Araip.G56Y8;Araip.IV6CJ;Aradu.5YN9Z;Araip.F6ZQ7;Aradu.WYR1J;Araip.7H6FH;Araip.16SVA;Araip.Q1R7V;Araip.208JH;Araip.U6B…	K00815+K01904+K00457+K09833+K03809+K12501+K02552+K14759+K02548+K06126+K03183+K01661+K12502+K09834+K00487
Ubiquitin mediated proteolysis	117	805	0.152529	0.312031	ko04120	Genetic Information Processing	Folding, sorting and degradation	Araip.43QU3;Aradu.L8SVN;Aradu.88K4F;Araip.T6ICI;BGI_novel_G002202;Aradu.4RJ0E;Araip.HIJ9F;Aradu.JBM4A;Araip.VZ2ZS;Aradu.4QD6E;Araip.J2TZS;BGI_novel_G005892;Aradu.FY805;Araip.67E2P;Araip.PJ30L;Aradu.1SK9N;Araip.RDR0G;Araip.MJ776;Aradu.H03WX;BGI_novel_G007297;Aradu.MVB2G;Araip.GVK2U;Araip.54UE2;Araip.2HD3N;Araip.KP2J5;Araip.AH7CK;Aradu.YA6PI;Aradu.JJ61J;Araip.Y0KXG;Araip.4CP0D;Araip.73614;Aradu.A7F…	K10144+K03094+K10260+K10581+K03868+K03347+K10615+K03353+K04554+K03363+K10577+K10590+K10684+K06689+K03358+K04506+K10140+K03351+K03875+K06688+K10592+K03350+K10601+K09561+K10578+K03354+K10143+K03364+K10609+K03362
Valine, leucine and isoleucine biosynthesis	20	130	0.271496	0.509055	ko00290	Metabolism	Amino acid metabolism	Araip.PU48P;Araip.23NEF;Aradu.E3D7M;Aradu.LBR45;Aradu.348PZ;Araip.DQ8EI;Araip.Y7XUX;Araip.8D2WZ;Aradu.UD1B0;BGI_novel_G004796;BGI_novel_G001472;Aradu.2Q562;Araip.1NU1C;Aradu.C7G3P;BGI_novel_G002283;Araip.I71NT;Aradu.XFR5L;Araip.MKC7R;BGI_novel_G007270;Araip.DD35U	K01653+K01652+K00826+K01703
Valine, leucine and isoleucine degradation	48	293	0.0702556	0.185971	ko00280	Metabolism	Amino acid metabolism	Araip.75VG7;Araip.7Z4CF;Aradu.E3D7M;Araip.53FAG;Aradu.S4NDW;Aradu.348PZ;Araip.S5590;BGI_novel_G000470;Aradu.S8U9Q;Araip.DQ8EI;Araip.Y7XUX;Aradu.56KLA;Aradu.F2VIG;BGI_novel_G000471;Aradu.BZ3QW;Aradu.NY5HE;Araip.KJV0U;Aradu.762H7;Araip.9X8GM;Aradu.VHZ9R;Araip.85IIK;Araip.SM3LQ;Araip.1NU1C;Aradu.BA2YX;Araip.WC34V;BGI_novel_G007086;Araip.6BP0E;BGI_novel_G003984;Araip.H4N9E;Aradu.S5C1E;Araip.FB68F;Ara…	K00626+K00826+K00128+K05605+K01640+K00140+K05607+K00253+K09699+K01641+K01969+K00020+K00166
Vitamin B6 metabolism	12	75	0.287378	0.531452	ko00750	Metabolism	Metabolism of cofactors and vitamins	Araip.MC1F8;Aradu.3SA2N;Araip.426A8;Araip.W3YFG;Araip.L1JCR;Aradu.ZBZ36;Araip.A28ZZ;Araip.Z30L7;Araip.2WU0W;Aradu.G3AR6;Araip.M672X;Araip.DF82N	K13248+K05275+K00868+K01733
Zeatin biosynthesis	27	93	5.00692e-05	0.000751038	ko00908	Metabolism	Metabolism of terpenoids and polyketides	Aradu.82DSF;Aradu.09SAF;Aradu.203ID;Aradu.M08CJ;Araip.CYY4B;Araip.SP6NR;Aradu.E00AS;Araip.XY6DA;Aradu.QH0IG;Araip.B1IVR;Aradu.D11TE;Aradu.KGN9F;Aradu.WN46D;Aradu.2J33I;Araip.S80RQ;BGI_novel_G002741;BGI_novel_G000614;Aradu.Z1DQ9;Aradu.U2E6P;Araip.XL1Z1;BGI_novel_G001707;BGI_novel_G000421;BGI_novel_G004539;Araip.T0PQU;Araip.MKV6R;Araip.YPK5N;Araip.UK2VD	K00279+K00791+K10717+K13493+K10760

## Sheet: DAF60
Pathway	WT DAF60-VS-wsc DAF60.DEGseq_Method (6848)	All-gene (60827)	P value	Q value	Pathway ID	Level 1	Level 2	Genes	KOs
2-Oxocarboxylic acid metabolism	63	438	0.0255924	0.089995	ko01210	Metabolism	Global and overview maps	Aradu.83N8C;Araip.SB6JF;Aradu.E3D7M;Araip.S985N;Aradu.TX1LV;Aradu.S0KU9;Araip.5YB59;Araip.R1DVQ;Aradu.GY22L;Araip.DQ8EI;Aradu.CW19Q;Araip.LU5P5;Araip.G4XYW;Aradu.X1Y61;Aradu.C1SIF;Aradu.P0UUY;Aradu.C74HT;BGI_novel_G006206;Araip.Y7XUX;Aradu.KU4AZ;Aradu.V8EG4;Araip.CF7TW;BGI_novel_G004010;Araip.XIH72;BGI_novel_G002617;Aradu.1AG6U;Aradu.348PZ;BGI_novel_G000476;Araip.1NU1C;BGI_novel_G001862;Araip.LH9…	K01681+K00826+K14455+K00145+K00030+K00620+K01647+K00133+K01438+K11818+K00031+K12153+K01652+K00928+K01653
ABC transporters	105	581	7.38224e-07	1.46471e-05	ko02010	Environmental Information Processing	Membrane transport	Aradu.G7TYI;Araip.M7KM2;Aradu.R47VJ;Aradu.BSR1D;BGI_novel_G005502;Aradu.5H0S7;Araip.JA8PY;Aradu.DDK47;Aradu.VPD9Z;BGI_novel_G004719;Araip.H6S1B;Araip.2994S;Aradu.1S19J;Aradu.3D7EY;Araip.GPM5V;Araip.M2TZZ;Aradu.HM6PL;Araip.XH4DL;Araip.HN2WJ;Araip.XVV6S;Araip.0YB05;Araip.Q6AU7;Aradu.0VM7C;Aradu.SGN54;Aradu.5S0GX;Araip.YJ40C;BGI_novel_G001317;Araip.P802P;Araip.MKD8Z;BGI_novel_G004241;Aradu.EG92C;Ara…	K05656+K05666+K05658+K05674+K05681+K02045+K15628+K05677+K05657+K05665
Acridone alkaloid biosynthesis	1	12	0.761504	1	ko01058	Metabolism	Biosynthesis of other secondary metabolites	Aradu.RVP3T	K12643
Alanine, aspartate and glutamate metabolism	39	215	0.0018537	0.0139974	ko00250	Metabolism	Amino acid metabolism	Araip.ZX8HU;Aradu.04RDY;Aradu.YG7ID;Araip.HIG4P;Aradu.CZ7XQ;Araip.S985N;Araip.NB6VC;Araip.LU5P5;Aradu.X1Y61;Araip.HIZ4E;Araip.98XCL;Aradu.V0F31;Araip.Y6RSY;Araip.3485Y;Aradu.L85NZ;Aradu.P59ZT;Araip.TH8PD;Araip.LI5SE;Aradu.QXP3X;Araip.E2KK4;Aradu.8PA60;Aradu.Q350M;Araip.28VMW;Araip.VJ2HD;Araip.51XF1;Araip.UL2GU;Aradu.H1QS5;Araip.9X8PV;Aradu.4K13K;Araip.30SRM;Araip.J5Q22;Aradu.D9QX6;Aradu.FFY3F;BGI…	K01953+K16871+K14455+K00262+K01956+K01940+K17761+K13566+K01755+K00294+K00261+K01915+K00827+K00278+K00830
alpha-Linolenic acid metabolism	41	240	0.00443355	0.0234334	ko00592	Metabolism	Lipid metabolism	Araip.Q7E6I;Aradu.32X0N;Araip.V4D1L;Araip.UPC07;BGI_novel_G003368;Aradu.FV6YV;Aradu.WK4VE;Aradu.GI2ZM;Araip.60KBF;BGI_novel_G001155;Araip.M6X0I;Araip.G3TW3;Aradu.W97EL;Araip.8KZ12;Aradu.QG0BG;Aradu.R2PKH;Araip.560IW;Aradu.T8ILN;Aradu.8D3SW;BGI_novel_G004010;Araip.5W6MS;Araip.VH74R;Araip.W3HRA;Araip.22RGE;Araip.7G4IK;Aradu.H0G14;Aradu.8Z9JB;Aradu.49DKF;Araip.IJH04;Araip.17941;Araip.EZ4HJ;Aradu.R40…	K10525+K16818+K18857+K10527+K05894+K10526+K08241+K14674+K00454+K07513+K01723+K01047
Amino sugar and nucleotide sugar metabolism	123	1494	0.99996	1	ko00520	Metabolism	Carbohydrate metabolism	Aradu.118NW;Araip.6D2Y5;Aradu.T2X3V;Araip.G1N6K;Aradu.W9SJN;Araip.4U0UR;Araip.5JD7H;Aradu.JCT0J;Aradu.RZL7M;Aradu.T09Z3;Araip.2D0HD;BGI_novel_G000360;Aradu.NV5LW;Araip.I4NIK;Araip.105W2;Aradu.80WBV;Araip.N96PC;Araip.U2YF8;Araip.0Q91C;BGI_novel_G004030;Araip.KTN4Q;Aradu.54HQG;Araip.P0HDP;Aradu.3K682;Aradu.ACT9F;Araip.8P6VP;Araip.3Y88U;Araip.WC91U;Araip.57NWY;Aradu.Y12MD;Araip.X40X6;Aradu.M3UGJ;Ara…	K20547+K12446+K01784+K12449+K00844+K01183+K08679+K00975+K01809+K00963+K12447+K17497+K13648+K16190+K08678+K01810+K15920+K01711+K12448+K12450+K00847+K01209+K12373+K00966+K18677+K13379+K00326
Aminoacyl-tRNA biosynthesis	95	645	0.00402115	0.0224514	ko00970	Genetic Information Processing	Translation	BGI_novel_G006811;Araip.2CM48;BGI_novel_G007234;BGI_novel_G007223;BGI_novel_G002361;BGI_novel_G005699;BGI_novel_G004604;Aradu.UDX1X;Araip.X5UU2;Aradu.07I6M;BGI_novel_G007290;BGI_novel_G006413;Araip.R1QL1;BGI_novel_G003292;BGI_novel_G003291;Araip.238GJ;BGI_novel_G006302;BGI_novel_G006301;BGI_novel_G003676;Araip.XHB2P;Araip.B8IIA;BGI_novel_G002362;BGI_novel_G003285;BGI_novel_G002359;Araip.KRG6B;BGI…	K01872+K01892+K01889+K01887+K04567+K01883+K01868+K02434+K01880+K01875+K02433+K01867+K01876+K01870+K14164+K01886+K01866+K00604
Anthocyanin biosynthesis	4	40	0.673504	0.911612	ko00942	Metabolism	Biosynthesis of other secondary metabolites	Araip.SXQ7X;BGI_novel_G005047;Araip.UE2UP;Aradu.Y8M1J	K17193+K12938
Arachidonic acid metabolism	20	174	0.496155	0.707284	ko00590	Metabolism	Lipid metabolism	Araip.WJS9Q;Araip.ZGF52;Araip.7P7SY;Araip.NB9TP;BGI_novel_G001155;Araip.H2RKS;Aradu.QG0BG;Aradu.Q8MCV;Araip.3IA5A;Araip.19H18;Aradu.XI1B2;BGI_novel_G001424;Aradu.MD5SA;Araip.BZ99N;Aradu.P3VBU;Araip.2FB12;Araip.ZHH6M;Aradu.NAJ16;Aradu.LBI05;Araip.696HX	K18592+K08726+K07418+K00432+K14674+K15730+K15717+K01047
Arginine and proline metabolism	59	278	1.22094e-06	1.81784e-05	ko00330	Metabolism	Amino acid metabolism	Aradu.35Z4P;Araip.W2DXP;Araip.AZ4G5;Aradu.YK06D;Araip.53FAG;Araip.ZGF52;Aradu.5KS9C;Araip.S985N;Araip.WM4R3;Aradu.F0IZ7;Araip.PJ656;Araip.1P3VW;Araip.LU5P5;Araip.SH7ZE;Araip.R2LWW;Aradu.BGK3K;Aradu.63Q7N;Aradu.0VM7C;Araip.PQU0Q;Aradu.X1Y61;BGI_novel_G000153;Aradu.094MD;Araip.8G10D;Araip.QQP2F;Aradu.VBL0N;Aradu.6IH9U;Araip.3485Y;Araip.H8KV6;Aradu.U9EHP;Araip.798H5;Araip.8IY6U;Aradu.XI1B2;Araip.13W…	K00318+K12657+K00128+K01259+K00472+K14455+K10536+K00819+K13366+K14329+K00294+K00286+K12259+K17839
Arginine biosynthesis	36	209	0.00638815	0.0295177	ko00220	Metabolism	Amino acid metabolism	Araip.S985N;Araip.5YB59;Araip.LU5P5;Araip.G4XYW;Aradu.X1Y61;Aradu.P0UUY;Araip.HIZ4E;Aradu.V0F31;BGI_novel_G006206;Aradu.KU4AZ;Aradu.V8EG4;BGI_novel_G004010;Araip.XIH72;BGI_novel_G002617;Aradu.1AG6U;Araip.TH8PD;Aradu.QXP3X;BGI_novel_G000476;Araip.E2KK4;BGI_novel_G001862;Araip.28VMW;Araip.VJ2HD;Araip.UL2GU;Araip.LH96N;Araip.9X8PV;Aradu.4K13K;Aradu.BK33F;Aradu.J3FIC;BGI_novel_G005259;Aradu.NPK2K;Ara…	K14455+K00145+K00620+K00262+K01940+K01438+K01755+K00261+K01915
Ascorbate and aldarate metabolism	60	669	0.976923	1	ko00053	Metabolism	Carbohydrate metabolism	Araip.53FAG;Araip.C42Y7;Aradu.92GTL;Aradu.F5B4M;Araip.I4NIK;Aradu.87U6U;Araip.K3Z0I;Araip.29B8L;Araip.PJ656;Araip.T6FRX;Aradu.W7NWN;Aradu.63Q7N;Araip.P0HDP;Araip.WC91U;Araip.L30XI;Aradu.7065G;Araip.EV8J4;Araip.3485Y;Aradu.65HV5;Araip.H8KV6;Araip.8I39N;Araip.798H5;Araip.R004A;Aradu.33XBG;BGI_novel_G006404;BGI_novel_G002806;BGI_novel_G002807;BGI_novel_G004953;Araip.5J881;Aradu.FPU47;BGI_novel_G0038…	K00128+K00423+K19642+K00434+K17744+K00469+K12447+K16190+K08232+K14190+K00699
Basal transcription factors	31	235	0.199204	0.361343	ko03022	Genetic Information Processing	Transcription	Araip.RLW9R;Aradu.QW2YT;Araip.0K8H9;Aradu.VZN92;Aradu.WS4W4;Aradu.TFK2R;Araip.IJ6VM;Araip.NJ3UQ;Aradu.U28FQ;Araip.L9ALF;Araip.PMK11;Aradu.L9W8G;BGI_novel_G006962;Aradu.J7MXR;Araip.76UMP;Aradu.TQ9JU;Aradu.F4WHX;Araip.NR3WR;Araip.G7X5W;Aradu.ZPE2J;Araip.R7ZE8;Aradu.11T0C;BGI_novel_G000182;Aradu.443AE;Araip.2U1JX;BGI_novel_G003271;Araip.F536R;BGI_novel_G001856;Araip.6Y6Y8;Araip.IFP77;Aradu.2N3K8	K14651+K03131+K03126+K03129+K10842+K03122+K03144+K03136+K03127+K03128+K03139
Base excision repair	43	710	0.999999	1	ko03410	Genetic Information Processing	Replication and repair	Aradu.H9L9T;Araip.ZIQ8D;Araip.SKT5W;Araip.8HB4V;Aradu.W1U6E;Araip.VR2GZ;Aradu.QES96;Araip.WJL14;Araip.V55PV;Aradu.H8PLQ;Aradu.AM9JS;Araip.49RC6;BGI_novel_G003201;Aradu.BSF4U;Araip.RR7DM;Araip.BE1DM;Aradu.K05BK;Aradu.LG8GZ;Aradu.W1LKZ;Araip.B39P6;BGI_novel_G007320;Araip.S7H0U;Araip.HQW59;Aradu.CVG1A;BGI_novel_G005810;BGI_novel_G007321;Aradu.0PL1F;BGI_novel_G000693;Araip.MXJ9W;Araip.2GK31;Araip.WA0…	K10802+K10798+K02324+K10772+K10747+K04799+K01246+K10563+K01142+K03512+K02335+K03652+K01247+K10773+K10771+K02327+K02325+K03648
Benzoxazinoid biosynthesis	10	59	0.122081	0.259664	ko00402	Metabolism	Biosynthesis of other secondary metabolites	Aradu.5T6BE;Aradu.V3CWF;Araip.E87LA;Araip.CBM7A;Araip.4817H;Aradu.R3Z7V;Aradu.BK9AL;Araip.4WP6Q;Aradu.Y6SZD;Araip.DQZ2M	K13229
beta-Alanine metabolism	37	205	0.00260195	0.0174331	ko00410	Metabolism	Metabolism of other amino acids	Araip.V45YR;Aradu.A9E1A;Araip.53FAG;Araip.PJ656;Araip.Y3M6J;Aradu.63Q7N;Araip.NX2IB;BGI_novel_G000315;Aradu.S1T5J;Aradu.S4NDW;Aradu.6IH9U;Araip.39RWK;Araip.3485Y;Araip.H8KV6;Aradu.U9EHP;Araip.15UL3;Araip.798H5;BGI_novel_G004462;Araip.H4N9E;Araip.N9KRJ;Araip.V2YLR;BGI_novel_G001933;Aradu.GVV78;Aradu.4LL4W;BGI_novel_G004051;Araip.0GZ9Y;BGI_novel_G004166;Araip.56RXD;BGI_novel_G006813;Aradu.R6RRG;Ara…	K00276+K00128+K00140+K05605+K13366+K01918+K12259+K17839
Betalain biosynthesis	2	10	0.312852	0.505087	ko00965	Metabolism	Biosynthesis of other secondary metabolites	Aradu.V7W75;Araip.A5QSA	K15777
Biosynthesis of amino acids	211	1453	6.99703e-05	0.000937601	ko01230	Metabolism	Global and overview maps	Aradu.V8MCV;Araip.CM5I1;Araip.AZ4G5;Araip.5N6GI;Aradu.83N8C;Aradu.52DEQ;Araip.SB6JF;Araip.ST9BY;Araip.738JR;Araip.NG302;Aradu.Q64BX;Aradu.E3D7M;Araip.L03M8;Aradu.4E6H2;Aradu.3D2PD;Aradu.IH2EE;Araip.4I954;Araip.434JJ;Araip.IR1I9;Aradu.FXQ56;Araip.Q1UQI;Araip.S985N;Aradu.WKT9D;Araip.7EN7C;Aradu.TX1LV;Aradu.SFQ0K;Aradu.F0IZ7;Aradu.MGY3I;Aradu.D0URU;Aradu.QUS69;Araip.6TA1I;Araip.JRQ56;Aradu.S0KU9;Ara…	K10206+K01696+K12657+K01681+K01850+K01807+K01738+K01620+K00826+K01689+K00013+K01736+K00927+K01834+K00640+K14455+K13832+K15633+K00873+K00145+K01803+K01733+K00600+K00850+K00030+K00620+K01647+K01760+K01609+K11755+K00800+K15849+K01940+K01657+K00766+K00872+K00133+K00616+K01438+K05359+K01755+K00765+K01714+K00615+K01915+K01623+K15634+K15227+K01783+K00031+K00286+K00891+K00058+K00815+K01652+K00928+K01653
Biosynthesis of secondary metabolites	1103	8351	1.4647e-09	7.78129e-08	ko01110	Metabolism	Global and overview maps	Aradu.L1U18;Araip.2LT0K;Aradu.TY9X1;Araip.ZX8HU;Araip.IA0U9;Araip.21BTV;Araip.P83L1;Aradu.35Z4P;Araip.HXZ5T;Aradu.V8MCV;Araip.W2DXP;BGI_novel_G004358;Aradu.EM688;Aradu.04RDY;Araip.V45YR;Aradu.YC5B5;Aradu.A9E1A;Aradu.Q5M0R;Araip.4QE8A;Araip.CM5I1;Aradu.ZTW7Y;Araip.AZ4G5;Aradu.40JMZ;Araip.NIV47;Aradu.R6QT2;Araip.A9H3K;Aradu.YK06D;Aradu.2J2GA;Araip.MV4VH;Araip.Q7E6I;Aradu.D2U3D;Araip.EG5GC;Araip.13H…	K09753+K00801+K01953+K00660+K05280+K00318+K10206+K00430+K20772+K00276+K00475+K15397+K01696+K13082+K12657+K01859+K14157+K05349+K10525+K21026+K05278+K05282+K01188+K01681+K01662+K16818+K00128+K01850+K00844+K10960+K18857+K01807+K00121+K20860+K05277+K01061+K01738+K13508+K01620+K00826+K01689+K00013+K00626+K13066+K08730+K01490+K04124+K01736+K03841+K00099+K09833+K06892+K15918+K08243+K03809+K00851+K13081+…
Biosynthesis of unsaturated fatty acids	22	128	0.0287257	0.0962312	ko01040	Metabolism	Lipid metabolism	Araip.S3GXY;Araip.P9KGN;Araip.61AU6;Aradu.G1YNF;Araip.654K0;Araip.LG961;Araip.CD8XS;Araip.9J35K;Aradu.TQ146;Araip.4X4S4;Araip.C62EL;Araip.RFA35;Araip.RI4NB;Araip.7L5D1;Araip.W3HRA;Aradu.W93K3;Aradu.5J3SN;Araip.8YA9F;Aradu.QGW0X;BGI_novel_G004148;Araip.YL8HA;Aradu.C4479	K10256+K10251+K01068+K00059+K03921+K10703+K07513
Biotin metabolism	17	77	0.00474946	0.0235714	ko00780	Metabolism	Metabolism of cofactors and vitamins	Araip.04Y8B;Aradu.SV4JZ;Araip.U71AB;Aradu.H7CI5;Araip.654K0;Araip.LG961;Araip.1100H;Araip.P5GSM;Aradu.W93K3;Aradu.T5FFK;Aradu.5J3SN;Aradu.IA51K;BGI_novel_G006212;Aradu.AV6RW;Aradu.KSN3Z;BGI_novel_G006207;BGI_novel_G006213	K19562+K00059+K00652+K01942+K09458
Brassinosteroid biosynthesis	12	57	0.0231441	0.083819	ko00905	Metabolism	Metabolism of terpenoids and polyketides	Araip.K6VWA;BGI_novel_G004632;BGI_novel_G004639;BGI_novel_G004625;BGI_novel_G004626;BGI_novel_G003269;BGI_novel_G004630;Aradu.NG2QK;BGI_novel_G004628;Araip.IH3SP;BGI_novel_G004640;Aradu.C6RS5	K15639+K12638+K09588+K12637+K12640+K09591
Butanoate metabolism	25	133	0.00701808	0.0313474	ko00650	Metabolism	Carbohydrate metabolism	Aradu.YG7ID;Araip.HIG4P;BGI_novel_G001150;Araip.7Z4CF;Araip.75VG7;Araip.S5590;Araip.9T36C;Araip.3485Y;Aradu.L85NZ;Aradu.BA2YX;Araip.85IIK;Araip.KJV0U;BGI_novel_G000470;Araip.TGJ1H;Aradu.U1MJX;Aradu.UY1G3;Aradu.NY5HE;Aradu.V07RE;Araip.SM3LQ;Aradu.4P72N;BGI_novel_G007270;BGI_novel_G000534;Araip.P4FLV;Araip.DD35U;Aradu.F5MLZ	K16871+K18121+K00626+K01640+K17761+K01641+K00109+K01652+K01653
C5-Branched dibasic acid metabolism	3	54	0.951245	1	ko00660	Metabolism	Carbohydrate metabolism	BGI_novel_G007270;BGI_novel_G000534;Araip.DD35U	K01652+K01653
Caffeine metabolism	8	34	0.0319719	0.102709	ko00232	Metabolism	Biosynthesis of other secondary metabolites	Araip.N0A2Y;Aradu.C7VL7;Araip.0N6RB;BGI_novel_G000225;BGI_novel_G000228;Aradu.0Z8XN;Araip.LU3FH;Araip.W83RE	K00106+K00365+K07409
Carbon fixation in photosynthetic organisms	69	532	0.119085	0.257378	ko00710	Metabolism	Energy metabolism	Araip.ST9BY;Araip.L03M8;Araip.A8RYA;Araip.LA152;Araip.434JJ;Araip.S985N;Aradu.WKT9D;Aradu.D0URU;Araip.Y6V6D;Aradu.S56JH;BGI_novel_G001155;Araip.M2TZZ;Aradu.PTU5T;Araip.LU5P5;Araip.VYF0E;Aradu.QG0BG;Aradu.X1Y61;Araip.LS9DG;Araip.6PZ07;Aradu.MG582;Aradu.QES0M;Araip.9I23X;Aradu.3579H;Aradu.L7ESN;Araip.NB53C;BGI_novel_G004938;Aradu.C7JM0;Aradu.75TXC;Araip.984P4;Araip.N21VK;Aradu.N8WG9;Aradu.AH5QJ;Ara…	K01807+K03841+K00927+K14455+K01610+K00029+K01803+K00026+K01601+K01595+K00855+K00615+K01623+K00028+K01783+K01602+K01006
Carbon metabolism	238	1530	1.63536e-07	5.47845e-06	ko01200	Metabolism	Global and overview maps	Aradu.83N8C;Aradu.JCT0J;BGI_novel_G001150;Araip.SB6JF;Araip.ST9BY;Araip.06TDY;Araip.GJ7LV;Araip.NG302;Araip.L03M8;Aradu.4E6H2;Araip.7Z4CF;Araip.A8RYA;Araip.LA152;Araip.W0YWF;Araip.75VG7;Araip.XJ5RB;Aradu.VAN9Z;Araip.434JJ;Araip.IR1I9;Aradu.FXQ56;Araip.Q1UQI;Araip.S985N;Araip.105W2;Aradu.WKT9D;Aradu.SFQ0K;Aradu.MGY3I;Aradu.D0URU;Aradu.QUS69;Araip.Y6V6D;Aradu.S56JH;Araip.6TA1I;Araip.U2YF8;Aradu.S0K…	K01681+K00844+K18121+K01807+K00121+K01738+K01689+K00626+K03841+K15918+K00851+K00927+K01834+K00640+K14455+K15633+K01610+K00029+K00873+K01803+K00131+K00600+K00850+K00026+K01057+K00140+K00164+K00627+K00030+K11517+K15919+K00605+K05605+K01647+K02160+K01601+K00161+K01595+K01810+K00616+K01961+K00855+K19269+K00261+K00615+K01623+K15634+K00036+K00028+K01783+K00031+K01602+K01679+K00058+K01006+K01638+K01962+…
Carotenoid biosynthesis	37	258	0.0740832	0.183836	ko00906	Metabolism	Metabolism of terpenoids and polyketides	Araip.9ZC59;Araip.568MX;Araip.P8417;BGI_novel_G004919;Araip.D6R2R;Araip.4M6WV;Araip.82DPQ;Aradu.YD13K;Araip.Z3978;Aradu.V3ATA;Aradu.RVP3T;Araip.T5VKA;Aradu.8T3G1;Araip.V01DZ;Aradu.XC37D;BGI_novel_G004915;BGI_novel_G000852;Aradu.GAZ1G;Araip.62M9L;BGI_novel_G000676;Aradu.KJ1YM;Araip.YJ8QA;Araip.VWQ90;Araip.Z30YB;Aradu.PNQ8T;Araip.B6RJA;Aradu.L3W0Z;Aradu.V737M;BGI_novel_G000498;Aradu.MQT1Y;Araip.D5C…	K09843+K09835+K09838+K17913+K02291+K15746+K09842+K09841+K15747+K14595+K09839+K06444+K14593+K17911
Circadian rhythm - plant	87	521	0.00012093	0.00135039	ko04712	Organismal Systems	Environmental adaptation	Araip.IA0U9;Aradu.YC5B5;Aradu.NG7DJ;Araip.T3G5J;Aradu.F4M5D;Araip.8E6XS;Araip.EL37U;Araip.17KGH;Aradu.5N08M;Araip.76HA9;Aradu.80EN4;BGI_novel_G006945;Araip.C36LC;Araip.AKW6F;Aradu.VZN92;Araip.NV7BN;Araip.61AU6;Aradu.K7TJG;Aradu.LW8Y2;Aradu.WS4W4;Aradu.11DJA;Aradu.Q5JK4;Aradu.W5QSD;Araip.F6ZQ7;Aradu.7E2JG;Araip.9J35K;Aradu.V6ZNL;Aradu.P9J09;Araip.K2DDF;Aradu.1QJ22;Aradu.J8H2F;Aradu.J1UD9;Aradu.R2N…	K00660+K12129+K16222+K03097+K12133+K16221+K12126+K12125+K16241+K12116+K12135+K16223+K12130+K12120+K10143+K16240+K03115
Citrate cycle (TCA cycle)	37	284	0.195222	0.361343	ko00020	Metabolism	Carbohydrate metabolism	Aradu.83N8C;Araip.SB6JF;Araip.Y6V6D;Aradu.S0KU9;Araip.R1DVQ;Aradu.GY22L;Araip.M2TZZ;Araip.ZHD9F;BGI_novel_G002834;Aradu.CW19Q;Aradu.PTU5T;Araip.G2PMM;Aradu.C1SIF;Aradu.C74HT;Araip.5L3CH;Aradu.FBK99;BGI_novel_G002837;Aradu.C7350;Araip.NB53C;Araip.N21VK;BGI_novel_G002836;Araip.G7LCK;Aradu.5Q1VY;Araip.A522U;Araip.AE0K4;Aradu.VXD1Z;Aradu.T0FDC;Araip.MQB3K;Aradu.MQ8TY;BGI_novel_G003895;BGI_novel_G0045…	K01681+K01610+K00026+K00164+K00627+K00030+K01647+K00161+K00031+K01679+K01648
Cutin, suberine and wax biosynthesis	15	233	0.995415	1	ko00073	Metabolism	Lipid metabolism	Araip.ZD9NB;Aradu.XW8AZ;Aradu.EP6I4;Araip.X3RSR;Araip.EK23Y;BGI_novel_G003809;Araip.5ZQ8X;Aradu.JRG58;Araip.ISU30;Aradu.4V74F;BGI_novel_G001015;BGI_novel_G004255;BGI_novel_G003830;Aradu.GX9JC;Araip.M0N7G	K13407+K15400+K13356+K17991+K15399+K15406+K15398
Cyanoamino acid metabolism	68	450	0.00750048	0.0324214	ko00460	Metabolism	Metabolism of other amino acids	Araip.MV4VH;Aradu.B0REH;Araip.WJS9Q;Aradu.FP91H;Araip.8G26U;Araip.SDI9F;Araip.3H8RR;Araip.A5TR4;BGI_novel_G003983;Araip.C6C0T;Araip.B7MSZ;Araip.VI7E7;Araip.J8D11;Aradu.E5WTS;Aradu.X8SXD;Araip.2QG75;Araip.K7W5L;Araip.M2TZZ;Aradu.NPY88;Araip.TRY4F;Aradu.61HSA;Araip.2IN9I;Araip.G4XYW;Aradu.5YU3Q;Araip.ZI086;Araip.44XZH;Aradu.XVT29;Araip.YUX7E;Araip.F5F3I;BGI_novel_G006206;Aradu.HV7VA;Araip.PUC4K;Ara…	K05349+K01188+K18592+K00681+K00600+K05350+K12153+K13030
Cysteine and methionine metabolism	68	642	0.722214	0.958185	ko00270	Metabolism	Amino acid metabolism	Aradu.EM688;Araip.FB4F0;Araip.D7DEK;Araip.NG302;Aradu.E3D7M;BGI_novel_G006407;Araip.2Z3LC;Aradu.FXQ56;Araip.RYZ61;Araip.Q1UQI;Araip.S985N;Aradu.TX1LV;Aradu.QUS69;Araip.P6KBN;BGI_novel_G002055;Araip.M2TZZ;Araip.DQ8EI;Araip.22AJZ;Araip.LU5P5;BGI_novel_G002054;Aradu.ZYM67;Araip.J4MMW;Aradu.FWM9C;Aradu.T0Z4L;Aradu.X1Y61;BGI_novel_G002056;Araip.B0SMD;Araip.Y7XUX;Araip.T90R9;Araip.CF7TW;Araip.NB53C;Ara…	K20772+K01738+K00826+K00558+K00899+K00640+K14455+K05933+K17398+K00026+K01760+K00133+K01919+K00827+K00815+K01762+K00547+K01761+K00928
Diterpenoid biosynthesis	27	178	0.0668344	0.175604	ko00904	Metabolism	Metabolism of terpenoids and polyketides	Araip.JB9A2;Aradu.2Y79C;Aradu.NT0E1;Araip.NS97H;Araip.50IUR;Aradu.1H66Y;Araip.WBV29;Araip.UXP0Y;Araip.KVM2C;Aradu.FF0QL;Aradu.62CWM;Araip.H5TPY;Aradu.8MK7Y;Aradu.GAZ1G;Aradu.G0Z55;Aradu.7SN56;Araip.RQB6B;Araip.WM0UU;Aradu.38DG2;Aradu.V737M;Aradu.SHH9J;Aradu.QD51M;Araip.D5CVZ;Araip.1Y1N6;Aradu.9Q3CE;Araip.VA8G3;Araip.6EI7F	K05282+K04124+K04125+K04123+K13070+K20513+K17961
DNA replication	104	1273	0.9999	1	ko03030	Genetic Information Processing	Replication and repair	Aradu.ADJ2V;Araip.YRY38;Aradu.9AR70;Araip.0WA8W;Aradu.E5DCR;Araip.2V2YR;Araip.0K8H9;Araip.C904C;Araip.8HB4V;Aradu.W1U6E;Aradu.17AIM;Araip.LH3AA;Araip.VPC0H;Araip.MA0TE;Araip.LHK78;Aradu.3M2V6;Aradu.IQ373;Araip.WJL14;Araip.Q2ES3;Araip.I8TMF;Aradu.K2QKB;Araip.D72JW;Aradu.7NN03;Aradu.D8Z9X;Araip.KP5CL;Araip.0X6EP;Aradu.R91LR;Araip.59RFA;Aradu.P6DLH;Aradu.AM9JS;Aradu.8T7IQ;Aradu.U28FQ;Aradu.DP4NA;Ara…	K03469+K07466+K02684+K02685+K02324+K10747+K02321+K10754+K02209+K02542+K10756+K04799+K10744+K02335+K02320+K10742+K02327+K02540+K02325+K10755+K10739+K10743+K10740
Endocytosis	204	2641	1	1	ko04144	Cellular Processes	Transport and catabolism	Araip.NAD92;Aradu.S6N02;Aradu.L0ZIY;BGI_novel_G001835;Araip.0P3IP;BGI_novel_G004647;BGI_novel_G000363;BGI_novel_G003759;Araip.ERJ79;Araip.STR9D;Araip.WU7KL;Araip.XU3BG;Araip.568MX;Aradu.WB9GS;Aradu.EAD0T;Araip.5N34Q;Araip.3U68X;BGI_novel_G007155;BGI_novel_G005996;BGI_novel_G005997;Araip.ZD7HE;BGI_novel_G002910;BGI_novel_G002174;Aradu.J1JQ8;Aradu.T8G13;Araip.6M1QI;Aradu.94BIF;BGI_novel_G006889;Ara…	K03283+K19366+K05747+K04646+K12486+K10396+K07901+K00889+K19476+K12472+K12191+K18468+K07904+K07937+K12192+K11866+K11247+K12193+K19475+K12471+K07889+K01115+K01528+K11827+K12190+K07897+K12489+K12184+K17917+K12189+K12493+K10365+K18466+K15053+K12200+K07887+K12483
Ether lipid metabolism	34	392	0.95988	1	ko00565	Metabolism	Lipid metabolism	Aradu.W2UK2;Araip.B0L59;BGI_novel_G001155;Aradu.WQ2BV;Aradu.04DPI;Araip.WAS0J;Aradu.QG0BG;Araip.Y2RYL;Aradu.TB51Z;Aradu.PQ90F;Araip.3PC35;Araip.HT00D;Aradu.4EV24;Aradu.X3MXA;Araip.IAX0I;Araip.VE6EG;Araip.D75IG;Araip.ZRJ6C;Araip.Z1PQN;BGI_novel_G006293;Aradu.H56YA;Araip.HY8C3;Aradu.TH1E7;Aradu.Y163H;Araip.QK1BG;Araip.HV6YT;Aradu.H7I4I;Araip.EQA8W;Aradu.W0B0I;Araip.6517R;Aradu.NAJ16;BGI_novel_G0017…	K01114+K04628+K14674+K01062+K13510+K01115+K00993+K16794+K16860+K01047
Fatty acid biosynthesis	29	199	0.0887647	0.208779	ko00061	Metabolism	Lipid metabolism	Aradu.67AV0;Aradu.IHM71;Araip.Q1GLT;Araip.654K0;Araip.LG961;Araip.CD8XS;Araip.CVV6X;Araip.TR8WR;Araip.U2KEA;Aradu.IVL7E;Araip.RI4NB;Aradu.J7RE1;Araip.LLR5T;Aradu.32KHL;Araip.W3HRA;Aradu.W93K3;Araip.V13G3;Aradu.5J3SN;Aradu.KJ74K;Aradu.QBQ75;Aradu.AV6RW;Araip.5M14G;BGI_novel_G001050;BGI_novel_G001485;Araip.H65P0;Aradu.Z0G82;BGI_novel_G005452;Aradu.C4479;Aradu.G4XFI	K01897+K00059+K03921+K02160+K00645+K01961+K10782+K09458+K01962
Fatty acid degradation	54	243	7.65145e-07	1.46471e-05	ko00071	Metabolism	Lipid metabolism	Araip.53FAG;Araip.V4D1L;Araip.06TDY;Araip.GJ7LV;Araip.7Z4CF;Araip.75VG7;Aradu.VAN9Z;Araip.UPC07;Aradu.67AV0;Araip.60KBF;Araip.PJ656;Araip.M6X0I;Araip.S5590;Aradu.W97EL;Aradu.63Q7N;Araip.8KZ12;Aradu.IHM71;Aradu.R2PKH;Araip.Q1GLT;Araip.654K0;Aradu.H324N;Aradu.CAT7T;Araip.U2KEA;Araip.3485Y;Araip.5W6MS;Araip.H8KV6;Araip.798H5;Aradu.BA2YX;Aradu.32KHL;Araip.W3HRA;Aradu.71KPG;Araip.KJV0U;Araip.NC9ER;Ara…	K00128+K18857+K00121+K00626+K10527+K01897+K00001+K07513
Fatty acid elongation	33	239	0.127066	0.260743	ko00062	Metabolism	Lipid metabolism	Araip.4QE8A;Aradu.40JMZ;Araip.UJ6B2;Aradu.XSB36;Araip.P9KGN;Araip.61AU6;Araip.YQW1G;Araip.28XCG;Araip.9J35K;Aradu.NMC6C;Aradu.TQ146;Araip.4X4S4;Aradu.W3DJ8;Araip.HD9HU;Araip.C62EL;Araip.RFA35;Araip.2TH5J;Araip.7L5D1;Aradu.4K1ED;BGI_novel_G002561;Aradu.7I0FT;Araip.N2N62;BGI_novel_G000550;Araip.8YA9F;Aradu.K5I1J;Aradu.QGW0X;Araip.EY6IB;BGI_novel_G004148;Aradu.61TTJ;BGI_novel_G000552;Araip.YL8HA;Ara…	K15397+K10251+K01068+K01074+K10703
Fatty acid metabolism	54	399	0.088809	0.208779	ko01212	Metabolism	Global and overview maps	Araip.S3GXY;Araip.7Z4CF;Araip.75VG7;Araip.UPC07;Aradu.67AV0;Araip.P9KGN;Araip.60KBF;Aradu.G1YNF;Araip.M6X0I;Araip.S5590;Aradu.IHM71;Araip.Q1GLT;Araip.654K0;Araip.LG961;Araip.CD8XS;Araip.CVV6X;Araip.TR8WR;Araip.U2KEA;Araip.HD9HU;Araip.C62EL;Araip.RFA35;Aradu.IVL7E;Araip.5W6MS;Araip.RI4NB;Araip.2TH5J;Aradu.BA2YX;Araip.LLR5T;Aradu.32KHL;Aradu.4K1ED;Araip.W3HRA;Aradu.W93K3;BGI_novel_G002561;Aradu.7I0…	K10256+K00626+K10527+K01897+K10251+K00059+K03921+K02160+K00645+K01074+K10703+K01961+K07513+K09458+K01962
Flavone and flavonol biosynthesis	13	79	0.103384	0.234805	ko00944	Metabolism	Biosynthesis of other secondary metabolites	Araip.21BTV;Aradu.R6QT2;Araip.J8CJC;Araip.GNP9H;Aradu.RVP3T;Araip.13WAT;Aradu.BX6BE;Araip.6SW2U;Araip.5Q10M;Aradu.6XW4F;Araip.LDX41;Araip.3P4XT;Aradu.MRQ6G	K05280+K05279+K13264
Flavonoid biosynthesis	85	390	1.74208e-09	7.78129e-08	ko00941	Metabolism	Biosynthesis of other secondary metabolites	Araip.IA0U9;Araip.21BTV;Aradu.YC5B5;Aradu.Q5M0R;Aradu.ZTW7Y;Araip.NIV47;Aradu.R6QT2;Araip.A9H3K;Araip.13HAY;Aradu.FAV4Y;Araip.L3Q4J;Aradu.Q0ZLX;Aradu.C4KGF;Araip.X2YPT;Aradu.F4M5D;Aradu.92GTL;Araip.X4UM7;Aradu.F5B4M;Araip.RPE5K;Araip.K3Z0I;Araip.NH4QU;Araip.JGK52;Araip.FWS96;Araip.HV4K1;Araip.X37CH;Araip.8TB4E;Araip.S7EMI;Aradu.11DJA;Aradu.A0YGD;Aradu.WQL62;Aradu.R9SW4;Araip.XN8VF;Aradu.7065G;Ara…	K00660+K05280+K00475+K13082+K01859+K05278+K05277+K08243+K13081+K13065+K00588+K08695+K00487
Folate biosynthesis	14	97	0.199548	0.361343	ko00790	Metabolism	Metabolism of cofactors and vitamins	Araip.RE1WX;Araip.1PN26;Aradu.G88H9;Araip.R9GV6;Araip.ZEF2F;Araip.Y68AR;Aradu.X1BH5;BGI_novel_G006487;Araip.2T5Q6;BGI_novel_G002551;BGI_novel_G002553;Aradu.EG5ES;Aradu.7R958;BGI_novel_G002554	K20457+K18482+K01930+K13998+K03635+K03637+K13941
Fructose and mannose metabolism	70	514	0.0543776	0.151804	ko00051	Metabolism	Carbohydrate metabolism	Aradu.JCT0J;Araip.A8RYA;Araip.LA152;Araip.105W2;Araip.844SD;Araip.U2YF8;BGI_novel_G001155;Araip.0Q91C;Araip.KTN4Q;Aradu.8D75I;Aradu.4FV3R;Araip.T6FRX;Araip.VYF0E;Aradu.2NP64;Araip.IV6CJ;Aradu.QG0BG;Araip.8P6VP;Araip.57NWY;Aradu.YIG8H;Araip.P802P;Araip.LS9DG;Aradu.MG582;Aradu.QES0M;Araip.4CT3H;BGI_novel_G003443;Araip.PC9SS;Araip.9I23X;Araip.C62EL;Araip.XF81D;Aradu.0T6MF;Araip.PCB11;BGI_novel_G0034…	K00844+K03841+K00011+K01803+K01809+K00850+K01103+K17497+K00008+K01711+K00847+K01623+K19355+K00966+K18447
Galactose metabolism	104	566	3.71979e-07	9.96903e-06	ko00052	Metabolism	Carbohydrate metabolism	Araip.57L7Q;Aradu.BR5RX;Araip.G1N6K;Aradu.Q6X37;Aradu.JCT0J;Aradu.RZL7M;Araip.KLH8I;Aradu.1H3SL;Araip.4SF0H;Aradu.EQ3HU;Araip.JBQ86;Aradu.JV7UU;Aradu.EI58K;Araip.6UE4Z;Araip.105W2;Araip.98UDE;Araip.L3NWH;Araip.844SD;Araip.U2YF8;Araip.KTN4Q;Aradu.8D75I;Aradu.NB8XZ;Araip.T6FRX;Aradu.K6F4E;Aradu.54HQG;Araip.P0HDP;Aradu.2NP64;Araip.50Z05;Araip.IV6CJ;Araip.XJD82;Araip.W2QM3;Araip.57NWY;Araip.654K0;Ara…	K06617+K01784+K06611+K00844+K01193+K07407+K12309+K18819+K00011+K00850+K00963+K12447+K01785+K01187
Glucosinolate biosynthesis	4	56	0.888691	1	ko00966	Metabolism	Biosynthesis of other secondary metabolites	BGI_novel_G000084;Aradu.WX5TB;Aradu.YXE38;BGI_novel_G000086	K11818+K12153
Glutathione metabolism	53	415	0.182835	0.355071	ko00480	Metabolism	Metabolism of other amino acids	Araip.WJS9Q;Araip.J18II;Araip.I4NIK;Araip.NB9TP;Aradu.5E1NU;Araip.FE1BT;Aradu.2TG90;Aradu.HA5JM;Araip.A3H9Q;Araip.H2A5J;Aradu.RFH8Y;Araip.UE4G0;Aradu.3602N;Araip.ZZ77A;Aradu.4QM78;Araip.R004A;Aradu.6PF06;Araip.31UAG;Araip.8D8E0;Araip.G7LCK;Araip.B6IF6;Aradu.NV91Q;Araip.567W8;Araip.MJ6EI;Aradu.9Z02R;Araip.EY6IB;BGI_novel_G006177;Aradu.QT618;Araip.XQ9FT;BGI_novel_G000510;BGI_novel_G000556;Araip.P3A…	K18592+K00681+K00799+K00434+K00432+K01919+K00036+K00031+K01256
Glycerolipid metabolism	94	709	0.0534853	0.151804	ko00561	Metabolism	Lipid metabolism	Aradu.K2UJH;Araip.HIJ9F;Aradu.4RJ0E;Aradu.D2U3D;Aradu.UXN6T;Araip.PX0QP;Araip.BM4R7;Araip.NB7HU;Araip.53FAG;Araip.I6LH9;Aradu.FP91H;Aradu.1H3SL;Araip.81A8L;Araip.0J4JS;Araip.QM8AJ;Araip.W0YWF;Araip.3H8RR;Aradu.46DHP;Araip.A5TR4;Araip.98UDE;Aradu.NE5BN;Araip.A4865;Araip.844SD;Araip.0K5U7;Aradu.X8SXD;BGI_novel_G001155;Aradu.L86SE;Araip.8NR3H;Araip.K7W5L;Aradu.ETZ8K;Araip.PJ656;Aradu.68QSX;Araip.T6F…	K01054+K00679+K00128+K07407+K03715+K13508+K15918+K09480+K18693+K00011+K13506+K14674+K11155+K13513+K00901+K00655+K13509+K15728
Glycerophospholipid metabolism	71	607	0.384323	0.578644	ko00564	Metabolism	Lipid metabolism	Aradu.32X0N;Araip.QM8AJ;Aradu.42SQT;BGI_novel_G003368;Araip.V7BYX;Aradu.W2UK2;Aradu.D4J1F;Araip.A4865;Aradu.FLF9T;Araip.0K5U7;Aradu.KZ80F;BGI_novel_G001155;Araip.DU22K;Araip.2FR4G;Araip.ZU8P9;Araip.L1237;Araip.K18VU;Araip.89XSA;Aradu.04DPI;Araip.WAS0J;Aradu.JM7KB;Aradu.QG0BG;Araip.Y2RYL;Araip.560IW;Aradu.DPC97;Aradu.10ESY;Aradu.TB51Z;Aradu.PQ90F;Araip.3PC35;Aradu.L1THB;Araip.7R33Q;Araip.Y3JJL;Ara…	K16818+K13508+K08730+K01114+K18696+K18693+K01613+K13506+K00967+K14674+K13535+K14156+K13510+K01115+K00993+K01517+K00006+K13513+K05929+K00894+K01126+K06130+K00901+K00655+K06129+K13509+K16860+K15728+K01047+K13511
Glycine, serine and threonine metabolism	67	545	0.239177	0.410894	ko00260	Metabolism	Amino acid metabolism	Araip.V45YR;Aradu.A9E1A;Araip.CM5I1;Aradu.Q64BX;Aradu.IH2EE;Araip.W0YWF;Araip.IR1I9;Aradu.MGY3I;Aradu.ZBZ36;Araip.2QG75;Araip.Z30L7;Aradu.B3PEJ;Araip.TV7B6;Araip.G4XYW;Araip.NX2IB;BGI_novel_G000315;Araip.KS37X;Araip.44XZH;Araip.YUX7E;Araip.39RWK;Araip.3485Y;Aradu.A6WLE;Aradu.FK8HN;BGI_novel_G006493;Araip.CF7TW;BGI_novel_G005218;BGI_novel_G006494;BGI_novel_G006013;BGI_novel_G002251;BGI_novel_G0038…	K00276+K01696+K01620+K15918+K01834+K15633+K01733+K00600+K15919+K00605+K00130+K00872+K00133+K15634+K00827+K00499+K00058+K00928+K00830
Glycolysis / Gluconeogenesis	126	603	5.37543e-12	7.20308e-10	ko00010	Metabolism	Carbohydrate metabolism	Araip.53FAG;Aradu.JCT0J;Araip.V4D1L;Araip.06TDY;Araip.GJ7LV;Aradu.4E6H2;Araip.A8RYA;Araip.LA152;Aradu.VAN9Z;Araip.434JJ;Araip.IR1I9;Araip.105W2;Aradu.SFQ0K;Aradu.MGY3I;Araip.Y6V6D;Araip.6TA1I;Araip.U2YF8;BGI_novel_G001155;Araip.VU7AW;Araip.KTN4Q;Aradu.8D75I;Araip.PJ656;BGI_novel_G002834;Araip.J2KZ8;Aradu.PTU5T;Aradu.W97EL;Araip.VYF0E;Aradu.B3PEJ;Aradu.63Q7N;Araip.8KZ12;Aradu.2NP64;Aradu.QG0BG;Ara…	K00128+K00844+K18857+K00121+K01689+K03841+K00927+K01834+K15633+K01610+K00873+K01803+K00131+K00850+K00627+K00001+K00161+K01785+K01568+K01810+K01792+K01623+K15634+K03103+K01895
Glycosaminoglycan degradation	29	236	0.337069	0.5252	ko00531	Metabolism	Glycan biosynthesis and metabolism	Araip.4SF0H;Araip.JBQ86;Aradu.JV7UU;Aradu.EI58K;Araip.6UE4Z;Araip.50Z05;Araip.654K0;Araip.PCG2B;Aradu.DB6JJ;Araip.BVW1D;Aradu.SEH6L;Aradu.9K9BG;Aradu.BA2YX;Araip.QSJ05;Araip.50CXN;Araip.K8PJZ;Aradu.BRH71;Aradu.X4KHC;Araip.7S167;Araip.Z2HJT;Aradu.Z5X56;Aradu.0ER06;Araip.XMF43;Araip.P38YN;Aradu.M1W95;Aradu.0Y576;Araip.ZQ1CK;Araip.ST73Y;Aradu.ZN6JM	K12309+K10532+K01205+K12373+K07964
Glycosphingolipid biosynthesis - ganglio series	23	179	0.282002	0.466521	ko00604	Metabolism	Glycan biosynthesis and metabolism	Araip.4SF0H;Araip.JBQ86;Aradu.JV7UU;Aradu.EI58K;Araip.6UE4Z;Araip.50Z05;Araip.654K0;Araip.PCG2B;Aradu.DB6JJ;Araip.BVW1D;Aradu.SEH6L;Aradu.9K9BG;Aradu.BA2YX;Araip.50CXN;Araip.K8PJZ;Aradu.DD1PY;Aradu.X4KHC;Araip.7S167;Aradu.Z5X56;Aradu.0ER06;Araip.P38YN;Aradu.0Y576;Aradu.ZN6JM	K12309+K00780+K03368+K12373
Glycosphingolipid biosynthesis - globo and isoglobo series	6	45	0.396154	0.589829	ko00603	Metabolism	Glycan biosynthesis and metabolism	Aradu.1H3SL;Araip.98UDE;Aradu.DD1PY;Araip.WG870;Aradu.8WX2Z;Aradu.Z5X56	K07407+K00780+K03368+K12373
Glycosylphosphatidylinositol (GPI)-anchor biosynthesis	32	200	0.0261926	0.089995	ko00563	Metabolism	Glycan biosynthesis and metabolism	Araip.9I7A7;Araip.3237Z;Aradu.8V764;Aradu.45B0T;Araip.DXJ8F;Aradu.N3Z2D;Araip.6PZ07;Araip.K98ZJ;Araip.DD1VL;Aradu.I4WTG;Aradu.EAI63;Araip.EXE0R;Araip.WZY1Y;Aradu.5Z1UV;Araip.8KF2K;Aradu.HD2NG;BGI_novel_G004053;Aradu.1S33P;Araip.M09FU;Aradu.PI5KV;BGI_novel_G000693;Araip.IET6L;BGI_novel_G002746;Aradu.T482L;Araip.S18XG;Aradu.39L57;Aradu.WW1M5;Aradu.DK6DD;Aradu.P8BUT;Araip.B4LS2;Aradu.CLL9W;Aradu.KPI…	K03860+K05293+K03857+K05310+K05283+K05287+K05286+K03861+K05288+K05285+K05291+K03859
Glyoxylate and dicarboxylate metabolism	65	491	0.0950946	0.219701	ko00630	Metabolism	Carbohydrate metabolism	Aradu.83N8C;BGI_novel_G001150;Araip.SB6JF;Araip.7Z4CF;Araip.W0YWF;Araip.75VG7;Aradu.9B0RR;Aradu.S0KU9;Araip.R1DVQ;Araip.2QG75;Aradu.GY22L;Araip.M2TZZ;Araip.S5590;Aradu.UDE5G;Araip.U9KHW;Araip.TV7B6;Araip.G4XYW;BGI_novel_G000663;Araip.KS37X;Aradu.C1SIF;Araip.44XZH;Araip.6PZ07;Araip.YUX7E;Aradu.C74HT;Aradu.A6V6U;Aradu.FK8HN;Araip.W4S5H;Aradu.BA2YX;BGI_novel_G005218;Aradu.16C3P;Araip.NB53C;BGI_novel…	K01681+K18121+K00626+K15918+K00284+K00600+K00026+K11517+K15919+K00605+K01647+K01601+K01433+K19269+K01915+K01602+K01638+K00830
Histidine metabolism	18	130	0.209159	0.368781	ko00340	Metabolism	Amino acid metabolism	Araip.53FAG;Aradu.3D2PD;Araip.JRQ56;Araip.A62WX;Araip.PJ656;Aradu.63Q7N;Araip.L46A5;Araip.E8KHR;Araip.3485Y;Araip.H8KV6;Araip.798H5;BGI_novel_G004391;Aradu.LSQ2N;BGI_novel_G005232;BGI_novel_G006813;BGI_novel_G001213;BGI_novel_G004404;BGI_novel_G001212	K00128+K00013+K11755+K01590+K00765+K19787
Homologous recombination	120	1530	0.999997	1	ko03440	Genetic Information Processing	Replication and repair	Araip.YJ85H;Aradu.FP91H;Araip.YRY38;Araip.ZQ0IN;Araip.0WA8W;Aradu.E5DCR;Araip.2V2YR;Araip.C904C;Araip.A136V;Aradu.17AIM;Araip.LH3AA;BGI_novel_G002055;Araip.A4TGA;Araip.VPC0H;Araip.MA0TE;Araip.MZ8WE;BGI_novel_G002054;Araip.N7GH3;Araip.Q4PPE;Araip.D16QR;Aradu.T9DPY;Araip.LHK78;Aradu.U5JFT;BGI_novel_G002056;Aradu.3M2V6;Aradu.IQ373;Araip.JXK9B;BGI_novel_G004086;Araip.3N6TC;Araip.Q2ES3;Araip.I8TMF;Ara…	K12173+K10683+K07466+K10901+K04728+K10866+K03553+K10728+K04482+K10865+K10879+K15362+K10875+K10871+K02335+K10880+K10870+K02327+K10739+K10740
Indole alkaloid biosynthesis	26	201	0.255071	0.432652	ko00901	Metabolism	Biosynthesis of other secondary metabolites	Aradu.D2U3D;Araip.BM4R7;Aradu.FP91H;Araip.3H8RR;Araip.A5TR4;Aradu.X8SXD;Araip.K7W5L;Araip.2IN9I;Araip.II7AN;Aradu.RKT3L;Araip.VSD73;Aradu.ABK5U;Araip.AEM8T;Aradu.PWM45;Aradu.U3GVZ;Aradu.BZR6X;Aradu.RCQ39;Aradu.M970R;Aradu.69YXI;Araip.PP1Y2;Aradu.DBP4R;Aradu.U1RBP;Aradu.S6F46;Aradu.TWB8D;Araip.7BP8K;Araip.UAQ6C	K21026+K08233+K01757
Inositol phosphate metabolism	76	617	0.217852	0.379119	ko00562	Metabolism	Carbohydrate metabolism	Araip.HJ37G;Aradu.J4XWG;Araip.5V2ZB;Araip.Y8GBE;Aradu.TIH7T;Araip.5N34Q;Araip.3U68X;Aradu.W2UK2;Araip.KV91G;BGI_novel_G001155;Araip.29B8L;Aradu.WNI7M;Araip.Y3M6J;Aradu.W7NWN;Aradu.WE9GU;Aradu.QG0BG;Araip.4FT5T;Araip.LS9DG;Araip.A82X5;Aradu.4H615;Araip.TIW5C;Aradu.TFG8Z;Araip.EV8J4;Aradu.65HV5;BGI_novel_G004947;BGI_novel_G004170;Aradu.JB9TQ;Araip.GAW68;Aradu.S0307;Aradu.8JX0L;Araip.G33UP;Aradu.2X6…	K05857+K18081+K20279+K00889+K01114+K19801+K01803+K00469+K00140+K00913+K10572+K00010+K00921+K01092+K01099+K01106+K01110+K03103+K01858+K00888
Isoflavonoid biosynthesis	32	188	0.0114578	0.0479794	ko00943	Metabolism	Biosynthesis of other secondary metabolites	BGI_novel_G004978;Aradu.YK051;BGI_novel_G001600;BGI_novel_G001601;Aradu.FY1SG;Araip.M99F1;Araip.13WAT;Aradu.49PAS;Araip.987DS;Aradu.BX6BE;Araip.T8GZM;Araip.5Q10M;Araip.C4HPW;Araip.S5EJ7;Araip.EMI9Y;BGI_novel_G004979;Araip.U1GC4;Araip.26VYY;Aradu.XHP2L;Araip.LDX41;Araip.3P4XT;Aradu.4262U;Aradu.8J00F;Araip.CLW9Z;BGI_novel_G000831;BGI_novel_G007146;Araip.XRT0H;Araip.B1BWG;Araip.WX8L5;Araip.RC1A3;BGI…	K13258+K13260+K13265+K13264+K13262+K13259+K13267
Isoquinoline alkaloid biosynthesis	30	180	0.0184106	0.074758	ko00950	Metabolism	Biosynthesis of other secondary metabolites	Araip.V45YR;Aradu.A9E1A;Araip.S985N;Araip.LU5P5;Araip.NX2IB;BGI_novel_G000315;Aradu.X1Y61;Araip.BSM9P;Araip.39RWK;Araip.EJ1UY;Aradu.PU3VB;BGI_novel_G004302;BGI_novel_G001085;Aradu.A53F0;Araip.V2YLR;BGI_novel_G001933;BGI_novel_G004051;Araip.WGE5V;Araip.J5Q22;BGI_novel_G003254;Araip.0GZ9Y;Araip.23I46;Aradu.CWE2B;Araip.2U1JX;Araip.SZC7C;BGI_novel_G005023;BGI_novel_G001856;Aradu.265QA;Aradu.RR8PW;Ara…	K00276+K14455+K15849+K01592+K00422+K13384+K00815
Limonene and pinene degradation	13	82	0.128426	0.260743	ko00903	Metabolism	Metabolism of terpenoids and polyketides	Araip.53FAG;Araip.PJ656;Aradu.63Q7N;Araip.3485Y;Araip.H8KV6;Araip.798H5;Araip.0N6RB;BGI_novel_G001424;BGI_novel_G003809;Araip.T8GZM;Aradu.0Z8XN;BGI_novel_G006813;BGI_novel_G004404	K00128+K00517
Linoleic acid metabolism	23	165	0.165755	0.326635	ko00591	Metabolism	Lipid metabolism	Araip.7P7SY;Aradu.5E1NU;BGI_novel_G001155;Araip.P423S;Araip.H2RKS;Aradu.QG0BG;Aradu.Q8MCV;Araip.W6TLM;Aradu.8D3SW;Araip.19H18;Araip.0N6RB;BGI_novel_G001424;Araip.K56RN;Aradu.TJL9X;Aradu.0Z8XN;BGI_novel_G006705;Aradu.951UC;Araip.2FB12;Araip.ZHH6M;Aradu.NAJ16;Aradu.LBI05;Araip.696HX;Aradu.Q5K4W	K07418+K15718+K14674+K00454+K07409+K01047
Lipoic acid metabolism	2	21	0.701739	0.94033	ko00785	Metabolism	Metabolism of cofactors and vitamins	BGI_novel_G005940;Aradu.D9JNM	K03644+K03801
Lysine biosynthesis	14	234	0.997981	1	ko00300	Metabolism	Amino acid metabolism	Aradu.V8MCV;Araip.5N6GI;Araip.CF7TW;Aradu.HER0W;Araip.Q5FBC;Aradu.P6JWD;Araip.R8Y4Z;BGI_novel_G001656;Aradu.PAP8W;Aradu.TRI7U;BGI_novel_G004307;Araip.KC5KI;Araip.CNG0S;Aradu.L5XT2	K10206+K00133+K01714+K00928
Lysine degradation	36	263	0.126052	0.260743	ko00310	Metabolism	Amino acid metabolism	Aradu.2J2GA;Araip.PZ76V;Araip.53FAG;Araip.7Z4CF;Araip.75VG7;Araip.D4SZE;Araip.PJ656;Araip.CP47S;Araip.ZHD9F;Araip.S5590;Araip.438GZ;Aradu.63Q7N;Araip.V73AP;Araip.3485Y;Aradu.NZV39;Araip.H8KV6;Aradu.U9EHP;BGI_novel_G004206;Araip.798H5;Aradu.C7350;Aradu.BA2YX;BGI_novel_G004207;Araip.KJV0U;Aradu.TGV6P;Aradu.4C25F;Aradu.L2BKM;Aradu.6UV16;Araip.VL7Z8;Araip.M9MBZ;Araip.G8M8V;Araip.PG9PR;BGI_novel_G0068…	K14157+K00128+K00626+K11420+K11423+K00164+K19199+K18826
MAPK signaling pathway - plant	170	1442	0.270905	0.453765	ko04016	Environmental Information Processing	Signal transduction	Aradu.118NW;Araip.6D2Y5;Aradu.EM688;Aradu.IP5K7;Araip.IL3I2;Aradu.PSR3T;Araip.AT3RC;Araip.Z3DP0;Aradu.SKS95;Aradu.W9SJN;Aradu.83N8C;Araip.FB4F0;Aradu.KEE43;Araip.WGV8L;Araip.51T0U;Araip.JE9KX;Araip.SB6JF;Araip.D7DEK;Aradu.Q0IL1;Aradu.C0S2I;Araip.LSC0K;Aradu.6L1EK;Aradu.QXQ1E;Araip.I4NIK;Araip.2CM48;BGI_novel_G000341;Aradu.259PC;Araip.19YRX;Aradu.S0KU9;Aradu.H15D7;Aradu.GY22L;Araip.L3JVF;Aradu.UD9…	K20547+K20772+K20536+K14515+K20537+K14510+K14498+K13422+K13424+K20606+K17686+K20714+K14497+K13425+K13414+K13420+K20718+K14496+K13447+K20538+K20716+K13416+K02183+K00940+K14512+K20603+K20558+K14516+K20717+K13449+K14513+K20557
Metabolic pathways	1781	14813	0.000400659	0.00383488	ko01100	Metabolism	Global and overview maps	Aradu.L1U18;Araip.2LT0K;Araip.LF9IQ;BGI_novel_G002792;Aradu.TY9X1;Aradu.118NW;Araip.ZX8HU;BGI_novel_G002788;Araip.6D2Y5;Araip.IA0U9;Araip.21BTV;Araip.L5PJS;Araip.P83L1;Aradu.93KPA;Aradu.35Z4P;Araip.T5ETD;Araip.HXZ5T;Aradu.V8MCV;Araip.W2DXP;BGI_novel_G004358;Aradu.AN030;Araip.89U7Q;Aradu.EM688;Aradu.04RDY;Araip.V45YR;Aradu.YC5B5;Aradu.A9E1A;Aradu.K2UJH;Aradu.Q5M0R;Araip.HIJ9F;Aradu.LI9R7;Aradu.B1U…	K09753+K03006+K00801+K20547+K01953+K00660+K05280+K01937+K01051+K00318+K01488+K10206+K00430+K05275+K01176+K20772+K00276+K01054+K00475+K01696+K13082+K12657+K12446+K01784+K01859+K09680+K05857+K14157+K05349+K10525+K01087+K05278+K05282+K01188+K03860+K01681+K01662+K00695+K12449+K16818+K00128+K16871+K01850+K18592+K00681+K00844+K10960+K01520+K18121+K01183+K01193+K18857+K13248+K03715+K16055+K12309+K01807+…
Mismatch repair	78	1162	1	1	ko03430	Genetic Information Processing	Replication and repair	Araip.YRY38;Araip.0WA8W;Aradu.E5DCR;Araip.2V2YR;Araip.C904C;Aradu.17AIM;Araip.LH3AA;Araip.VPC0H;Araip.MA0TE;Araip.LHK78;Aradu.3M2V6;Aradu.IQ373;Araip.WJL14;Aradu.TLX0Z;Araip.Q2ES3;Araip.I8TMF;Aradu.K2QKB;Araip.D72JW;Araip.KP5CL;Aradu.S1EHV;Araip.59RFA;Aradu.P6DLH;Aradu.DP4NA;Araip.51U4W;Aradu.APS5S;Araip.FT2DM;Araip.0T2UK;Aradu.7F8P0;Aradu.UI5IC;Aradu.LCN30;Araip.YHM48;Araip.33LUJ;Araip.I1M8C;Ara…	K07466+K10747+K08736+K10754+K08737+K10756+K08739+K07456+K02327+K10755+K10739+K10740
Monobactam biosynthesis	7	221	0.999997	1	ko00261	Metabolism	Biosynthesis of other secondary metabolites	Araip.CF7TW;Araip.Q5FBC;Aradu.TRI7U;BGI_novel_G004307;Araip.KC5KI;Araip.CNG0S;Aradu.L5XT2	K00133+K01714+K00928
Monoterpenoid biosynthesis	12	48	0.00588256	0.0281522	ko00902	Metabolism	Metabolism of terpenoids and polyketides	Araip.039WX;Aradu.B4EL8;Aradu.Y7EQR;Araip.UX1FT;Aradu.KJ1YM;Araip.ICV3K;Araip.LM2JS;Aradu.EF5K9;Aradu.NDK56;Araip.M98D1;Araip.M5XPY;Aradu.L5SI2	K15095+K15086+K20979
mRNA surveillance pathway	91	939	0.94569	1	ko03015	Genetic Information Processing	Translation	Araip.HIJ9F;Aradu.4RJ0E;Aradu.UXN6T;Araip.NB7HU;Araip.I6LH9;Araip.5V2ZB;BGI_novel_G004213;Aradu.CGH4K;Aradu.TIH7T;Aradu.CX99Z;Araip.NHN1D;Aradu.V9PTS;Araip.2550Y;Aradu.C8NLV;Aradu.24PJW;Araip.EJ673;Aradu.TKB8E;Araip.DXN47;Araip.Q2M7H;Araip.8NR3H;Aradu.ETZ8K;Aradu.SCJ52;Aradu.CW19Q;BGI_novel_G006831;Araip.T7036;Aradu.G44IN;Aradu.W9GMQ;Aradu.P7A87;Araip.I62ZT;Aradu.8XM94;Aradu.35P83;Araip.C1Y5Y;Ara…	K13126+K12812+K13171+K11584+K14376+K00565+K14409+K06965+K14406+K06269+K13114+K14396+K14411+K04382+K14328+K13917+K11583+K14323+K14405+K14325+K14407+K14400+K14399+K03267+K12882+K08873+K14416+K14962+K12881
N-Glycan biosynthesis	32	235	0.148755	0.297511	ko00510	Metabolism	Glycan biosynthesis and metabolism	Araip.DU3VJ;BGI_novel_G000338;BGI_novel_G004719;Araip.M2TZZ;BGI_novel_G004066;BGI_novel_G005764;BGI_novel_G000637;BGI_novel_G002098;Araip.1E7ZD;Araip.BN5L7;Aradu.CNW1Y;BGI_novel_G004206;BGI_novel_G005001;Aradu.7E3FL;BGI_novel_G002358;BGI_novel_G006997;BGI_novel_G004207;Aradu.17YTA;Araip.Y5NPN;Araip.N21VK;Araip.Q3AMU;Aradu.65Y8V;Araip.T3M7K;Araip.CSD26;Aradu.926CB;Araip.Y4LG4;Araip.JAC0T;Araip.2GE…	K00902+K07441+K01230+K00736+K01228+K09659+K03847+K00721+K07252+K12667+K03842+K12668
Nicotinate and nicotinamide metabolism	17	146	0.479879	0.691439	ko00760	Metabolism	Metabolism of cofactors and vitamins	Araip.FTW55;Aradu.SJ9ZG;Aradu.YM0U3;Aradu.T0Z4L;BGI_novel_G002973;BGI_novel_G005132;BGI_novel_G006404;BGI_novel_G004953;BGI_novel_G001236;Aradu.N7KX1;BGI_novel_G003879;BGI_novel_G005131;Aradu.FFY3F;Aradu.8UC9M;Araip.LL4QG;Aradu.Z5MWA;Aradu.FKL9P	K01240+K00763+K00858+K00767+K03517+K00323+K00278+K06210
Nitrogen metabolism	22	133	0.0418958	0.130559	ko00910	Metabolism	Energy metabolism	Aradu.9B0RR;Araip.Q7KE2;Araip.4F18W;Araip.W109U;Araip.9FK30;Araip.HIZ4E;Aradu.K4APN;Aradu.RF6YA;Aradu.88UWV;Araip.H7369;Aradu.QXP3X;Aradu.T9CVQ;Araip.28VMW;Araip.VJ2HD;Araip.UL2GU;Araip.9X8PV;Araip.CL739;Aradu.Z1QPK;Aradu.S9N86;Araip.B7Z6E;Aradu.1VZ3I;Aradu.JRR3K	K00284+K02575+K01673+K00262+K01674+K00261+K01915+K00366
Non-homologous end-joining	9	44	0.053639	0.151804	ko03450	Genetic Information Processing	Replication and repair	Aradu.2M0W2;Araip.A4TGA;Araip.D16QR;Araip.F5ZLI;Araip.25AA9;Aradu.BSF4U;Araip.S7H0U;BGI_novel_G000271;BGI_novel_G000270	K10777+K10866+K10865+K10885+K04799+K03512
Nucleotide excision repair	99	1287	0.999993	1	ko03420	Genetic Information Processing	Replication and repair	Araip.RDR0G;Aradu.1SK9N;Araip.FHM8U;Araip.GLB7Z;Araip.YRY38;Aradu.H03WX;Araip.KP2J5;Araip.0WA8W;Aradu.E5DCR;Aradu.MVB2G;Araip.2V2YR;Araip.C904C;Araip.8HB4V;Aradu.W1U6E;Aradu.17AIM;Araip.LH3AA;Araip.VPC0H;Araip.MA0TE;Araip.LHK78;Aradu.3M2V6;Aradu.IQ373;Araip.WJL14;Araip.Q2ES3;Araip.I8TMF;Aradu.K2QKB;Araip.D72JW;Araip.KP5CL;Araip.59RFA;Aradu.A6ETC;Aradu.P6DLH;Aradu.AM9JS;Araip.NJ3UQ;Aradu.DP4NA;Ara…	K03868+K07466+K02324+K10747+K10754+K10839+K10842+K10756+K03144+K02335+K10140+K10838+K02327+K02325+K10755+K10739+K10840+K10740
One carbon pool by folate	18	97	0.0225251	0.083819	ko00670	Metabolism	Metabolism of cofactors and vitamins	Araip.2QG75;Araip.G4XYW;Araip.44XZH;Araip.YUX7E;Aradu.FK8HN;Araip.W4S5H;BGI_novel_G006013;BGI_novel_G003787;Aradu.X1BH5;Aradu.9841E;Aradu.S1CJW;Araip.Z68WU;BGI_novel_G003425;BGI_novel_G004612;BGI_novel_G006490;Araip.B54US;Aradu.VDX8A;Araip.6BX1R	K00600+K00605+K01433+K00602+K13998+K00288+K00604
Other glycan degradation	46	317	0.0438813	0.133639	ko00511	Metabolism	Glycan biosynthesis and metabolism	Aradu.I3E1J;Araip.CF8RS;Araip.4SF0H;Araip.JBQ86;Aradu.JV7UU;Aradu.EI58K;Araip.6UE4Z;Araip.XU3BG;Aradu.N9N6T;Araip.4SH02;Aradu.VJQ99;Aradu.9Q1AJ;Aradu.LE8RX;Araip.RKK5U;Araip.E9AXK;Araip.50Z05;Aradu.N4ZW2;Araip.654K0;Araip.PCG2B;Aradu.DB6JJ;Araip.BVW1D;Araip.AW369;Aradu.SEH6L;Aradu.9K9BG;Aradu.BA2YX;Araip.TQ3EY;Aradu.QSW68;Araip.50CXN;Araip.K8PJZ;Aradu.5NI6F;BGI_novel_G002597;Aradu.X4KHC;Aradu.K03…	K01206+K12309+K01191+K17108+K01444+K15923+K12373
Other types of O-glycan biosynthesis	10	134	0.943887	1	ko00514	Metabolism	Glycan biosynthesis and metabolism	Araip.1J4BQ;Araip.R4PLR;Aradu.A4I0F;Aradu.PQF90;Aradu.LB7E4;Araip.FVH8I;Araip.P10LD;Araip.99AN8;Aradu.UN245;Aradu.I5BGE	K20782+K13675+K20783+K09667+K13667
Oxidative phosphorylation	73	907	0.999462	1	ko00190	Metabolism	Energy metabolism	Aradu.D61LL;Araip.72QD7;Aradu.0ZG9F;Aradu.D1WS1;Araip.K9JYU;Aradu.X2Y57;Araip.ZB2QQ;Araip.292V4;BGI_novel_G005539;Araip.S5590;Aradu.QMU6X;Aradu.07I6M;Araip.94AE5;BGI_novel_G005547;Araip.270QR;Araip.H5SJ3;Aradu.U5WMC;BGI_novel_G005543;Aradu.FF4N9;Araip.ZZ77A;BGI_novel_G004561;Aradu.AY0CP;BGI_novel_G005781;Araip.FBR1Z;Aradu.S7I0N;BGI_novel_G004462;Araip.222KU;Aradu.33XBG;Aradu.X7QYA;BGI_novel_G0055…	K01535+K01507+K02259+K03955+K02115+K03938+K03943+K05573+K03941+K02256+K02134+K02109+K11352+K03937+K02258+K03879+K03952+K03963+K05579+K05572+K02113+K00417+K03946+K02111+K02133+K03881+K02112+K02261+K03883+K02146
Pantothenate and CoA biosynthesis	24	193	0.334169	0.5252	ko00770	Metabolism	Metabolism of cofactors and vitamins	Araip.B8IPF;Aradu.E3D7M;Araip.U999B;Aradu.TX1LV;Araip.DQ8EI;Araip.CIC6U;Aradu.KRL7Z;Araip.JB832;Aradu.8FJ7C;Araip.Y7XUX;Aradu.YL660;Aradu.FBW4Q;Araip.15UL3;Araip.WM59G;Aradu.348PZ;Araip.1NU1C;Araip.I57SM;Aradu.R6N6V;Araip.QD3U1;BGI_novel_G002283;Aradu.C7G3P;BGI_novel_G007270;BGI_novel_G000534;Araip.DD35U	K09680+K00826+K00859+K01922+K06133+K02201+K01918+K01652+K01653
Pentose and glucuronate interconversions	78	887	0.99313	1	ko00040	Metabolism	Carbohydrate metabolism	Aradu.93KPA;Araip.ZDE4L;Aradu.UP32G;Araip.EQZ9W;Aradu.G3DHZ;Araip.844SD;Araip.T6FRX;Aradu.54HQG;Araip.P0HDP;BGI_novel_G000790;Araip.IV6CJ;Araip.WC91U;BGI_novel_G002680;Aradu.YIG8H;BGI_novel_G002189;Araip.P802P;Araip.4CT3H;Araip.KZ1IC;Araip.9ZP94;Araip.S9DS1;Aradu.70WHV;Araip.PB3YQ;Aradu.U5EYY;Araip.8I39N;Aradu.I8XEP;Aradu.33XBG;BGI_novel_G006404;Araip.9XR5N;Araip.U4P9E;Araip.U12LM;BGI_novel_G0028…	K01051+K01728+K00011+K00963+K12447+K16190+K00008+K01184+K01213+K01783+K00699
Pentose phosphate pathway	56	339	0.0022402	0.0157993	ko00030	Metabolism	Carbohydrate metabolism	Araip.ST9BY;Araip.L03M8;Araip.A8RYA;Araip.LA152;Araip.XJ5RB;Aradu.WKT9D;Aradu.D0URU;Araip.VU7AW;Aradu.8D75I;Araip.T8SMM;Aradu.XR3EK;Araip.VYF0E;Aradu.2NP64;Aradu.MG582;Aradu.QES0M;Araip.9I23X;Araip.C62EL;Araip.9J6PN;BGI_novel_G004892;Araip.U51ZX;BGI_novel_G004938;Aradu.C7JM0;Aradu.HXS06;Aradu.75TXC;Aradu.N8WG9;Aradu.AH5QJ;Aradu.93E43;BGI_novel_G007325;Araip.GJ91G;Aradu.791RE;Araip.8D8E0;Araip.2MV…	K01807+K03841+K00851+K00131+K00850+K01057+K01810+K00616+K00615+K01623+K00036+K01783+K00852
Peroxisome	66	569	0.417516	0.614803	ko04146	Cellular Processes	Transport and catabolism	Araip.ZGF52;Aradu.67AV0;BGI_novel_G006612;Araip.H6S1B;Araip.ZJ5LN;Aradu.80WBV;Araip.10V11;Aradu.VV3RK;Araip.X3RSR;Araip.N0A2Y;Araip.HN2WJ;Araip.9T36C;Aradu.UDE5G;Araip.U9KHW;Araip.0YB05;Aradu.IHM71;BGI_novel_G000663;Araip.Q1GLT;Araip.2E4R4;Aradu.QXJ49;Araip.X40X6;BGI_novel_G006610;Araip.F16KR;Aradu.A6V6U;Araip.FPC2I;Araip.U2KEA;Aradu.X9NV4;Aradu.U02RL;Aradu.32KHL;Araip.W3HRA;Aradu.XI1B2;BGI_novel…	K08726+K01897+K11147+K15628+K05677+K13348+K12663+K12261+K13356+K00106+K01640+K11517+K13346+K13354+K07513+K00031+K04564+K13352+K00830
Phagosome	42	518	0.992678	1	ko04145	Cellular Processes	Transport and catabolism	Araip.F0TL2;Araip.1K0LY;Aradu.8L8L4;Araip.FC4PB;Araip.VY8TX;Aradu.8KW68;Aradu.33QUD;Araip.67ZKD;Aradu.VK4Q9;Araip.2FG35;Aradu.L425Q;Aradu.X42VP;Aradu.TFG8Z;Araip.KZ1IC;Araip.S5VKB;Araip.Q5TN5;BGI_novel_G004170;Araip.AYE0S;Araip.I6ZPQ;Araip.GAW68;Araip.DTN87;BGI_novel_G001354;Aradu.N49B1;Aradu.4SV16;BGI_novel_G004167;Araip.8CC6W;Aradu.KD39G;BGI_novel_G004169;BGI_novel_G001367;Aradu.I89Q1;Aradu.X0E…	K01365+K07375+K10956+K07889+K07897+K00921+K08057+K04392+K08488+K07342+K07887+K08054+K02146
Phenylalanine metabolism	39	706	1	1	ko00360	Metabolism	Amino acid metabolism	Araip.V45YR;Aradu.A9E1A;Araip.S985N;Aradu.5YN9Z;Araip.HV4K1;Araip.LU5P5;Araip.NX2IB;BGI_novel_G000315;Araip.CP79T;Aradu.X1Y61;Araip.BSM9P;Aradu.73MTJ;Araip.39RWK;Araip.QM7IV;Araip.L00JC;Araip.T15Z8;Araip.Q25ER;Araip.R6MQE;Araip.JD4SK;Aradu.PU3VB;Araip.V76V7;Araip.QN6BT;Araip.V2YLR;Aradu.26PEH;BGI_novel_G001933;Araip.7H21U;Araip.Z6E3V;BGI_novel_G004051;Araip.WGE5V;Araip.J5Q22;BGI_novel_G003254;Ara…	K00276+K14455+K01904+K00588+K15849+K00487+K07253+K00815
Phenylalanine, tyrosine and tryptophan biosynthesis	36	249	0.0704246	0.178055	ko00400	Metabolism	Amino acid metabolism	Araip.CM5I1;Aradu.52DEQ;Araip.738JR;Aradu.IH2EE;Araip.4I954;Araip.S985N;Araip.7EN7C;Aradu.NH8IF;Araip.LU5P5;Araip.E7CF7;Aradu.X1Y61;Aradu.P094D;BGI_novel_G006713;Araip.BSM9P;Araip.07DUU;Aradu.EIB6W;Araip.2A3ZP;Araip.2W8EJ;Aradu.G6VC6;Araip.7F9AX;BGI_novel_G003816;Aradu.82Z5F;Aradu.1G6QS;Araip.P6A5Q;Aradu.P7PS3;Aradu.PU3VB;Araip.EIZ3H;Araip.7RE1X;Araip.AMY2F;Araip.WGE5V;Araip.J5Q22;BGI_novel_G0032…	K01696+K01850+K01736+K14455+K13832+K01609+K00800+K15849+K01657+K00766+K05359+K15227+K00891+K00815
Phenylpropanoid biosynthesis	187	1183	1.172e-06	1.81784e-05	ko00940	Metabolism	Biosynthesis of other secondary metabolites	Aradu.L1U18;Araip.2LT0K;BGI_novel_G004358;Araip.MV4VH;Araip.EG5GC;Aradu.B0REH;Araip.FD6AI;Aradu.FP91H;Aradu.0D9XJ;Aradu.7XS8V;Araip.8G26U;Araip.SDI9F;Araip.N79SI;Aradu.P39VN;Araip.Z8IVG;Araip.X2YPT;Aradu.YY51Q;Araip.3H8RR;Araip.A5TR4;BGI_novel_G003983;Araip.C6C0T;Araip.B7MSZ;Araip.VI7E7;Araip.J8D11;Aradu.E5WTS;Aradu.J1JQ8;Aradu.5YN9Z;Araip.43TSN;Araip.P8RKN;BGI_novel_G000443;Araip.NH4QU;Araip.JGK…	K09753+K00430+K05349+K01188+K13066+K06892+K01904+K13065+K00588+K00083+K12355+K00487+K09755+K05350+K12356+K13068+K09756
Phosphatidylinositol signaling system	68	410	0.000744698	0.00665264	ko04070	Environmental Information Processing	Signal transduction	Araip.HJ37G;Aradu.J4XWG;Araip.5V2ZB;Araip.Y8GBE;Aradu.TIH7T;Araip.5N34Q;Araip.3U68X;Araip.KV91G;Aradu.WNI7M;Aradu.WE9GU;Aradu.7YA73;Araip.4FT5T;Araip.A82X5;Araip.TIW5C;Aradu.TFG8Z;Aradu.P6DLH;Araip.7S8SH;BGI_novel_G004947;BGI_novel_G004170;Aradu.JB9TQ;Araip.GAW68;Aradu.S0307;Aradu.8JX0L;Araip.G33UP;Aradu.2X6EM;Araip.9A07Z;BGI_novel_G005507;Araip.JPX6D;Araip.H14U9;Araip.3P3GM;Araip.GS6Q5;BGI_novel…	K05857+K18081+K20279+K00889+K19801+K00913+K13024+K10572+K00921+K02183+K01092+K01099+K01106+K01110+K00901+K00888
Phosphonate and phosphinate metabolism	6	35	0.195358	0.361343	ko00440	Metabolism	Metabolism of other amino acids	Aradu.KZ80F;Araip.89XSA;Aradu.TB51Z;Aradu.PQ90F;Araip.IAX0I;Aradu.STY27	K00967+K00993+K06167
Photosynthesis	26	385	0.99895	1	ko00195	Metabolism	Energy metabolism	Araip.VQ0MQ;BGI_novel_G006954;Aradu.07I6M;BGI_novel_G006955;Araip.M5J6B;Aradu.Z7WK4;Araip.222KU;Araip.IN98T;BGI_novel_G000019;Aradu.DR03T;BGI_novel_G003787;BGI_novel_G000996;BGI_novel_G000300;BGI_novel_G003425;Aradu.413LK;Araip.GD4T5;Araip.M93U4;Aradu.7N7HA;BGI_novel_G002385;Aradu.QT6LV;Aradu.FLZ7V;Araip.47CG9;Aradu.91FNQ;Aradu.4A8AD;Aradu.FL0YZ;Aradu.NL7ZG	K02641+K02689+K02115+K02639+K02704+K02109+K02113+K02705+K02716+K08901+K02111+K02112+K02717+K02635+K02637
Photosynthesis - antenna proteins	13	45	0.00103071	0.00863217	ko00196	Metabolism	Energy metabolism	Aradu.IVL7E;Aradu.J9JP2;BGI_novel_G005637;Araip.MTL36;Aradu.A2ZJG;Araip.72QU0;Araip.G8B8H;Araip.H3LLI;Aradu.1M2X1;Araip.ZJU71;BGI_novel_G005636;Aradu.V4M1G;Araip.3047C	K08916+K08912+K08909+K08917+K08913+K08914+K08915+K08908
Plant hormone signal transduction	212	1574	0.00336005	0.0204657	ko04075	Environmental Information Processing	Signal transduction	Aradu.J4IUU;Aradu.PSR3T;Araip.Z3DP0;Araip.Y6X2Y;BGI_novel_G001113;Araip.5SR4K;Araip.KK7TK;Araip.27R9P;Aradu.SKS95;Aradu.72595;Aradu.J3B7D;Aradu.L18YW;Aradu.83N8C;Araip.WGV8L;Araip.JE9KX;Araip.K2L1V;Araip.SB6JF;Araip.SDL5P;Aradu.6L1EK;Araip.HY2UT;Aradu.K1J7U;Aradu.X1031;Aradu.PIQ1Z;Araip.C44RC;Araip.PP5S8;Aradu.1LZ8T;Aradu.X4R7M;BGI_novel_G000338;Araip.UPR4S;BGI_novel_G000341;Aradu.GFT6J;BGI_novel…	K13464+K14515+K14510+K14504+K14494+K14498+K13422+K14486+K14500+K14487+K14488+K14493+K14497+K14505+K14431+K13415+K12126+K16189+K14489+K14484+K14496+K14491+K14485+K13416+K14432+K13946+K14508+K14512+K14516+K14492+K13449+K14513
Plant-pathogen interaction	151	1792	0.999973	1	ko04626	Organismal Systems	Environmental adaptation	Aradu.KEE43;Aradu.168L7;Araip.LSC0K;BGI_novel_G007322;Araip.2412K;Araip.J3EUQ;Araip.2CM48;Aradu.259PC;Aradu.3A2M2;Aradu.7S3KY;Aradu.K62H7;Araip.UHZ8X;Araip.J8DXW;Aradu.H15D7;BGI_novel_G003215;Aradu.217QF;Aradu.UD9SB;Araip.VGW7F;Aradu.R83G6;Aradu.61HSA;Araip.JK8VR;Araip.U71AB;BGI_novel_G005699;Aradu.FB2F2;Araip.JFL5M;Araip.W5G8X;Araip.YH80N;Araip.Q1GLT;Araip.EH83E;Araip.URB55;Araip.YF2HP;Araip.Q1U…	K18834+K13424+K13457+K13448+K18835+K13429+K16225+K13459+K13425+K13412+K13436+K04079+K18875+K13414+K05391+K13420+K13447+K13416+K02183+K13466+K13430+K13428+K13433+K13434+K13456+K13449
Porphyrin and chlorophyll metabolism	56	496	0.512134	0.722378	ko00860	Metabolism	Metabolism of cofactors and vitamins	Aradu.FP91H;Aradu.EQT9G;Araip.3H8RR;Araip.A5TR4;Araip.ZB2QQ;Aradu.QE4AN;Aradu.X8SXD;Araip.K7W5L;Aradu.68QSX;Araip.W109U;Araip.2IN9I;Araip.KS37X;Araip.92F8V;Araip.9B93Q;Araip.Z3DXD;Aradu.HXR78;BGI_novel_G004561;Aradu.PFE1Y;BGI_novel_G005781;Araip.HC9MI;Aradu.J6I5C;Araip.62RBM;Aradu.ABK5U;Araip.AEM8T;Araip.L0C6M;Aradu.M3TZB;BGI_novel_G004557;Araip.S6NXI;BGI_novel_G000590;Aradu.4K13K;Araip.83EMH;Ara…	K10960+K01599+K02259+K13071+K08101+K01772+K00231+K13606+K01719+K01845+K00699+K19073+K08099
Propanoate metabolism	26	171	0.0693728	0.178055	ko00640	Metabolism	Carbohydrate metabolism	Araip.7Z4CF;Araip.75VG7;Aradu.VX1BY;Araip.Y3M6J;Araip.S5590;Aradu.S1T5J;Araip.CVV6X;Araip.9X8GM;Aradu.S4NDW;Araip.AE7H5;Aradu.IVL7E;Aradu.BA2YX;Araip.LLR5T;Araip.W3HRA;BGI_novel_G004462;Araip.KJV0U;Araip.V13G3;Araip.H4N9E;BGI_novel_G003984;Aradu.INH3Y;Aradu.GVV78;Aradu.4LL4W;BGI_novel_G001050;Aradu.Z0G82;Aradu.9TY2N;Araip.V0KX9	K00626+K00166+K00140+K05605+K02160+K09699+K01961+K01962+K01895
Proteasome	20	230	0.913333	1	ko03050	Genetic Information Processing	Folding, sorting and degradation	Aradu.J1JQ8;Aradu.TFK2R;Aradu.130HL;Aradu.329PQ;Araip.K2SFH;Araip.C5FHS;Aradu.623R5;Araip.3T3KE;Aradu.X70GU;BGI_novel_G006997;Aradu.L82NR;BGI_novel_G001197;Aradu.TPB4V;Araip.6Y1SP;Aradu.3MD78;Araip.XL976;Araip.82L5E;Araip.4F069;Araip.7DY1V;BGI_novel_G003180	K06699+K06700+K03063+K02726+K03029+K02737+K03065+K03036+K03061+K03039+K03038
Protein export	27	203	0.205793	0.367683	ko03060	Genetic Information Processing	Folding, sorting and degradation	Araip.FC4PB;Araip.IAV9N;Araip.VY8TX;Aradu.33QUD;Araip.PQU0Q;Araip.U046P;Aradu.VK4Q9;Araip.38JBI;Aradu.LHT85;BGI_novel_G007301;Araip.S5VKB;Araip.KT98T;BGI_novel_G003804;Aradu.1A2PM;Aradu.6HJ8B;Aradu.Y3FGT;Aradu.73KHG;BGI_novel_G003418;BGI_novel_G006805;Aradu.X0E98;BGI_novel_G006802;Araip.9H9SG;BGI_novel_G006806;Araip.R4F7W;Aradu.1G3YF;Aradu.79Z90;Araip.3Q94J	K10956+K03070+K03110+K09647+K03217+K03116+K09540+K07342+K09490+K03104
Protein processing in endoplasmic reticulum	199	1728	0.376691	0.578644	ko04141	Genetic Information Processing	Folding, sorting and degradation	Araip.NAD92;Aradu.S6N02;BGI_novel_G003241;Araip.HIJ9F;Aradu.K6KQ4;Araip.RDR0G;Aradu.4RJ0E;Aradu.1SK9N;Aradu.UXN6T;Araip.NB7HU;Araip.FHM8U;Araip.GLB7Z;BGI_novel_G000363;Araip.I6LH9;Araip.DU3VJ;Aradu.H03WX;Araip.KP2J5;Araip.W0YWF;Araip.FC4PB;Araip.ZJ59B;Araip.568MX;Aradu.HT46D;Aradu.MVB2G;Aradu.K62H7;BGI_novel_G004719;Araip.HUA7A;Aradu.JB4XJ;Aradu.7TH5V;Araip.VY8TX;Araip.AKW6F;Aradu.NP367;Araip.8NR…	K03283+K06689+K03094+K03868+K13525+K10085+K10956+K14016+K14011+K04079+K14007+K01230+K13993+K09584+K10661+K07953+K09562+K14009+K09518+K03347+K13989+K14003+K08653+K13249+K09561+K10839+K14012+K01228+K08057+K09540+K04554+K01456+K16196+K13984+K10084+K10601+K14006+K07342+K08852+K09517+K08288+K10636+K09555+K12667+K09490+K14005+K12668+K10578+K08054
Purine metabolism	159	1882	0.99998	1	ko00230	Metabolism	Nucleotide metabolism	Araip.LF9IQ;BGI_novel_G002792;BGI_novel_G002788;Araip.T5ETD;Aradu.B1UPD;BGI_novel_G001150;Aradu.9AR70;Araip.04Y8B;Araip.WTL7L;Aradu.K0W4W;Araip.6L5D7;Araip.16JYL;BGI_novel_G002795;Araip.0K8H9;Araip.V2FS7;Araip.6TA1I;Araip.8HB4V;Araip.UXP0Y;Aradu.W1U6E;BGI_novel_G004919;Araip.J2KZ8;BGI_novel_G002789;Araip.N0A2Y;BGI_novel_G006831;BGI_novel_G002286;Araip.38SIY;Araip.U71AB;Araip.RE1WX;Aradu.TFK2R;BGI…	K03006+K01488+K02684+K00759+K01490+K03021+K13484+K02685+K00873+K02324+K01951+K03013+K00106+K03025+K03011+K00942+K03023+K00365+K19964+K03026+K02321+K01517+K03007+K01510+K03017+K00860+K00940+K02083+K03046+K02999+K03004+K00602+K02335+K01923+K03016+K02320+K01945+K03040+K02327+K14977+K00962+K18447+K02325+K01519+K18532+K18453+K01487+K03022
Pyrimidine metabolism	132	1160	0.461572	0.67229	ko00240	Metabolism	Nucleotide metabolism	Araip.LF9IQ;BGI_novel_G002792;BGI_novel_G002788;Araip.L5PJS;Aradu.LI9R7;Araip.FTW55;Araip.W0PJR;BGI_novel_G001150;Aradu.9AR70;Araip.6L5D7;Aradu.62BBL;Araip.UX8AJ;BGI_novel_G002795;Araip.0K8H9;Aradu.YD7CK;Araip.V2FS7;Aradu.SJ9ZG;Araip.6VD7K;Araip.8HB4V;Aradu.W1U6E;BGI_novel_G004919;BGI_novel_G007234;Araip.GQL9T;BGI_novel_G002789;Aradu.C510V;BGI_novel_G006831;Araip.03MYD;BGI_novel_G002286;Araip.RE1…	K03006+K01937+K01240+K01520+K02684+K03021+K00876+K02685+K16329+K02324+K03013+K13800+K03025+K03011+K03023+K03026+K01956+K00254+K02321+K03007+K01510+K03017+K00940+K03046+K16904+K02999+K03004+K00943+K02335+K13998+K03016+K02320+K03040+K02327+K00962+K02325+K00857+K09903+K03022+K00384
Pyruvate metabolism	65	542	0.312611	0.505087	ko00620	Metabolism	Carbohydrate metabolism	Araip.53FAG;Araip.7Z4CF;Araip.75VG7;Araip.Y6V6D;Aradu.S56JH;Araip.6TA1I;Araip.PJ656;Araip.M2TZZ;Araip.S5590;BGI_novel_G002834;Araip.J2KZ8;Aradu.PTU5T;BGI_novel_G006831;Aradu.63Q7N;Araip.G2PMM;Araip.CVV6X;Araip.5L3CH;Aradu.FBK99;BGI_novel_G002837;Araip.3485Y;Aradu.3579H;BGI_novel_G005588;Araip.BGK8H;Aradu.IVL7E;BGI_novel_G007095;Araip.H8KV6;Araip.798H5;Aradu.BA2YX;Araip.NB53C;Araip.LLR5T;Araip.W3H…	K00128+K00626+K01610+K00029+K00873+K00026+K00627+K01759+K02160+K00161+K01595+K18881+K01961+K00028+K01679+K01006+K01638+K01962+K01895
Riboflavin metabolism	18	96	0.0204311	0.078222	ko00740	Metabolism	Metabolism of cofactors and vitamins	Araip.86LYL;Araip.44JCC;Araip.10V11;Araip.NV7BN;Araip.2M3GS;Araip.2E4R4;Aradu.61J19;Aradu.0L0BV;BGI_novel_G004816;BGI_novel_G005515;BGI_novel_G000441;Araip.2S1IF;Aradu.X529F;Araip.L8RA6;BGI_novel_G005672;Araip.880NV;Araip.68T27;Aradu.E5VJJ	K20860+K11752+K14652+K00793+K20884+K18453
Ribosome	129	1474	0.999369	1	ko03010	Genetic Information Processing	Translation	BGI_novel_G003381;Aradu.DQ9AW;BGI_novel_G003518;Aradu.B561I;Araip.8R09G;BGI_novel_G004875;Aradu.58U06;Aradu.9B0RR;Aradu.46DHP;Araip.81Q5V;Araip.T1FEI;Araip.M8HBP;Araip.YN359;Aradu.T2SCC;BGI_novel_G002506;Araip.GS8E3;BGI_novel_G003517;BGI_novel_G000435;Araip.MA0TE;Araip.Y2RPP;Araip.WU3YG;Araip.JK8VR;BGI_novel_G001126;Araip.LL6FJ;Aradu.II3F3;Aradu.VW2YC;BGI_novel_G006899;BGI_novel_G004876;BGI_novel…	K02883+K02866+K02977+K02997+K02874+K02994+K02952+K02975+K02951+K02882+K02985+K02953+K02865+K02933+K02995+K02939+K02998+K02938+K02992+K02962+K02897+K02978+K02989+K02888+K02918+K02965+K02922+K02899+K02886+K02913+K02909+K02949+K02969+K02987+K02902+K02921+K02945+K02988+K02890+K02984+K02935+K02864+K02982+K02881+K02878+K02906+K02996+K02880+K02876+K02885+K02936+K02967+K02891+K02955+K02993+K02956+K02937
Ribosome biogenesis in eukaryotes	61	441	0.0534987	0.151804	ko03008	Genetic Information Processing	Translation	Araip.W0YWF;Araip.8E6XS;Araip.J8YUW;Araip.76HA9;Araip.VY8TX;Araip.NV7BN;Araip.61AU6;Aradu.S8151;Aradu.3LE6B;Araip.F6ZQ7;Araip.92F8V;Aradu.MBE19;Araip.C0GBT;Araip.D2ZAZ;Araip.722IL;Araip.9J35K;Aradu.0S05J;Araip.U16M7;Aradu.2Q1R6;Araip.HD2HQ;Araip.54UE2;Aradu.R2NTM;Aradu.HJ9U7;Aradu.Z4BQD;Araip.GN1LF;Aradu.1J3FJ;Aradu.5DM5A;Aradu.FG89G;BGI_novel_G002398;Araip.92EP4;BGI_novel_G002399;Araip.H9Q5N;Ara…	K07179+K03097+K14571+K14554+K14559+K14568+K14550+K01164+K13288+K11131+K12845+K14521+K14536+K14544+K14555+K14553+K14574+K14546+K03539+K14560+K11130+K18532+K03115+K11108+K14561+K11129
RNA degradation	97	890	0.649374	0.901339	ko03018	Genetic Information Processing	Folding, sorting and degradation	Aradu.K2UJH;Araip.HIJ9F;Aradu.4RJ0E;Aradu.UXN6T;Araip.PX0QP;Araip.NB7HU;Aradu.R47VJ;Araip.I6LH9;Aradu.4E6H2;Araip.5GI0X;Araip.FBH15;Aradu.SFQ0K;Araip.GVJ3M;Aradu.86KS5;Aradu.G9P91;Araip.8NR3H;Araip.22SA0;Aradu.8D75I;Aradu.ETZ8K;Araip.VR2GZ;Araip.V8XWP;Araip.LQM2D;Aradu.SCJ52;Aradu.G44IN;Araip.U3BVR;Aradu.2NP64;Araip.G4XYW;Aradu.D2BGP;Araip.C3YW5;Araip.KYE7I;Araip.P48HV;BGI_novel_G004572;BGI_novel…	K12581+K13126+K12585+K01689+K04077+K12608+K07573+K12603+K12600+K00850+K12611+K14442+K12592+K18681+K12614+K12593+K12598+K12589+K12616+K12605+K03654+K00962+K03514
RNA polymerase	63	619	0.820281	1	ko03020	Genetic Information Processing	Transcription	Araip.LF9IQ;BGI_novel_G002792;BGI_novel_G002788;BGI_novel_G001150;Araip.6L5D7;BGI_novel_G002795;Araip.V2FS7;BGI_novel_G004919;BGI_novel_G002789;BGI_novel_G006831;BGI_novel_G002286;Araip.RE1WX;Aradu.TFK2R;BGI_novel_G002287;BGI_novel_G006006;Araip.7Y0PA;Aradu.TLX0Z;Araip.K5Y49;BGI_novel_G000763;Araip.7KG87;Aradu.W3DJ8;Aradu.SJ0RL;Araip.XHB2P;Araip.A1YHK;BGI_novel_G003854;BGI_novel_G002796;BGI_novel…	K03006+K03021+K03013+K03025+K03011+K03023+K03026+K03007+K03017+K03046+K02999+K03004+K03016+K03040+K03022
RNA transport	140	1284	0.670836	0.911612	ko03013	Genetic Information Processing	Translation	Araip.HIJ9F;Aradu.Y5MLI;Aradu.4RJ0E;Aradu.86KEU;Araip.7Y2IR;Aradu.UXN6T;Araip.NB7HU;Araip.MP018;Araip.I6LH9;Araip.5V2ZB;Aradu.BB9DD;BGI_novel_G004213;Aradu.3J46P;Aradu.TIH7T;Aradu.92GTL;Aradu.TX1LV;Aradu.J1JQ8;Araip.1N93R;Aradu.4IN7K;BGI_novel_G004919;Araip.Q2M7H;Araip.8NR3H;Aradu.ETZ8K;Aradu.K4KM5;BGI_novel_G006451;BGI_novel_G001073;Araip.YM3WQ;Aradu.SCJ52;Aradu.A16L8;BGI_novel_G006831;BGI_novel…	K13126+K14289+K03243+K03113+K14299+K12812+K03239+K13171+K03231+K14297+K09291+K14306+K14300+K13114+K00974+K03251+K14304+K03252+K10577+K03247+K01164+K03246+K14328+K18213+K14298+K14292+K03262+K00784+K14323+K03236+K14321+K14325+K03539+K12882+K02516+K03260+K12881+K14311+K14319
Selenocompound metabolism	16	191	0.920504	1	ko00450	Metabolism	Metabolism of other amino acids	Araip.B0SMD;Araip.BSM9P;BGI_novel_G005475;BGI_novel_G006929;Araip.I7QC8;Aradu.M0JX8;Aradu.PU3VB;BGI_novel_G002851;Aradu.02IGP;Araip.X4M3W;BGI_novel_G007270;BGI_novel_G000534;BGI_novel_G003745;Araip.5PS1F;Araip.23GRS;Aradu.R9ZWQ	K01760+K00816+K11717+K08247+K01761+K00384
Sesquiterpenoid and triterpenoid biosynthesis	30	250	0.383891	0.578644	ko00909	Metabolism	Metabolism of terpenoids and polyketides	Aradu.TY9X1;Araip.P83L1;Araip.HXZ5T;Araip.AV3G9;Aradu.570RS;Araip.21HS2;Aradu.H3SGP;Araip.9FT0W;Aradu.LCH2B;Aradu.15E0U;Aradu.L924G;Araip.6S6W2;Araip.675M1;Aradu.C7MWG;Aradu.W71HY;Araip.A6LYP;Aradu.43BK3;Aradu.E5ATX;Araip.HK2BK;Araip.A7LEY;Aradu.ST5ZJ;Araip.UVY31;Araip.XXG9Q;Aradu.J3LGA;Araip.PU2X3;Aradu.SG94C;Aradu.3SJ7C;Aradu.1IK7L;Aradu.VC6K6;Aradu.H6IWN	K00801+K20659+K00511
SNARE interactions in vesicular transport	24	155	0.0664936	0.175604	ko04130	Genetic Information Processing	Folding, sorting and degradation	Araip.S7AG2;Aradu.8S3ZK;Araip.8EF1H;Araip.J2KZ8;Araip.X6Y6R;Araip.TG6SS;Aradu.QES96;Araip.C56BZ;Aradu.L425Q;Aradu.CJ84T;Aradu.YL660;Araip.I4Y3K;Aradu.K26VM;Aradu.DT9Z4;Aradu.4TM7E;Aradu.M9T7T;Araip.7K4V2;Araip.13WTY;Aradu.1Q6B3;Araip.PR6LZ;BGI_novel_G001367;BGI_novel_G000774;BGI_novel_G006371;Araip.A9NXP	K08496+K08493+K08504+K08498+K08515+K08486+K08497+K08495+K08489+K08488+K08505
Sphingolipid metabolism	45	334	0.117159	0.257366	ko00600	Metabolism	Lipid metabolism	Aradu.1H3SL;Araip.4SF0H;Araip.P6D1W;Araip.JBQ86;Aradu.JV7UU;Aradu.15WFY;Aradu.EI58K;Araip.BK1UX;Araip.6UE4Z;Araip.98UDE;Aradu.301B3;Araip.B0L59;Aradu.9Q1AJ;Araip.RKK5U;Araip.50Z05;Araip.654K0;Araip.P802P;Araip.PCG2B;Aradu.DB6JJ;Araip.53FN2;Araip.HT00D;Aradu.X3MXA;Araip.X8JMI;Araip.BVW1D;Aradu.SEH6L;Aradu.9K9BG;Aradu.BA2YX;Araip.D75IG;Araip.50CXN;Araip.K8PJZ;Araip.ZDZ6L;BGI_novel_G002597;Araip.WG8…	K07407+K12309+K04714+K04716+K04628+K17108+K04710+K04711+K04718+K04715+K00654
Spliceosome	132	1675	0.999999	1	ko03040	Genetic Information Processing	Transcription	Aradu.00WD1;Araip.NAD92;Aradu.S6N02;Araip.RLW9R;BGI_novel_G005657;BGI_novel_G005845;BGI_novel_G002004;Araip.WI73I;BGI_novel_G000363;Araip.5V2ZB;Araip.0J4JS;Aradu.TIH7T;Aradu.249SJ;Araip.568MX;Araip.J8JYF;Aradu.QW2YT;Araip.TL3XP;Araip.Y85YT;Araip.N5RHE;Araip.QH0RT;Araip.H52C0;Araip.TH1R0;Araip.9QA6V;Aradu.TFK2R;BGI_novel_G000689;Araip.97DPQ;Aradu.G2IGS;Araip.722IL;Araip.XZG0V;Araip.CD2TQ;Araip.K98…	K12662+K03283+K12741+K11984+K12890+K12812+K12818+K12897+K12893+K12822+K12844+K12837+K12845+K12811+K12831+K12859+K12865+K12900+K12858+K11086+K11091+K12836+K12823+K12891+K12816+K12867+K12824+K12866+K12819+K12882+K12854+K12825+K12830+K12881
Starch and sucrose metabolism	208	1443	0.000119864	0.00135039	ko00500	Metabolism	Carbohydrate metabolism	Aradu.ZHP56;Araip.2E3EC;Araip.89U7Q;Araip.MV4VH;Aradu.2NI45;Aradu.B0REH;Araip.PGB0K;Araip.3XD6G;Araip.MU5GG;Aradu.JCT0J;Aradu.FP91H;Araip.KLH8I;Aradu.9EZ7Z;Araip.ST9BY;Aradu.FA8EI;Araip.8G26U;Araip.SDI9F;Aradu.78JKA;Araip.HDT92;Araip.3H8RR;Araip.A5TR4;BGI_novel_G003983;Araip.C6C0T;Araip.B7MSZ;Araip.105W2;Araip.VI7E7;Araip.J8D11;Aradu.E5WTS;Araip.V2FS7;Araip.N96PC;Araip.844SD;Araip.U2YF8;Araip.MD9…	K19891+K01176+K05349+K01087+K01188+K00695+K00844+K01193+K16055+K01177+K01179+K19892+K00975+K00688+K00963+K07024+K00700+K00703+K01810+K05350+K00750+K19893+K00847+K00706+K18447+K01187+K01214
Steroid biosynthesis	40	467	0.976121	1	ko00100	Metabolism	Lipid metabolism	Aradu.TY9X1;Araip.P83L1;Araip.HXZ5T;Araip.AV3G9;Aradu.570RS;Araip.21HS2;Aradu.H3SGP;BGI_novel_G001155;Aradu.RPQ55;Aradu.QG0BG;Araip.9FT0W;Aradu.11KC6;Aradu.LCH2B;Aradu.15E0U;Aradu.L924G;Araip.6S6W2;Aradu.N8CSX;Aradu.0C1H7;Aradu.C7MWG;Aradu.W71HY;Araip.A6LYP;Aradu.43BK3;Aradu.E5ATX;Araip.HK2BK;Araip.A7LEY;Aradu.F64TU;Aradu.IZ6NY;Aradu.ST5ZJ;Araip.UVY31;Araip.XXG9Q;Aradu.J3LGA;Araip.PU2X3;Aradu.SG9…	K00801+K14674+K01052+K00222+K00559+K01824+K00511+K09832
Stilbenoid, diarylheptanoid and gingerol biosynthesis	26	180	0.110566	0.24693	ko00945	Metabolism	Biosynthesis of other secondary metabolites	Araip.NH4QU;Araip.JGK52;Araip.HV4K1;Aradu.73MTJ;Araip.0N6RB;Araip.Q25ER;BGI_novel_G001424;Aradu.V9CJA;Araip.987DS;Araip.J2AQK;BGI_novel_G003809;Araip.T8GZM;Araip.JD4SK;Aradu.0Z8XN;Araip.V76V7;Araip.26VYY;Aradu.26PEH;Araip.7H21U;Araip.V769V;BGI_novel_G000652;Aradu.IM9AT;Aradu.V9RN1;BGI_novel_G000831;Araip.34WP9;Araip.XRT0H;BGI_novel_G000124	K13065+K00588+K00487+K00517+K16040
Sulfur metabolism	23	217	0.652462	0.901339	ko00920	Metabolism	Energy metabolism	Araip.NG302;Araip.JA8PY;Aradu.FXQ56;Aradu.VPD9Z;Araip.Q1UQI;Aradu.QUS69;Aradu.ZYM67;Aradu.N4ZW2;Araip.J4MMW;Aradu.T0Z4L;Araip.LB5HI;Araip.Z02UH;Araip.T90R9;Aradu.E177P;Aradu.L99VF;Araip.FLN6I;Aradu.VM730;Araip.04FT4;Araip.CPM56;Araip.L1QD7;Araip.KTB5G;BGI_novel_G004990;Araip.7V58N	K01738+K02045+K00640+K00387+K08738+K00860
Sulfur relay system	18	63	0.000141688	0.00146047	ko04122	Genetic Information Processing	Folding, sorting and degradation	Araip.ZDE4L;Aradu.Q0MV7;BGI_novel_G003571;Aradu.67HXG;Araip.39NFL;BGI_novel_G003568;Araip.16PHC;Araip.BX9LD;Aradu.CV497;Araip.R88PE;BGI_novel_G006487;Araip.2T5Q6;BGI_novel_G003570;BGI_novel_G002551;Araip.18JNS;BGI_novel_G002553;Aradu.XT4D2;BGI_novel_G002554	K21232+K14168+K11996+K14169+K03635+K03637
Synthesis and degradation of ketone bodies	12	56	0.0202895	0.078222	ko00072	Metabolism	Lipid metabolism	Araip.7Z4CF;Araip.75VG7;Araip.S5590;Araip.9T36C;Aradu.BA2YX;Araip.85IIK;Araip.KJV0U;BGI_novel_G000470;Aradu.U1MJX;Aradu.NY5HE;Araip.SM3LQ;Araip.P4FLV	K00626+K01640+K01641
Taurine and hypotaurine metabolism	10	55	0.0849719	0.207022	ko00430	Metabolism	Metabolism of other amino acids	Araip.WJS9Q;Aradu.Y4VNZ;Araip.C0YUJ;Aradu.X18GD;Araip.R5CHS;Araip.V8R8N;Araip.FK22V;Aradu.NN4ME;BGI_novel_G003200;BGI_novel_G004828	K18592+K00681+K10712
Terpenoid backbone biosynthesis	59	412	0.0321924	0.102709	ko00900	Metabolism	Metabolism of terpenoids and polyketides	Araip.K461S;Aradu.ZI52D;Aradu.FP91H;Araip.7Z4CF;Araip.SQ4TV;Araip.75VG7;Araip.3H8RR;Araip.A5TR4;Aradu.S738B;Aradu.IGS6P;Araip.F9NCS;Aradu.X8SXD;Aradu.VM6LR;Aradu.F498Z;Araip.K7W5L;Araip.E9FEY;Araip.S5590;Aradu.68QSX;Aradu.GBX77;Araip.2IN9I;Araip.DN8BF;Aradu.YM0U3;Araip.E734B;Araip.776XH;Araip.RHC93;Araip.5G2GL;BGI_novel_G002973;Araip.7611F;Aradu.BA2YX;Araip.KLW2M;Araip.85IIK;Aradu.EYQ2A;Aradu.59F…	K01662+K10960+K00626+K00099+K00787+K11778+K00938+K00919+K15889+K12742+K13789+K01641+K00021+K05954+K03526+K14066
Thiamine metabolism	13	88	0.187608	0.359135	ko00730	Metabolism	Metabolism of cofactors and vitamins	Araip.K461S;Aradu.ZI52D;Aradu.PDI9A;Araip.LZ3BL;Aradu.B1CT2;BGI_novel_G006338;Araip.KLW2M;Araip.DX0TJ;Araip.TPS8Y;Araip.4E5HU;BGI_novel_G006339;BGI_novel_G006336;Aradu.M5R0Y	K01662+K00949+K03146+K00878+K03147
Tropane, piperidine and pyridine alkaloid biosynthesis	28	149	0.00454678	0.0234334	ko00960	Metabolism	Biosynthesis of other secondary metabolites	Araip.V45YR;Aradu.A9E1A;Araip.S985N;Aradu.VZN92;Aradu.WS4W4;Araip.LU5P5;Araip.NX2IB;BGI_novel_G000315;Aradu.X1Y61;Araip.LG961;Araip.BSM9P;Araip.39RWK;Aradu.I9PC5;Aradu.PU3VB;Araip.V2YLR;BGI_novel_G001933;Aradu.JV6J2;BGI_novel_G004051;Araip.WGE5V;Araip.J5Q22;BGI_novel_G003254;Araip.0GZ9Y;Aradu.CWE2B;Araip.2U1JX;Araip.SZC7C;BGI_novel_G005023;BGI_novel_G001856;Aradu.265QA	K00276+K14455+K08081+K15849+K00815
Tryptophan metabolism	37	304	0.332502	0.5252	ko00380	Metabolism	Amino acid metabolism	Araip.53FAG;Araip.7Z4CF;Araip.75VG7;Aradu.L3NRF;Araip.7P7SY;Araip.PJ656;Araip.ZHD9F;Araip.S5590;Araip.H2RKS;Araip.TD7H5;Aradu.63Q7N;Aradu.Q8MCV;Araip.BSM9P;Araip.3485Y;Araip.H8KV6;Araip.19H18;Araip.798H5;Aradu.C7350;Aradu.BA2YX;Aradu.29ERF;Araip.PF40R;Araip.0N6RB;Araip.KJV0U;Aradu.HES8F;Aradu.I957I;Aradu.PU3VB;BGI_novel_G000084;Araip.NR8NL;Aradu.0Z8XN;Araip.V2E5M;BGI_novel_G002331;BGI_novel_G0018…	K00128+K00626+K11816+K07408+K00164+K00816+K07409+K11818
Tyrosine metabolism	59	794	0.999884	1	ko00350	Metabolism	Amino acid metabolism	Araip.V45YR;Aradu.A9E1A;Araip.V4D1L;Araip.06TDY;Araip.GJ7LV;Aradu.VAN9Z;Araip.S985N;Araip.LU5P5;Aradu.W97EL;Araip.8KZ12;Aradu.R2PKH;Araip.NX2IB;BGI_novel_G000315;Aradu.X1Y61;Araip.654K0;Aradu.H324N;Araip.BSM9P;Aradu.CAT7T;Araip.39RWK;Araip.EJ1UY;Araip.T15Z8;Aradu.LM4IS;Aradu.71KPG;Araip.NC9ER;Aradu.PU3VB;BGI_novel_G004302;BGI_novel_G001085;Araip.QN6BT;Araip.LJ5YB;Araip.V2YLR;BGI_novel_G001933;Ara…	K00276+K18857+K00121+K14455+K00001+K15849+K01592+K07253+K01800+K00422+K00815
Ubiquinone and other terpenoid-quinone biosynthesis	68	1269	1	1	ko00130	Metabolism	Metabolism of cofactors and vitamins	Araip.441FD;Araip.8E6XS;Aradu.5YN9Z;Araip.7H6FH;Araip.QJ6XF;Araip.DWY4Y;Araip.IV6CJ;Araip.CP79T;Araip.3N29E;Araip.Y2RYL;Araip.F6ZQ7;Araip.V72QV;Aradu.CQN7Q;Araip.B8P2B;Aradu.73MTJ;BGI_novel_G006600;Araip.M8Q9P;Araip.4ER3Y;Araip.LE8QH;Aradu.808LA;Aradu.SD45B;Araip.QM7IV;Aradu.9L87M;Araip.208JH;Aradu.4206R;BGI_novel_G006601;Araip.M3EG0;Araip.8R8HL;BGI_novel_G001569;Araip.L00JC;Araip.Q25ER;BGI_novel…	K09833+K03809+K01904+K02548+K12501+K02552+K00487+K12502+K06126+K01661+K00815+K09834
Ubiquitin mediated proteolysis	105	805	0.0619358	0.169376	ko04120	Genetic Information Processing	Folding, sorting and degradation	BGI_novel_G003241;Araip.HIJ9F;Aradu.K6KQ4;Araip.RDR0G;Aradu.4RJ0E;Aradu.FY805;Aradu.1SK9N;Aradu.UXN6T;Araip.NB7HU;Araip.FHM8U;Araip.GLB7Z;Araip.I6LH9;Aradu.H03WX;Araip.KP2J5;Araip.ZGF52;Araip.X7NAU;Aradu.MVB2G;Araip.J2TZS;Araip.8NR3H;Araip.67E2P;Aradu.2W3KP;Araip.MJ776;Aradu.BX3KE;Aradu.88K4F;Araip.AUQ13;Araip.B0SMD;Aradu.U45Z9;Araip.PJ30L;Araip.N6QX9;Aradu.5MK2H;Araip.PD455;Aradu.VI8FD;Araip.I8S…	K06689+K03094+K03868+K10581+K10144+K10590+K03347+K10685+K03364+K10577+K03875+K09561+K10260+K04506+K10604+K10615+K03362+K04554+K06688+K10601+K03363+K03351+K10140+K10143+K10592+K03354+K03178+K10589+K03869+K10578
Valine, leucine and isoleucine biosynthesis	11	130	0.877812	1	ko00290	Metabolism	Amino acid metabolism	Aradu.E3D7M;Aradu.TX1LV;Araip.DQ8EI;Araip.Y7XUX;Aradu.348PZ;Araip.1NU1C;BGI_novel_G002283;Aradu.C7G3P;BGI_novel_G007270;BGI_novel_G000534;Araip.DD35U	K00826+K01652+K01653
Valine, leucine and isoleucine degradation	50	293	0.00188025	0.0139974	ko00280	Metabolism	Amino acid metabolism	Araip.53FAG;Aradu.E3D7M;Araip.7Z4CF;Araip.75VG7;Aradu.VX1BY;Aradu.TX1LV;Araip.PJ656;Araip.Y3M6J;Araip.S5590;Araip.DQ8EI;Araip.C6G0D;Araip.9T36C;Aradu.63Q7N;Aradu.S1T5J;Aradu.56KLA;Araip.9X8GM;Aradu.S4NDW;Araip.Y7XUX;Araip.3485Y;Araip.AE7H5;Araip.H8KV6;Aradu.BZ3QW;Araip.798H5;Aradu.BA2YX;Aradu.VHZ9R;Araip.85IIK;Araip.W3HRA;Aradu.348PZ;BGI_novel_G004462;Araip.1NU1C;Araip.KJV0U;Aradu.H1QS5;Araip.H4N…	K00128+K00826+K00626+K00166+K00140+K00253+K01640+K05605+K05607+K09699+K01641+K07513+K00827+K00020
Vitamin B6 metabolism	17	75	0.0035701	0.0207997	ko00750	Metabolism	Metabolism of cofactors and vitamins	Aradu.AN030;Araip.MC1F8;Aradu.G3AR6;Aradu.ZBZ36;Araip.Z30L7;Aradu.3SA2N;Araip.A28ZZ;Araip.426A8;Araip.L1JCR;Araip.XI6H1;Araip.M672X;Aradu.JV1RL;Araip.30PP3;Araip.K5CRR;Araip.XT3NR;Araip.PLQ0G;Aradu.C6XR1	K05275+K13248+K01733+K00868
Zeatin biosynthesis	20	93	0.00320581	0.0204561	ko00908	Metabolism	Metabolism of terpenoids and polyketides	Aradu.203ID;Aradu.M08CJ;Aradu.2J33I;Araip.RT6FK;Araip.T0PQU;Araip.IGJ87;Araip.S80RQ;Aradu.E00AS;Aradu.SE3WE;BGI_novel_G002741;Aradu.QH0IG;Aradu.KGN9F;Araip.MKV6R;BGI_novel_G001708;Araip.UK2VD;BGI_novel_G001485;Araip.YPK5N;Araip.DKI8Z;Aradu.QW8Y7;Araip.G0H3V	K00279+K00791+K10717+K10760
