# Supplementary material for: Transcriptome and metabolome reveal redirection of flavonoids in a white testa peanut mutant
Source: BMC Plant Biol. 2020 Apr 15;20:161. doi: 10.1186/s12870-020-02383-7 (PMC7161308; doi:10.1186/s12870-020-02383-7)
Supplement: Supplementary file 8 — Additional file 8. Gene-specific primers used in qRT-PCR analysis. [file 12870_2020_2383_MOESM8_ESM.xls]

## Sheet: PRIMERS
Gene ID	Primer sequence
Aradu.C4KGF_qPCR_F	ATCATGGTCTCCAATACTGC
Aradu.C4KGF_qPCR_R	ACAAGAATCTCGCAAGCATA
Aradu.CLF8Y_qPCR_F	CTCCGTCAGATGTCAGAAAA
Aradu.CLF8Y_qPCR_R	AGCAAGAGCAGTAGAGAGTA
Aradu.DE61N_qPCR_F	GCAACCCTAATGAAGACGA
Aradu.DE61N_qPCR_R	TGTTGTTCTATTCCAACGTG
Aradu.FAV4Y_qPCR_F	GGTCTTCGTGGTGTCTGA
Aradu.FAV4Y_qPCR_R	ACTCTAAGGGCGTTTGC
Aradu.Q0ZLX_qPCR_F	TACGCTTGCTCGTGATATG
Aradu.Q0ZLX_qPCR_R	CTAGTGAGAAAACTACACTCCT
Aradu.R6QT2_qPCR_F	TGCCCAATTTGCCATAC
Aradu.R6QT2_qPCR_R	ACATCAACATCAGCCTTCTC
Aradu.U5UGY_qPCR_F	TATCCACCTTGCCCTTAC
Aradu.U5UGY_qPCR_R	CCATCACCCTGTGCTCTA
Aradu.UIA4U_qPCR_F	AGGTTTAGATGAAGAGAGGGA
Aradu.UIA4U_qPCR_R	GCCGTGTCATTTTATTTCCT
Aradu.ZTW7Y_qPCR_F	ATGGCAAATGCTCTGTTTGA
Aradu.ZTW7Y_qPCR_R	AAAAGAAGGGAGAGTTGATGGG
Araip.21BTV_qPCR_F	CCCAATTTGCCATACCT
Araip.21BTV_qPCR_R	TAACATCAACATCAGCCTTC
Araip.25ZRQ_qPCR_F	AGTTGTGGGTTCATCAGTAG
Araip.25ZRQ_qPCR_R	TTATGTCGGAATAGTTGTAGG
Araip.80JA9_qPCR_F	TATGGTGACAGAAGCGTAAG
Araip.80JA9_qPCR_R	GTGTGAAGATTAGAGGGCAA
Araip.JD4SK_qPCR_F	GGAAAGGAAAATAACAAGGGG
Araip.JD4SK_qPCR_R	ACTACGGAATTGCTTCACAT
Araip.RPE5K_qPCR_F	ATGTTTTGCCGATTTCTAGC
Araip.RPE5K_qPCR_R	AAGGTGCATTCTGCTGTTAT
Araip.S7EMI_qPCR_F	AGAGGCAAAGACAACAAGAA
Araip.S7EMI_qPCR_R	AAGGGAGAGTTGATGGGAG
Araip.V76V7_qPCR_F	GAAGTTGTTGAAGGTTGGTG
Araip.V76V7_qPCR_R	AAATCTGGACTCGAGAATCG
Araip.XN8VF_qPCR_F	GTTGTGTGATGTGTCAGTTC
Araip.XN8VF_qPCR_R	CATTGATAGAAAGATGCGGC
