# Supplementary material for: Transcriptome and metabolome reveal redirection of flavonoids in a white testa peanut mutant
Source: BMC Plant Biol. 2020 Apr 15;20:161. doi: 10.1186/s12870-020-02383-7 (PMC7161308; doi:10.1186/s12870-020-02383-7)
Supplement: Supplementary file 16 — Additional file 16. Expression and annotation of common DEGs at the three developmental stages assessed in this study. [file 12870_2020_2383_MOESM16_ESM.xls]

## Sheet: CDEGOUT
Gene_id	Transcript_id(s)	wsc DAF201_FPKM	wsc DAF202_FPKM	wsc DAF203_FPKM	wsc DAF401_FPKM	wsc DAF402_FPKM	wsc DAF403_FPKM	wsc DAF601_FPKM	wsc DAF602_FPKM	wsc DAF603_FPKM	WT DAF201_FPKM	WT DAF202_FPKM	WT DAF203_FPKM	WT DAF401_FPKM	WT DAF402_FPKM	WT DAF403_FPKM	WT DAF601_FPKM	WT DAF602_FPKM	WT DAF603_FPKM	Cellular Component	Molecular Function	Biological Process	Kegg Orthology	Nr Description
Araip.UB73G	Araip.UB73G	2043.71	506.8	2174.86	83.19	238.79	180.06	538.75	326.77	440.37	413.97	919.17	254.41	29.37	40.15	104.9	29.32	6.98	35.93	NA	NA	NA	NA	NA
Araip.X40X6	Araip.X40X6,BGI_novel_T038593,BGI_novel_T038594	1984.9	322.55	882.42	7.83	26.23	210.54	5.66	7.97	5.21	3395.78	432.95	2789.52	70.99	24.91	559.54	4.78	0.73	2.37	GO:0005618//cell wall	GO:0004252//serine-type endopeptidase activity;GO:0016491//oxidoreductase activity	GO:0006508//proteolysis	K04733//interleukin-1 receptor-associated kinase 4 [EC:2.7.11.1];K08653//membrane-bound transcription factor site-1 protease [EC:3.4.21.112];K13199//plasminogen activator inhibitor 1 RNA-binding protein;K12663//Delta(3,5)-Delta(2,4)-dienoyl-CoA isomerase [EC:5.3.3.-];K01183//chitinase [EC:3.2.1.14]	gi|525507411|ref|NP_001267495.1|//SUB1 homolog precursor [Glycine max]
Araip.86HKR	Araip.86HKR,BGI_novel_T046000,BGI_novel_T046001,BGI_novel_T046002	1278.52	125.06	700.07	82.49	195.45	76.64	154.68	159.63	139.12	79.19	238.35	43.17	25.07	43.93	50.47	19.9	16.03	15.17	NA	NA	NA	NA	gi|727422763|ref|XP_010442996.1|//PREDICTED: formin-like protein 20 [Camelina sativa]
Aradu.JK5AR	Aradu.JK5AR,BGI_novel_T015633	1214.78	183.08	804.13	84.57	229.59	58.54	233.8	199.97	160.87	116.48	323.17	81.54	24.62	86.56	57.38	29.37	10.56	24.61	NA	NA	NA	NA	NA
BGI_novel_G000179	BGI_novel_T000850	781.4	23.32	365.69	13.04	26.53	10.84	19.78	24.86	20.41	22.91	84.18	24.66	3.66	5.38	4.31	3.6	1.24	1.26	NA	NA	NA	NA	NA
Araip.VG7RA	Araip.VG7RA	591.91	0.51	180.32	0	0.16	0	1.19	0	1.2	32.25	29.86	9.73	0	0	2.84	0	0	0	NA	NA	NA	NA	NA
Araip.MCM9B	Araip.MCM9B,BGI_novel_T040043,BGI_novel_T040044	417.57	278.99	707.31	120.31	342.48	119.46	315.54	358.8	281.95	157.81	332.73	91.34	43.73	28.61	64.38	17.51	11.29	12.97	NA	NA	NA	NA	gi|593481474|ref|XP_007140829.1|//hypothetical protein PHAVU_008G145000g [Phaseolus vulgaris];gi|922343802|ref|XP_013448821.1|//LCR-like protein [Medicago truncatula]
Araip.286RN	Araip.286RN,BGI_novel_T041801	381.52	248.27	650.69	111.14	307.83	137.26	379.6	356.78	471.18	146.5	274.28	68.78	47.93	78.44	98.69	78.7	44.76	47.45	NA	NA	NA	NA	NA
Araip.TS4S8	Araip.TS4S8	264.92	25.74	201.43	0.76	2.44	5.08	0.18	1.45	0.36	80	131.45	11.99	0.58	0	0.7	0	0	0	NA	NA	NA	NA	NA
Araip.WY093	Araip.WY093,BGI_novel_T055347,BGI_novel_T055349	264.07	50.99	214.82	31.8	73.94	30.97	66.46	96.5	61.81	39.93	95.12	17.88	7.81	16.57	12.82	20.37	2.61	10.5	NA	NA	NA	NA	NA
Araip.A4RNH	Araip.A4RNH	262.88	275.48	601.1	103.61	240.12	143.32	469.06	383.39	370.63	100.57	239.5	56.27	32.16	35.73	91.3	20.5	16.1	33.5	NA	NA	NA	NA	NA
BGI_novel_G000726	BGI_novel_T005130	248.15	61.98	101.31	23.47	56.92	74.83	33.63	77.95	35.18	49.77	40.04	22.01	6.49	9.06	19.9	4.85	0.53	4.65	NA	NA	NA	NA	NA
Araip.B7ND2	Araip.B7ND2,BGI_novel_T033434	242.07	80.55	376.3	0.8	3.95	34.98	1.71	1.87	1.15	581.17	62.09	1531.58	19.57	5.33	357.74	0.27	0	0.31	NA	NA	GO:0006810//transport	NA	gi|16930759|gb|AAL32039.1|AF439280_1//lipid transfer protein-like protein [Retama raetam]
BGI_novel_G001356	BGI_novel_T010888	235.03	29.55	239.73	22.22	56.13	20.08	58.53	62.62	52.74	86.01	107.92	31.32	14.94	8.46	20.35	3.48	2.89	3.4	NA	NA	NA	NA	gi|593481474|ref|XP_007140829.1|//hypothetical protein PHAVU_008G145000g [Phaseolus vulgaris]
Aradu.L99DH	Aradu.L99DH	231.5	105.02	248.04	139.62	258.18	125.09	440.73	362.4	348.85	39.62	100.46	25.74	36.08	47.73	68.31	56.26	20.55	75.93	NA	NA	NA	NA	NA
Aradu.W0H2X	Aradu.W0H2X,BGI_novel_T005131	220.95	30.69	136.63	11.84	29.66	19.58	24.79	33.23	23.44	64.5	83.67	24.21	6.25	5.42	10.38	2.28	0	1.03	NA	NA	NA	NA	NA
Aradu.14IQ9	Aradu.14IQ9	213.96	296.34	261.27	26.27	208.68	207.67	150.87	93.24	81.16	617.66	662.66	442.34	459.61	391.53	729.43	25.87	24.13	45.99	NA	NA	NA	NA	NA
Aradu.EMG6I	Aradu.EMG6I,BGI_novel_T008983	213.4	67.81	170.79	24.49	25.51	32.05	12.52	38.47	26.91	457.44	183.79	478.45	70.62	141.09	110	37.31	65.76	52.04	NA	NA	NA	K04733//interleukin-1 receptor-associated kinase 4 [EC:2.7.11.1]	gi|571470043|ref|XP_003530957.2|//PREDICTED: thaumatin-like protein [Glycine max]
Araip.SY4A0	Araip.SY4A0	204.91	74.39	446.64	113.9	133.87	58.12	244.9	313.41	342.36	52.2	75.26	44.15	24.16	26.63	28.24	15.13	18.54	15.34	NA	NA	NA	NA	gi|764541778|ref|XP_011459157.1|//PREDICTED: uncharacterized protein LOC105349890 [Fragaria vesca subsp. vesca]
BGI_novel_G001435	BGI_novel_T011418	197.81	6.79	49.71	0.7	5.74	2.79	1.84	3.58	3.18	46.02	41.93	5.34	0.68	0.7	1.85	0	0	0	NA	NA	NA	NA	NA
Aradu.UK4HJ	Aradu.UK4HJ	194.57	5.5	66.84	0.88	4.99	4.47	1.39	7.23	2.96	17.11	17.55	8.33	0.42	0.54	3.58	0	0	0.13	NA	NA	NA	NA	NA
Araip.X4UM7	Araip.X4UM7,BGI_novel_T050370	164.61	32.61	34.24	75.68	12.2	12.18	13.49	35.66	31.45	557.17	243.89	187.63	55.41	34.57	145.82	65.98	67.68	54.38	NA	NA	NA	K13081//leucoanthocyanidin reductase [EC:1.17.1.3]	gi|734405981|gb|KHN33750.1|//Isoflavone reductase like [Glycine soja];gi|526118006|ref|NP_001268171.1|//uncharacterized protein LOC100260557 [Vitis vinifera]
Aradu.P0ZYD	Aradu.P0ZYD,BGI_novel_T009951	163.77	0.63	7.94	0	0.11	0.6	0.23	0.21	0.14	10.3	2.77	20.85	0.42	0.04	4.73	0	0	0	GO:0016021//integral component of membrane	GO:0005215//transporter activity	GO:0034219//carbohydrate transmembrane transport	K05350//beta-glucosidase [EC:3.2.1.21];K15283//solute carrier family 35, member E1	gi|571499201|ref|XP_006594434.1|//PREDICTED: glucose-6-phosphate/phosphate translocator 2, chloroplastic-like [Glycine max]
Araip.EQZ9W	Araip.EQZ9W,BGI_novel_T042751	147.18	117.02	94.7	12.07	49.97	86.5	2.49	13.8	3.79	159.19	102.49	573.29	76.82	74.59	266.46	52.59	1.51	5.29	GO:0005618//cell wall;GO:0005576//extracellular region;GO:0016021//integral component of membrane	GO:0045330//aspartyl esterase activity;GO:0030599//pectinesterase activity;GO:0046910//pectinesterase inhibitor activity	GO:0045490//pectin catabolic process;GO:0043086//negative regulation of catalytic activity;GO:0042545//cell wall modification	K01051//pectinesterase [EC:3.1.1.11]	gi|593788266|ref|XP_007157172.1|//hypothetical protein PHAVU_002G048700g [Phaseolus vulgaris]
Araip.8H742	Araip.8H742	131.28	73.78	259.36	13.59	6.39	45.31	1.78	8.81	3.33	15.17	7.72	37.52	1.35	0.7	5.62	2.5	0	0.98	NA	NA	NA	NA	gi|66969430|gb|AAY59891.1|//serine protease inhibitor [Arachis hypogaea]
Aradu.IMK3L	Aradu.IMK3L,BGI_novel_T023151	131.02	0.71	2.53	33	2.8	1.72	4.65	1.64	7.26	13.7	11.63	9.44	1.69	0.35	1.43	1.67	24.76	5.92	NA	NA	NA	K18643//katanin p80 WD40 repeat-containing subunit B1;K03469//ribonuclease HI [EC:3.1.26.4]	gi|970658140|gb|KUF95941.1|//Purine nucleoside phosphorylase [Phytophthora nicotianae]
Aradu.G3TP5	Aradu.G3TP5	129.44	55.27	328.7	85.71	168.29	58.3	227.92	252.93	249.68	39.71	46.49	31.74	25.69	23.22	37.61	18.93	16.1	19.85	NA	NA	NA	NA	gi|734330470|gb|KHN06684.1|//hypothetical protein glysoja_021230 [Glycine soja]
Aradu.00WD1	Aradu.00WD1,BGI_novel_T020774,BGI_novel_T020775,BGI_novel_T020776,BGI_novel_T020777	127.25	395.23	383.77	364.74	292.88	281.07	285.34	366.25	278.76	69.46	111.69	219.42	127.46	121.36	166.81	133.14	61.63	103.23	NA	GO:0016757//transferase activity, transferring glycosyl groups;GO:0016740//transferase activity	NA	K14963//COMPASS component SWD3;K12662//U4/U6 small nuclear ribonucleoprotein PRP4	gi|593268107|ref|XP_007136231.1|//hypothetical protein PHAVU_009G029400g [Phaseolus vulgaris];gi|502130320|ref|XP_004500611.1|//PREDICTED: uncharacterized WD repeat-containing protein C2A9.03 isoform X1 [Cicer arietinum]
Aradu.885IZ	Aradu.885IZ	126.43	40.25	167.8	12.42	40.42	15.95	49.28	32.22	61.31	35.05	55.61	17.8	5.85	2.93	11.44	5.51	0.74	4.27	NA	NA	NA	NA	NA
Aradu.V0DHY	Aradu.V0DHY	123.4	14.8	143.31	0.66	5.61	6.67	6.68	9.26	9.29	24.71	41.35	13.59	1.4	0.32	2.9	0.65	0	0	NA	NA	NA	NA	NA
Araip.LZ3BL	Araip.LZ3BL	119.87	38.78	48.13	29.05	49.13	67.94	12.34	20.24	22.12	308.98	34.27	213.65	47.56	136.85	176.35	74.83	15.1	26.54	GO:0005829//cytosol;GO:0009570//chloroplast stroma	GO:0016491//oxidoreductase activity	GO:0009228//thiamine biosynthetic process;GO:0052837//thiazole biosynthetic process;GO:0006950//response to stress;GO:0055114//oxidation-reduction process	K03146//thiamine thiazole synthase	gi|951072791|ref|XP_014491873.1|//PREDICTED: thiamine thiazole synthase 2, chloroplastic-like [Vigna radiata var. radiata]
Araip.U125N	Araip.U125N	117.69	15.06	46.98	12.89	39.64	11.86	7.59	31.47	10.69	24.81	28.84	9.06	5.4	1.97	7.68	0.9	0	0.92	NA	NA	NA	NA	NA
Araip.ZDE4L	Araip.ZDE4L	114.5	79.71	194.57	78.43	140.9	35.87	268.89	230.47	208.47	35.85	54.85	26.65	23.79	33.37	21.28	34.49	11.78	36.87	NA	NA	NA	K21232//molybdopterin synthase sulfur carrier subunit;K01051//pectinesterase [EC:3.1.1.11]	gi|593782741|ref|XP_007154411.1|//hypothetical protein PHAVU_003G117300g [Phaseolus vulgaris]
BGI_novel_G004888	BGI_novel_T041828	108.32	9.81	44.01	30.7	5.12	2.51	1.58	3.35	3.3	283.25	277.87	723.17	493.98	315.21	682.93	125.2	52.1	39.93	NA	NA	NA	NA	gi|734371828|gb|KHN19692.1|//Putative non-specific lipid-transfer protein AKCS9 [Glycine soja]
Araip.W1AAK	Araip.W1AAK,BGI_novel_T039672	106.73	33.82	95.55	33.98	91.4	25.15	37.67	69.86	45.67	26.17	38.87	20.76	15.36	15.08	21.77	20.5	2.48	11.56	NA	NA	NA	NA	gi|734359936|gb|KHN15303.1|//hypothetical protein glysoja_026598 [Glycine soja];gi|596299059|ref|XP_007227593.1|//hypothetical protein PRUPE_ppa016924mg, partial [Prunus persica]
BGI_novel_G001730	BGI_novel_T014075	106.39	17.79	48.88	9.05	19.67	5.62	22.27	44.75	20.94	13.63	14.02	1.83	6.62	0.91	2.16	1.54	5.61	1.09	NA	NA	NA	NA	gi|702518754|ref|XP_010042510.1|//PREDICTED: uncharacterized protein LOC104431602 [Eucalyptus grandis]
Aradu.LA8W4	Aradu.LA8W4	96.64	69.21	209.03	86.15	39.72	48.28	11.25	63.84	3.76	35.62	8.62	49.24	5.23	16.1	22.41	11.28	0.54	10.96	NA	GO:0030414//peptidase inhibitor activity	GO:0010466//negative regulation of peptidase activity	NA	gi|66969430|gb|AAY59891.1|//serine protease inhibitor [Arachis hypogaea]
Aradu.N3N4U	Aradu.N3N4U	96.21	46.45	159.69	21.27	42.86	19.16	85.43	85	73.86	13.42	60.12	18.41	6.11	9.39	10.62	14.45	0.77	10.82	NA	NA	NA	NA	NA
Araip.NK3HL	Araip.NK3HL	89.99	19.02	49.57	6.55	30.99	2.83	28.55	37.83	31.32	35.28	31.63	7.62	5.41	2.89	11.95	3.89	1.73	1.45	NA	NA	NA	NA	gi|502172780|ref|XP_004515193.1|//PREDICTED: uncharacterized protein LOC101514770 [Cicer arietinum]
BGI_novel_G006875	BGI_novel_T057263	82.16	47.63	139.92	10.97	22.13	29.33	7.1	15.8	4.1	348.4	86.21	235.5	28.63	22.28	109.23	1.47	4.54	1.08	NA	NA	NA	K04733//interleukin-1 receptor-associated kinase 4 [EC:2.7.11.1]	gi|146403767|gb|ABQ32293.1|//lectin [Vigna unguiculata]
BGI_novel_G006811	BGI_novel_T056708	80.34	102.4	51.49	151.37	52.1	68.87	75.39	51.23	37.1	26.1	30.36	28.06	16.82	24.24	8.97	10.59	10.01	23.62	NA	NA	NA	K01872//alanyl-tRNA synthetase [EC:6.1.1.7];K07300//Ca2+:H+ antiporter	gi|697126427|ref|XP_009617248.1|//PREDICTED: uncharacterized protein LOC104109606 [Nicotiana tomentosiformis]
Araip.YHL3W	Araip.YHL3W,BGI_novel_T033570	78.63	5.09	31.1	12.63	12.96	2.8	21.23	16.4	19.88	7.95	12.56	2.75	3.1	1.54	5.53	0.44	3.47	1.34	NA	NA	NA	NA	NA
Araip.L5PJS	Araip.L5PJS,BGI_novel_T028214	78.46	20.64	10.85	39.17	147.02	45.96	112.78	92.65	22.04	187.87	28.76	18.62	52.34	10.25	24.92	5.43	2.1	3.3	NA	GO:0005524//ATP binding;GO:0003883//CTP synthase activity	GO:0006541//glutamine metabolic process;GO:0044210//'de novo' CTP biosynthetic process	K01937//CTP synthase [EC:6.3.4.2]	gi|356526673|ref|XP_003531941.1|//PREDICTED: CTP synthase-like isoform X1 [Glycine max];gi|734429377|gb|KHN45108.1|//CTP synthase [Glycine soja]
Aradu.N75LE	Aradu.N75LE,BGI_novel_T023190	76.92	6.32	58.8	6.72	6.98	1.4	14.5	9.89	9.57	23.2	35.46	4.63	1.27	1.58	2.51	5.93	0	2.45	NA	NA	NA	NA	NA
Aradu.XN89N	Aradu.XN89N,BGI_novel_T006598	75.99	2.89	36.05	0.1	0.17	1.05	0	3.64	0.35	10.69	6.02	3.78	0.48	1.88	1.31	0.2	0	0.24	GO:0016021//integral component of membrane;GO:0046658//anchored component of plasma membrane	GO:0009055//electron carrier activity	NA	K04733//interleukin-1 receptor-associated kinase 4 [EC:2.7.11.1];K03006//DNA-directed RNA polymerase II subunit RPB1 [EC:2.7.7.6]	gi|593232628|ref|XP_007132728.1|//hypothetical protein PHAVU_011G119900g [Phaseolus vulgaris];gi|920708238|gb|KOM50235.1|//hypothetical protein LR48_Vigan08g106200 [Vigna angularis]
Araip.KVM2C	Araip.KVM2C	74.7	171.67	17.28	12.23	1.85	7.6	9.71	7.98	3.8	222.96	1093.61	6.04	92.83	2.96	3.19	1.24	1.27	0.56	NA	GO:0052634//C-19 gibberellin 2-beta-dioxygenase activity;GO:0005506//iron ion binding	GO:0009416//response to light stimulus;GO:0045487//gibberellin catabolic process;GO:0055114//oxidation-reduction process;GO:0009686//gibberellin biosynthetic process	K04125//gibberellin 2-oxidase [EC:1.14.11.13]	gi|920699416|gb|KOM42641.1|//hypothetical protein LR48_Vigan05g024500 [Vigna angularis]
BGI_novel_G001113	BGI_novel_T008628	74.25	75.75	58.19	50.5	70.47	108.13	46.37	51.84	55.73	157.99	161.78	119.62	132.26	152.92	159.64	131.61	112.24	97.82	GO:0005634//nucleus	GO:0000989//transcription factor activity, transcription factor binding;GO:0043565//sequence-specific DNA binding;GO:0003700//transcription factor activity, sequence-specific DNA binding	GO:0009863//salicylic acid mediated signaling pathway;GO:0009938//negative regulation of gibberellic acid mediated signaling pathway;GO:0009867//jasmonic acid mediated signaling pathway;GO:0010187//negative regulation of seed germination;GO:0006355//regulation of transcription, DNA-templated;GO:2000033//regulation of seed dormancy process;GO:0042538//hyperosmotic salinity response;GO:2000377//reg…	K14494//DELLA protein	gi|920695993|gb|KOM39218.1|//hypothetical protein LR48_Vigan03g260000 [Vigna angularis]
Araip.JXJ5E	Araip.JXJ5E	71.73	15.94	44.59	3.36	2.73	5.33	3.47	6.65	3.66	147.99	29.25	169.77	13.37	43.15	26.43	9.69	12.17	9.98	NA	NA	NA	K04733//interleukin-1 receptor-associated kinase 4 [EC:2.7.11.1]	gi|571470043|ref|XP_003530957.2|//PREDICTED: thaumatin-like protein [Glycine max]
Aradu.Q0MV7	Aradu.Q0MV7	68.96	70.55	118.75	74.93	155.44	43.89	209.44	222.55	179.49	24.75	36.07	19.05	24.06	24.42	27.03	31.05	16.28	27.22	NA	NA	NA	K21232//molybdopterin synthase sulfur carrier subunit	gi|593782741|ref|XP_007154411.1|//hypothetical protein PHAVU_003G117300g [Phaseolus vulgaris]
Araip.L3BSW	Araip.L3BSW,BGI_novel_T053197,BGI_novel_T053198,BGI_novel_T053199	67.93	162.16	58.7	36.79	33.52	28.05	33.14	20.55	13.6	37.11	94.04	7.16	25.22	9.01	8.19	8.23	9.72	8.43	NA	NA	NA	NA	gi|698582381|ref|XP_009777809.1|//PREDICTED: uncharacterized protein LOC104227286 [Nicotiana sylvestris]
Aradu.J9JP2	Aradu.J9JP2	66.24	31.02	38.76	8.59	6.89	10.38	1.93	8.97	6.69	787.27	337.82	126.51	18.38	26.66	36.02	20.37	6.28	8.96	GO:0010287//plastoglobule;GO:0009535//chloroplast thylakoid membrane;GO:0009523//photosystem II;GO:0016021//integral component of membrane;GO:0009941//chloroplast envelope;GO:0009522//photosystem I	GO:0031409//pigment binding;GO:0046872//metal ion binding;GO:0016168//chlorophyll binding	GO:0009768//photosynthesis, light harvesting in photosystem I;GO:0009416//response to light stimulus;GO:0018298//protein-chromophore linkage	K08912//light-harvesting complex II chlorophyll a/b binding protein 1	gi|947059263|gb|KRH08669.1|//hypothetical protein GLYMA_16G165200 [Glycine max]
BGI_novel_G005677	BGI_novel_T047729	64.55	16.17	34.69	35.32	72.74	60.04	128.27	50.85	69.92	16.62	15.18	4.77	34.5	18.46	15.78	34.07	35.62	29.4	NA	NA	NA	NA	gi|950959548|ref|XP_014497474.1|//PREDICTED: NAC domain-containing protein 83-like [Vigna radiata var. radiata]
Araip.G1R6T	Araip.G1R6T,BGI_novel_T056203	62.75	49.42	128.26	73.51	96.07	40.73	592.43	237.95	357.01	21.89	59.48	19.32	11.23	18.06	18.95	43.9	35.58	63.02	NA	NA	NA	NA	NA
Aradu.KPI4B	Aradu.KPI4B	61.86	1.15	18.88	37.92	0.37	0.51	0	0	0	97.81	3.53	156.56	2.2	0.38	6.58	0	0.3	1.36	GO:0016021//integral component of membrane	NA	NA	K03860//phosphatidylinositol glycan, class Q;K20887//xyloglucan glycosyltransferase 4 [EC:2.4.1.-]	gi|734376676|gb|KHN21405.1|//Snakin-1 [Glycine soja]
Araip.16HZH	Araip.16HZH,BGI_novel_T050209,BGI_novel_T050210,BGI_novel_T050211,BGI_novel_T050212,BGI_novel_T050213	61.06	48.05	38.45	73.84	62.51	50.84	79.89	54.68	31.14	17.45	25.59	12.88	6.56	7.49	9.27	6.46	5.48	10.92	GO:0005634//nucleus	GO:0052692//raffinose alpha-galactosidase activity	GO:0005975//carbohydrate metabolic process	K09264//MADS-box transcription factor, plant;K06627//cyclin A	gi|593793306|ref|XP_007159692.1|//hypothetical protein PHAVU_002G259200g [Phaseolus vulgaris];gi|502125663|ref|XP_004499016.1|//PREDICTED: putative cyclin-A3-1 [Cicer arietinum];gi|87241424|gb|ABD33282.1|//Cyclin, N-terminal [Medicago truncatula]
Araip.L06SV	Araip.L06SV	59.7	0.21	28.84	0	0.46	1.16	0.54	0.66	1.13	1.54	2.68	0.19	0.28	0	0	0.07	0	0.25	NA	GO:0016491//oxidoreductase activity	GO:0055114//oxidation-reduction process	K08243//Polyketide reductase;K19642//D-galacturonate reductase [EC:1.1.1.365]	gi|356577291|ref|XP_003556761.1|//PREDICTED: NAD(P)H-dependent 6'-deoxychalcone synthase [Glycine max]
Araip.11BMN	Araip.11BMN	59.34	6.93	67.02	2.65	11.52	4.68	2.5	8.34	1.41	13.43	23.55	7.93	2.47	0.92	3.95	0.47	0	0	NA	NA	NA	NA	NA
Aradu.A0YGD	Aradu.A0YGD	55.61	8.32	8.1	18.38	2.72	2.86	2.46	3.76	7.68	222.09	99.48	56.92	19.62	13.69	34.31	13.23	17	16.91	NA	NA	NA	K13081//leucoanthocyanidin reductase [EC:1.17.1.3]	gi|351726399|ref|NP_001237637.1|//isoflavone reductase homolog 2 [Glycine max]
BGI_novel_G003147	BGI_novel_T027344	55.12	17.55	109.74	20.91	36.27	18.63	14.37	44.84	31.74	5.33	37.19	3.78	3.21	4.64	8.85	3.54	3.94	1.4	NA	NA	NA	NA	NA
Araip.H7S72	Araip.H7S72,BGI_novel_T060631,BGI_novel_T060632	52.26	46.99	49.77	68.42	61.06	56.75	62.41	36.14	25.59	12.94	18.84	12.87	7.87	7.62	9.09	5.77	6.26	11.87	GO:0005634//nucleus	NA	NA	K06627//cyclin A	gi|947066285|gb|KRH15428.1|//hypothetical protein GLYMA_14G087100 [Glycine max];gi|734376675|gb|KHN21404.1|//Cyclin-A3-4 [Glycine soja]
BGI_novel_G001453	BGI_novel_T011553	46.51	14.93	91.21	7.61	12.19	6.34	8.84	16.64	30.38	19.79	49.95	5.48	2.52	1.23	5.59	0	0.82	0.49	NA	NA	NA	NA	NA
Aradu.LG4RX	Aradu.LG4RX	46.27	15.77	27.62	35.27	76.78	77.75	130.05	59.32	73.12	17.62	17.74	4.94	30.86	14.17	16.44	40.48	32.37	28.28	NA	NA	NA	NA	gi|950959548|ref|XP_014497474.1|//PREDICTED: NAC domain-containing protein 83-like [Vigna radiata var. radiata]
Araip.JW94P	Araip.JW94P	44.75	30.11	25.87	7.5	46.85	36.74	1.31	28.6	8	4.75	6.18	24.43	87.2	71.51	104.72	88.25	4.75	18.12	NA	NA	NA	NA	NA
Araip.0P3IP	Araip.0P3IP,BGI_novel_T054874	44.1	45.09	45.67	64.47	72.44	63.35	61.13	45.82	23.4	15.39	17.13	15.74	7.88	9.92	10.36	7.14	6.74	13.01	GO:0030132//clathrin coat of coated pit;GO:0030130//clathrin coat of trans-Golgi network vesicle	GO:0005198//structural molecule activity	GO:0006886//intracellular protein transport;GO:0016192//vesicle-mediated transport	K04646//clathrin heavy chain	gi|947065789|gb|KRH14932.1|//hypothetical protein GLYMA_14G058300 [Glycine max];gi|734416702|gb|KHN38581.1|//Clathrin heavy chain 2 [Glycine soja]
Aradu.Q350M	Aradu.Q350M,BGI_novel_T000798	40.47	98.47	15.27	5.2	5.28	8.88	2.76	1.6	6.06	269.55	180.11	1.8	106.14	0.9	1.52	1.56	1.37	1.56	GO:0005829//cytosol	GO:0005524//ATP binding;GO:0042803//protein homodimerization activity;GO:0004066//asparagine synthase (glutamine-hydrolyzing) activity	GO:0070981//L-asparagine biosynthetic process;GO:0006541//glutamine metabolic process;GO:0009646//response to absence of light;GO:0006529//asparagine biosynthetic process	K01953//asparagine synthase (glutamine-hydrolysing) [EC:6.3.5.4]	gi|502129378|ref|XP_004500279.1|//PREDICTED: asparagine synthetase, nodule [glutamine-hydrolyzing] [Cicer arietinum]
Aradu.T3UVI	Aradu.T3UVI,BGI_novel_T004615	40.09	41.91	82.53	9.21	22.97	10.09	32.01	31.16	67.59	2.79	18.4	1.62	5.43	3.36	2.24	4.71	2.98	2.25	NA	NA	NA	NA	NA
Araip.1Y1N6	Araip.1Y1N6	39.31	0.15	17.74	4.87	0.04	0.5	0.12	0.11	0.09	10.51	9.81	0.6	0.17	0.11	0.07	0.56	0.08	0.44	GO:0016021//integral component of membrane	GO:0016705//oxidoreductase activity, acting on paired donors, with incorporation or reduction of molecular oxygen;GO:0020037//heme binding;GO:0005506//iron ion binding;GO:0004497//monooxygenase activity	GO:0055114//oxidation-reduction process	K04123//ent-kaurenoic acid hydroxylase [EC:1.14.13.79]	gi|951039304|ref|XP_014517371.1|//PREDICTED: ent-kaurenoic acid oxidase 2-like [Vigna radiata var. radiata]
Araip.5P72A	Araip.5P72A	39.05	0.65	16.82	0.14	1.49	0.56	0.27	0.54	0.89	7.68	10.81	0.43	0	0	0.12	0	0	0	NA	NA	NA	NA	NA
Araip.0L5SE	Araip.0L5SE	38.97	8.5	3.8	8.2	4.88	13.35	3.92	1.77	2.75	47.48	80.65	7.8	54.32	8.66	12.41	6.44	7.25	5.7	GO:0005634//nucleus	NA	GO:0009416//response to light stimulus;GO:0009909//regulation of flower development	K12135//zinc finger protein CONSTANS	gi|950982172|ref|XP_014502470.1|//PREDICTED: zinc finger protein CONSTANS-LIKE 4-like [Vigna radiata var. radiata]
Araip.UXP0Y	Araip.UXP0Y,BGI_novel_T032768,BGI_novel_T032769	38.73	6.97	33.1	10.01	37.78	27.3	47.35	16.73	25.33	4.6	18.84	4.14	7.43	4.75	5.46	10.52	11.74	8.21	NA	GO:0046872//metal ion binding;GO:0051213//dioxygenase activity	GO:0055114//oxidation-reduction process	K05282//gibberellin 20-oxidase [EC:1.14.11.12];K04124//gibberellin 3-beta-dioxygenase [EC:1.14.11.15];K04125//gibberellin 2-oxidase [EC:1.14.11.13];K01951//GMP synthase (glutamine-hydrolysing) [EC:6.3.5.2]	gi|920691020|gb|KOM34245.1|//hypothetical protein LR48_Vigan02g039500 [Vigna angularis]
Aradu.R47VJ	Aradu.R47VJ,BGI_novel_T026349,BGI_novel_T026350,BGI_novel_T026351,BGI_novel_T026352,BGI_novel_T026353	38.48	40.14	23.86	48.75	39.04	31.31	51.19	39.56	26.68	12.78	19.61	7.48	9.56	13.35	12.34	10.1	12.81	17.22	GO:0000177//cytoplasmic exosome (RNase complex);GO:0000176//nuclear exosome (RNase complex);GO:0016021//integral component of membrane	GO:0005524//ATP binding;GO:0042626//ATPase activity, coupled to transmembrane movement of substances;GO:0000175//3'-5'-exoribonuclease activity;GO:0004519//endonuclease activity	GO:0055085//transmembrane transport;GO:0090503//RNA phosphodiester bond hydrolysis, exonucleolytic;GO:0016075//rRNA catabolic process;GO:0006364//rRNA processing;GO:0006402//mRNA catabolic process	K12585//exosome complex exonuclease DIS3/RRP44 [EC:3.1.13.-];K05658//ATP-binding cassette, subfamily B (MDR/TAP), member 1 [EC:3.6.3.44]	gi|947115897|gb|KRH64199.1|//hypothetical protein GLYMA_04G221900 [Glycine max];gi|734432981|gb|KHN46544.1|//Putative multidrug resistance protein [Glycine soja]
Araip.CHM06	Araip.CHM06	37.66	25.63	20.74	26.69	63.56	34.39	39.82	46.97	47.24	26.76	81.4	58.67	205.07	69.81	65.68	92.22	97.34	87.56	GO:0016021//integral component of membrane	NA	NA	NA	gi|950935786|ref|XP_014517396.1|//PREDICTED: uncharacterized protein LOC106774881 [Vigna radiata var. radiata]
Araip.Z9A08	Araip.Z9A08,BGI_novel_T042179,BGI_novel_T042180,BGI_novel_T042181,BGI_novel_T042182,BGI_novel_T042183,BGI_novel_T042184,BGI_novel_T042185	37.41	40.47	31.63	66.38	43.17	39.67	57.42	35.3	23.61	14.46	28.44	10.24	13.99	13.02	13.1	13.18	15.96	17.4	NA	NA	NA	K13168//splicing factor, arginine/serine-rich 16	gi|965614575|dbj|BAU00208.1|//hypothetical protein VIGAN_10178100 [Vigna angularis var. angularis];gi|593787530|ref|XP_007156804.1|//hypothetical protein PHAVU_002G018900g [Phaseolus vulgaris]
Araip.47DVE	Araip.47DVE	37.26	67.82	73.54	1.61	4.02	73.15	0.57	0.59	0.49	284.9	79	413.16	30.62	13.85	349.76	102.77	17.27	42.71	NA	NA	NA	NA	gi|922368779|ref|XP_013456554.1|//pollen protein Ole E I-like protein [Medicago truncatula]
Aradu.IG7XW	Aradu.IG7XW	37.19	2.44	38.99	0	1.9	1.82	3	1.58	1.35	7.29	12.7	2.93	0	0	0.28	0.14	0	0	NA	NA	NA	NA	NA
Aradu.XI4NY	Aradu.XI4NY,BGI_novel_T008963,BGI_novel_T008964,BGI_novel_T008965	36.37	4.32	10.73	2.72	5.6	9.4	1.31	2.79	1.5	6.97	2.42	5.46	1.22	1.91	4.28	0.48	1.06	0.77	GO:0016020//membrane;GO:0016021//integral component of membrane	GO:0015238//drug transmembrane transporter activity;GO:0015297//antiporter activity	GO:0006855//drug transmembrane transport	K03327//multidrug resistance protein, MATE family	gi|920714349|gb|KOM54437.1|//hypothetical protein LR48_Vigan10g032900 [Vigna angularis]
Araip.IL789	Araip.IL789,BGI_novel_T044450,BGI_novel_T044451,BGI_novel_T044452	36.33	50.43	21.93	51.04	14	11.61	13.29	7.93	9.42	9.44	24.16	2.84	8.12	2.18	5.54	2.21	6.33	3.03	GO:0016021//integral component of membrane	NA	GO:0055085//transmembrane transport	NA	gi|571477460|ref|XP_006587264.1|//PREDICTED: SPX domain-containing membrane protein At4g22990-like isoform X2 [Glycine max];gi|950933398|ref|XP_014511949.1|//PREDICTED: SPX domain-containing membrane protein At4g22990-like [Vigna radiata var. radiata];gi|920715129|gb|KOM55217.1|//hypothetical protein LR48_Vigan10g110900 [Vigna angularis]
Araip.B5WS3	Araip.B5WS3	35.95	0.5	25.69	0.17	0.24	0	0.19	0.27	0.64	172.97	41.72	293.61	1.02	0.08	58.39	0	0	0	NA	NA	GO:0006810//transport	NA	gi|947050926|gb|KRH00455.1|//hypothetical protein GLYMA_18G214500 [Glycine max]
Araip.1BN37	Araip.1BN37,BGI_novel_T052443,BGI_novel_T052444,BGI_novel_T052445	35.71	35.67	18.04	17.9	24.19	29.61	26.77	13.5	13.92	13.62	19.43	7.49	5.18	5.42	7.18	3.26	5.7	5.55	NA	NA	NA	NA	gi|590592313|ref|XP_007017244.1|//Vacuolar import/degradation [Theobroma cacao]
Araip.AZ4G5	Araip.AZ4G5,BGI_novel_T033115	35.44	92.64	113.8	37.46	160.46	109.7	33.77	84.3	45.17	24.78	22.19	33.09	17.24	23.48	32.62	19.18	8.84	17.53	GO:0016021//integral component of membrane;GO:0005737//cytoplasm	GO:0004350//glutamate-5-semialdehyde dehydrogenase activity;GO:0004349//glutamate 5-kinase activity	GO:0006561//proline biosynthetic process;GO:0016310//phosphorylation;GO:0055114//oxidation-reduction process	K12657//delta-1-pyrroline-5-carboxylate synthetase [EC:2.7.2.11 1.2.1.41]	gi|401021910|gb|AFP89589.1|//delta-1-pyrroline-5-carboxylate synthetase [Sophora davidii]
Araip.ZU8P9	Araip.ZU8P9,BGI_novel_T057400	35.32	231.63	148.53	16.9	3.49	12.85	5.08	30.54	15.89	37.46	64.13	72.03	17.19	37.91	15.15	9.35	4.1	9.6	NA	GO:0004103//choline kinase activity	GO:0016310//phosphorylation;GO:0006657//CDP-choline pathway	K14156//choline/ethanolamine kinase [EC:2.7.1.32 2.7.1.82]	gi|920692618|gb|KOM35843.1|//hypothetical protein LR48_Vigan02g199300 [Vigna angularis];gi|351726586|ref|NP_001235340.1|//GmCK2p [Glycine max]
Aradu.USQ9X	Aradu.USQ9X	34.64	22.24	100.94	11.32	23.57	39.74	3.13	20.42	0.87	17.93	32.69	20.37	2.53	8.46	13.47	3.33	0	0	NA	NA	NA	NA	gi|734414427|gb|KHN37258.1|//Putative lipid-transfer protein DIR1 [Glycine soja]
Araip.B8IPF	Araip.B8IPF,BGI_novel_T036278,BGI_novel_T036279,BGI_novel_T036280,BGI_novel_T036281,BGI_novel_T036282,BGI_novel_T036283,BGI_novel_T036284,BGI_novel_T036285,BGI_novel_T036286,BGI_novel_T036287,BGI_novel_T036288,BGI_novel_T036289,BGI_novel_T036290,BGI_novel_T036291	34.2	39.47	32.39	53.11	42.06	35.34	53.85	46.22	23.42	11.03	10	9.8	4.14	10.37	7.63	7.09	10.61	13.24	NA	GO:0005524//ATP binding;GO:0004594//pantothenate kinase activity	GO:0016310//phosphorylation;GO:0015937//coenzyme A biosynthetic process	K09680//type II pantothenate kinase [EC:2.7.1.33]	gi|357461955|ref|XP_003601259.1|//pantothenate kinase [Medicago truncatula];gi|502133886|ref|XP_004501924.1|//PREDICTED: pantothenate kinase 2 [Cicer arietinum]
Araip.S9QLE	Araip.S9QLE,BGI_novel_T035800,BGI_novel_T035801,BGI_novel_T035802,BGI_novel_T035803,BGI_novel_T035804	34.17	16.81	18.4	40.12	24.63	20.35	30.91	21.3	17.29	10.37	14.32	8.34	5.32	5.89	5.47	6.11	7.38	10.69	GO:0043231//intracellular membrane-bounded organelle;GO:0005887//integral component of plasma membrane;GO:0016021//integral component of membrane	GO:0046872//metal ion binding;GO:0005524//ATP binding;GO:0000166//nucleotide binding;GO:0005388//calcium-transporting ATPase activity;GO:0005516//calmodulin binding	GO:0070588//calcium ion transmembrane transport;GO:0006816//calcium ion transport	K01537//Ca2+-transporting ATPase [EC:3.6.3.8]	gi|976928944|gb|KVI11821.1|//hypothetical protein Ccrd_009747 [Cynara cardunculus var. scolymus];gi|976899253|gb|KVH87857.1|//Calcium-transporting P-type ATPase, subfamily IIB [Cynara cardunculus var. scolymus]
Araip.LX88W	Araip.LX88W,BGI_novel_T059198	33.67	35.03	24.4	47.3	31.56	25.32	45.9	32.3	21.66	9.81	19.02	10.68	8.86	5.74	7.07	8.63	5.43	12.42	GO:0005774//vacuolar membrane;GO:0031201//SNARE complex;GO:0005886//plasma membrane	GO:0005483//soluble NSF attachment protein activity;GO:0019905//syntaxin binding	GO:0006886//intracellular protein transport;GO:0061025//membrane fusion	K21198//gamma-soluble NSF attachment protein	gi|828317858|ref|XP_012572264.1|//PREDICTED: gamma-soluble NSF attachment protein-like isoform X2 [Cicer arietinum]
Araip.V88QY	Araip.V88QY,BGI_novel_T040446,BGI_novel_T040447,BGI_novel_T040448,BGI_novel_T040449	32.71	78.62	58.06	51.88	25.18	24.64	37.94	41.92	34.87	18.32	22.05	23.3	6.9	18.31	12.42	11.27	4.62	14.04	GO:0016021//integral component of membrane;GO:0005886//plasma membrane	NA	NA	K16732//protein regulator of cytokinesis 1	gi|734404437|gb|KHN32948.1|//CASP-like protein [Glycine soja];gi|731440483|ref|XP_010647129.1|//PREDICTED: CASP-like protein 2B1 [Vitis vinifera];gi|992275945|gb|KXG34502.1|//hypothetical protein SORBI_002G050700 [Sorghum bicolor]
Aradu.LSQ2N	Aradu.LSQ2N	31.56	65.37	34.79	1.43	0.53	10.75	2.4	1.18	0.17	37.12	16.22	2.58	0.33	0.14	1.8	0	0	0	NA	GO:0050174//phenylalanine decarboxylase activity;GO:0004398//histidine decarboxylase activity;GO:0030170//pyridoxal phosphate binding	GO:0019752//carboxylic acid metabolic process	K01590//histidine decarboxylase [EC:4.1.1.22]	gi|734417876|gb|KHN39188.1|//Histidine decarboxylase [Glycine soja]
Aradu.06NY9	Aradu.06NY9,BGI_novel_T014074	31.36	12.98	30.49	3.66	13.52	1.5	6.93	19.24	9.5	12.48	19.19	4.21	2.46	2.13	3.98	0.55	1.93	0.73	NA	NA	NA	NA	gi|357442403|ref|XP_003591479.1|//leguminosin group486 secreted peptide [Medicago truncatula]
Aradu.ZTW7Y	Aradu.ZTW7Y,BGI_novel_T018025	31.26	21.51	98.21	0.49	1.68	27.63	0.97	0.58	0.4	235.36	49.38	493.94	56.25	21.05	377.34	60.73	46.52	27.24	NA	GO:0045552//dihydrokaempferol 4-reductase activity;GO:0003824//catalytic activity;GO:0050662//coenzyme binding	GO:0055114//oxidation-reduction process	K13082//bifunctional dihydroflavonol 4-reductase/flavanone 4-reductase [EC:1.1.1.219 1.1.1.234]	gi|365919137|gb|AEX07281.1|//DFR [Arachis hypogaea]
Aradu.DP0S5	Aradu.DP0S5,BGI_novel_T023966,BGI_novel_T023967,BGI_novel_T023968,BGI_novel_T023969,BGI_novel_T023970,BGI_novel_T023971,BGI_novel_T023972,BGI_novel_T023973,BGI_novel_T023974	31.16	28	25.37	54.4	38.24	38.08	61.79	37.9	20.58	15.43	17.66	9.33	7.28	8.45	9.29	7.26	7.54	12.03	GO:0005773//vacuole	GO:0004185//serine-type carboxypeptidase activity	GO:0051603//proteolysis involved in cellular protein catabolic process;GO:0006508//proteolysis;GO:0009742//brassinosteroid mediated signaling pathway	K16297//serine carboxypeptidase-like clade II [EC:3.4.16.-]	gi|922341235|ref|XP_013447573.1|//serine carboxypeptidase-like protein [Medicago truncatula]
Aradu.NG7DJ	Aradu.NG7DJ,BGI_novel_T005747,BGI_novel_T005748,BGI_novel_T005749,BGI_novel_T005750,BGI_novel_T005751,BGI_novel_T005752,BGI_novel_T005753,BGI_novel_T005754,BGI_novel_T005755	30.82	49.53	32.5	37.02	66.99	51.58	37.03	51.43	29.05	17.21	18.05	10.45	11.9	21.56	20.29	15.04	14.07	15.9	GO:0005622//intracellular	NA	GO:0000160//phosphorelay signal transduction system	K12129//pseudo-response regulator 7	gi|734378336|gb|KHN22021.1|//Two-component response regulator-like PRR37 [Glycine soja]
Araip.KU5ZM	Araip.KU5ZM,BGI_novel_T035511,BGI_novel_T035512,BGI_novel_T035513,BGI_novel_T035514,BGI_novel_T035515,BGI_novel_T035516,BGI_novel_T035517,BGI_novel_T035518,BGI_novel_T035519,BGI_novel_T035520,BGI_novel_T035521,BGI_novel_T035522,BGI_novel_T035523	30.64	19.95	18.76	43.68	23.47	24.51	21.31	16.91	7.4	11.12	8.45	7.67	1.89	3.56	6.18	4.26	3.39	5.97	GO:0005887//integral component of plasma membrane;GO:0005794//Golgi apparatus;GO:0016021//integral component of membrane;GO:0090406//pollen tube	GO:0008515//sucrose transmembrane transporter activity	GO:0055085//transmembrane transport;GO:0015770//sucrose transport	K11649//SWI/SNF related-matrix-associated actin-dependent regulator of chromatin subfamily C;K15378//solute carrier family 45, member 1/2/4	gi|951011044|ref|XP_014509700.1|//PREDICTED: sucrose transport protein SUC3 isoform X2 [Vigna radiata var. radiata];gi|731344093|ref|XP_010683228.1|//PREDICTED: sucrose transport protein SUC3 [Beta vulgaris subsp. vulgaris];gi|920687468|gb|KOM31451.1|//hypothetical protein LR48_Vigan01g100600 [Vigna angularis];gi|922335530|ref|XP_013445755.1|//sucrose transporter 2 [Medicago truncatula];gi|734330…
Araip.2IY12	Araip.2IY12	30.52	27.39	21.89	29.97	29.25	20.54	38.97	29.81	18.24	11.91	18.7	4.99	6.63	5.19	9.41	10.75	12.25	11.65	NA	NA	NA	NA	NA
Araip.SJ1NN	Araip.SJ1NN,BGI_novel_T036557	30.24	26.04	31.47	39.21	25.94	24.77	37.36	22.29	15.13	13.34	8.22	6.58	3.72	2.92	4.48	3.09	3.1	6.67	GO:0005829//cytosol;GO:0009507//chloroplast	GO:0008757//S-adenosylmethionine-dependent methyltransferase activity;GO:0004111//creatine kinase activity;GO:0008270//zinc ion binding;GO:0016491//oxidoreductase activity	GO:0009644//response to high light intensity;GO:0016310//phosphorylation;GO:0030154//cell differentiation;GO:0032259//methylation;GO:0055114//oxidation-reduction process	K00344//NADPH2:quinone reductase [EC:1.6.5.5];K15451//tRNA wybutosine-synthesizing protein 4 [EC:2.1.1.290 2.3.1.231]	gi|947051541|gb|KRH01070.1|//hypothetical protein GLYMA_18G252000 [Glycine max];gi|659073323|ref|XP_008437000.1|//PREDICTED: probable quinone oxidoreductase [Cucumis melo]
Araip.N4YV6	Araip.N4YV6,BGI_novel_T044413,BGI_novel_T044414,BGI_novel_T044415,BGI_novel_T044416,BGI_novel_T044417,BGI_novel_T044418	29.29	16.25	15.07	26.76	30.75	28.54	21.67	15.96	10.74	10.62	10.43	6.89	5.72	8.6	10.69	5.54	6.33	5.89	NA	NA	NA	K14611//solute carrier family 23 (nucleobase transporter), member 1/2	gi|747075380|ref|XP_011084722.1|//PREDICTED: uncharacterized protein LOC105166900 [Sesamum indicum];gi|593263576|ref|XP_007133966.1|//hypothetical protein PHAVU_010G007500g [Phaseolus vulgaris];gi|694420039|ref|XP_009337948.1|//PREDICTED: uncharacterized protein LOC103930352 [Pyrus x bretschneideri]
Aradu.ENG34	Aradu.ENG34,BGI_novel_T020126	29.2	34.59	55.97	6.62	5.24	8.29	38.93	29.42	48.79	11.54	10.4	27.48	3.79	28.09	14.82	25.84	4.83	17.31	NA	GO:0003743//translation initiation factor activity	GO:0006413//translational initiation	K03113//translation initiation factor 1	gi|571473966|ref|XP_006586085.1|//PREDICTED: protein translation factor SUI1 homolog 2 [Glycine max]
Araip.3237Z	Araip.3237Z	28.94	8.95	32.58	47.15	77.17	21.75	95.83	165.75	57.96	2.06	0.91	2.71	19.66	14.08	17.08	15.33	10.46	7.98	GO:0016020//membrane	NA	NA	K03860//phosphatidylinositol glycan, class Q;K20887//xyloglucan glycosyltransferase 4 [EC:2.4.1.-]	gi|388498928|gb|AFK37530.1|//unknown [Lotus japonicus]
Araip.FHQ6L	Araip.FHQ6L,BGI_novel_T033469,BGI_novel_T033470,BGI_novel_T033471,BGI_novel_T033472,BGI_novel_T033473	28.37	23.92	23.32	46.64	34.87	30.91	35.96	22.72	13.49	12.52	14.36	8.67	5.88	7.7	6.87	5.58	5.88	7.6	GO:0016021//integral component of membrane	NA	NA	K14617//LMBR1 domain-containing protein 1	gi|661889765|emb|CDP06485.1|//unnamed protein product [Coffea canephora]
Aradu.H2HAG	Aradu.H2HAG,BGI_novel_T010471,BGI_novel_T010472,BGI_novel_T010473,BGI_novel_T010474,BGI_novel_T010475,BGI_novel_T010476,BGI_novel_T010477,BGI_novel_T010478,BGI_novel_T010479,BGI_novel_T010480,BGI_novel_T010481,BGI_novel_T010482	28.11	35.08	20.64	27	23.25	23.92	20.58	20.19	13.98	12.63	16.87	7.29	9.34	9.46	8.98	4.89	5.04	11.2	NA	NA	NA	K11799//WD repeat-containing protein 21A	gi|502086450|ref|XP_004488222.1|//PREDICTED: DDB1- and CUL4-associated factor 4 isoform X2 [Cicer arietinum];gi|950965112|ref|XP_014498762.1|//PREDICTED: uncharacterized protein LOC106759894 isoform X3 [Vigna radiata var. radiata];gi|734435426|gb|KHN47741.1|//DDB1- and CUL4-associated factor 4, partial [Glycine soja];gi|947062898|gb|KRH12159.1|//hypothetical protein GLYMA_15G155900 [Glycine max];…
Aradu.DZ5Y1	Aradu.DZ5Y1	27.87	52.05	46.41	2.75	8	64.36	1.01	2	0.3	174.17	48.3	248.6	39.07	26.75	231.2	100.9	48.42	68.26	NA	NA	NA	NA	gi|922368779|ref|XP_013456554.1|//pollen protein Ole E I-like protein [Medicago truncatula]
Araip.UJ49C	Araip.UJ49C	27.86	38.44	31.37	28.79	95.51	43.06	89.44	145.28	57.51	8.94	9.96	7.7	20.8	19.48	37.73	38.16	17	15.53	NA	NA	NA	NA	NA
Araip.5K1SA	Araip.5K1SA	27.6	2.93	19.26	8.74	17.09	7.65	12.63	38.48	10.51	2.41	3.46	1.66	4.92	1.23	6.24	1.68	1.15	0.33	NA	NA	NA	NA	NA
Araip.6TA1I	Araip.6TA1I,BGI_novel_T030417,BGI_novel_T030418,BGI_novel_T030419	27.31	23.44	22.48	26.94	20.6	21.24	14.43	13.92	7.26	11.76	12	8.52	3.23	7.28	8.17	3.28	3.4	4.83	GO:0005634//nucleus	GO:0043565//sequence-specific DNA binding;GO:0001077//transcriptional activator activity, RNA polymerase II core promoter proximal region sequence-specific binding	GO:0045944//positive regulation of transcription from RNA polymerase II promoter	K00873//pyruvate kinase [EC:2.7.1.40]	gi|356569172|ref|XP_003552779.1|//PREDICTED: calmodulin-binding transcription activator 4-like [Glycine max];gi|950961192|ref|XP_014497828.1|//PREDICTED: protein LONGIFOLIA 1-like [Vigna radiata var. radiata]
Araip.S7AG2	Araip.S7AG2,BGI_novel_T051151,BGI_novel_T051152,BGI_novel_T051153,BGI_novel_T051154,BGI_novel_T051155,BGI_novel_T051156,BGI_novel_T051157	27.01	31.73	18.01	41.5	28.58	28.69	38.55	24.34	19.74	11.08	15.84	6.49	6.7	6.09	6.42	6.52	7.47	10.12	GO:0016021//integral component of membrane;GO:0005886//plasma membrane	GO:0005524//ATP binding;GO:0015416//ATPase-coupled organic phosphonate transmembrane transporter activity;GO:0042626//ATPase activity, coupled to transmembrane movement of substances	GO:0015748//organophosphate ester transport;GO:0055085//transmembrane transport;GO:0015716//organic phosphonate transport	K15436//transportin-3;K08496//golgi SNAP receptor complex member 2	gi|828325814|ref|XP_012573588.1|//PREDICTED: transportin-3 [Cicer arietinum];gi|356570682|ref|XP_003553514.1|//PREDICTED: pleiotropic drug resistance protein 1-like [Glycine max]
Araip.T0HNQ	Araip.T0HNQ	26.31	21.28	80.59	268.27	1.09	6.69	0.57	1.39	2.2	101.4	54.27	212.2	26.87	3.48	39.73	7.05	0.77	5.05	GO:0016020//membrane	NA	GO:0006952//defense response;GO:0009607//response to biotic stimulus	NA	gi|734324568|gb|KHN05143.1|//MLP-like protein 43 [Glycine soja]
Aradu.J2P4C	Aradu.J2P4C,BGI_novel_T026286,BGI_novel_T026287,BGI_novel_T026288,BGI_novel_T026289,BGI_novel_T026290,BGI_novel_T026291,BGI_novel_T026292,BGI_novel_T026293	26.08	34.11	26.48	44.69	36.05	38.87	51.34	34.1	16.11	11.11	17.8	9.39	4.62	5.41	7.83	5.04	5.42	5.73	GO:0005730//nucleolus;GO:0031298//replication fork protection complex;GO:0005694//chromosome	GO:0032440//2-alkenal reductase [NAD(P)] activity;GO:0003677//DNA binding;GO:0003917//DNA topoisomerase type I activity;GO:0003918//DNA topoisomerase type II (ATP-hydrolyzing) activity	GO:0006338//chromatin remodeling;GO:0007059//chromosome segregation;GO:0006260//DNA replication;GO:0055114//oxidation-reduction process;GO:0006265//DNA topological change	K03163//DNA topoisomerase I [EC:5.99.1.2]	gi|2330649|emb|CAA74890.1|//topoisomerase I [Pisum sativum];gi|965604063|dbj|BAT91240.1|//hypothetical protein VIGAN_06255300 [Vigna angularis var. angularis]
Aradu.2U7C1	Aradu.2U7C1,BGI_novel_T002528,BGI_novel_T002529,BGI_novel_T002530,BGI_novel_T002531,BGI_novel_T002532,BGI_novel_T002533,BGI_novel_T002534,BGI_novel_T002535,BGI_novel_T002536,BGI_novel_T002537,BGI_novel_T002538,BGI_novel_T002539	26.06	30.73	31.01	50.13	32.1	26.48	36.75	21.9	15.51	12.73	17.96	8.21	6.95	8.93	9.81	6.02	12.19	10.44	NA	GO:0005524//ATP binding	NA	K14440//SWI/SNF-related matrix-associated actin-dependent regulator of chromatin subfamily A-like protein 1 [EC:3.6.4.12]	gi|955379803|ref|XP_003550580.3|//PREDICTED: SWI/SNF-related matrix-associated actin-dependent regulator of chromatin subfamily A-like protein 1 [Glycine max];gi|971577407|ref|XP_015158442.1|//PREDICTED: atrophin-1-like [Solanum tuberosum];gi|947053037|gb|KRH02490.1|//hypothetical protein GLYMA_17G041700 [Glycine max];gi|571497705|ref|XP_006593993.1|//PREDICTED: SWI/SNF-related matrix-associated …
Araip.N65BG	Araip.N65BG	25.65	3.19	7.84	0.67	2.38	5.35	0.86	2.93	1.38	2.84	2.57	9.33	2.43	1.27	14.23	0.65	0.86	0.5	GO:0005622//intracellular;GO:0016021//integral component of membrane	GO:0005215//transporter activity	GO:0006810//transport	K19996//phosphatidylinositol transfer protein SFH5;K02433//aspartyl-tRNA(Asn)/glutamyl-tRNA(Gln) amidotransferase subunit A [EC:6.3.5.6 6.3.5.7]	gi|571458053|ref|XP_006581015.1|//PREDICTED: uncharacterized protein LOC100798374 isoform X1 [Glycine max]
Araip.H6S1B	Araip.H6S1B,BGI_novel_T032252,BGI_novel_T032253,BGI_novel_T032254,BGI_novel_T032255,BGI_novel_T032256,BGI_novel_T032257,BGI_novel_T032258	25.62	21.61	12.65	30.65	26.04	22.56	23.71	16.65	12.01	10.87	14.46	4.14	6.35	4.92	7.01	6.66	6.49	8.79	GO:0016021//integral component of membrane	GO:0005524//ATP binding;GO:0042626//ATPase activity, coupled to transmembrane movement of substances	GO:0055085//transmembrane transport	K15628//ATP-binding cassette, subfamily D (ALD), peroxisomal long-chain fatty acid import protein;K05677//ATP-binding cassette, subfamily D (ALD), member 3	gi|947048060|gb|KRG97588.1|//hypothetical protein GLYMA_18G017600 [Glycine max];gi|950944333|ref|XP_014494000.1|//PREDICTED: ABC transporter D family member 1 [Vigna radiata var. radiata];gi|734400293|gb|KHN31367.1|//ABC transporter D family member 1 [Glycine soja];gi|947111024|gb|KRH59350.1|//hypothetical protein GLYMA_05G178900 [Glycine max];gi|734329930|gb|KHN06585.1|//ABC transporter D family…
Araip.R5ECS	Araip.R5ECS,BGI_novel_T048433,BGI_novel_T048434,BGI_novel_T048435,BGI_novel_T048436,BGI_novel_T048437	25.58	52.94	29.08	7.04	7.22	10.96	7.86	5.94	3.12	8.78	30.04	3.85	3.07	3.06	2.98	1.73	2.9	1.29	NA	NA	NA	NA	gi|734413649|gb|KHN37019.1|//hypothetical protein glysoja_009047, partial [Glycine soja];gi|571539030|ref|XP_006601244.1|//PREDICTED: uncharacterized protein LOC100814255 [Glycine max];gi|571508636|ref|XP_003544523.2|//PREDICTED: uncharacterized protein LOC100814552 [Glycine max]
Araip.PS83Q	Araip.PS83Q,BGI_novel_T041365,BGI_novel_T041366,BGI_novel_T041367	25.32	26.23	23.1	50.02	26.85	26.09	28.92	16.18	10.59	10.64	12.67	6.71	5.27	5.59	7.86	6.75	4.34	8.47	GO:0016021//integral component of membrane;GO:0005886//plasma membrane	NA	NA	K10134//etoposide-induced 2.4 mRNA	gi|734404437|gb|KHN32948.1|//CASP-like protein [Glycine soja]
Araip.RET4S	Araip.RET4S	24.95	0.66	25.21	0.15	0.28	2.28	0.93	0.16	1.81	10.3	3.42	11.28	0.56	0	5.16	0.67	0	0.17	NA	NA	NA	NA	gi|351721833|ref|NP_001236455.1|//uncharacterized protein LOC547691 [Glycine max]
Araip.T7GKY	Araip.T7GKY,BGI_novel_T059907,BGI_novel_T059908	24.82	22.08	19.35	29.14	31.67	33.75	36.94	24.35	11.74	10.4	14.13	6.88	5.18	3.58	4.75	5.05	5.6	7.41	NA	NA	NA	K09422//myb proto-oncogene protein, plant;K08740//DNA mismatch repair protein MSH4	gi|388510634|gb|AFK43383.1|//unknown [Medicago truncatula];gi|593800127|ref|XP_007163101.1|//hypothetical protein PHAVU_001G206300g [Phaseolus vulgaris]
Araip.L8I91	Araip.L8I91,BGI_novel_T029843,BGI_novel_T029844,BGI_novel_T029845,BGI_novel_T029846,BGI_novel_T029847,BGI_novel_T029848,BGI_novel_T029849,BGI_novel_T029850,BGI_novel_T029851,BGI_novel_T029852,BGI_novel_T029853	24.75	23.51	10.61	21.38	26.01	22.38	27.28	20.76	10.29	6.31	13.36	3.44	5.08	6.22	4.55	4.99	6.97	7.4	NA	NA	NA	K08065//nuclear transcription Y subunit beta	gi|593797064|ref|XP_007161570.1|//hypothetical protein PHAVU_001G080700g [Phaseolus vulgaris];gi|571483454|ref|XP_006589244.1|//PREDICTED: uncharacterized protein LOC100813397 isoform X2 [Glycine max]
Araip.B4LS2	Araip.B4LS2	24.27	5	15.36	3.87	2.27	6.84	1.45	3.38	1.36	46.89	8.86	78.32	15.95	5.03	22.83	1.17	0.46	0.69	NA	NA	NA	K03860//phosphatidylinositol glycan, class Q;K20887//xyloglucan glycosyltransferase 4 [EC:2.4.1.-]	gi|194466133|gb|ACF74297.1|//gibberellin-regulated protein [Arachis hypogaea]
Araip.KS63Q	Araip.KS63Q,BGI_novel_T030241,BGI_novel_T030242,BGI_novel_T030243,BGI_novel_T030244,BGI_novel_T030245	24.01	27.22	21.98	25.04	25.65	21.57	24.63	23.17	18.05	11.86	12.46	11.05	9.96	8.66	9.77	7	8.8	9.05	NA	NA	NA	NA	gi|734379859|gb|KHN22618.1|//F-box/ankyrin repeat protein SKIP35 [Glycine soja];gi|920689866|gb|KOM33849.1|//hypothetical protein LR48_Vigan01g340500 [Vigna angularis]
Araip.G36CR	Araip.G36CR,BGI_novel_T035309,BGI_novel_T035310,BGI_novel_T035311,BGI_novel_T035312,BGI_novel_T035313,BGI_novel_T035314,BGI_novel_T035315	23.59	25.47	21.32	35.06	20.95	17.93	21.71	19.47	15.9	11.11	14.14	9.45	8.17	7.92	6.72	6.14	7.04	8.06	NA	NA	NA	K08592//sentrin-specific protease 1 [EC:3.4.22.68];K09519//DnaJ homolog subfamily B member 13	gi|922388384|ref|XP_013462722.1|//Ulp1 protease family, carboxy-terminal domain protein [Medicago truncatula];gi|357471053|ref|XP_003605811.1|//Ulp1 protease family, carboxy-terminal domain protein [Medicago truncatula];gi|922364579|ref|XP_013454553.1|//Ulp1 protease family, carboxy-terminal domain protein [Medicago truncatula]
BGI_novel_G000435	BGI_novel_T002848	23.47	8	15.38	10.82	15.98	14.31	39.14	24.06	39.09	5.86	3.73	3.09	2.1	4.65	6.48	8.79	5.76	7.19	NA	NA	NA	K02883//large subunit ribosomal protein L18e;K11855//ubiquitin carboxyl-terminal hydrolase 36/42 [EC:3.4.19.12]	gi|226497924|ref|NP_001148877.1|//cortical cell-delineating protein precursor [Zea mays]
Araip.IU7TG	Araip.IU7TG,BGI_novel_T053987	23.43	38.62	29.47	33.3	30.77	29.02	43.57	40.71	28	5.9	17.26	8.46	6.82	6.54	7.76	6.25	7.46	10.3	NA	NA	NA	NA	NA
Araip.GCB9K	Araip.GCB9K,BGI_novel_T055142,BGI_novel_T055143,BGI_novel_T055144	23.17	12.13	12.98	21.61	24.01	23.6	21.66	14.8	11.3	6.47	8.67	4.05	4.89	3.65	6.96	6.58	3.4	5.77	GO:0005634//nucleus;GO:0009506//plasmodesma;GO:0000785//chromatin;GO:0005819//spindle;GO:0016363//nuclear matrix;GO:0005737//cytoplasm	GO:0005524//ATP binding;GO:0003682//chromatin binding	GO:0006281//DNA repair;GO:0007064//mitotic sister chromatid cohesion	K06669//structural maintenance of chromosome 3 (chondroitin sulfate proteoglycan 6)	gi|920696964|gb|KOM40189.1|//hypothetical protein LR48_Vigan04g038700 [Vigna angularis]
Araip.89241	Araip.89241	23	8.59	27.27	6.79	3.91	11.05	35.26	22.19	8.36	0.6	8.46	2.82	1.49	1.21	2.35	0.65	0	3.34	NA	NA	NA	NA	NA
Araip.NG302	Araip.NG302,BGI_novel_T029496,BGI_novel_T029497,BGI_novel_T029498	22.71	25.82	22.4	39.14	39.82	31.34	28.85	24.23	10.26	9.27	13.37	8.35	3.76	8.59	7.66	6.19	3.97	6.85	GO:0016020//membrane;GO:0016021//integral component of membrane;GO:0005737//cytoplasm	GO:0030170//pyridoxal phosphate binding	GO:0006535//cysteine biosynthetic process from serine	K01738//cysteine synthase A [EC:2.5.1.47]	gi|223537996|gb|EEF39609.1|//cysteine synthase, putative [Ricinus communis];gi|388510436|gb|AFK43284.1|//unknown [Lotus japonicus]
Araip.IN0MX	Araip.IN0MX,BGI_novel_T040140,BGI_novel_T040141,BGI_novel_T040142,BGI_novel_T040143,BGI_novel_T040144	22.59	27.3	18.26	28.55	22.43	16.94	22.01	22.21	7.46	8.23	15.02	4.44	3.19	4.35	5.92	4.51	3.38	6.52	GO:0005634//nucleus	GO:0003700//transcription factor activity, sequence-specific DNA binding	GO:0006355//regulation of transcription, DNA-templated	K09264//MADS-box transcription factor, plant;K18757//la-related protein 1	gi|955332893|ref|XP_006584547.2|//PREDICTED: uncharacterized protein LOC100776263 isoform X2 [Glycine max];gi|965665432|dbj|BAT80920.1|//hypothetical protein VIGAN_03054700 [Vigna angularis var. angularis];gi|728831269|gb|KHG10712.1|//La-related 1 [Gossypium arboreum]
Aradu.P2T0Y	Aradu.P2T0Y,BGI_novel_T012869	22.51	28.11	27.39	43.44	27.93	29.66	33.45	28.43	15.2	9.86	13.98	9.33	5.52	3.16	5.21	4.02	3.25	6	NA	GO:0005524//ATP binding;GO:0004004//ATP-dependent RNA helicase activity;GO:0003676//nucleic acid binding	GO:0010501//RNA secondary structure unwinding	K17679//ATP-dependent RNA helicase MSS116, mitochondrial [EC:3.6.4.13]	gi|734362001|gb|KHN15944.1|//DEAD-box ATP-dependent RNA helicase 31, partial [Glycine soja];gi|955376291|ref|XP_014624517.1|//PREDICTED: DEAD-box ATP-dependent RNA helicase 31-like isoform X2 [Glycine max]
Araip.74F08	Araip.74F08,BGI_novel_T034620,BGI_novel_T034621,BGI_novel_T034622,BGI_novel_T034623,BGI_novel_T034624,BGI_novel_T034625,BGI_novel_T034626	22.18	13.87	11.13	14.4	15.76	17.45	7.71	11.57	8.1	8.41	3.58	6	6.85	4.9	7.06	4.05	2.8	4.8	NA	GO:0046975//histone methyltransferase activity (H3-K36 specific);GO:0003700//transcription factor activity, sequence-specific DNA binding	GO:0042752//regulation of circadian rhythm;GO:0010452//histone H3-K36 methylation;GO:0006355//regulation of transcription, DNA-templated;GO:0070544//histone H3-K36 demethylation	K10277//lysine-specific demethylase 8 [EC:1.14.11.27]	gi|356541868|ref|XP_003539394.1|//PREDICTED: putative lysine-specific demethylase JMJD5 [Glycine max];gi|502182902|ref|XP_004517016.1|//PREDICTED: putative lysine-specific demethylase JMJD5 [Cicer arietinum];gi|734387504|gb|KHN25267.1|//Lysine-specific demethylase 8 [Glycine soja]
Araip.DU3VJ	Araip.DU3VJ,BGI_novel_T035711	21.9	21.2	17.4	28.1	26.07	18.62	28.12	22.53	18.28	7.47	11.82	4.68	6.87	6.6	6.96	6.98	10.31	10.24	GO:0005886//plasma membrane	GO:0005524//ATP binding;GO:0008568//microtubule-severing ATPase activity	GO:0051301//cell division;GO:0007049//cell cycle	K13525//transitional endoplasmic reticulum ATPase;K00902//dolichol kinase [EC:2.7.1.108]	gi|356543494|ref|XP_003540195.1|//PREDICTED: cell division cycle protein 48 homolog [Glycine max];gi|734330864|gb|KHN06869.1|//Cell division cycle protein 48 like [Glycine soja]
Aradu.NX7AF	Aradu.NX7AF,BGI_novel_T007484	21.79	16.03	14.16	20.38	13.45	13.27	13.81	8.45	6.21	7.67	10.93	4.07	3.71	1.63	2.3	1.91	1.59	2.56	NA	GO:0004190//aspartic-type endopeptidase activity	GO:0006508//proteolysis;GO:0030163//protein catabolic process;GO:0006629//lipid metabolic process	K08245//phytepsin [EC:3.4.23.40]	gi|802779091|ref|XP_012091315.1|//PREDICTED: aspartic proteinase-like [Jatropha curcas]
Araip.4I954	Araip.4I954,BGI_novel_T045972,BGI_novel_T045973,BGI_novel_T045974,BGI_novel_T045975,BGI_novel_T045976,BGI_novel_T045977	21.69	32.91	33.39	35.37	24.35	24.27	26.63	17.27	8.61	13.31	16.45	7.91	6.75	4.17	5.91	3.45	3.05	5.17	GO:0005829//cytosol	GO:0010181//FMN binding;GO:0004107//chorismate synthase activity	GO:0009423//chorismate biosynthetic process;GO:0008652//cellular amino acid biosynthetic process;GO:0009073//aromatic amino acid family biosynthetic process	K01736//chorismate synthase [EC:4.2.3.5]	gi|920692515|gb|KOM35740.1|//hypothetical protein LR48_Vigan02g189000 [Vigna angularis]
Araip.67E2P	Araip.67E2P,BGI_novel_T054208,BGI_novel_T054209,BGI_novel_T054210,BGI_novel_T054211,BGI_novel_T054212,BGI_novel_T054213,BGI_novel_T054214,BGI_novel_T054215,BGI_novel_T054216,BGI_novel_T054227	21.44	8.96	13.81	43.29	30.69	20.86	28.78	28.06	15.85	8.24	10.92	2.95	8.09	7.2	10.84	8.09	13.27	10.96	NA	GO:0008270//zinc ion binding	NA	K10144//RING finger and CHY zinc finger domain-containing protein 1 [EC:2.3.2.27]	gi|502124650|ref|XP_004498615.1|//PREDICTED: RING finger and CHY zinc finger domain-containing protein 1-like [Cicer arietinum];gi|734349179|gb|KHN12074.1|//RING finger and CHY zinc finger domain-containing protein 1 [Glycine soja]
Aradu.7EY7D	Aradu.7EY7D	21.12	77.81	68.82	3	1.02	1.67	6.9	11.92	7.37	10.04	31.75	33.34	9.83	16.4	12.39	4.91	0	5.02	NA	GO:0004842//ubiquitin-protein transferase activity	GO:0016567//protein ubiquitination	K10406//kinesin family member C2/C3	gi|947087023|gb|KRH35744.1|//hypothetical protein GLYMA_10G262600 [Glycine max]
BGI_novel_G001090	BGI_novel_T008490	21.06	3.96	22.35	2.06	0.44	0.9	3.97	4.98	15.78	5.04	7.84	3.94	4.92	3.71	1.32	2.39	6.24	1.6	NA	NA	NA	K11137//telomere length regulation protein;K02083//allantoate deiminase [EC:3.5.3.9]	gi|147768317|emb|CAN78123.1|//hypothetical protein VITISV_041548 [Vitis vinifera]
Araip.C1CL6	Araip.C1CL6,BGI_novel_T055348	20.7	12.43	31.38	13.7	23.34	8.91	12	33.93	21.6	5.68	15.42	4.23	3.64	6.71	5.34	5.92	0	8.64	NA	NA	NA	NA	NA
Aradu.V0PXB	Aradu.V0PXB,BGI_novel_T015362,BGI_novel_T015363,BGI_novel_T015364,BGI_novel_T015365,BGI_novel_T015366	20.7	11.05	15.42	13	12.01	6.48	20.16	9	4.82	1.42	3.15	2.83	6.79	0.37	1.6	1.06	0.52	1.12	GO:0030117//membrane coat;GO:0016021//integral component of membrane	GO:0008908//isochorismatase activity	GO:0048193//Golgi vesicle transport;GO:0046907//intracellular transport;GO:0008152//metabolic process	K10750//chromatin assembly factor 1 subunit A;K17302//coatomer subunit beta'	gi|920701320|gb|KOM44545.1|//hypothetical protein LR48_Vigan05g215000 [Vigna angularis];gi|593700467|ref|XP_007150672.1|//hypothetical protein PHAVU_005G172000g [Phaseolus vulgaris];gi|255070035|ref|XP_002507099.1|//predicted protein [Micromonas sp. RCC299];gi|947098766|gb|KRH47258.1|//hypothetical protein GLYMA_07G018600 [Glycine max]
Araip.001P3	Araip.001P3,BGI_novel_T059436	20.43	0.49	0.94	0.28	37.58	0.42	2.65	35.59	4.64	0.33	0.29	0.29	0.43	0.14	0.1	0.5	1.7	0.29	NA	GO:0016787//hydrolase activity;GO:0005524//ATP binding;GO:0004386//helicase activity;GO:0003676//nucleic acid binding	GO:0043170//macromolecule metabolic process;GO:0009987//cellular process	K13181//ATP-dependent RNA helicase DDX27 [EC:3.6.4.13]	gi|947097528|gb|KRH46113.1|//hypothetical protein GLYMA_08G313100 [Glycine max]
Araip.5GI0X	Araip.5GI0X,BGI_novel_T052142,BGI_novel_T052143,BGI_novel_T052144,BGI_novel_T052145,BGI_novel_T052146	20.3	21.15	17.99	25.89	36.11	32.95	30.69	18.72	9.95	6.77	9.08	5.44	5	6.94	7.42	4.5	4.19	5.37	GO:0043231//intracellular membrane-bounded organelle;GO:0016020//membrane;GO:0009506//plasmodesma;GO:0044444//cytoplasmic part;GO:0005886//plasma membrane	GO:0004674//protein serine/threonine kinase activity;GO:0000166//nucleotide binding;GO:0004672//protein kinase activity	GO:0006457//protein folding;GO:0016310//phosphorylation;GO:0006952//defense response;GO:0006468//protein phosphorylation	K04733//interleukin-1 receptor-associated kinase 4 [EC:2.7.11.1];K04077//chaperonin GroEL	gi|593266742|ref|XP_007135549.1|//hypothetical protein PHAVU_010G138700g [Phaseolus vulgaris];gi|590607959|ref|XP_007021134.1|//S-locus lectin protein kinase family protein, putative [Theobroma cacao]
Araip.UX8AJ	Araip.UX8AJ	20.28	20.3	14.32	37	21.9	14.94	30	19.31	17.3	7.61	12.17	4.56	7.03	5.39	5.13	6.25	10.97	8.31	NA	GO:0005524//ATP binding;GO:0016740//transferase activity;GO:0003883//CTP synthase activity	GO:0006541//glutamine metabolic process;GO:0044210//'de novo' CTP biosynthetic process	K01937//CTP synthase [EC:6.3.4.2]	gi|356557080|ref|XP_003546846.1|//PREDICTED: CTP synthase-like isoform X1 [Glycine max]
Aradu.DU7VI	Aradu.DU7VI,BGI_novel_T005845,BGI_novel_T005846,BGI_novel_T005847,BGI_novel_T005848,BGI_novel_T005849,BGI_novel_T005850,BGI_novel_T005851,BGI_novel_T005852,BGI_novel_T005853	20.1	11.09	11.4	13.44	18.94	17.88	8.06	10.2	7.77	7.3	3.73	6.4	5.16	4.03	6.4	4.73	4.59	3.8	NA	GO:0046975//histone methyltransferase activity (H3-K36 specific);GO:0003700//transcription factor activity, sequence-specific DNA binding	GO:0042752//regulation of circadian rhythm;GO:0010452//histone H3-K36 methylation;GO:0006355//regulation of transcription, DNA-templated;GO:0070544//histone H3-K36 demethylation	K10277//lysine-specific demethylase 8 [EC:1.14.11.27]	gi|356541868|ref|XP_003539394.1|//PREDICTED: putative lysine-specific demethylase JMJD5 [Glycine max];gi|502182902|ref|XP_004517016.1|//PREDICTED: putative lysine-specific demethylase JMJD5 [Cicer arietinum];gi|734387504|gb|KHN25267.1|//Lysine-specific demethylase 8 [Glycine soja]
Araip.QQP2F	Araip.QQP2F,BGI_novel_T042122,BGI_novel_T042123,BGI_novel_T042124,BGI_novel_T042125	20.06	0.66	10.95	4.7	0.64	0	10.67	2.27	9.55	1.14	1.07	0.15	0.68	0.11	0.05	1.94	1.89	3.48	GO:0016020//membrane;GO:0016021//integral component of membrane	GO:0016705//oxidoreductase activity, acting on paired donors, with incorporation or reduction of molecular oxygen;GO:0004656//procollagen-proline 4-dioxygenase activity;GO:0005506//iron ion binding;GO:0031418//L-ascorbic acid binding	GO:0019511//peptidyl-proline hydroxylation;GO:0055114//oxidation-reduction process	K00472//prolyl 4-hydroxylase [EC:1.14.11.2]	gi|955303673|ref|XP_014631721.1|//PREDICTED: probable prolyl 4-hydroxylase 9 isoform X3 [Glycine max];gi|951049263|ref|XP_014519915.1|//PREDICTED: probable prolyl 4-hydroxylase 9 [Vigna radiata var. radiata];gi|357482683|ref|XP_003611628.1|//prolyl 4-hydroxylase subunit alpha-like protein [Medicago truncatula];gi|502152768|ref|XP_004509084.1|//PREDICTED: probable prolyl 4-hydroxylase 9 [Cicer ari…
Aradu.I2CW4	Aradu.I2CW4,BGI_novel_T002241,BGI_novel_T002242,BGI_novel_T002245	19.71	19	19.29	26.04	18.12	15.98	21.48	15.84	9.7	6.49	9.67	6.74	5.02	6.43	8.28	4.62	5.66	6.95	GO:0000151//ubiquitin ligase complex	GO:0043130//ubiquitin binding;GO:0008270//zinc ion binding;GO:0004842//ubiquitin-protein transferase activity	GO:0016567//protein ubiquitination	K10632//BRCA1-associated protein [EC:2.3.2.27]	gi|965604288|dbj|BAT91464.1|//hypothetical protein VIGAN_07006200 [Vigna angularis var. angularis];gi|356558602|ref|XP_003547593.1|//PREDICTED: BRCA1-associated protein [Glycine max]
Araip.MZ5SZ	Araip.MZ5SZ	19.66	643.36	42.63	49.35	26.81	4.25	31439.8	3147.77	14903.4	27.86	26.33	15.36	1081.59	11.69	7.84	2233.75	8195.53	13265.2	NA	NA	NA	NA	NA
Aradu.4I7WA	Aradu.4I7WA,BGI_novel_T009419	19.63	31.03	6.68	4.1	2.1	4.98	0.51	1.71	1.79	118.61	19.34	42.35	3.53	12.14	16.81	11.04	1.39	4.61	GO:0048046//apoplast;GO:0005618//cell wall;GO:0016021//integral component of membrane	GO:0004553//hydrolase activity, hydrolyzing O-glycosyl compounds;GO:0016762//xyloglucan:xyloglucosyl transferase activity	GO:0010411//xyloglucan metabolic process;GO:0042546//cell wall biogenesis;GO:0071555//cell wall organization	K08235//xyloglucan:xyloglucosyl transferase [EC:2.4.1.207]	gi|351726490|ref|NP_001238152.1|//xyloglucan endotransglucosylase/hydrolase 2 precursor [Glycine max];gi|922337255|ref|XP_013446617.1|//xyloglucan endotransglucosylase/hydrolase family protein [Medicago truncatula]
Araip.3U68X	Araip.3U68X,BGI_novel_T055095	19.33	13.4	11.75	16.78	32.36	31.06	14.83	18.94	14.01	9.98	3.43	8.12	8.34	12.47	12.51	7.05	4.31	8.81	GO:0016021//integral component of membrane;GO:0005789//endoplasmic reticulum membrane	GO:0005525//GTP binding;GO:0003924//GTPase activity	NA	K00889//1-phosphatidylinositol-4-phosphate 5-kinase [EC:2.7.1.68]	gi|356526017|ref|XP_003531616.1|//PREDICTED: protein ROOT HAIR DEFECTIVE 3 homolog 1 [Glycine max];gi|734347223|gb|KHN11286.1|//Protein ROOT HAIR DEFECTIVE 3 like 1 [Glycine soja]
Aradu.J3H6Z	Aradu.J3H6Z,BGI_novel_T024284,BGI_novel_T024285,BGI_novel_T024286,BGI_novel_T024287,BGI_novel_T024288,BGI_novel_T024289,BGI_novel_T024290,BGI_novel_T024291	19.27	13.24	9.35	26.53	25.46	26.84	27.45	16.06	9.6	7.03	7.89	3.52	6.29	5.63	7.31	4.67	5.26	6.39	GO:0005871//kinesin complex	GO:0005524//ATP binding;GO:0000166//nucleotide binding;GO:0005488//binding;GO:0008017//microtubule binding;GO:0008574//ATP-dependent microtubule motor activity, plus-end-directed	GO:0007018//microtubule-based movement	K10398//kinesin family member 11	gi|947083616|gb|KRH32337.1|//hypothetical protein GLYMA_10G045500 [Glycine max];gi|947083618|gb|KRH32339.1|//hypothetical protein GLYMA_10G045500 [Glycine max];gi|734438187|gb|KHN49001.1|//125 kDa kinesin-related protein [Glycine soja];gi|828302737|ref|XP_012569745.1|//PREDICTED: 125 kDa kinesin-related protein-like [Cicer arietinum];gi|571497985|ref|XP_003541394.2|//PREDICTED: 125 kDa kinesin-re…
Araip.565TI	Araip.565TI,BGI_novel_T038700	19.26	17.19	23.12	7.89	20.96	24.53	23.07	24.28	17.74	8.21	7.83	7.25	1.63	2.78	8.11	2.07	4.44	3.13	NA	NA	NA	NA	NA
Araip.MTL36	Araip.MTL36	19.11	7.43	12.31	0.88	4.17	3.63	1.52	1.42	0.8	325.11	89.31	56.49	10.62	6.88	25.77	2.63	5.94	1.75	GO:0010287//plastoglobule;GO:0009535//chloroplast thylakoid membrane;GO:0009523//photosystem II;GO:0016021//integral component of membrane;GO:0009941//chloroplast envelope;GO:0009522//photosystem I	GO:0031409//pigment binding;GO:0046872//metal ion binding;GO:0016168//chlorophyll binding	GO:0009768//photosynthesis, light harvesting in photosystem I;GO:0009416//response to light stimulus;GO:0018298//protein-chromophore linkage	K08912//light-harvesting complex II chlorophyll a/b binding protein 1	gi|947059263|gb|KRH08669.1|//hypothetical protein GLYMA_16G165200 [Glycine max]
Araip.FE4L6	Araip.FE4L6,BGI_novel_T043782,BGI_novel_T043783,BGI_novel_T043784,BGI_novel_T043785,BGI_novel_T043786,BGI_novel_T043787,BGI_novel_T043788,BGI_novel_T043789	19.09	20.71	12.5	19.03	14.45	14.96	28.9	19.37	10.2	9.07	11.35	4.04	6.21	4.22	4.99	3.61	4.5	5.87	GO:0005694//chromosome	GO:0003677//DNA binding;GO:0003917//DNA topoisomerase type I activity;GO:0003918//DNA topoisomerase type II (ATP-hydrolyzing) activity	GO:0006265//DNA topological change	K03163//DNA topoisomerase I [EC:5.99.1.2]	gi|568842072|ref|XP_006474977.1|//PREDICTED: DNA topoisomerase 1-like isoform X1 [Citrus sinensis];gi|641843256|gb|KDO62157.1|//hypothetical protein CISIN_1g0022602mg, partial [Citrus sinensis];gi|567920946|ref|XP_006452479.1|//hypothetical protein CICLE_v10007398mg [Citrus clementina];gi|950938268|ref|XP_014522654.1|//PREDICTED: DNA topoisomerase 1-like [Vigna radiata var. radiata]
Araip.77Y8N	Araip.77Y8N,BGI_novel_T053214,BGI_novel_T053215,BGI_novel_T053216,BGI_novel_T053217,BGI_novel_T053218	19.07	16.81	12.32	24.74	16.17	15.02	24.75	17.75	12.94	6.81	10.2	2.34	4.69	3.05	4.78	4.26	6.7	6.5	GO:0016020//membrane;GO:0016021//integral component of membrane	NA	GO:0071705//nitrogen compound transport	K05765//cofilin	gi|965613496|dbj|BAT99128.1|//hypothetical protein VIGAN_10051300 [Vigna angularis var. angularis]
Araip.7Z4CF	Araip.7Z4CF,BGI_novel_T043651,BGI_novel_T043652,BGI_novel_T043653,BGI_novel_T043654,BGI_novel_T043655,BGI_novel_T043656,BGI_novel_T043657,BGI_novel_T043658	19.03	14.06	13.44	21.65	18.89	14.4	20.36	15.65	9.16	5.12	9.5	3.61	2.32	2.79	4.05	2.7	3.2	4.47	GO:0016021//integral component of membrane	GO:0004427//inorganic diphosphatase activity;GO:0016747//transferase activity, transferring acyl groups other than amino-acyl groups;GO:0009678//hydrogen-translocating pyrophosphatase activity	GO:0055085//transmembrane transport;GO:0015992//proton transport	K00626//acetyl-CoA C-acetyltransferase [EC:2.3.1.9]	gi|769804273|ref|XP_011625763.1|//PREDICTED: pyrophosphate-energized membrane proton pump 2 isoform X1 [Amborella trichopoda];gi|548854621|gb|ERN12531.1|//hypothetical protein AMTR_s00025p00194920 [Amborella trichopoda];gi|502149586|ref|XP_004507588.1|//PREDICTED: acetyl-CoA acetyltransferase, cytosolic 1 [Cicer arietinum]
Araip.10V11	Araip.10V11,BGI_novel_T036801,BGI_novel_T036802,BGI_novel_T036803,BGI_novel_T036804	18.96	13.77	11.82	17.59	17.25	16.3	20.29	10.94	7.53	2.69	3.53	2.89	3	2.45	3.83	2.67	2.68	2.8	NA	GO:0008835//diaminohydroxyphosphoribosylaminopyrimidine deaminase activity;GO:0050661//NADP binding;GO:0008270//zinc ion binding;GO:0008703//5-amino-6-(5-phosphoribosylamino)uracil reductase activity	GO:0009451//RNA modification;GO:0009231//riboflavin biosynthetic process;GO:0055114//oxidation-reduction process	K12261//2-hydroxyacyl-CoA lyase 1 [EC:4.1.-.-];K11752//diaminohydroxyphosphoribosylaminopyrimidine deaminase / 5-amino-6-(5-phosphoribosylamino)uracil reductase [EC:3.5.4.26 1.1.1.193]	gi|571459098|ref|XP_006581315.1|//PREDICTED: polyadenylate-binding protein-interacting protein 7-like isoform X2 [Glycine max];gi|296081732|emb|CBI20737.3|//unnamed protein product [Vitis vinifera];gi|661891970|emb|CDP04196.1|//unnamed protein product [Coffea canephora]
Araip.NV9VZ	Araip.NV9VZ,BGI_novel_T060241,BGI_novel_T060242	18.72	18.12	14.81	20.26	18.74	18.02	20.04	14.92	8.09	4.53	9.47	2.8	6.67	3.32	2.19	4.83	3.88	4.04	GO:0005840//ribosome	GO:0008276//protein methyltransferase activity	GO:0006479//protein methylation	K17578//zinc finger CCHC domain-containing protein 9	gi|950940437|ref|XP_014493104.1|//PREDICTED: ribosomal protein L11 methyltransferase isoform X2 [Vigna radiata var. radiata]
Araip.NV7BN	Araip.NV7BN,BGI_novel_T060178,BGI_novel_T060179,BGI_novel_T060180,BGI_novel_T060181,BGI_novel_T060182,BGI_novel_T060183,BGI_novel_T060184,BGI_novel_T060185,BGI_novel_T060186,BGI_novel_T060187,BGI_novel_T060188,BGI_novel_T060189,BGI_novel_T060190,BGI_novel_T060191,BGI_novel_T060192,BGI_novel_T060193	18.7	20.96	16.08	26.46	20.48	19.6	17.47	15.85	8.11	8.11	12.19	6.5	7.03	5.91	8.09	5.69	6.71	6.97	NA	GO:0003677//DNA binding	NA	K09571//FK506-binding protein 4/5 [EC:5.2.1.8];K03097//casein kinase II subunit alpha [EC:2.7.11.1];K14652//3,4-dihydroxy 2-butanone 4-phosphate synthase / GTP cyclohydrolase II [EC:4.1.99.12 3.5.4.25]	gi|920678828|gb|KOM25817.1|//hypothetical protein LR48_Vigan192s001500 [Vigna angularis];gi|734338397|gb|KHN08772.1|//E3 ubiquitin-protein ligase HERC2 [Glycine soja]
Araip.JGT7E	Araip.JGT7E,BGI_novel_T052275,BGI_novel_T052276,BGI_novel_T052277,BGI_novel_T052278,BGI_novel_T052279,BGI_novel_T052280,BGI_novel_T052281,BGI_novel_T052282,BGI_novel_T052283,BGI_novel_T052284,BGI_novel_T052285	18.67	18.65	17.61	24.05	20.97	17.62	33.35	22.93	13.29	7.23	11.5	3.93	5.08	4.38	4.36	3.05	3.08	10.04	GO:0016020//membrane;GO:0016021//integral component of membrane	GO:0042802//identical protein binding;GO:0008324//cation transmembrane transporter activity	GO:0006813//potassium ion transport;GO:0034220//ion transmembrane transport;GO:0098655//cation transmembrane transport;GO:0006812//cation transport;GO:0044005//induction by symbiont in host of tumor, nodule, or growth	K14611//solute carrier family 23 (nucleobase transporter), member 1/2;K10523//speckle-type POZ protein	gi|728850176|gb|KHG29619.1|//putative ion channel SYM8 [Gossypium arboreum];gi|319918029|gb|ADV78056.1|//DMI1, partial [Clematis virginiana]
Araip.J8YUW	Araip.J8YUW,BGI_novel_T039098,BGI_novel_T039099,BGI_novel_T039100,BGI_novel_T039101,BGI_novel_T039102,BGI_novel_T039103	18.64	12.85	11.26	12.26	9.81	10.53	18.67	8.2	9.69	7.74	8.39	3.17	2.63	3.38	3.81	4.56	2.54	3.57	NA	NA	NA	K14571//ribosome biogenesis ATPase	gi|659093233|ref|XP_008447436.1|//PREDICTED: cell division control protein 48 homolog C-like isoform X1 [Cucumis melo];gi|342365836|gb|AEL30369.1|//hypothetical protein 205D04_9 [Arachis hypogaea];gi|357445505|ref|XP_003593030.1|//cell division control-like protein [Medicago truncatula]
Araip.Q1UQI	Araip.Q1UQI,BGI_novel_T043076,BGI_novel_T043077,BGI_novel_T043078,BGI_novel_T043079,BGI_novel_T043080,BGI_novel_T043081	18.22	15.09	16.53	39.36	34.26	28.7	19.42	17.48	11.53	5.69	8.12	3.67	4.49	7.58	9.32	5.51	5.35	7.42	GO:0005737//cytoplasm	GO:0004124//cysteine synthase activity;GO:0016740//transferase activity;GO:0030170//pyridoxal phosphate binding	GO:0008652//cellular amino acid biosynthetic process;GO:0006535//cysteine biosynthetic process from serine	K01738//cysteine synthase A [EC:2.5.1.47]	gi|947043037|gb|KRG92761.1|//hypothetical protein GLYMA_20G229000 [Glycine max];gi|356576741|ref|XP_003556488.1|//PREDICTED: cysteine synthase-like isoform X1 [Glycine max];gi|734358120|gb|KHN14732.1|//Cysteine synthase, partial [Glycine soja]
Aradu.RJL7N	Aradu.RJL7N,BGI_novel_T025755,BGI_novel_T025756,BGI_novel_T025757,BGI_novel_T025758,BGI_novel_T025759,BGI_novel_T025760,BGI_novel_T025761,BGI_novel_T025762,BGI_novel_T025763,BGI_novel_T025764	17.84	18.54	15.68	20.68	29.09	26.07	22.24	19.9	7.94	6.94	9.37	6.74	4.08	7.33	10.15	6.56	3.52	5.9	GO:0005634//nucleus;GO:0005737//cytoplasm	GO:0005524//ATP binding;GO:0004674//protein serine/threonine kinase activity	GO:0018105//peptidyl-serine phosphorylation;GO:0006468//protein phosphorylation;GO:0006897//endocytosis;GO:0016055//Wnt signaling pathway;GO:0008360//regulation of cell shape	K08960//casein kinase 1, epsilon [EC:2.7.11.1]	gi|357500563|ref|XP_003620570.1|//casein kinase I-like protein [Medicago truncatula];gi|828332564|ref|XP_012574788.1|//PREDICTED: casein kinase I-like [Cicer arietinum];gi|223546713|gb|EEF48211.1|//casein kinase, putative [Ricinus communis];gi|359484562|ref|XP_002284044.2|//PREDICTED: casein kinase I [Vitis vinifera]
Aradu.E7V4M	Aradu.E7V4M,BGI_novel_T011324,BGI_novel_T011328	17.77	13.99	11.38	40.78	12.47	21.13	36.41	14.74	14.59	3.41	8.7	0.5	6.33	7.33	7.71	6.97	1.69	13.98	NA	GO:0005524//ATP binding	NA	K14440//SWI/SNF-related matrix-associated actin-dependent regulator of chromatin subfamily A-like protein 1 [EC:3.6.4.12]	gi|955379803|ref|XP_003550580.3|//PREDICTED: SWI/SNF-related matrix-associated actin-dependent regulator of chromatin subfamily A-like protein 1 [Glycine max];gi|734365415|gb|KHN17794.1|//SWI/SNF-related matrix-associated actin-dependent regulator of chromatin subfamily A-like protein 1 [Glycine soja]
Araip.MM5HF	Araip.MM5HF,BGI_novel_T046009,BGI_novel_T046010,BGI_novel_T046011	17.49	203.82	36.96	10.17	79.08	52.9	0.69	2.8	0.89	150.37	508.24	19.89	488.31	41.19	73.11	0.42	0	0.22	NA	GO:0004553//hydrolase activity, hydrolyzing O-glycosyl compounds;GO:0016985//mannan endo-1,4-beta-mannosidase activity;GO:0016798//hydrolase activity, acting on glycosyl bonds	GO:0008152//metabolic process;GO:0046355//mannan catabolic process;GO:0005975//carbohydrate metabolic process	K19355//mannan endo-1,4-beta-mannosidase [EC:3.2.1.78]	gi|356572868|ref|XP_003554587.1|//PREDICTED: mannan endo-1,4-beta-mannosidase 4-like [Glycine max];gi|950954256|ref|XP_014496375.1|//PREDICTED: mannan endo-1,4-beta-mannosidase 4-like [Vigna radiata var. radiata];gi|734351183|gb|KHN12618.1|//Mannan endo-1,4-beta-mannosidase 4, partial [Glycine soja]
Araip.NB9TP	Araip.NB9TP,BGI_novel_T059706,BGI_novel_T059707,BGI_novel_T059708,BGI_novel_T059709,BGI_novel_T059710,BGI_novel_T059711,BGI_novel_T059712,BGI_novel_T059713,BGI_novel_T059714,BGI_novel_T059715,BGI_novel_T059716,BGI_novel_T059717,BGI_novel_T059718,BGI_novel_T059719,BGI_novel_T059720	17	9.76	6.5	21.69	11.32	16.96	16.72	9.24	7.22	5.79	6.77	2.6	2.57	3.12	4.18	1.91	3.18	3.51	GO:0005768//endosome;GO:0016021//integral component of membrane;GO:0005802//trans-Golgi network;GO:0000139//Golgi membrane	GO:1990714//hydroxyproline O-galactosyltransferase activity;GO:0004602//glutathione peroxidase activity	GO:0006979//response to oxidative stress;GO:0006486//protein glycosylation;GO:0098869//cellular oxidant detoxification;GO:0055114//oxidation-reduction process	K00432//glutathione peroxidase [EC:1.11.1.9];K20854//hydroxyproline O-galactosyltransferase HPGT [EC:2.4.1.-]	gi|947045863|gb|KRG95492.1|//hypothetical protein GLYMA_19G154100 [Glycine max];gi|955386463|ref|XP_014626801.1|//PREDICTED: uncharacterized protein LOC100306136 isoform X1 [Glycine max];gi|697094177|ref|XP_009601150.1|//PREDICTED: probable glutathione peroxidase 5 [Nicotiana tomentosiformis];gi|657954973|ref|XP_008368943.1|//PREDICTED: LOW QUALITY PROTEIN: HUA2-like protein 3 [Malus domestica];g…
Araip.J2KZ8	Araip.J2KZ8,BGI_novel_T053224,BGI_novel_T053225,BGI_novel_T053226,BGI_novel_T053227,BGI_novel_T053228,BGI_novel_T053229,BGI_novel_T053230,BGI_novel_T053231,BGI_novel_T053232	16.88	17.53	12.63	23.42	14.39	12.02	12.73	11.94	8.11	7.39	9.9	3.66	5.08	5.53	6.42	3.88	4.25	4.7	GO:0016020//membrane;GO:0005829//cytosol	GO:0000287//magnesium ion binding;GO:0030955//potassium ion binding;GO:0046872//metal ion binding;GO:0004743//pyruvate kinase activity;GO:0016301//kinase activity;GO:0016772//transferase activity, transferring phosphorus-containing groups	GO:0046686//response to cadmium ion;GO:0016310//phosphorylation;GO:0006096//glycolytic process	K08504//blocked early in transport 1;K00873//pyruvate kinase [EC:2.7.1.40]	gi|734436597|gb|KHN48203.1|//Pyruvate kinase, cytosolic isozyme [Glycine soja]
Araip.TD7H5	Araip.TD7H5,BGI_novel_T033412,BGI_novel_T033413,BGI_novel_T033414,BGI_novel_T033415	16.42	20.2	16.11	20.22	17.79	21.47	27.04	16.79	9.94	7.96	12.75	3.56	4.46	3.37	4.74	4.8	2.85	4.24	GO:0016021//integral component of membrane	GO:0016709//oxidoreductase activity, acting on paired donors, with incorporation or reduction of molecular oxygen, NAD(P)H as one donor, and incorporation of one atom of oxygen;GO:0020037//heme binding;GO:0005506//iron ion binding	GO:0044550//secondary metabolite biosynthetic process;GO:0055114//oxidation-reduction process	K14794//ribosomal RNA-processing protein 12;K07408//cytochrome P450 family 1 subfamily A polypeptide 1 [EC:1.14.14.1]	gi|734334890|gb|KHN07877.1|//RRP12-like protein [Glycine soja];gi|920695598|gb|KOM38823.1|//hypothetical protein LR48_Vigan03g220500 [Vigna angularis];gi|734365366|gb|KHN17745.1|//RRP12-like protein [Glycine soja];gi|950948565|ref|XP_014494975.1|//PREDICTED: cytochrome P450 93A3-like [Vigna radiata var. radiata]
Araip.A136V	Araip.A136V,BGI_novel_T047397,BGI_novel_T047398,BGI_novel_T047399,BGI_novel_T047400,BGI_novel_T047401,BGI_novel_T047402,BGI_novel_T047403,BGI_novel_T047404,BGI_novel_T047405,BGI_novel_T047406	16.42	16.09	9.53	23.31	14.07	17.3	24.42	12.85	11.45	8.29	9.13	3.35	3.89	3.43	3.61	3.38	6.17	4.68	GO:0005634//nucleus;GO:0005694//chromosome;GO:0005737//cytoplasm	GO:0003677//DNA binding;GO:0005524//ATP binding;GO:0009378//four-way junction helicase activity;GO:0043140//ATP-dependent 3'-5' DNA helicase activity	GO:0006260//DNA replication;GO:0000724//double-strand break repair via homologous recombination;GO:0032508//DNA duplex unwinding	K02178//checkpoint serine/threonine-protein kinase [EC:2.7.11.1];K10901//bloom syndrome protein [EC:3.6.4.12]	gi|951045814|ref|XP_014519014.1|//PREDICTED: ATP-dependent DNA helicase Q-like 4A [Vigna radiata var. radiata]
Araip.XB9QI	Araip.XB9QI,BGI_novel_T046576,BGI_novel_T046577,BGI_novel_T046578,BGI_novel_T046579,BGI_novel_T046580,BGI_novel_T046581,BGI_novel_T046582,BGI_novel_T046583,BGI_novel_T046584,BGI_novel_T046585,BGI_novel_T046586,BGI_novel_T046587,BGI_novel_T046588,BGI_novel_T046589,BGI_novel_T046590,BGI_novel_T046591	16.35	30.17	20.66	14.53	11.67	12	8.3	14.31	11.67	9.88	12.47	8.43	2.71	7.22	7.68	4.41	3.51	6.71	NA	GO:0005544//calcium-dependent phospholipid binding	GO:0060548//negative regulation of cell death	K16297//serine carboxypeptidase-like clade II [EC:3.4.16.-]	gi|965656745|dbj|BAT73164.1|//hypothetical protein VIGAN_01062600 [Vigna angularis var. angularis];gi|356527466|ref|XP_003532331.1|//PREDICTED: protein BONZAI 1-like [Glycine max];gi|947092468|gb|KRH41053.1|//hypothetical protein GLYMA_08G007500 [Glycine max];gi|502139656|ref|XP_004503848.1|//PREDICTED: protein BONZAI 1 [Cicer arietinum]
Aradu.9AR70	Aradu.9AR70,BGI_novel_T001711,BGI_novel_T001712,BGI_novel_T001713,BGI_novel_T001714	16.09	20.26	16.41	32.24	23.28	19.59	27.93	21.76	11.05	7.59	10.22	5.44	4.36	4.92	5.29	3.82	5.11	6.78	GO:1990077//primosome complex	GO:0003899//DNA-directed 5'-3' RNA polymerase activity;GO:0003896//DNA primase activity;GO:0016779//nucleotidyltransferase activity	GO:0006269//DNA replication, synthesis of RNA primer;GO:0006260//DNA replication	K02684//DNA primase small subunit [EC:2.7.7.-]	gi|502129705|ref|XP_004500398.1|//PREDICTED: DNA primase small subunit-like [Cicer arietinum];gi|720022177|ref|XP_010262965.1|//PREDICTED: DNA primase small subunit isoform X1 [Nelumbo nucifera];gi|357460529|ref|XP_003600546.1|//DNA primase small subunit [Medicago truncatula];gi|590679147|ref|XP_007040498.1|//DNA primase isoform 1 [Theobroma cacao]
Aradu.JS4GH	Aradu.JS4GH,BGI_novel_T020156,BGI_novel_T020157,BGI_novel_T020158	16.02	13.38	12.84	15.85	11.57	11.05	7.87	5.59	5.91	6.46	9.26	3.12	3.59	1.41	4.88	2.52	1.97	2.34	NA	NA	NA	NA	gi|922333784|ref|XP_013444883.1|//propionyl-CoA carboxylase, putative [Medicago truncatula];gi|922333786|ref|XP_013444884.1|//propionyl-CoA carboxylase, putative [Medicago truncatula]
Araip.J8DXW	Araip.J8DXW,BGI_novel_T059271,BGI_novel_T059272,BGI_novel_T059273,BGI_novel_T059274,BGI_novel_T059275,BGI_novel_T059276	15.84	12.42	12.48	20.7	18.64	12.53	18.54	13.36	8.51	6.52	6.81	5.66	3.34	4.25	6.5	5.89	4.18	5.37	NA	GO:0004180//carboxypeptidase activity;GO:0016787//hydrolase activity	GO:0006508//proteolysis	K18875//enhanced disease susceptibility 1 protein;K01301//N-acetylated-alpha-linked acidic dipeptidase [EC:3.4.17.21]	gi|950936129|ref|XP_014518074.1|//PREDICTED: probable glutamate carboxypeptidase 2 [Vigna radiata var. radiata]
Aradu.62ZAB	Aradu.62ZAB,BGI_novel_T011489,BGI_novel_T011490,BGI_novel_T011491,BGI_novel_T011492	15.7	2.87	8.18	1.24	2.22	4.44	0.93	2.24	0.8	7.74	1.87	2.68	0.39	1.21	1.34	0.07	0.4	0.4	NA	NA	NA	NA	gi|571493796|ref|XP_006592661.1|//PREDICTED: bromodomain testis-specific protein [Glycine max];gi|593696127|ref|XP_007148562.1|//hypothetical protein PHAVU_006G219000g [Phaseolus vulgaris];gi|140053518|gb|ABE79573.2|//Bromodomain [Medicago truncatula]
Aradu.CLQ9M	Aradu.CLQ9M	15.6	79.72	45.42	6.86	1.56	2.61	0.8	6.2	2.26	9.14	15.43	9.35	17.99	6.34	2.28	1.6	0	1.05	GO:0016021//integral component of membrane	GO:0005215//transporter activity	GO:0006810//transport	K14638//solute carrier family 15 (peptide/histidine transporter), member 3/4	gi|922363708|ref|XP_003608979.2|//peptide/nitrate transporter [Medicago truncatula]
Araip.AV0UY	Araip.AV0UY,BGI_novel_T042232,BGI_novel_T042233,BGI_novel_T042234,BGI_novel_T042235	15.55	23.05	10.51	16	17.38	13.8	16.31	14.37	10.78	5.77	12.26	1.98	9.82	6.43	6.78	5.09	3.55	6.33	NA	GO:0008270//zinc ion binding	NA	K11323//histone arginine demethylase JMJD6 [EC:1.14.11.-]	gi|571435889|ref|XP_006573607.1|//PREDICTED: protein DA1-related 1-like isoform X1 [Glycine max];gi|593787674|ref|XP_007156876.1|//hypothetical protein PHAVU_002G024900g [Phaseolus vulgaris];gi|571435893|ref|XP_006573609.1|//PREDICTED: protein DA1-related 1-like isoform X2 [Glycine max]
Aradu.MW3I2	Aradu.MW3I2,BGI_novel_T011879,BGI_novel_T011880,BGI_novel_T011881	15.44	23.6	17.5	19.42	13.27	14.53	19.05	19.45	16.13	8.14	9.4	9.38	7.27	7.21	7.93	7.25	8.55	9.93	GO:0031080//nuclear pore outer ring	GO:0017056//structural constituent of nuclear pore	GO:0006406//mRNA export from nucleus;GO:0006606//protein import into nucleus;GO:0045893//positive regulation of transcription, DNA-templated	K14304//nuclear pore complex protein Nup85	gi|502124293|ref|XP_004498465.1|//PREDICTED: nuclear pore complex protein NUP85 [Cicer arietinum];gi|922396731|ref|XP_013465672.1|//Nup85 nucleoporin protein [Medicago truncatula]
Araip.9FK30	Araip.9FK30,BGI_novel_T057027,BGI_novel_T057028,BGI_novel_T057029,BGI_novel_T057030,BGI_novel_T057031,BGI_novel_T057032	15.38	8.69	5.57	10.78	9.99	9.78	9.24	7.94	5	3.21	7.91	1.9	3.44	1.75	2.93	2.86	0.46	2.76	GO:0005840//ribosome;GO:0016021//integral component of membrane;GO:0005886//plasma membrane	GO:0008276//protein methyltransferase activity	GO:0055085//transmembrane transport;GO:0006479//protein methylation;GO:0015706//nitrate transport	K02575//MFS transporter, NNP family, nitrate/nitrite transporter	gi|950940437|ref|XP_014493104.1|//PREDICTED: ribosomal protein L11 methyltransferase isoform X2 [Vigna radiata var. radiata]
Aradu.K2QKB	Aradu.K2QKB	15.18	1.63	0.91	52.99	1.61	1.9	16.9	18	7.18	4.1	1.56	1.78	0.93	1.37	0.42	0.52	1.63	5.61	NA	NA	NA	K07466//replication factor A1	NA
BGI_novel_G000631	BGI_novel_T004614	15.18	39.65	74.7	28.12	74.98	54.42	85.17	80.37	123.24	11.46	32.41	13.28	10.46	18.86	16.6	16.68	2.32	14.42	NA	NA	NA	NA	NA
Araip.ZB2QQ	Araip.ZB2QQ,BGI_novel_T030355,BGI_novel_T030356,BGI_novel_T030357,BGI_novel_T030358,BGI_novel_T030359,BGI_novel_T030360,BGI_novel_T030361,BGI_novel_T030362,BGI_novel_T030363,BGI_novel_T030364,BGI_novel_T030365,BGI_novel_T030366,BGI_novel_T030367,BGI_novel_T030368,BGI_novel_T030369,BGI_novel_T030370,BGI_novel_T030371,BGI_novel_T030372	15.17	21.54	13.06	12.28	14.17	7.24	11.81	11.07	7.87	7.09	12.42	3.8	4.53	5.58	6.33	4.24	4.18	4.44	NA	GO:0051879//Hsp90 protein binding;GO:0005524//ATP binding	NA	K04733//interleukin-1 receptor-associated kinase 4 [EC:2.7.11.1];K14440//SWI/SNF-related matrix-associated actin-dependent regulator of chromatin subfamily A-like protein 1 [EC:3.6.4.12];K02259//cytochrome c oxidase assembly protein subunit 15	gi|920694732|gb|KOM37957.1|//hypothetical protein LR48_Vigan03g133900 [Vigna angularis];gi|955379803|ref|XP_003550580.3|//PREDICTED: SWI/SNF-related matrix-associated actin-dependent regulator of chromatin subfamily A-like protein 1 [Glycine max];gi|764573487|ref|XP_011462868.1|//PREDICTED: SWI/SNF-related matrix-associated actin-dependent regulator of chromatin subfamily A-like protein 1 isoform…
Araip.YRY38	Araip.YRY38,BGI_novel_T039052,BGI_novel_T039053,BGI_novel_T039054,BGI_novel_T039055,BGI_novel_T039056,BGI_novel_T039057,BGI_novel_T039058,BGI_novel_T039059,BGI_novel_T039060,BGI_novel_T039061,BGI_novel_T039062,BGI_novel_T039063,BGI_novel_T039064,BGI_novel_T039065,BGI_novel_T039066,BGI_novel_T039067,BGI_novel_T039068,BGI_novel_T039069,BGI_novel_T039070	15.15	13.28	11.52	17.79	23.24	16.63	18.98	15.76	7.3	5.14	7.11	4.31	4.49	4.84	4.94	2.47	2.3	3.72	GO:0005634//nucleus	GO:0003682//chromatin binding	NA	K07466//replication factor A1	gi|828328027|ref|XP_012573993.1|//PREDICTED: uncharacterized protein LOC101506477 isoform X1 [Cicer arietinum];gi|357450467|ref|XP_003595510.1|//replication factor-A carboxy-terminal domain protein [Medicago truncatula];gi|593184595|ref|XP_007132218.1|//hypothetical protein PHAVU_011G076100g [Phaseolus vulgaris];gi|593184436|ref|XP_007132217.1|//hypothetical protein PHAVU_011G076100g [Phaseolus v…
Aradu.8D75I	Aradu.8D75I,BGI_novel_T013566,BGI_novel_T013567,BGI_novel_T013568,BGI_novel_T013569,BGI_novel_T013570,BGI_novel_T013571,BGI_novel_T013572,BGI_novel_T013573	15.12	9.15	8.34	14.13	8.99	7.36	12.24	9.11	5.4	4.72	4.44	3.12	2.53	2.17	3.42	2.54	2.43	1.73	GO:0016021//integral component of membrane;GO:0005737//cytoplasm	GO:0003872//6-phosphofructokinase activity;GO:0005524//ATP binding;GO:0016301//kinase activity;GO:0005488//binding;GO:0046872//metal ion binding;GO:0004674//protein serine/threonine kinase activity;GO:0000166//nucleotide binding;GO:0016740//transferase activity	GO:1901135//carbohydrate derivative metabolic process;GO:0016310//phosphorylation;GO:0019637//organophosphate metabolic process;GO:0006002//fructose 6-phosphate metabolic process;GO:0006096//glycolytic process;GO:0006468//protein phosphorylation;GO:0061615//glycolytic process through fructose-6-phosphate	K00850//6-phosphofructokinase 1 [EC:2.7.1.11]	gi|661890887|emb|CDP05464.1|//unnamed protein product [Coffea canephora];gi|951003900|ref|XP_014507729.1|//PREDICTED: serine/threonine-protein kinase BRI1-like 2 [Vigna radiata var. radiata];gi|947100520|gb|KRH49012.1|//hypothetical protein GLYMA_07G126400 [Glycine max];gi|502164183|ref|XP_004513074.1|//PREDICTED: ATP-dependent 6-phosphofructokinase 6-like [Cicer arietinum];gi|920679434|gb|KOM263…
Aradu.T8ILN	Aradu.T8ILN	15.1	144.16	297.21	18.87	10.57	9.02	4.94	54.79	16.07	15.56	16.37	174.1	10.44	57.8	17.7	18.55	1.04	13.52	GO:0009507//chloroplast	GO:0046423//allene-oxide cyclase activity	NA	K10525//allene oxide cyclase [EC:5.3.99.6]	gi|358248142|ref|NP_001240078.1|//allene oxide cyclase 3, chloroplastic-like [Glycine max]
Araip.75VG7	Araip.75VG7,BGI_novel_T060923,BGI_novel_T060924,BGI_novel_T060925,BGI_novel_T060926,BGI_novel_T060927,BGI_novel_T060928,BGI_novel_T060929,BGI_novel_T060930,BGI_novel_T060931,BGI_novel_T060932	14.96	14.56	10.71	20.27	23.61	18.08	22.37	16.14	9.91	6.83	10.59	3.16	4.42	3.1	4.04	3.86	4.96	5.09	NA	GO:0016747//transferase activity, transferring acyl groups other than amino-acyl groups;GO:0005525//GTP binding;GO:0003924//GTPase activity	GO:0008152//metabolic process	K14754//interferon-induced GTP-binding protein Mx1;K00626//acetyl-CoA C-acetyltransferase [EC:2.3.1.9];K17065//dynamin 1-like protein [EC:3.6.5.5]	gi|356510989|ref|XP_003524214.1|//PREDICTED: dynamin-related protein 4C-like [Glycine max];gi|593792918|ref|XP_007159498.1|//hypothetical protein PHAVU_002G242700g [Phaseolus vulgaris]
Araip.NU3WA	Araip.NU3WA,BGI_novel_T057401,BGI_novel_T057402	14.83	14.28	13.43	30.63	35.93	24.39	36.48	33.65	18.97	6.97	7.11	4.46	5.57	5.61	5.46	4.45	4.65	8.81	GO:0005615//extracellular space;GO:0016021//integral component of membrane	GO:0004185//serine-type carboxypeptidase activity;GO:0008270//zinc ion binding;GO:0004181//metallocarboxypeptidase activity	GO:0010082//regulation of root meristem growth;GO:0006518//peptide metabolic process;GO:0016485//protein processing	K07752//carboxypeptidase D [EC:3.4.17.22]	gi|593685802|ref|XP_007143579.1|//hypothetical protein PHAVU_007G083600g [Phaseolus vulgaris];gi|571568117|ref|XP_006606178.1|//PREDICTED: carboxypeptidase SOL1-like isoform X1 [Glycine max]
Araip.U71AB	Araip.U71AB,BGI_novel_T056441,BGI_novel_T056442,BGI_novel_T056443,BGI_novel_T056444,BGI_novel_T056445,BGI_novel_T056446,BGI_novel_T056447,BGI_novel_T056448,BGI_novel_T056449,BGI_novel_T056450,BGI_novel_T056451	14.82	8.91	9.1	14.88	10.26	12.37	17.27	10.75	7.79	6.67	4.15	3.98	3.2	5.67	3.68	3.39	2.72	4.86	GO:0005634//nucleus;GO:0005739//mitochondrion;GO:0005737//cytoplasm	GO:0000287//magnesium ion binding;GO:0005524//ATP binding;GO:0042802//identical protein binding;GO:0003824//catalytic activity;GO:0005488//binding;GO:0043167//ion binding;GO:0000166//nucleotide binding;GO:0008483//transaminase activity;GO:0004015//adenosylmethionine-8-amino-7-oxononanoate transaminase activity;GO:0030170//pyridoxal phosphate binding;GO:0004141//dethiobiotin synthase activity	GO:0051513//regulation of monopolar cell growth;GO:0009102//biotin biosynthetic process	K00759//adenine phosphoribosyltransferase [EC:2.4.2.7];K13459//disease resistance protein RPS2;K19562//bifunctional dethiobiotin synthetase / adenosylmethionine---8-amino-7-oxononanoate aminotransferase [EC:6.3.3.3 2.6.1.62]	gi|951052467|ref|XP_014520711.1|//PREDICTED: ARM REPEAT PROTEIN INTERACTING WITH ABF2 [Vigna radiata var. radiata];gi|922399377|ref|XP_013466838.1|//disease resistance protein (CC-NBS-LRR class) family protein [Medicago truncatula];gi|947070109|gb|KRH19000.1|//hypothetical protein GLYMA_13G094700 [Glycine max];gi|920679703|gb|KOM26592.1|//hypothetical protein LR48_Vigan303s001400 [Vigna angularis…
Araip.YH6P9	Araip.YH6P9,BGI_novel_T028130,BGI_novel_T028131,BGI_novel_T028132,BGI_novel_T028133,BGI_novel_T028134,BGI_novel_T028135,BGI_novel_T028136	14.81	8.21	5.99	13.53	15.4	12.89	12.59	8.97	6.04	4.72	7.2	1.51	5.25	2.68	4.58	2.85	5.43	3.03	NA	NA	NA	K01568//pyruvate decarboxylase [EC:4.1.1.1]	gi|565396005|ref|XP_006363625.1|//PREDICTED: pyruvate decarboxylase 1 [Solanum tuberosum];gi|429840544|gb|AGA15799.1|//pyruvate decarboxylase 5 [Diospyros kaki];gi|922557570|ref|XP_013606887.1|//PREDICTED: pyruvate decarboxylase 1-like [Brassica oleracea var. oleracea];gi|661902863|ref|NP_001284406.1|//pyruvate decarboxylase [Cucumis melo]
Araip.J8D11	Araip.J8D11,BGI_novel_T054068,BGI_novel_T054069,BGI_novel_T054070,BGI_novel_T054071,BGI_novel_T054072	14.78	80.54	83.66	6.69	2.98	5.23	5.04	25.17	21.08	16.71	12.48	41.81	5.34	15.8	9.19	8.29	2.97	7.52	NA	GO:0008422//beta-glucosidase activity;GO:0102483//scopolin beta-glucosidase activity	GO:0009651//response to salt stress;GO:0009725//response to hormone;GO:0019762//glucosinolate catabolic process;GO:0005975//carbohydrate metabolic process	K01188//beta-glucosidase [EC:3.2.1.21]	gi|356544198|ref|XP_003540541.1|//PREDICTED: beta-glucosidase 13-like isoform X1 [Glycine max];gi|356531818|ref|XP_003534473.1|//PREDICTED: beta-glucosidase 24-like [Glycine max];gi|955355693|ref|XP_014620609.1|//PREDICTED: beta-glucosidase 13-like isoform X2 [Glycine max];gi|950945821|ref|XP_014494351.1|//PREDICTED: beta-glucosidase 24-like [Vigna radiata var. radiata]
BGI_novel_G001215	BGI_novel_T009923	14.77	13.71	13.37	11.29	31.55	12.12	29.57	38.55	21.86	4.31	9.47	6.39	7.7	5.87	12.78	8.78	3.81	7.66	NA	NA	NA	NA	NA
Araip.RPE5K	Araip.RPE5K	14.57	8.38	18.02	5.17	13.15	18.49	13.44	12.87	12.23	81.26	46.15	142.22	25.01	15.1	95.7	43.24	35.56	26.57	NA	GO:0016872//intramolecular lyase activity	NA	K01859//chalcone isomerase [EC:5.5.1.6]	gi|345809387|gb|AEO17326.1|//chalcone isomerase [Arachis hypogaea]
Araip.JBJ75	Araip.JBJ75,BGI_novel_T056792,BGI_novel_T056793,BGI_novel_T056794,BGI_novel_T056795,BGI_novel_T056796	14.48	9.75	7.46	25.27	9.73	11.79	13.06	7.44	4.79	4.17	6.92	2.46	2.82	2.37	3.23	1.94	2.39	2.98	GO:0009507//chloroplast	GO:0016301//kinase activity;GO:0016773//phosphotransferase activity, alcohol group as acceptor	GO:0016310//phosphorylation;GO:0005975//carbohydrate metabolic process	K11550//kinetochore protein Spc25, animal type	gi|920682253|gb|KOM29025.1|//hypothetical protein LR48_Vigan627s007400 [Vigna angularis];gi|965660290|dbj|BAT76709.1|//hypothetical protein VIGAN_01475600 [Vigna angularis var. angularis];gi|502150178|ref|XP_004507826.1|//PREDICTED: FGGY carbohydrate kinase domain-containing protein isoform X1 [Cicer arietinum]
Aradu.PA53P	Aradu.PA53P	14.46	12.64	60.26	1.32	0.87	5.2	1.06	0.42	0.92	146.89	213.86	57.64	2.48	3.84	23.82	4.06	2.45	1.69	NA	NA	NA	NA	gi|356501550|ref|XP_003519587.1|//PREDICTED: stigma-specific STIG1-like protein 1 [Glycine max]
BGI_novel_G005822	BGI_novel_T049102	14.31	29.09	8.06	7.93	6.61	0	2.32	4.44	0	0	9.5	12.19	0	7.58	0	11.51	0	3.16	NA	NA	NA	K04733//interleukin-1 receptor-associated kinase 4 [EC:2.7.11.1]	gi|702286936|ref|XP_010046705.1|//PREDICTED: F-box protein At4g18380-like [Eucalyptus grandis]
Aradu.WK3DN	Aradu.WK3DN,BGI_novel_T008574	14.3	1.18	3.44	13.12	0.4	0.41	0.12	0.41	0.15	32.89	17.06	18.92	20.15	6.59	15.38	11.99	21.97	11.94	GO:0016020//membrane;GO:0016021//integral component of membrane	NA	NA	K19984//exocyst complex component 5;K02184//formin 2	gi|955331852|ref|XP_006583848.2|//PREDICTED: formin-like protein 2 [Glycine max];gi|593781351|ref|XP_007153716.1|//hypothetical protein PHAVU_003G059000g [Phaseolus vulgaris]
BGI_novel_G004734	BGI_novel_T040778	14.19	3.17	5.46	1.8	4.73	6.56	0.47	1.45	1.06	20.23	11.65	16.33	9.6	5.82	16.11	2.71	1.76	2.46	GO:0016021//integral component of membrane	NA	NA	NA	gi|734420091|gb|KHN40597.1|//hypothetical protein glysoja_001095 [Glycine soja]
Aradu.SGN54	Aradu.SGN54,BGI_novel_T014274,BGI_novel_T014275,BGI_novel_T014276,BGI_novel_T014277,BGI_novel_T014278,BGI_novel_T014279,BGI_novel_T014280,BGI_novel_T014281	14.11	9.87	6.64	17.46	11.28	8.41	10.63	8.21	4.95	5.23	7.41	2.23	3.53	3.6	2.86	2.42	2.83	3.57	GO:0016020//membrane;GO:0016021//integral component of membrane;GO:0009941//chloroplast envelope;GO:0009507//chloroplast	GO:0005524//ATP binding;GO:0000166//nucleotide binding;GO:0042626//ATPase activity, coupled to transmembrane movement of substances;GO:0016887//ATPase activity	GO:0006810//transport;GO:0055085//transmembrane transport	K05657//ATP-binding cassette, subfamily B (MDR/TAP), member 10	gi|922353479|ref|XP_013452556.1|//ABC transporter family protein [Medicago truncatula];gi|734419720|gb|KHN40250.1|//ABC transporter B family member 28 [Glycine soja];gi|955341353|ref|XP_014617663.1|//PREDICTED: ABC transporter B family member 28 isoform X2 [Glycine max];gi|922353481|ref|XP_013452557.1|//ABC transporter family protein [Medicago truncatula]
Araip.UI6VF	Araip.UI6VF,BGI_novel_T029718,BGI_novel_T029719,BGI_novel_T029720,BGI_novel_T029721,BGI_novel_T029722	14.08	11.31	11.3	14.01	15.5	11.19	11.37	8.42	4.54	4.11	7.47	3.51	1.82	2.75	3.27	2.68	6.85	2.06	NA	GO:0004674//protein serine/threonine kinase activity;GO:0005524//ATP binding	GO:0006468//protein phosphorylation	K04733//interleukin-1 receptor-associated kinase 4 [EC:2.7.11.1];K17508//protein phosphatase PTC7 [EC:3.1.3.16];K19365//seipin	gi|947083237|gb|KRH31958.1|//hypothetical protein GLYMA_10G023300 [Glycine max];gi|502118018|ref|XP_004496060.1|//PREDICTED: receptor-like cytosolic serine/threonine-protein kinase RBK2 [Cicer arietinum];gi|734320222|gb|KHN03765.1|//Receptor-like cytosolic serine/threonine-protein kinase RBK2 [Glycine soja];gi|947083239|gb|KRH31960.1|//hypothetical protein GLYMA_10G023300 [Glycine max]
Araip.J3EUQ	Araip.J3EUQ,BGI_novel_T047133,BGI_novel_T047134	13.98	12.48	10.74	19.17	14.07	16.13	18.9	11.24	7.73	5.42	6.01	4.14	2.6	4.91	2.77	1.82	2.09	2.6	GO:0016021//integral component of membrane	GO:0004674//protein serine/threonine kinase activity;GO:0005524//ATP binding	GO:0006468//protein phosphorylation	K13429//chitin elicitor receptor kinase 1	gi|950989282|ref|XP_014504127.1|//PREDICTED: chitin elicitor receptor kinase 1-like [Vigna radiata var. radiata];gi|571499279|ref|XP_006594440.1|//PREDICTED: uncharacterized protein LOC100815064 [Glycine max]
Araip.89XSA	Araip.89XSA,BGI_novel_T029446,BGI_novel_T029447,BGI_novel_T029448,BGI_novel_T029449,BGI_novel_T029450	13.97	11.57	5.23	10.84	12.14	12.6	7.76	6.1	4.2	4.93	6.29	2.62	1.82	2.15	3.83	1.04	2.42	1.64	GO:0031307//integral component of mitochondrial outer membrane;GO:0016021//integral component of membrane;GO:0005739//mitochondrion	GO:0004306//ethanolamine-phosphate cytidylyltransferase activity;GO:0016779//nucleotidyltransferase activity	GO:0009058//biosynthetic process	K00967//ethanolamine-phosphate cytidylyltransferase [EC:2.7.7.14]	gi|354809604|gb|AER42342.1|//ethanolamine-phosphate cytidylyltransferase [Arachis hypogaea]
Araip.3N29E	Araip.3N29E,BGI_novel_T060011,BGI_novel_T060012,BGI_novel_T060013,BGI_novel_T060014,BGI_novel_T060015,BGI_novel_T060016,BGI_novel_T060017,BGI_novel_T060018,BGI_novel_T060019,BGI_novel_T060020,BGI_novel_T060021,BGI_novel_T060022,BGI_novel_T060023,BGI_novel_T060024,BGI_novel_T060025,BGI_novel_T060026	13.93	13	8.76	17.29	14.43	17.04	14.08	12.13	6.77	5.82	6.04	3.85	5.27	4.87	5.18	3.38	4.96	6.07	GO:0016021//integral component of membrane;GO:0005739//mitochondrion;GO:0009507//chloroplast	NA	GO:0071705//nitrogen compound transport	K03809//NAD(P)H dehydrogenase (quinone) [EC:1.6.5.2]	gi|734319840|gb|KHN03649.1|//Putative ureide permease A3 [Glycine soja];gi|586754882|ref|XP_006852947.1|//PREDICTED: ureide permease 1 [Amborella trichopoda]
Araip.DN5WT	Araip.DN5WT	13.93	5.06	4.79	0.43	0.92	0.7	0.35	0.45	0.42	22.45	103.77	5.3	0.52	2.22	4.43	0	0	0	NA	GO:0004553//hydrolase activity, hydrolyzing O-glycosyl compounds	GO:0009057//macromolecule catabolic process	K01183//chitinase [EC:3.2.1.14]	gi|151558784|emb|CAO78600.1|//endochitinase and N-acetylglucosamine-binding hemagglutinin precursor [Parkia platycephala]
Araip.13HAY	Araip.13HAY,BGI_novel_T038203,BGI_novel_T038204,BGI_novel_T038205	13.87	14.6	7.62	39.62	38.75	31.04	17.86	24.61	19.11	6.04	7.6	5.75	20.8	16.42	17.69	10.1	2.1	5.97	NA	GO:0046872//metal ion binding;GO:0051213//dioxygenase activity	GO:0055114//oxidation-reduction process	K05278//flavonol synthase [EC:1.14.11.23];K18054//2'-deoxymugineic-acid 2'-dioxygenase / mugineic-acid 3-dioxygenase [EC:1.14.11.24 1.14.11.25]	gi|723678305|ref|XP_004233861.2|//PREDICTED: LOW QUALITY PROTEIN: uncharacterized protein LOC101257141 [Solanum lycopersicum];gi|702357409|ref|XP_010059078.1|//PREDICTED: uncharacterized protein LOC104446988 [Eucalyptus grandis];gi|734388847|gb|KHN25971.1|//Protein SRG1 [Glycine soja]
Aradu.68GT1	Aradu.68GT1,BGI_novel_T010292,BGI_novel_T010293	13.78	21.19	9.18	7.11	7.84	10.04	4.31	7.23	1.8	5.19	10.45	1.71	5.6	1.33	2.87	1.43	1.18	0.84	NA	NA	NA	NA	gi|356529153|ref|XP_003533161.1|//PREDICTED: uncharacterized protein LOC100804088 [Glycine max]
Araip.UPC07	Araip.UPC07,BGI_novel_T029384,BGI_novel_T029385,BGI_novel_T029386,BGI_novel_T029387,BGI_novel_T029388,BGI_novel_T029389,BGI_novel_T029390,BGI_novel_T029391,BGI_novel_T029392,BGI_novel_T029393,BGI_novel_T029394,BGI_novel_T029395,BGI_novel_T029396,BGI_novel_T029397,BGI_novel_T029398	13.78	10.77	6.97	15.26	11.56	10.61	10.95	7.95	7.84	4.4	3.24	1.38	2.97	1.31	3.73	1	4.29	1.37	GO:0005576//extracellular region	GO:0004650//polygalacturonase activity	GO:0005975//carbohydrate metabolic process;GO:0071555//cell wall organization	K10527//enoyl-CoA hydratase/3-hydroxyacyl-CoA dehydrogenase [EC:4.2.1.17 1.1.1.35 1.1.1.211]	gi|357478841|ref|XP_003609706.1|//polygalacturonase/glycoside hydrolase family protein [Medicago truncatula];gi|734319292|gb|KHN03332.1|//Putative polygalacturonase [Glycine soja];gi|734318130|gb|KHN02933.1|//Putative polygalacturonase [Glycine soja]
Araip.CP85Q	Araip.CP85Q,BGI_novel_T050349,BGI_novel_T050350,BGI_novel_T050351,BGI_novel_T050352,BGI_novel_T050353,BGI_novel_T050354,BGI_novel_T050355,BGI_novel_T050356,BGI_novel_T050357,BGI_novel_T050358,BGI_novel_T050359,BGI_novel_T050360,BGI_novel_T050361	13.72	5.66	7.47	14.37	20.81	10.92	17.84	9.69	7.15	4.96	3.81	2.83	1.77	2.76	3.94	1.85	4.26	3.44	GO:0016020//membrane;GO:0016021//integral component of membrane	NA	NA	K19001//ATP-dependent DNA helicase;K15015//solute carrier family 32 (vesicular inhibitory amino acid transporter)	gi|502165966|ref|XP_004513746.1|//PREDICTED: vacuolar amino acid transporter 1-like [Cicer arietinum];gi|502122171|ref|XP_004497614.1|//PREDICTED: uncharacterized protein LOC101489949 [Cicer arietinum]
Aradu.7M1P4	Aradu.7M1P4,BGI_novel_T012822,BGI_novel_T012823,BGI_novel_T012824,BGI_novel_T012825,BGI_novel_T012826	13.71	24.16	18.29	14.26	21.98	23.22	17.78	19.05	16.49	7.02	11.37	3.92	8.75	6.58	10.83	7.32	7.69	6.86	NA	GO:0008270//zinc ion binding	NA	K11323//histone arginine demethylase JMJD6 [EC:1.14.11.-]	gi|571435889|ref|XP_006573607.1|//PREDICTED: protein DA1-related 1-like isoform X1 [Glycine max];gi|593787674|ref|XP_007156876.1|//hypothetical protein PHAVU_002G024900g [Phaseolus vulgaris];gi|571435893|ref|XP_006573609.1|//PREDICTED: protein DA1-related 1-like isoform X2 [Glycine max]
Aradu.17ZWJ	Aradu.17ZWJ,BGI_novel_T002565,BGI_novel_T002566	13.62	15.89	9.98	14.69	7.89	7.51	9.45	8.28	2.83	3.52	11.41	3.31	4.72	1.02	2.64	1.77	4.88	2.64	NA	NA	NA	K03549//KUP system potassium uptake protein	NA
Aradu.3S3D0	Aradu.3S3D0,BGI_novel_T010466	13.59	39.54	57.16	5.52	1.86	4.3	1.13	7.34	3.44	12.62	15.3	19.61	1.96	13.55	7.84	4	0	1.79	GO:0016021//integral component of membrane	NA	NA	NA	gi|502086481|ref|XP_004488232.1|//PREDICTED: uncharacterized protein LOC101489232 [Cicer arietinum];gi|356532589|ref|XP_003534854.1|//PREDICTED: uncharacterized protein LOC100795606 [Glycine max]
Aradu.J8WGT	Aradu.J8WGT,BGI_novel_T021324,BGI_novel_T021325,BGI_novel_T021326,BGI_novel_T021327,BGI_novel_T021328,BGI_novel_T021329,BGI_novel_T021330,BGI_novel_T021331,BGI_novel_T021332,BGI_novel_T021333	13.54	12.4	12.67	14.8	16.7	15	13.41	10.94	5.15	5.08	6.31	2.97	1.81	1.79	2.7	1.46	2.4	3.28	GO:0016020//membrane;GO:0043073//germ cell nucleus;GO:0009506//plasmodesma;GO:0000794//condensed nuclear chromosome	GO:0005524//ATP binding;GO:0030983//mismatched DNA binding	GO:0007129//synapsis;GO:0010777//meiotic mismatch repair involved in reciprocal meiotic recombination	K08740//DNA mismatch repair protein MSH4	gi|922355442|ref|XP_003611337.2|//DNA mismatch repair MSH4-like protein, putative [Medicago truncatula];gi|922362774|ref|XP_003606411.2|//fasciclin domain protein, partial [Medicago truncatula];gi|388507626|gb|AFK41879.1|//unknown [Lotus japonicus];gi|593185980|ref|XP_007132231.1|//hypothetical protein PHAVU_011G077100g [Phaseolus vulgaris]
Araip.0Q91C	Araip.0Q91C,BGI_novel_T057195,BGI_novel_T057196,BGI_novel_T057197,BGI_novel_T057198,BGI_novel_T057199,BGI_novel_T057200,BGI_novel_T057201,BGI_novel_T057202,BGI_novel_T057203,BGI_novel_T057204,BGI_novel_T057205	13.54	12.88	8.37	22.91	21.79	13.71	24.57	18.53	13.59	7.43	6.8	3.36	4.94	6.65	5.73	6.45	9.48	11.43	NA	GO:0046872//metal ion binding;GO:0016853//isomerase activity;GO:0008270//zinc ion binding;GO:0004476//mannose-6-phosphate isomerase activity	GO:0005975//carbohydrate metabolic process;GO:0044238//primary metabolic process;GO:0009298//GDP-mannose biosynthetic process;GO:0071704//organic substance metabolic process	K20360//TBC1 domain family member 2;K01809//mannose-6-phosphate isomerase [EC:5.3.1.8]	gi|60617303|gb|AAX31279.1|//phosphomannose isomerase [Cyamopsis tetragonoloba];gi|817499560|gb|AKF43327.1|//Ypt/Rab-GAP domain of gyp1p superfamily protein [Erodium texanum]
Araip.NAP6N	Araip.NAP6N,BGI_novel_T042858,BGI_novel_T042859,BGI_novel_T042860,BGI_novel_T042861,BGI_novel_T042862,BGI_novel_T042863	13.52	12.43	12.82	21.1	20.01	12.44	17.84	14.08	7.94	4.75	9.36	4.66	3.15	3.36	3.12	2.99	5.72	4.44	GO:0030126//COPI vesicle coat	GO:0005198//structural molecule activity	GO:0006886//intracellular protein transport;GO:0006888//ER to Golgi vesicle-mediated transport;GO:0006890//retrograde vesicle-mediated transport, Golgi to ER;GO:0006891//intra-Golgi vesicle-mediated transport	K17302//coatomer subunit beta'	gi|685290131|ref|XP_009136017.1|//PREDICTED: coatomer subunit beta'-3-like [Brassica rapa];gi|734435542|gb|KHN47803.1|//Coatomer subunit beta'-2 [Glycine soja];gi|955336538|ref|XP_014634628.1|//PREDICTED: coatomer subunit beta'-2-like [Glycine max]
Araip.2V2YR	Araip.2V2YR,BGI_novel_T049421,BGI_novel_T049422,BGI_novel_T049423,BGI_novel_T049424	13.48	15.8	9.72	22.04	18.64	18.7	19.91	16.2	9.68	5.06	9.91	2.78	3.48	2.91	2.66	2.45	3.54	6.12	GO:0030136//clathrin-coated vesicle;GO:0044464//cell part;GO:0005886//plasma membrane	NA	GO:0044763//single-organism cellular process;GO:0000911//cytokinesis by cell plate formation;GO:0045824//negative regulation of innate immune response;GO:0009825//multidimensional cell growth;GO:0010235//guard mother cell cytokinesis	K07466//replication factor A1	gi|922338707|ref|XP_013447343.1|//stomatal cytokinesis defective protein, putative [Medicago truncatula];gi|828339041|ref|XP_012567644.1|//PREDICTED: uncharacterized protein LOC101506735, partial [Cicer arietinum]
Araip.9WJ7K	Araip.9WJ7K,BGI_novel_T049282,BGI_novel_T049283,BGI_novel_T049284,BGI_novel_T049285,BGI_novel_T049286,BGI_novel_T049287	13.46	5.77	9.61	15.92	9.77	9.03	17.95	7.36	8.82	7.44	3.37	0.24	0.31	5.48	6.89	0.68	3.44	1.18	NA	NA	NA	NA	gi|951055571|ref|XP_014521517.1|//PREDICTED: uncharacterized protein LOC106778116 [Vigna radiata var. radiata];gi|645239979|ref|XP_008226388.1|//PREDICTED: uncharacterized protein LOC103325970 isoform X2 [Prunus mume]
Aradu.FPU8X	Aradu.FPU8X,BGI_novel_T024308,BGI_novel_T024309	13.43	10.68	4.56	10.42	17.23	13.81	12.9	17.48	9.74	3.2	9.96	0.69	5.29	7.33	5.45	2.32	4.14	6.82	GO:0016020//membrane;GO:0016021//integral component of membrane	GO:0016760//cellulose synthase (UDP-forming) activity;GO:0016757//transferase activity, transferring glycosyl groups	GO:0030244//cellulose biosynthetic process;GO:0009987//cellular process;GO:0071555//cell wall organization	K10999//cellulose synthase A [EC:2.4.1.12]	gi|356535446|ref|XP_003536256.1|//PREDICTED: cellulose synthase-like protein G2 [Glycine max]
Aradu.W1U6E	Aradu.W1U6E,BGI_novel_T001396,BGI_novel_T001397,BGI_novel_T001398,BGI_novel_T001399,BGI_novel_T001400	13.38	9.35	11.69	17.37	11.14	11.89	15.87	11.11	7.7	6.84	4.99	4.17	2.89	3.18	4.08	3.19	2.14	5.14	GO:0008622//epsilon DNA polymerase complex;GO:0005886//plasma membrane	GO:0008408//3'-5' exonuclease activity;GO:0003677//DNA binding;GO:0003887//DNA-directed DNA polymerase activity;GO:0004674//protein serine/threonine kinase activity;GO:0004672//protein kinase activity;GO:0000166//nucleotide binding;GO:0008270//zinc ion binding	GO:0016310//phosphorylation;GO:0071897//DNA biosynthetic process;GO:0006281//DNA repair;GO:0006260//DNA replication;GO:0090305//nucleic acid phosphodiester bond hydrolysis;GO:0007166//cell surface receptor signaling pathway	K04733//interleukin-1 receptor-associated kinase 4 [EC:2.7.11.1];K02324//DNA polymerase epsilon subunit 1 [EC:2.7.7.7]	gi|734427642|gb|KHN44319.1|//DNA polymerase epsilon catalytic subunit A [Glycine soja];gi|955351653|ref|XP_014619734.1|//PREDICTED: LOW QUALITY PROTEIN: DNA polymerase epsilon catalytic subunit A-like [Glycine max];gi|947082471|gb|KRH31260.1|//hypothetical protein GLYMA_11G237700 [Glycine max];gi|922354299|ref|XP_013452964.1|//tyrosine kinase family protein [Medicago truncatula]
Araip.W0YWF	Araip.W0YWF,BGI_novel_T044977,BGI_novel_T044978,BGI_novel_T044979	13.35	11.53	7.77	21.33	11.9	8.7	21.55	14.43	12.79	3.8	7.58	2.59	2.63	3.3	3.07	2.37	0.49	5.85	GO:0016020//membrane;GO:0005783//endoplasmic reticulum	GO:0004571//mannosyl-oligosaccharide 1,2-alpha-mannosidase activity;GO:0005509//calcium ion binding;GO:0004559//alpha-mannosidase activity	GO:0008152//metabolic process;GO:0030433//ER-associated ubiquitin-dependent protein catabolic process;GO:0030968//endoplasmic reticulum unfolded protein response;GO:0006491//N-glycan processing;GO:0097466//glycoprotein ERAD pathway	K15918//D-glycerate 3-kinase [EC:2.7.1.31];K07179//RIO kinase 2 [EC:2.7.11.1];K10085//ER degradation enhancer, mannosidase alpha-like 2	gi|225432886|ref|XP_002280131.1|//PREDICTED: probable alpha-mannosidase I MNS4 [Vitis vinifera];gi|645235269|ref|XP_008224188.1|//PREDICTED: probable alpha-mannosidase I MNS4 [Prunus mume];gi|955346421|ref|XP_014618738.1|//PREDICTED: probable alpha-mannosidase I MNS4 isoform X3 [Glycine max]
Araip.1PN26	Araip.1PN26,BGI_novel_T050455,BGI_novel_T050456,BGI_novel_T050457,BGI_novel_T050458,BGI_novel_T050459,BGI_novel_T050460,BGI_novel_T050461,BGI_novel_T050462,BGI_novel_T050463,BGI_novel_T050464,BGI_novel_T050465,BGI_novel_T050466,BGI_novel_T050467,BGI_novel_T050468	13.24	8.76	7.77	12.96	11.41	7.19	10.06	8.87	4	6.03	4.61	2.92	3.07	3.59	3.7	1.91	1.65	3.67	NA	GO:0004326//tetrahydrofolylpolyglutamate synthase activity;GO:0005524//ATP binding;GO:0016874//ligase activity	GO:0046901//tetrahydrofolylpolyglutamate biosynthetic process;GO:0009058//biosynthetic process;GO:0009396//folic acid-containing compound biosynthetic process	K20457//dihydrofolate synthase [EC:6.3.2.12]	gi|593796594|ref|XP_007161335.1|//hypothetical protein PHAVU_001G060700g [Phaseolus vulgaris];gi|593796598|ref|XP_007161337.1|//hypothetical protein PHAVU_001G060700g [Phaseolus vulgaris];gi|593796588|ref|XP_007161332.1|//hypothetical protein PHAVU_001G060700g [Phaseolus vulgaris];gi|571481973|ref|XP_006588819.1|//PREDICTED: dihydrofolate synthetase-like isoform X2 [Glycine max]
Araip.D16QR	Araip.D16QR,BGI_novel_T050596,BGI_novel_T050597,BGI_novel_T050598,BGI_novel_T050599,BGI_novel_T050600,BGI_novel_T050601,BGI_novel_T050602,BGI_novel_T050603	13.14	6.41	7.02	14.88	8.07	9.26	8.22	6.51	5.28	3.99	5.09	2.55	1.66	1.48	2.01	2.21	1.16	2.22	GO:0000791//euchromatin;GO:0030870//Mre11 complex;GO:0000795//synaptonemal complex	GO:0008408//3'-5' exonuclease activity;GO:0004722//protein serine/threonine phosphatase activity;GO:0004519//endonuclease activity;GO:0030145//manganese ion binding	GO:0006302//double-strand break repair;GO:0051321//meiotic cell cycle;GO:0090305//nucleic acid phosphodiester bond hydrolysis	K10865//double-strand break repair protein MRE11;K11649//SWI/SNF related-matrix-associated actin-dependent regulator of chromatin subfamily C	gi|743902396|ref|XP_011044535.1|//PREDICTED: double-strand break repair protein MRE11 isoform X3 [Populus euphratica];gi|502084253|ref|XP_004487654.1|//PREDICTED: double-strand break repair protein MRE11 [Cicer arietinum]
Araip.LQ8RU	Araip.LQ8RU,BGI_novel_T038218,BGI_novel_T038219,BGI_novel_T038220,BGI_novel_T038221,BGI_novel_T038222,BGI_novel_T038223,BGI_novel_T038224,BGI_novel_T038225	13.09	10.45	9.44	12.3	18.7	15.19	14.55	10.25	6.61	5.02	5.55	1.83	3.25	5.85	6.57	4.44	4.05	5.97	GO:0005622//intracellular	GO:0008536//Ran GTPase binding	GO:0006886//intracellular protein transport	K20224//importin-9	gi|593780767|ref|XP_007153424.1|//hypothetical protein PHAVU_003G034100g [Phaseolus vulgaris]
Araip.DRI1Q	Araip.DRI1Q,BGI_novel_T051387,BGI_novel_T051388,BGI_novel_T051389	13.08	13.17	9.75	11.59	11.22	13.77	10.22	8.37	7.25	7.51	3.64	4.79	3.44	4.6	7.23	3.97	1.24	1.86	NA	NA	NA	NA	gi|357484057|ref|XP_003612315.1|//Ulp1 protease family, carboxy-terminal domain protein [Medicago truncatula]
Araip.AM208	Araip.AM208,BGI_novel_T041147,BGI_novel_T041149,BGI_novel_T041150,BGI_novel_T041152,BGI_novel_T041153,BGI_novel_T041154,BGI_novel_T041157,BGI_novel_T041158	13	12.65	10.4	24.17	21.62	18.48	21.03	13.67	13.92	5.71	6.63	3.97	5.53	4.9	5.46	4.62	3.43	5.88	GO:0005747//mitochondrial respiratory chain complex I;GO:0016021//integral component of membrane;GO:0009507//chloroplast	GO:0015266//protein channel activity;GO:0008137//NADH dehydrogenase (ubiquinone) activity	GO:0071806//protein transmembrane transport;GO:0033365//protein localization to organelle;GO:0055114//oxidation-reduction process	K17790//mitochondrial import inner membrane translocase subunit TIM22	gi|351722785|ref|NP_001236744.1|//uncharacterized protein LOC100499840 [Glycine max];gi|645271527|ref|XP_008240955.1|//PREDICTED: outer envelope pore protein 16-3, chloroplastic/mitochondrial [Prunus mume]
Aradu.D1CF5	Aradu.D1CF5,BGI_novel_T022017,BGI_novel_T022018,BGI_novel_T022019	13	0.13	0.28	0	0.04	0	2.02	0.99	1.81	0.42	4.51	0.04	106.66	0.05	0	0.49	0.62	0.06	GO:0016020//membrane;GO:0009507//chloroplast	GO:0004659//prenyltransferase activity	NA	K09833//homogentisate phytyltransferase / homogentisate geranylgeranyltransferase [EC:2.5.1.115 2.5.1.116]	gi|339759328|dbj|BAK52291.1|//genistein 6-dimethylallyltransferase [Sophora flavescens];gi|565830713|sp|B1B5P4.1|N8DT2_SOPFL//RecName: Full=Naringenin 8-dimethylallyltransferase 2, chloroplastic; Short=SfN8DT-2; Flags: Precursor;gi|951075097|ref|XP_014492773.1|//PREDICTED: probable homogentisate phytyltransferase 1, chloroplastic [Vigna radiata var. radiata]
Aradu.B83GZ	Aradu.B83GZ,BGI_novel_T013054	12.96	27.49	37.06	9.12	4.36	9.83	9.03	9.35	5.5	9.09	16.94	3.37	2.58	0.65	3.11	2.7	4.36	2.93	GO:0016021//integral component of membrane;GO:0005886//plasma membrane	GO:0015171//amino acid transmembrane transporter activity	GO:0003333//amino acid transmembrane transport	K14209//solute carrier family 36 (proton-coupled amino acid transporter);K15015//solute carrier family 32 (vesicular inhibitory amino acid transporter)	gi|356497299|ref|XP_003517498.1|//PREDICTED: probable GABA transporter 2 [Glycine max]
Aradu.67AV0	Aradu.67AV0,BGI_novel_T010350,BGI_novel_T010351,BGI_novel_T010352,BGI_novel_T010353,BGI_novel_T010354,BGI_novel_T010355,BGI_novel_T010356,BGI_novel_T010357,BGI_novel_T010358,BGI_novel_T010359,BGI_novel_T010360,BGI_novel_T010361,BGI_novel_T010362,BGI_novel_T010363,BGI_novel_T010364,BGI_novel_T010365,BGI_novel_T010366	12.94	12.02	8.32	12.76	14.78	11.95	18.9	12.86	10.26	6.51	6.76	2.85	3.94	5.33	5.39	4.45	5.19	6.08	GO:0016021//integral component of membrane	GO:0004674//protein serine/threonine kinase activity;GO:0005524//ATP binding;GO:0004467//long-chain fatty acid-CoA ligase activity	GO:0006468//protein phosphorylation;GO:0001676//long-chain fatty acid metabolic process	K04733//interleukin-1 receptor-associated kinase 4 [EC:2.7.11.1];K01897//long-chain acyl-CoA synthetase [EC:6.2.1.3];K18999//RNA polymerase II C-terminal domain phosphatase-like 3/4 [EC:3.1.3.16]	gi|965613157|dbj|BAT98789.1|//hypothetical protein VIGAN_10013500 [Vigna angularis var. angularis];gi|734417997|gb|KHN39305.1|//Receptor-like serine/threonine-protein kinase ALE2 [Glycine soja]
Araip.P6NFV	Araip.P6NFV,BGI_novel_T054831,BGI_novel_T054832,BGI_novel_T054833,BGI_novel_T054834,BGI_novel_T054835,BGI_novel_T054836,BGI_novel_T054837,BGI_novel_T054838	12.92	10.17	8.33	15.06	14.32	15.65	11.44	9.13	7.68	4.59	6.9	3.05	4.88	4.48	5.3	4.16	3.28	4.78	GO:0005634//nucleus	NA	GO:0006334//nucleosome assembly	K11279//nucleosome assembly protein 1-like 1	gi|947063153|gb|KRH12414.1|//hypothetical protein GLYMA_15G170700 [Glycine max];gi|920696679|gb|KOM39904.1|//hypothetical protein LR48_Vigan04g010200 [Vigna angularis]
Aradu.FME4V	Aradu.FME4V,BGI_novel_T018731,BGI_novel_T018732,BGI_novel_T018733	12.91	6.53	7.69	10.89	6.6	13.14	5.46	3.51	4.01	4.23	4.18	4.24	1.52	1	2.61	2.38	1.76	1.44	NA	GO:0008650//rRNA (uridine-2'-O-)-methyltransferase activity;GO:0008168//methyltransferase activity	GO:0000453//enzyme-directed rRNA 2'-O-methylation;GO:0001510//RNA methylation	K14857//AdoMet-dependent rRNA methyltransferase SPB1 [EC:2.1.1.-];K14864//tRNA (cytidine32/guanosine34-2'-O)-methyltransferase [EC:2.1.1.205]	gi|502096998|ref|XP_004490883.1|//PREDICTED: rRNA methyltransferase 2, mitochondrial [Cicer arietinum]
Araip.105W2	Araip.105W2,BGI_novel_T031425,BGI_novel_T031426,BGI_novel_T031427	12.74	14.79	8.46	17.5	14.38	15.87	17.48	11.46	6.17	4.52	8.21	2.27	2.33	2.58	3.05	2.24	2.83	2.75	GO:0005768//endosome;GO:0016021//integral component of membrane;GO:0005802//trans-Golgi network	NA	NA	K01061//carboxymethylenebutenolidase [EC:3.1.1.45];K19041//E3 ubiquitin-protein ligase RNF38/44 [EC:2.3.2.27];K00844//hexokinase [EC:2.7.1.1]	gi|955322191|ref|XP_003525211.3|//PREDICTED: uncharacterized protein LOC100788837 [Glycine max];gi|734419125|gb|KHN39944.1|//hypothetical protein glysoja_043054 [Glycine soja]
Araip.B9EY6	Araip.B9EY6	12.61	34.95	40.84	53.28	104.14	48.86	298.91	193.47	187.95	5.94	15.1	4.08	11.38	19.37	16.15	7.46	9.36	16.51	NA	NA	NA	NA	NA
Araip.JK8VR	Araip.JK8VR,BGI_novel_T029575,BGI_novel_T029576,BGI_novel_T029577,BGI_novel_T029578,BGI_novel_T029579	12.53	9.28	8.92	13.67	9.99	8.54	14.56	11.18	6.13	5.43	6.2	3.11	2.69	3.16	4.11	3.29	4.62	4.98	GO:0009705//plant-type vacuole membrane;GO:0016020//membrane	GO:0000166//nucleotide binding;GO:0004672//protein kinase activity	GO:0009959//negative gravitropism;GO:0016310//phosphorylation;GO:0009660//amyloplast organization	K02953//small subunit ribosomal protein S13e;K13420//LRR receptor-like serine/threonine-protein kinase FLS2 [EC:2.7.11.1]	gi|955388241|ref|XP_014627235.1|//PREDICTED: protein SHOOT GRAVITROPISM 6 isoform X4 [Glycine max];gi|922340431|ref|XP_003625712.2|//HEAT repeat 7A-like protein [Medicago truncatula];gi|502141775|ref|XP_004504632.1|//PREDICTED: LRR receptor-like serine/threonine-protein kinase GSO1 [Cicer arietinum]
Araip.JH7RV	Araip.JH7RV,BGI_novel_T033296	12.53	0.49	0.86	11.51	0.04	0	0.52	0.21	0.07	0.41	2.13	0.07	0.62	0	0.08	0	0	0.07	GO:0016020//membrane;GO:0016021//integral component of membrane	GO:0015369//calcium:proton antiporter activity;GO:0008324//cation transmembrane transporter activity	GO:0070588//calcium ion transmembrane transport;GO:0098655//cation transmembrane transport;GO:0006816//calcium ion transport	K07300//Ca2+:H+ antiporter	gi|955311025|ref|XP_003522074.2|//PREDICTED: vacuolar cation/proton exchanger 3 isoform X2 [Glycine max]
Aradu.B3LUK	Aradu.B3LUK,BGI_novel_T003479,BGI_novel_T003480,BGI_novel_T003481,BGI_novel_T003482,BGI_novel_T003483,BGI_novel_T003484,BGI_novel_T003485	12.53	15.09	9.34	16.37	16.28	12.16	20.48	18.73	11.33	5.99	7.22	4.94	4.64	4.4	3.41	3.58	5.49	4.45	GO:0009528//plastid inner membrane;GO:0009941//chloroplast envelope;GO:0009534//chloroplast thylakoid;GO:0009507//chloroplast	NA	GO:0006810//transport	K18643//katanin p80 WD40 repeat-containing subunit B1	gi|590687603|ref|XP_007042710.1|//NAD(P)-binding Rossmann-fold superfamily protein isoform 3 [Theobroma cacao];gi|734387586|gb|KHN25349.1|//Protein TIC 62, chloroplastic [Glycine soja];gi|828323583|ref|XP_012573239.1|//PREDICTED: protein TIC 62, chloroplastic isoform X1 [Cicer arietinum]
Araip.9KT95	Araip.9KT95,BGI_novel_T047193,BGI_novel_T047194,BGI_novel_T047195,BGI_novel_T047196,BGI_novel_T047197,BGI_novel_T047198	12.52	9.67	7.06	10.76	9.91	10.27	11.26	7.52	5.96	5.05	4.9	2.69	2.31	3.4	2.94	1.76	3.65	3.14	GO:0005634//nucleus	GO:0005524//ATP binding;GO:0008094//DNA-dependent ATPase activity	GO:0040029//regulation of gene expression, epigenetic;GO:0006355//regulation of transcription, DNA-templated;GO:0043044//ATP-dependent chromatin remodeling	K11647//SWI/SNF-related matrix-associated actin-dependent regulator of chromatin subfamily A member 2/4 [EC:3.6.4.-]	gi|965611821|dbj|BAT97960.1|//hypothetical protein VIGAN_09155500 [Vigna angularis var. angularis];gi|947057217|gb|KRH06623.1|//hypothetical protein GLYMA_16G035100 [Glycine max];gi|593784275|ref|XP_007155178.1|//hypothetical protein PHAVU_003G180100g [Phaseolus vulgaris];gi|951035256|ref|XP_014516277.1|//PREDICTED: ATP-dependent helicase BRM-like [Vigna radiata var. radiata];gi|734390801|gb|KHN2…
Araip.M8HBP	Araip.M8HBP,BGI_novel_T049379,BGI_novel_T049380,BGI_novel_T049381,BGI_novel_T049382,BGI_novel_T049383	12.44	9.42	7.32	10.11	12.87	13.31	12.56	7.44	6.62	4.08	6.05	1.9	3.14	1.6	2.3	2.13	1.34	1.8	GO:0005840//ribosome;GO:0005829//cytosol;GO:0015935//small ribosomal subunit	GO:0003723//RNA binding;GO:0003735//structural constituent of ribosome	GO:0042254//ribosome biogenesis;GO:0006412//translation	K02952//small subunit ribosomal protein S13	gi|629105085|gb|KCW70554.1|//hypothetical protein EUGRSUZ_F03746 [Eucalyptus grandis]
Araip.M1F49	Araip.M1F49,BGI_novel_T037337	12.37	1.04	2.92	6.84	0.45	1.14	0.19	0.49	0.33	26.06	12.15	16.55	15.71	6.7	11	11.73	24.02	10.68	GO:0016021//integral component of membrane;GO:0005886//plasma membrane	NA	NA	K19984//exocyst complex component 5;K02184//formin 2	gi|955331852|ref|XP_006583848.2|//PREDICTED: formin-like protein 2 [Glycine max]
Araip.W0PJR	Araip.W0PJR,BGI_novel_T050188,BGI_novel_T050189,BGI_novel_T050190,BGI_novel_T050191,BGI_novel_T050192,BGI_novel_T050193,BGI_novel_T050194,BGI_novel_T050195,BGI_novel_T050196,BGI_novel_T050197,BGI_novel_T050198	12.36	19.5	13.24	23.76	38.79	34.89	40.83	25.46	17.54	6.49	8.81	5.61	5.24	3.95	5.89	3.82	4.48	6.6	GO:0005634//nucleus	GO:0003677//DNA binding;GO:0046983//protein dimerization activity	GO:0006355//regulation of transcription, DNA-templated;GO:0009219//pyrimidine deoxyribonucleotide metabolic process	K01520//dUTP pyrophosphatase [EC:3.6.1.23];K09260//MADS-box transcription enhancer factor 2A;K04454//MADS-box transcription enhancer factor 2C	gi|950999827|ref|XP_014506628.1|//PREDICTED: LOW QUALITY PROTEIN: agamous-like MADS-box protein AGL65 [Vigna radiata var. radiata];gi|567896252|ref|XP_006440614.1|//hypothetical protein CICLE_v10020575mg [Citrus clementina];gi|698487276|ref|XP_009790306.1|//PREDICTED: deoxyuridine 5'-triphosphate nucleotidohydrolase [Nicotiana sylvestris];gi|965660152|dbj|BAT76571.1|//hypothetical protein VIGAN_0…
Araip.6VD7K	Araip.6VD7K,BGI_novel_T052291,BGI_novel_T052292,BGI_novel_T052293,BGI_novel_T052294,BGI_novel_T052295,BGI_novel_T052296,BGI_novel_T052297,BGI_novel_T052298,BGI_novel_T052299,BGI_novel_T052300,BGI_novel_T052301,BGI_novel_T052302,BGI_novel_T052303,BGI_novel_T052304	12.33	15.45	8.99	17.14	18.87	18.64	18.8	12.21	7.9	6.25	8.45	3.7	7.34	3.42	5.33	2.48	5.62	4.92	NA	GO:0016655//oxidoreductase activity, acting on NAD(P)H, quinone or similar compound as acceptor	GO:0055114//oxidation-reduction process;GO:0009219//pyrimidine deoxyribonucleotide metabolic process	K01520//dUTP pyrophosphatase [EC:3.6.1.23]	gi|475610817|gb|EMT27864.1|//Deoxyuridine 5'-triphosphate nucleotidohydrolase [Aegilops tauschii];gi|388520063|gb|AFK48093.1|//unknown [Lotus japonicus]
Araip.FE1BT	Araip.FE1BT,BGI_novel_T040475,BGI_novel_T040476,BGI_novel_T040477,BGI_novel_T040478	12.28	8.71	9.67	16.83	11.56	11.09	12.65	10.25	5.44	5.54	2.9	4.11	1.24	2.1	1.91	2.3	1.14	2.76	NA	NA	NA	K00799//glutathione S-transferase [EC:2.5.1.18];K08592//sentrin-specific protease 1 [EC:3.4.22.68]	gi|922388384|ref|XP_013462722.1|//Ulp1 protease family, carboxy-terminal domain protein [Medicago truncatula];gi|357483793|ref|XP_003612183.1|//Ulp1 protease family, carboxy-terminal domain protein [Medicago truncatula];gi|922364579|ref|XP_013454553.1|//Ulp1 protease family, carboxy-terminal domain protein [Medicago truncatula]
Araip.0WA8W	Araip.0WA8W,BGI_novel_T059950,BGI_novel_T059951,BGI_novel_T059952,BGI_novel_T059953,BGI_novel_T059954,BGI_novel_T059955	12.26	12.53	8.83	18.6	21.5	17.9	21.6	15.36	11.48	4.19	9.66	1.82	5.09	4.15	3.27	3.43	4.04	6.11	GO:0000932//P-body	GO:0003729//mRNA binding;GO:0008047//enzyme activator activity	GO:0031087//deadenylation-independent decapping of nuclear-transcribed mRNA;GO:0000290//deadenylation-dependent decapping of nuclear-transcribed mRNA;GO:0043085//positive regulation of catalytic activity	K07466//replication factor A1	gi|951060714|ref|XP_014522671.1|//PREDICTED: mRNA-decapping enzyme-like protein [Vigna radiata var. radiata];gi|388496496|gb|AFK36314.1|//unknown [Lotus japonicus];gi|922329455|ref|XP_003628568.2|//replication factor-A carboxy-terminal domain protein [Medicago truncatula]
Araip.YZL8Q	Araip.YZL8Q	12.25	10.18	7.62	11.81	13.61	7.37	2.57	8.67	2.35	32.71	44.73	13.13	50.5	10.69	21.61	0.65	0	0.51	NA	NA	NA	K03686//molecular chaperone DnaJ	gi|590702720|ref|XP_007046689.1|//Chaperone DnaJ-domain superfamily protein, putative [Theobroma cacao]
Araip.A8RYA	Araip.A8RYA,BGI_novel_T056455,BGI_novel_T056456,BGI_novel_T056457,BGI_novel_T056458,BGI_novel_T056459,BGI_novel_T056460,BGI_novel_T056461	11.93	13.74	10.82	26.77	27.16	17.94	33.9	25.49	18.47	5.28	6.17	3.19	3.93	5.49	4.69	7.59	7.56	10.3	GO:0012505//endomembrane system;GO:0005622//intracellular	GO:0017137//Rab GTPase binding;GO:0005096//GTPase activator activity	GO:0006886//intracellular protein transport;GO:0090630//activation of GTPase activity;GO:0031338//regulation of vesicle fusion	K20360//TBC1 domain family member 2;K03841//fructose-1,6-bisphosphatase I [EC:3.1.3.11]	gi|817499560|gb|AKF43327.1|//Ypt/Rab-GAP domain of gyp1p superfamily protein [Erodium texanum]
Aradu.H7CI5	Aradu.H7CI5,BGI_novel_T027450,BGI_novel_T027451,BGI_novel_T027452,BGI_novel_T027453	11.87	8.17	8.17	10.18	9.6	6.28	11.88	6.93	6.56	5	4.07	3.2	2.27	2.3	3.08	3	1.91	3.54	GO:0005886//plasma membrane;GO:0005737//cytoplasm	GO:0016787//hydrolase activity	GO:0006950//response to stress;GO:0009269//response to desiccation	K00759//adenine phosphoribosyltransferase [EC:2.4.2.7];K19562//bifunctional dethiobiotin synthetase / adenosylmethionine---8-amino-7-oxononanoate aminotransferase [EC:6.3.3.3 2.6.1.62]	gi|357467311|ref|XP_003603940.1|//adenine nucleotide alpha hydrolase superfamily protein [Medicago truncatula]
Aradu.X2IP7	Aradu.X2IP7,BGI_novel_T021140,BGI_novel_T021141,BGI_novel_T021142,BGI_novel_T021143,BGI_novel_T021144,BGI_novel_T021145,BGI_novel_T021146,BGI_novel_T021147	11.75	7.21	5.46	13.56	10.31	7.47	7.79	6.24	4.93	5.14	5.49	2.04	1.76	1.42	2.23	1.77	1.53	1.44	GO:0009536//plastid	GO:0003684//damaged DNA binding;GO:0005524//ATP binding;GO:0008094//DNA-dependent ATPase activity	GO:0006281//DNA repair	K04485//DNA repair protein RadA/Sms;K14638//solute carrier family 15 (peptide/histidine transporter), member 3/4	gi|965612316|dbj|BAT98455.1|//hypothetical protein VIGAN_09211200 [Vigna angularis var. angularis];gi|920680546|gb|KOM27411.1|//hypothetical protein LR48_Vigan406s022100 [Vigna angularis];gi|955336452|ref|XP_014634616.1|//PREDICTED: DNA repair protein RadA homolog isoform X3 [Glycine max];gi|947095672|gb|KRH44257.1|//hypothetical protein GLYMA_08G199700 [Glycine max]
Araip.2VX7R	Araip.2VX7R,BGI_novel_T055280	11.75	4.35	7	23.63	35.26	34.2	16.82	31.23	20.73	3.67	2.23	3.92	8.02	11.86	13.53	9.13	9.4	8.61	NA	GO:0008270//zinc ion binding;GO:0016491//oxidoreductase activity	GO:0055114//oxidation-reduction process	K07119//uncharacterized protein	gi|388506034|gb|AFK41083.1|//unknown [Lotus japonicus]
Aradu.N9ACK	Aradu.N9ACK,BGI_novel_T007839,BGI_novel_T007840	11.71	10.36	8.49	20.16	12.34	12.3	15.25	14.53	7.59	3.02	5.31	2.45	2.06	2.62	1.48	3.47	1.2	4.46	NA	NA	NA	NA	gi|357484057|ref|XP_003612315.1|//Ulp1 protease family, carboxy-terminal domain protein [Medicago truncatula]
Aradu.33QUD	Aradu.33QUD,BGI_novel_T007836	11.71	13.07	8.05	17.26	12.68	14.95	18.55	11.05	6.49	4.56	4.97	2.11	2.06	2.66	2.67	2.52	2.19	3.91	GO:0016020//membrane;GO:0016021//integral component of membrane;GO:0009507//chloroplast	GO:0015450//P-P-bond-hydrolysis-driven protein transmembrane transporter activity	GO:0009306//protein secretion;GO:0015031//protein transport;GO:0010027//thylakoid membrane organization	K10956//protein transport protein SEC61 subunit alpha	gi|571461786|ref|XP_006582101.1|//PREDICTED: preprotein translocase subunit SECY, chloroplastic isoform X2 [Glycine max]
Aradu.UDX1X	Aradu.UDX1X,BGI_novel_T028029,BGI_novel_T028030	11.65	0.96	1.7	1.83	0.72	1.61	6.4	3.94	6.04	3.29	2.38	0	1.06	0	0	0	0.71	0	NA	NA	NA	K01887//arginyl-tRNA synthetase [EC:6.1.1.19]	gi|356533163|ref|XP_003535137.1|//PREDICTED: B3 domain-containing transcription factor VRN1-like [Glycine max];gi|955339353|ref|XP_014617263.1|//PREDICTED: B3 domain-containing transcription factor VRN1-like [Glycine max]
Araip.ICV3K	Araip.ICV3K	11.63	1.84	0.64	2.28	0.57	0	1.31	0.67	0.23	1.46	4.62	0	18.3	0.26	0.06	0	0	0	NA	GO:0016491//oxidoreductase activity	GO:0055114//oxidation-reduction process	K15095//(+)-neomenthol dehydrogenase [EC:1.1.1.208]	gi|955384039|ref|XP_014626312.1|//PREDICTED: (+)-neomenthol dehydrogenase-like [Glycine max]
Araip.4X4S4	Araip.4X4S4,BGI_novel_T043151,BGI_novel_T043152,BGI_novel_T043153,BGI_novel_T043154	11.45	10.54	6.86	12	11.87	11.59	12.38	6.68	5.62	4.05	3.69	2.23	1.54	2.08	3.06	2.23	3.35	2.26	NA	GO:0047617//acyl-CoA hydrolase activity;GO:0016290//palmitoyl-CoA hydrolase activity	GO:0006637//acyl-CoA metabolic process	K01068//acyl-coenzyme A thioesterase 1/2/4 [EC:3.1.2.2];K20478//golgin subfamily B member 1	gi|828337494|ref|XP_012567357.1|//PREDICTED: early endosome antigen 1 isoform X3 [Cicer arietinum];gi|920681137|gb|KOM27954.1|//hypothetical protein LR48_Vigan470s000700 [Vigna angularis];gi|593332899|ref|XP_007139875.1|//hypothetical protein PHAVU_008G065700g, partial [Phaseolus vulgaris]
Aradu.5E1NU	Aradu.5E1NU,BGI_novel_T024154,BGI_novel_T024155,BGI_novel_T024156,BGI_novel_T024157,BGI_novel_T024158,BGI_novel_T024159,BGI_novel_T024160,BGI_novel_T024161,BGI_novel_T024162,BGI_novel_T024163	11.43	12.54	8.51	19.71	16.49	14.05	18.18	13.38	7.42	3.96	7.13	3.36	3.86	3.52	4.46	4.51	5.47	4.44	GO:0005737//cytoplasm	GO:0016702//oxidoreductase activity, acting on single donors with incorporation of molecular oxygen, incorporation of two atoms of oxygen;GO:0046872//metal ion binding	GO:0006633//fatty acid biosynthetic process;GO:0055114//oxidation-reduction process;GO:0031408//oxylipin biosynthetic process	K00799//glutathione S-transferase [EC:2.5.1.18];K15718//linoleate 9S-lipoxygenase [EC:1.13.11.58]	gi|731366385|ref|XP_010695041.1|//PREDICTED: RNA-binding protein 42 [Beta vulgaris subsp. vulgaris];gi|126402|sp|P14856.1|LOX2_PEA//RecName: Full=Seed linoleate 9S-lipoxygenase-2; AltName: Full=Lipoxygenase-2;gi|7331095|gb|AAF60270.1|//lipoxygenase 1 [Arachis hypogaea]
Aradu.ISE5U	Aradu.ISE5U,BGI_novel_T002885,BGI_novel_T002886,BGI_novel_T002887,BGI_novel_T002888	11.42	9.99	6.79	12.35	10.73	10.17	20.53	8.52	11.52	4.19	6.13	3.05	3.5	4.66	3.54	3.73	4.79	6.75	NA	GO:0005524//ATP binding	NA	K14440//SWI/SNF-related matrix-associated actin-dependent regulator of chromatin subfamily A-like protein 1 [EC:3.6.4.12]	gi|1000966421|ref|XP_015574734.1|//PREDICTED: SWI/SNF-related matrix-associated actin-dependent regulator of chromatin subfamily A-like protein 1 [Ricinus communis];gi|947053039|gb|KRH02492.1|//hypothetical protein GLYMA_17G041700 [Glycine max]
Aradu.1M2X1	Aradu.1M2X1	11.4	4.29	6.97	0.4	0.98	3.65	1.22	0.28	0.3	191.17	12.57	54.22	2.56	1.64	20.18	0	0	0.16	GO:0010287//plastoglobule;GO:0009535//chloroplast thylakoid membrane;GO:0009523//photosystem II;GO:0016021//integral component of membrane;GO:0009941//chloroplast envelope;GO:0009522//photosystem I	GO:0031409//pigment binding;GO:0046872//metal ion binding;GO:0016168//chlorophyll binding	GO:0009768//photosynthesis, light harvesting in photosystem I;GO:0009416//response to light stimulus;GO:0018298//protein-chromophore linkage	K08913//light-harvesting complex II chlorophyll a/b binding protein 2	gi|359806053|ref|NP_001241179.1|//uncharacterized protein LOC100815789 [Glycine max]
BGI_novel_G002957	BGI_novel_T025828	11.4	6.76	3.53	11.27	6.19	7.76	7.04	3.2	2.46	2.06	4.15	2.15	2.25	0.95	1.96	0.89	0.89	2.74	NA	NA	NA	NA	gi|920689227|gb|KOM33210.1|//hypothetical protein LR48_Vigan01g276600 [Vigna angularis]
BGI_novel_G002714	BGI_novel_T023570	11.39	2.69	3	5.74	4.15	2.85	6.8	2.86	4.61	2.91	3.14	1.29	2.02	0.86	3	1.95	2.2	1.91	NA	NA	NA	NA	NA
Aradu.MGY3I	Aradu.MGY3I,BGI_novel_T020206,BGI_novel_T020207,BGI_novel_T020208,BGI_novel_T020209,BGI_novel_T020210,BGI_novel_T020211	11.29	9.32	7.79	16.97	17.69	18.07	14.47	14.49	5.94	4.89	5.19	3.05	2.99	2.87	4.07	2.97	1.57	4.24	GO:0009506//plasmodesma;GO:0016021//integral component of membrane;GO:0005886//plasma membrane	GO:0004674//protein serine/threonine kinase activity;GO:0005524//ATP binding;GO:0015079//potassium ion transmembrane transporter activity	GO:0006952//defense response;GO:0006468//protein phosphorylation;GO:0071805//potassium ion transmembrane transport	K03549//KUP system potassium uptake protein;K15633//2,3-bisphosphoglycerate-independent phosphoglycerate mutase [EC:5.4.2.12]	gi|734418179|gb|KHN39424.1|//hypothetical protein glysoja_016811 [Glycine soja];gi|734357482|gb|KHN14554.1|//Cysteine-rich receptor-like protein kinase 2 [Glycine soja];gi|593781433|ref|XP_007153757.1|//hypothetical protein PHAVU_003G062600g [Phaseolus vulgaris];gi|645228375|ref|XP_008220965.1|//PREDICTED: probable potassium transporter 17 [Prunus mume]
Araip.FI6NM	Araip.FI6NM,BGI_novel_T032161	11.29	11.39	6.52	12.07	4.79	6.69	8.98	5.15	4.93	2.36	6.81	1.6	2.12	2.16	2.29	3.21	3.37	1.62	GO:0005737//cytoplasm	GO:0015035//protein disulfide oxidoreductase activity;GO:0016671//oxidoreductase activity, acting on a sulfur group of donors, disulfide as acceptor	GO:0000103//sulfate assimilation;GO:0006662//glycerol ether metabolic process;GO:0006457//protein folding;GO:0034599//cellular response to oxidative stress;GO:0055114//oxidation-reduction process;GO:0045454//cell redox homeostasis	NA	gi|920692650|gb|KOM35875.1|//hypothetical protein LR48_Vigan02g202500 [Vigna angularis];gi|698548130|ref|XP_009768237.1|//PREDICTED: uncharacterized protein LOC104219279 [Nicotiana sylvestris]
Araip.9N505	Araip.9N505,BGI_novel_T053221,BGI_novel_T053222,BGI_novel_T053223	11.27	6.09	5.03	13.14	10.54	11.27	9.63	6.77	4.46	5.19	4.31	1.26	3.36	2.64	3.09	1.69	2.55	3.08	GO:0015629//actin cytoskeleton	GO:0003779//actin binding	GO:0030042//actin filament depolymerization	K05765//cofilin	gi|84028521|gb|ABC49719.1|//actin depolymerizing factor-like protein [Arachis hypogaea]
Araip.Q4PPE	Araip.Q4PPE,BGI_novel_T057237,BGI_novel_T057238,BGI_novel_T057239,BGI_novel_T057240,BGI_novel_T057241	11.2	8.47	6.74	10.07	8.08	9.41	8.46	6.1	5.75	4.15	5.47	2.4	2.49	2.21	3.17	1.67	2.6	1.82	GO:0005654//nucleoplasm;GO:0000794//condensed nuclear chromosome	GO:0004520//endodeoxyribonuclease activity;GO:0003697//single-stranded DNA binding;GO:0000150//recombinase activity;GO:0005524//ATP binding;GO:0008094//DNA-dependent ATPase activity;GO:0003690//double-stranded DNA binding;GO:0000400//four-way junction DNA binding	GO:0010212//response to ionizing radiation;GO:0006355//regulation of transcription, DNA-templated;GO:0042148//strand invasion;GO:0070192//chromosome organization involved in meiotic cell cycle;GO:0007131//reciprocal meiotic recombination;GO:0006312//mitotic recombination;GO:0000724//double-strand break repair via homologous recombination;GO:1990426//mitotic recombination-dependent replication for…	K04482//DNA repair protein RAD51	gi|502150634|ref|XP_004508049.1|//PREDICTED: DNA repair protein RAD51 homolog 1 [Cicer arietinum]
Aradu.U2NUZ	Aradu.U2NUZ,BGI_novel_T002909,BGI_novel_T002910,BGI_novel_T002911	11.17	12.57	11.44	13.52	13.74	11.99	15.29	9.96	7.8	5.63	4.55	5.2	3.67	4.57	4.28	4.15	4.84	3.65	NA	NA	NA	NA	gi|734379859|gb|KHN22618.1|//F-box/ankyrin repeat protein SKIP35 [Glycine soja];gi|920689866|gb|KOM33849.1|//hypothetical protein LR48_Vigan01g340500 [Vigna angularis]
Aradu.DBP4R	Aradu.DBP4R,BGI_novel_T015867	11.11	0.1	1.25	0.25	0.47	0.32	1.61	1.27	0.34	0	0.54	0	0.05	0	0.21	0.45	0	1.04	GO:0016020//membrane;GO:0005783//endoplasmic reticulum	GO:0003824//catalytic activity;GO:0016788//hydrolase activity, acting on ester bonds	NA	K01757//strictosidine synthase [EC:4.3.3.2]	gi|356504728|ref|XP_003521147.1|//PREDICTED: protein STRICTOSIDINE SYNTHASE-LIKE 2-like [Glycine max]
Aradu.TJL9X	Aradu.TJL9X	11.04	49.25	59.34	2.18	0.75	0.97	0.23	1	0.61	10.8	8.12	12.72	1.69	0.56	7.52	0.1	0.1	0.08	GO:0005737//cytoplasm	GO:0016702//oxidoreductase activity, acting on single donors with incorporation of molecular oxygen, incorporation of two atoms of oxygen;GO:0046872//metal ion binding	GO:0006633//fatty acid biosynthetic process;GO:0055114//oxidation-reduction process;GO:0031408//oxylipin biosynthetic process	K15718//linoleate 9S-lipoxygenase [EC:1.13.11.58]	gi|767509993|gb|AJT49216.1|//putative lipoxygenase-10, partial [Arachis hypogaea]
Araip.0YB05	Araip.0YB05,BGI_novel_T059183,BGI_novel_T059184,BGI_novel_T059185,BGI_novel_T059186,BGI_novel_T059187,BGI_novel_T059188,BGI_novel_T059189,BGI_novel_T059190,BGI_novel_T059191,BGI_novel_T059192	11.01	7.99	8.23	7.97	6.4	7.64	9.46	7.65	5.73	3.26	4.65	2.06	2.74	2.59	3.33	2.34	2.47	3.76	GO:0016021//integral component of membrane	GO:0005524//ATP binding;GO:0042626//ATPase activity, coupled to transmembrane movement of substances	GO:0055085//transmembrane transport	K05677//ATP-binding cassette, subfamily D (ALD), member 3	gi|947111019|gb|KRH59345.1|//hypothetical protein GLYMA_05G178900 [Glycine max];gi|947111024|gb|KRH59350.1|//hypothetical protein GLYMA_05G178900 [Glycine max]
Aradu.IQ373	Aradu.IQ373,BGI_novel_T008136,BGI_novel_T008137,BGI_novel_T008138,BGI_novel_T008139,BGI_novel_T008140,BGI_novel_T008141,BGI_novel_T008142,BGI_novel_T008143,BGI_novel_T008144,BGI_novel_T008145	10.87	8.36	5.88	11.93	11.23	6.55	13.29	10.79	5.58	4.35	5.17	2.31	2.29	3.55	1.67	2.51	3.2	6.07	GO:0016021//integral component of membrane	NA	NA	K07466//replication factor A1;K18266//protein NDRG1	gi|7573393|emb|CAB87697.1|//putative protein [Arabidopsis thaliana];gi|947066375|gb|KRH15518.1|//hypothetical protein GLYMA_14G093600 [Glycine max];gi|357437503|ref|XP_003589027.1|//pollen-specific SF21-like protein [Medicago truncatula];gi|828339041|ref|XP_012567644.1|//PREDICTED: uncharacterized protein LOC101506735, partial [Cicer arietinum]
Araip.P802P	Araip.P802P,BGI_novel_T039317,BGI_novel_T039318,BGI_novel_T039319,BGI_novel_T039320,BGI_novel_T039321,BGI_novel_T039322,BGI_novel_T039323,BGI_novel_T039324	10.79	4.62	4.17	9.81	6.28	6.63	9.8	5.84	5.58	4.11	3.09	2.09	1.63	2.31	2.78	1.73	2.51	2.93	GO:0009897//external side of plasma membrane;GO:0016021//integral component of membrane	GO:0015245//fatty acid transporter activity;GO:0005524//ATP binding;GO:0015416//ATPase-coupled organic phosphonate transmembrane transporter activity;GO:0042803//protein homodimerization activity;GO:0016887//ATPase activity	GO:0009611//response to wounding;GO:0015748//organophosphate ester transport;GO:0055085//transmembrane transport;GO:0015908//fatty acid transport;GO:0010588//cotyledon vascular tissue pattern formation;GO:0009737//response to abscisic acid;GO:0080051//cutin transport;GO:0009651//response to salt stress;GO:0010222//stem vascular tissue pattern formation;GO:0015716//organic phosphonate transport	K05681//ATP-binding cassette, subfamily G (WHITE), member 2;K00011//aldehyde reductase [EC:1.1.1.21];K04710//ceramide synthetase [EC:2.3.1.24]	gi|922353627|ref|XP_013452630.1|//white-brown-complex ABC transporter family protein, putative [Medicago truncatula];gi|502115584|ref|XP_004495239.1|//PREDICTED: ABC transporter G family member 11-like [Cicer arietinum];gi|703092729|ref|XP_010094714.1|//ABC transporter G family member 11 [Morus notabilis]
Aradu.0VM7C	Aradu.0VM7C,BGI_novel_T024240,BGI_novel_T024241,BGI_novel_T024242,BGI_novel_T024243,BGI_novel_T024244,BGI_novel_T024245,BGI_novel_T024246	10.77	13.02	8.97	11.31	6.25	5.93	8.23	8.78	6.46	4.86	4.85	3.71	3.17	2.4	1.61	2.73	3.02	3.73	GO:0005887//integral component of plasma membrane;GO:0016021//integral component of membrane	GO:0005524//ATP binding;GO:0005355//glucose transmembrane transporter activity;GO:0042626//ATPase activity, coupled to transmembrane movement of substances;GO:0005351//sugar:proton symporter activity;GO:0022891//substrate-specific transmembrane transporter activity	GO:0055085//transmembrane transport;GO:0046323//glucose import;GO:0015992//proton transport;GO:1904659//glucose transmembrane transport	K12657//delta-1-pyrroline-5-carboxylate synthetase [EC:2.7.2.11 1.2.1.41];K13181//ATP-dependent RNA helicase DDX27 [EC:3.6.4.13];K05658//ATP-binding cassette, subfamily B (MDR/TAP), member 1 [EC:3.6.3.44]	gi|590639040|ref|XP_007029560.1|//Major facilitator superfamily protein [Theobroma cacao];gi|734316834|gb|KHN02316.1|//ABC transporter B family member 1 [Glycine soja]
Araip.EA643	Araip.EA643,BGI_novel_T045518,BGI_novel_T045519,BGI_novel_T045520,BGI_novel_T045521,BGI_novel_T045522,BGI_novel_T045523,BGI_novel_T045524	10.7	18.28	13.84	26.69	15.77	16.88	28.63	29.54	29.26	7.09	5.75	4.31	3.57	5.64	2.8	6.67	2.06	7.97	GO:0005634//nucleus	GO:0016740//transferase activity	GO:0006396//RNA processing;GO:0030488//tRNA methylation;GO:0006139//nucleobase-containing compound metabolic process;GO:0036265//RNA (guanine-N7)-methylation	K15443//tRNA (guanine-N(7)-)-methyltransferase subunit TRM82	gi|4587566|gb|AAD25797.1|AC006550_5//Contains 2 PF|00400 WD40, G-beta repeats [Arabidopsis thaliana];gi|568852053|ref|XP_006479695.1|//PREDICTED: tRNA (guanine-N(7)-)-methyltransferase non-catalytic subunit wdr4 [Citrus sinensis];gi|356503553|ref|XP_003520572.1|//PREDICTED: tRNA (guanine-N(7)-)-methyltransferase non-catalytic subunit wdr4-like [Glycine max]
Araip.39NFL	Araip.39NFL,BGI_novel_T042421,BGI_novel_T042422,BGI_novel_T042423,BGI_novel_T042424,BGI_novel_T042425,BGI_novel_T042426,BGI_novel_T042427	10.64	11.45	8.59	17.72	9.86	8.76	13.05	7.24	5.06	5.01	7.33	2.75	2.8	2.99	3.86	3.76	2.77	3.93	GO:0005737//cytoplasm	GO:0050590//desacetoxyvindoline 4-hydroxylase activity;GO:0046872//metal ion binding;GO:0016779//nucleotidyltransferase activity;GO:0000049//tRNA binding;GO:0031418//L-ascorbic acid binding;GO:0016491//oxidoreductase activity	GO:0002098//tRNA wobble uridine modification;GO:0032447//protein urmylation;GO:0034227//tRNA thio-modification;GO:0055114//oxidation-reduction process	K14168//cytoplasmic tRNA 2-thiolation protein 1 [EC:2.7.7.-];K13800//UMP-CMP kinase [EC:2.7.4.- 2.7.4.14]	gi|357467587|ref|XP_003604078.1|//cytoplasmic tRNA 2-thiolation protein [Medicago truncatula];gi|502158292|ref|XP_004511093.1|//PREDICTED: 1-aminocyclopropane-1-carboxylate oxidase homolog 11-like [Cicer arietinum]
Araip.76HA9	Araip.76HA9,BGI_novel_T060374,BGI_novel_T060375,BGI_novel_T060376,BGI_novel_T060377,BGI_novel_T060378,BGI_novel_T060379,BGI_novel_T060380,BGI_novel_T060381,BGI_novel_T060382	10.51	14.51	10.06	16.86	13.45	11.47	16.75	10.77	8.38	5.5	5.91	4.5	2.52	2.56	3.51	2.41	3.08	5.36	GO:0005829//cytosol	GO:0004674//protein serine/threonine kinase activity;GO:0005524//ATP binding;GO:0010181//FMN binding;GO:0003960//NADPH:quinone reductase activity	GO:0045892//negative regulation of transcription, DNA-templated;GO:0006468//protein phosphorylation;GO:0055114//oxidation-reduction process	K03097//casein kinase II subunit alpha [EC:2.7.11.1]	gi|590705639|ref|XP_007047495.1|//Kinase superfamily protein isoform 3 [Theobroma cacao];gi|965657405|dbj|BAT73824.1|//hypothetical protein VIGAN_01136200 [Vigna angularis var. angularis];gi|658017961|ref|XP_008344340.1|//PREDICTED: casein kinase II subunit alpha, chloroplastic-like [Malus domestica]
Aradu.S95ZZ	Aradu.S95ZZ,BGI_novel_T010579	10.44	1.32	6.91	4.49	3.6	0	0.96	8.24	2.91	2.05	2.71	1.35	2.03	1.45	0.18	0.38	0	0.97	NA	NA	NA	NA	gi|734359936|gb|KHN15303.1|//hypothetical protein glysoja_026598 [Glycine soja];gi|596299059|ref|XP_007227593.1|//hypothetical protein PRUPE_ppa016924mg, partial [Prunus persica]
Aradu.Z5UM2	Aradu.Z5UM2,BGI_novel_T010497,BGI_novel_T010498,BGI_novel_T010499,BGI_novel_T010500,BGI_novel_T010501,BGI_novel_T010502	10.44	15.55	13.67	14.23	12.26	9.13	18.73	12.35	8.52	5.23	6.83	7.91	3.24	4.9	6.03	5.08	3.76	4.23	GO:0044424//intracellular part;GO:0031965//nuclear membrane;GO:0016021//integral component of membrane;GO:0005737//cytoplasm	GO:0008565//protein transporter activity;GO:0005488//binding;GO:0008139//nuclear localization sequence binding;GO:0005215//transporter activity	GO:0006886//intracellular protein transport;GO:0055085//transmembrane transport;GO:0006606//protein import into nucleus	K14611//solute carrier family 23 (nucleobase transporter), member 1/2;K15436//transportin-3	gi|828325814|ref|XP_012573588.1|//PREDICTED: transportin-3 [Cicer arietinum];gi|951064359|ref|XP_014523494.1|//PREDICTED: nucleobase-ascorbate transporter 2-like isoform X2 [Vigna radiata var. radiata];gi|778655827|ref|XP_011659799.1|//PREDICTED: transportin-3 [Cucumis sativus]
Aradu.V9PTS	Aradu.V9PTS,BGI_novel_T005840,BGI_novel_T005841,BGI_novel_T005842,BGI_novel_T005843	10.4	10.52	10.5	14.41	13.8	12.04	17.81	15.77	12.39	5.78	5.66	3.71	3.9	3.99	4.26	4.14	3.86	5.61	GO:0005634//nucleus;GO:0005845//mRNA cap binding complex	GO:0003723//RNA binding;GO:0004482//mRNA (guanine-N7-)-methyltransferase activity	GO:0006370//7-methylguanosine mRNA capping;GO:0036265//RNA (guanine-N7)-methylation	K00565//mRNA (guanine-N7-)-methyltransferase [EC:2.1.1.56]	gi|356526183|ref|XP_003531699.1|//PREDICTED: mRNA cap guanine-N7 methyltransferase 1-like [Glycine max]
Araip.81Q5V	Araip.81Q5V,BGI_novel_T057042,BGI_novel_T057043,BGI_novel_T057044,BGI_novel_T057045,BGI_novel_T057046,BGI_novel_T057047,BGI_novel_T057048,BGI_novel_T057049,BGI_novel_T057050,BGI_novel_T057051,BGI_novel_T057052,BGI_novel_T057053,BGI_novel_T057054,BGI_novel_T057055	10.38	11.44	7.92	12.25	10.2	11.67	15.32	12.06	7.48	4.4	6.62	2.4	1.61	3.83	3.68	3	2.22	4.24	NA	GO:0016787//hydrolase activity	NA	K02975//small subunit ribosomal protein S25e;K11418//histone deacetylase 11 [EC:3.5.1.98];K17560//unconventional prefoldin RPB5 interactor 1	gi|388493714|gb|AFK34923.1|//unknown [Lotus japonicus];gi|947056035|gb|KRH05488.1|//hypothetical protein GLYMA_17G229600 [Glycine max];gi|950995382|ref|XP_014505377.1|//PREDICTED: histone deacetylase 2 [Vigna radiata var. radiata];gi|734413655|gb|KHN37025.1|//Histone deacetylase 2 [Glycine soja];gi|502130987|ref|XP_004500837.1|//PREDICTED: outer envelope pore protein 21, chloroplastic [Cicer arie…
Araip.IR1I9	Araip.IR1I9,BGI_novel_T052795,BGI_novel_T052796,BGI_novel_T052797,BGI_novel_T052798,BGI_novel_T052799,BGI_novel_T052800,BGI_novel_T052801,BGI_novel_T052802,BGI_novel_T052803,BGI_novel_T052804,BGI_novel_T052805,BGI_novel_T052806,BGI_novel_T052807,BGI_novel_T052808,BGI_novel_T052809,BGI_novel_T052810,BGI_novel_T052811,BGI_novel_T052812,BGI_novel_T052813	10.36	9.33	9.27	17.9	12.83	11.11	16.29	12.07	8.27	4.18	3.68	3.91	1.64	3.73	3.97	3.22	2.5	3.16	GO:0005829//cytosol;GO:0016021//integral component of membrane;GO:0005886//plasma membrane;GO:0005737//cytoplasm	GO:0046538//2,3-bisphosphoglycerate-dependent phosphoglycerate mutase activity;GO:0019905//syntaxin binding;GO:0017137//Rab GTPase binding;GO:0005096//GTPase activator activity	GO:0017157//regulation of exocytosis;GO:0006094//gluconeogenesis;GO:0006096//glycolytic process;GO:0043456//regulation of pentose-phosphate shunt;GO:0016192//vesicle-mediated transport	K08518//syntaxin-binding protein 5;K01834//2,3-bisphosphoglycerate-dependent phosphoglycerate mutase [EC:5.4.2.11]	gi|950962346|ref|XP_014498073.1|//PREDICTED: lethal(2) giant larvae protein homolog SRO77-like [Vigna radiata var. radiata];gi|922344482|ref|XP_013449160.1|//nucleotide-binding protein [Medicago truncatula];gi|955315956|ref|XP_014630077.1|//PREDICTED: 2,3-bisphosphoglycerate-dependent phosphoglycerate mutase-like isoform X1 [Glycine max]
Araip.YF1E3	Araip.YF1E3,BGI_novel_T048249,BGI_novel_T048250,BGI_novel_T048251	10.31	6.36	7.68	7.94	10.43	12.45	15.12	9.57	9.76	3.61	4.88	3.39	2.54	2.51	2.12	4.5	2.08	4.04	NA	NA	NA	NA	gi|734406271|gb|KHN33914.1|//hypothetical protein glysoja_031776 [Glycine soja];gi|502132383|ref|XP_004501333.1|//PREDICTED: uncharacterized protein LOC101496661 isoform X3 [Cicer arietinum];gi|571538429|ref|XP_006601151.1|//PREDICTED: uncharacterized protein LOC100818696 isoform X2 [Glycine max]
Araip.D0HHT	Araip.D0HHT,BGI_novel_T059680,BGI_novel_T059681,BGI_novel_T059682,BGI_novel_T059683,BGI_novel_T059684,BGI_novel_T059685	10.28	8.01	6.57	12.92	9.95	9.1	9.33	11.41	5.6	4.37	4.16	2.38	2.52	1.81	2.45	1.38	1.03	2.79	GO:0005829//cytosol;GO:0030131//clathrin adaptor complex	NA	GO:0006886//intracellular protein transport;GO:0016192//vesicle-mediated transport	K12402//AP-4 complex subunit mu-1	gi|734431672|gb|KHN45873.1|//AP-4 complex subunit mu-1 [Glycine soja];gi|947103423|gb|KRH51806.1|//hypothetical protein GLYMA_06G029800 [Glycine max]
Aradu.VZN92	Aradu.VZN92,BGI_novel_T016902,BGI_novel_T016903,BGI_novel_T016904,BGI_novel_T016905,BGI_novel_T016906,BGI_novel_T016907,BGI_novel_T016908,BGI_novel_T016909,BGI_novel_T016910,BGI_novel_T016911	10.24	6.71	6.7	16.28	16.49	18.55	22.31	8.76	5.05	3.41	3.88	1.3	1.82	2.43	3.43	2.33	4.28	4.02	GO:0005634//nucleus	GO:0046982//protein heterodimerization activity;GO:0051213//dioxygenase activity;GO:0046983//protein dimerization activity	GO:0051090//regulation of sequence-specific DNA binding transcription factor activity;GO:0006352//DNA-templated transcription, initiation	K03131//transcription initiation factor TFIID subunit 6;K08081//tropinone reductase I [EC:1.1.1.206];K12126//phytochrome-interacting factor 3	gi|593691990|ref|XP_007146537.1|//hypothetical protein PHAVU_006G049000g [Phaseolus vulgaris];gi|593784081|ref|XP_007155081.1|//hypothetical protein PHAVU_003G171600g [Phaseolus vulgaris];gi|357441955|ref|XP_003591255.1|//phytochrome-interacting factor 3.1 [Medicago truncatula];gi|217073944|gb|ACJ85332.1|//unknown [Medicago truncatula]
Aradu.GWN5L	Aradu.GWN5L,BGI_novel_T012429,BGI_novel_T012430,BGI_novel_T012431	10.18	8.36	3.04	12.09	5.64	9.07	10.63	3.09	2.61	1.1	4.2	1.46	2.13	3.68	0	1.96	0	2.83	GO:0012505//endomembrane system;GO:0009535//chloroplast thylakoid membrane;GO:0016021//integral component of membrane	GO:0005451//monovalent cation:proton antiporter activity;GO:0020037//heme binding	GO:1902600//hydrogen ion transmembrane transport;GO:0017004//cytochrome complex assembly;GO:0006885//regulation of pH	NA	gi|748992106|gb|AJE72533.1|//cytochrome c biogenesis protein (plastid) [Medicago lupulina];gi|502079434|ref|XP_004486258.1|//PREDICTED: cation/H(+) antiporter 15-like [Cicer arietinum]
Aradu.3M2V6	Aradu.3M2V6,BGI_novel_T025677	10.18	11.16	7.17	14.97	10.35	10.63	16.57	10.57	9.7	5	5.61	2.13	3.69	3.55	5.42	3.77	8.25	5.14	NA	NA	NA	K07466//replication factor A1	gi|698525996|ref|XP_009759827.1|//PREDICTED: uncharacterized protein LOC104212304 [Nicotiana sylvestris]
Araip.92F8V	Araip.92F8V,BGI_novel_T039396,BGI_novel_T039397,BGI_novel_T039398,BGI_novel_T039399,BGI_novel_T039400,BGI_novel_T039401,BGI_novel_T039402,BGI_novel_T039403,BGI_novel_T039404	10.14	9.06	6.19	11.95	11.22	8.02	10.74	9.57	11.72	3.66	5.8	2.68	5.5	4.46	4.58	3.83	3.43	5.01	NA	GO:0003677//DNA binding;GO:0016597//amino acid binding;GO:0046983//protein dimerization activity	GO:0008152//metabolic process	K04733//interleukin-1 receptor-associated kinase 4 [EC:2.7.11.1];K14550//U3 small nucleolar RNA-associated protein 10;K01772//protoporphyrin/coproporphyrin ferrochelatase [EC:4.99.1.1 4.99.1.9]	gi|734382508|gb|KHN23640.1|//Transcription factor GLABRA 3 [Glycine soja]
BGI_novel_G000799	BGI_novel_T006321	10.12	4.44	3.51	4.12	13.05	12.44	0.74	4.11	3.73	23.76	10.08	16.17	20.51	18.11	37.87	8.94	8.12	7.59	GO:0016021//integral component of membrane	NA	NA	K04733//interleukin-1 receptor-associated kinase 4 [EC:2.7.11.1]	gi|920709334|gb|KOM51331.1|//hypothetical protein LR48_Vigan08g215800 [Vigna angularis]
Araip.25AA9	Araip.25AA9,BGI_novel_T042214,BGI_novel_T042215,BGI_novel_T042216,BGI_novel_T042217,BGI_novel_T042218	10.11	5.52	7.26	11.66	6.2	4.9	5.85	4.19	3.42	3.43	3.21	3.11	1.47	1.41	2.07	1.49	1.1	2.08	GO:0005634//nucleus	GO:0003677//DNA binding;GO:0008270//zinc ion binding	NA	K10865//double-strand break repair protein MRE11;K11649//SWI/SNF related-matrix-associated actin-dependent regulator of chromatin subfamily C	gi|950944504|ref|XP_014494034.1|//PREDICTED: SWI/SNF complex subunit SWI3D [Vigna radiata var. radiata];gi|502084253|ref|XP_004487654.1|//PREDICTED: double-strand break repair protein MRE11 [Cicer arietinum]
Araip.U2KEA	Araip.U2KEA,BGI_novel_T033441,BGI_novel_T033442,BGI_novel_T033443	10.11	5.81	9.32	11.75	11.98	11.68	8.81	8.63	6.22	2.67	5.08	1.98	2.93	2.75	3.4	2.2	3.29	2.86	NA	GO:0004001//adenosine kinase activity	GO:0006167//AMP biosynthetic process;GO:0016310//phosphorylation	K01897//long-chain acyl-CoA synthetase [EC:6.2.1.3]	gi|922383833|ref|XP_013462137.1|//pfkB family carbohydrate kinase [Medicago truncatula]
Araip.JG351	Araip.JG351,BGI_novel_T029480,BGI_novel_T029481,BGI_novel_T029482,BGI_novel_T029483,BGI_novel_T029484,BGI_novel_T029485,BGI_novel_T029486,BGI_novel_T029487	10.09	9.04	5.64	11.68	11.01	10.77	9.58	10.3	5.42	4.15	5.26	2.34	2.51	2.11	2.55	1.2	2.63	2.42	NA	NA	NA	K20478//golgin subfamily B member 1	gi|955315977|ref|XP_014630079.1|//PREDICTED: early endosome antigen 1-like isoform X1 [Glycine max];gi|965662849|dbj|BAT78558.1|//hypothetical protein VIGAN_02125200 [Vigna angularis var. angularis];gi|955315983|ref|XP_006578340.2|//PREDICTED: early endosome antigen 1-like isoform X2 [Glycine max];gi|955323785|ref|XP_014631816.1|//PREDICTED: sporulation-specific protein 15-like [Glycine max]
Araip.XH4DL	Araip.XH4DL,BGI_novel_T033681,BGI_novel_T033682,BGI_novel_T033683,BGI_novel_T033684,BGI_novel_T033685,BGI_novel_T033686,BGI_novel_T033687	10.03	9.89	7.46	13.38	9.8	10.14	12.04	11.73	7.51	4.99	5.06	3.05	4.09	5.87	4.89	4.88	3.72	6.47	GO:0016020//membrane;GO:0016021//integral component of membrane;GO:0009941//chloroplast envelope;GO:0009507//chloroplast	GO:0005524//ATP binding;GO:0000166//nucleotide binding;GO:0042626//ATPase activity, coupled to transmembrane movement of substances;GO:0016887//ATPase activity	GO:0006810//transport;GO:0055085//transmembrane transport	K05765//cofilin;K05657//ATP-binding cassette, subfamily B (MDR/TAP), member 10	gi|922353479|ref|XP_013452556.1|//ABC transporter family protein [Medicago truncatula];gi|955341353|ref|XP_014617663.1|//PREDICTED: ABC transporter B family member 28 isoform X2 [Glycine max];gi|734419720|gb|KHN40250.1|//ABC transporter B family member 28 [Glycine soja]
Araip.LQM2D	Araip.LQM2D,BGI_novel_T054150,BGI_novel_T054151,BGI_novel_T054152,BGI_novel_T054153,BGI_novel_T054154,BGI_novel_T054155	9.99	7.4	5.82	11.92	9.3	8.73	10.67	9	5.37	3.22	3.97	1.98	2.36	2.69	2.36	2.5	0.92	3.51	GO:0000932//P-body	GO:0003729//mRNA binding;GO:0016787//hydrolase activity;GO:0008047//enzyme activator activity	GO:0031087//deadenylation-independent decapping of nuclear-transcribed mRNA;GO:0000290//deadenylation-dependent decapping of nuclear-transcribed mRNA;GO:0043085//positive regulation of catalytic activity	K12611//mRNA-decapping enzyme 1B [EC:3.-.-.-]	gi|593799793|ref|XP_007162934.1|//hypothetical protein PHAVU_001G192600g [Phaseolus vulgaris];gi|356570869|ref|XP_003553606.1|//PREDICTED: mRNA-decapping enzyme-like protein [Glycine max]
Araip.1100H	Araip.1100H,BGI_novel_T029563,BGI_novel_T029564,BGI_novel_T029565,BGI_novel_T029566,BGI_novel_T029567,BGI_novel_T029568,BGI_novel_T029569,BGI_novel_T029570,BGI_novel_T029571,BGI_novel_T029572,BGI_novel_T029573	9.97	9.72	9.58	10.31	8.39	7.4	9.32	7.67	6.34	4.12	2.93	4.28	3.35	5.87	4.78	3.18	3.66	4.63	GO:0005739//mitochondrion	GO:0000287//magnesium ion binding;GO:0005524//ATP binding;GO:0042802//identical protein binding;GO:0043167//ion binding;GO:0008483//transaminase activity;GO:0043565//sequence-specific DNA binding;GO:0004015//adenosylmethionine-8-amino-7-oxononanoate transaminase activity;GO:0030170//pyridoxal phosphate binding;GO:0003700//transcription factor activity, sequence-specific DNA binding;GO:0004141//de…	GO:0006355//regulation of transcription, DNA-templated;GO:0006351//transcription, DNA-templated;GO:0009102//biotin biosynthetic process	K14431//transcription factor TGA;K19562//bifunctional dethiobiotin synthetase / adenosylmethionine---8-amino-7-oxononanoate aminotransferase [EC:6.3.3.3 2.6.1.62]	gi|502135819|ref|XP_004502463.1|//PREDICTED: transcription factor TGA1-like isoform X3 [Cicer arietinum];gi|357463481|ref|XP_003602022.1|//BZIP family transcription factor [Medicago truncatula];gi|734380111|gb|KHN22716.1|//Adenosylmethionine-8-amino-7-oxononanoate aminotransferase, partial [Glycine soja]
Aradu.D4Z5N	Aradu.D4Z5N	9.96	7.5	17.72	79.43	0.08	2.39	0.09	0.6	0.56	45.32	40.63	72.1	1.68	0.08	29.21	0.57	4.26	1.14	GO:0016020//membrane	NA	GO:0006952//defense response;GO:0009607//response to biotic stimulus	NA	gi|734324568|gb|KHN05143.1|//MLP-like protein 43 [Glycine soja]
Araip.1P3VW	Araip.1P3VW,BGI_novel_T039642,BGI_novel_T039643,BGI_novel_T039644,BGI_novel_T039645,BGI_novel_T039646,BGI_novel_T039647,BGI_novel_T039648,BGI_novel_T039649,BGI_novel_T039650,BGI_novel_T039651,BGI_novel_T039652,BGI_novel_T039653	9.95	6.58	5.39	11.54	7.77	7.81	9.06	6.26	3.81	3.43	3.31	1.79	2.2	0.95	2.69	1.15	2.21	2.45	GO:0005774//vacuolar membrane;GO:0005768//endosome;GO:0016021//integral component of membrane;GO:0005802//trans-Golgi network	GO:0008757//S-adenosylmethionine-dependent methyltransferase activity	GO:0032259//methylation	K12657//delta-1-pyrroline-5-carboxylate synthetase [EC:2.7.2.11 1.2.1.41]	gi|734349799|gb|KHN12213.1|//Putative methyltransferase PMT2 [Glycine soja]
Araip.81HX1	Araip.81HX1,BGI_novel_T043671,BGI_novel_T043672,BGI_novel_T043673	9.92	5.14	4.73	8.95	7.9	9.74	9.07	6.18	5.41	5.66	0.9	1.05	1.45	1.83	2.7	1.12	1.62	1.12	GO:0016021//integral component of membrane	GO:0005215//transporter activity	GO:0055085//transmembrane transport	K14611//solute carrier family 23 (nucleobase transporter), member 1/2	gi|356543550|ref|XP_003540223.1|//PREDICTED: nucleobase-ascorbate transporter 12-like [Glycine max];gi|734392566|gb|KHN27673.1|//Nucleobase-ascorbate transporter 12 [Glycine soja]
Araip.5YB59	Araip.5YB59,BGI_novel_T031784,BGI_novel_T031785,BGI_novel_T031786,BGI_novel_T031787,BGI_novel_T031788,BGI_novel_T031789,BGI_novel_T031790,BGI_novel_T031791,BGI_novel_T031792	9.89	8.87	8.01	11.86	14.07	9	17.26	13.32	6.94	3.45	7.19	2.46	3.37	4.43	4.98	3.66	5.86	4.81	NA	GO:0003700//transcription factor activity, sequence-specific DNA binding	GO:0006355//regulation of transcription, DNA-templated	K04733//interleukin-1 receptor-associated kinase 4 [EC:2.7.11.1];K00145//N-acetyl-gamma-glutamyl-phosphate reductase [EC:1.2.1.38]	gi|734373833|gb|KHN20466.1|//hypothetical protein glysoja_037342 [Glycine soja];gi|955384271|ref|XP_014626355.1|//PREDICTED: uncharacterized protein PFB0145c-like isoform X3 [Glycine max];gi|571479514|ref|XP_006587882.1|//PREDICTED: ELKS/Rab6-interacting/CAST family member 1 isoform X2 [Glycine max]
Araip.1IW39	Araip.1IW39,BGI_novel_T057736,BGI_novel_T057737,BGI_novel_T057738,BGI_novel_T057739,BGI_novel_T057740,BGI_novel_T057741,BGI_novel_T057742,BGI_novel_T057743,BGI_novel_T057744,BGI_novel_T057745,BGI_novel_T057746,BGI_novel_T057747	9.81	14.23	15.91	16.73	15.15	14.54	13.37	12.93	5.57	5.96	5.22	6.32	2.32	2.31	2.79	4	2.5	3.37	GO:0030904//retromer complex;GO:0005770//late endosome;GO:0005829//cytosol	GO:0008565//protein transporter activity;GO:0003777//microtubule motor activity;GO:0005488//binding	GO:0006886//intracellular protein transport;GO:0042147//retrograde transport, endosome to Golgi	K10398//kinesin family member 11;K18468//vacuolar protein sorting-associated protein 35	gi|694372120|ref|XP_009363467.1|//PREDICTED: vacuolar protein sorting-associated protein 35A-like [Pyrus x bretschneideri];gi|950962044|ref|XP_014498003.1|//PREDICTED: 125 kDa kinesin-related protein-like [Vigna radiata var. radiata];gi|700200513|gb|KGN55646.1|//hypothetical protein Csa_3G002660 [Cucumis sativus];gi|920701018|gb|KOM44243.1|//hypothetical protein LR48_Vigan05g184800 [Vigna angular…
Aradu.1QJ22	Aradu.1QJ22,BGI_novel_T002010,BGI_novel_T002011,BGI_novel_T002012	9.8	5.98	10.04	12.36	31.43	12.87	30.47	21.3	18.87	5.34	3.36	6.91	5.01	5.6	3.55	8.26	5.07	11.17	NA	GO:0001047//core promoter binding	GO:0007623//circadian rhythm;GO:0009637//response to blue light;GO:0006355//regulation of transcription, DNA-templated;GO:0009911//positive regulation of flower development	K12116//flavin-binding kelch repeat F-box protein 1	gi|950996617|ref|XP_014505789.1|//PREDICTED: adagio protein 3 [Vigna radiata var. radiata];gi|593794793|ref|XP_007160435.1|//hypothetical protein PHAVU_002G321800g [Phaseolus vulgaris]
Aradu.K4KM5	Aradu.K4KM5,BGI_novel_T004173,BGI_novel_T004174,BGI_novel_T004175,BGI_novel_T004176,BGI_novel_T004177,BGI_novel_T004178	9.73	8.98	6.39	14.37	9.74	8.63	16.45	9.9	6.36	4.62	5.28	2.14	2.17	2.14	2.87	2.9	3.32	4.47	NA	GO:0003723//RNA binding;GO:0016779//nucleotidyltransferase activity	GO:0006396//RNA processing	K00974//tRNA nucleotidyltransferase (CCA-adding enzyme) [EC:2.7.7.72 3.1.3.- 3.1.4.-]	gi|734312612|gb|KHN00790.1|//CCA tRNA nucleotidyltransferase, mitochondrial [Glycine soja];gi|955393340|ref|XP_014628302.1|//PREDICTED: putative CCA tRNA nucleotidyltransferase 2 [Glycine max];gi|947042065|gb|KRG91789.1|//hypothetical protein GLYMA_20G174400 [Glycine max]
Araip.DSE74	Araip.DSE74,BGI_novel_T059665,BGI_novel_T059666,BGI_novel_T059667,BGI_novel_T059668	9.61	6.64	4.86	13.96	7.18	10.77	10.05	5.64	4.29	2.8	5.36	2.5	4.66	2.41	1.92	3.38	1.01	3.7	GO:0012505//endomembrane system;GO:0016021//integral component of membrane	GO:0005451//monovalent cation:proton antiporter activity	GO:1902600//hydrogen ion transmembrane transport;GO:0006885//regulation of pH	K01520//dUTP pyrophosphatase [EC:3.6.1.23]	gi|743832934|ref|XP_011024411.1|//PREDICTED: deoxyuridine 5'-triphosphate nucleotidohydrolase [Populus euphratica];gi|734406106|gb|KHN33866.1|//Cation/H(+) antiporter 19 [Glycine soja];gi|922363108|ref|XP_003607446.2|//cation/H+ exchanger 3 [Medicago truncatula]
Araip.P9KGN	Araip.P9KGN,BGI_novel_T052450,BGI_novel_T052451,BGI_novel_T052452,BGI_novel_T052453,BGI_novel_T052454,BGI_novel_T052455,BGI_novel_T052456,BGI_novel_T052457,BGI_novel_T052458,BGI_novel_T052459	9.58	6.87	5.32	16.29	9.89	8.15	10.45	6.39	3.96	4.27	2.49	0.17	1.25	1.78	2.21	0.15	1.57	0.65	GO:0016021//integral component of membrane;GO:0009507//chloroplast	GO:0008237//metallopeptidase activity	NA	K10251//17beta-estradiol 17-dehydrogenase / very-long-chain 3-oxoacyl-CoA reductase [EC:1.1.1.62 1.1.1.330]	gi|734305808|gb|KHM98725.1|//ATP-dependent zinc metalloprotease FtsH [Glycine soja];gi|965671964|dbj|BAT86571.1|//hypothetical protein VIGAN_04423900 [Vigna angularis var. angularis]
Araip.9J35K	Araip.9J35K,BGI_novel_T046954,BGI_novel_T046955,BGI_novel_T046956,BGI_novel_T046957,BGI_novel_T046958	9.57	4.79	3.77	7.45	6.55	9.17	7.53	4.63	3.65	2.91	3.41	1.71	2.25	1.12	2.73	1.23	1.95	2.54	GO:0016021//integral component of membrane	GO:0016787//hydrolase activity	NA	K03097//casein kinase II subunit alpha [EC:2.7.11.1];K01068//acyl-coenzyme A thioesterase 1/2/4 [EC:3.1.2.2]	gi|920681137|gb|KOM27954.1|//hypothetical protein LR48_Vigan470s000700 [Vigna angularis];gi|920699229|gb|KOM42454.1|//hypothetical protein LR48_Vigan05g005800 [Vigna angularis]
Araip.C62EL	Araip.C62EL,BGI_novel_T052212,BGI_novel_T052213,BGI_novel_T052214,BGI_novel_T052215,BGI_novel_T052216,BGI_novel_T052217	9.56	6.25	7.25	13.74	8.36	7.13	6.55	5.71	3.37	3.86	3.61	2.86	2.4	2.54	2.39	1.62	1.61	2.2	GO:0016021//integral component of membrane;GO:0005737//cytoplasm	GO:0003872//6-phosphofructokinase activity;GO:0046872//metal ion binding;GO:0005524//ATP binding	GO:0006002//fructose 6-phosphate metabolic process;GO:0061615//glycolytic process through fructose-6-phosphate	K10703//very-long-chain (3R)-3-hydroxyacyl-CoA dehydratase [EC:4.2.1.134];K00850//6-phosphofructokinase 1 [EC:2.7.1.11]	gi|502138727|ref|XP_004503509.1|//PREDICTED: ATP-dependent 6-phosphofructokinase 3-like [Cicer arietinum];gi|593172958|ref|XP_007132106.1|//hypothetical protein PHAVU_011G067100g [Phaseolus vulgaris]
Araip.V8XWP	Araip.V8XWP,BGI_novel_T040697,BGI_novel_T040698,BGI_novel_T040699,BGI_novel_T040700,BGI_novel_T040701,BGI_novel_T040702,BGI_novel_T040703,BGI_novel_T040704,BGI_novel_T040705	9.56	7.71	6.2	12.76	13.06	12.68	11.76	10.62	6.5	3.73	4.53	2.44	2.6	4.2	4	2.33	4.77	3.16	GO:0005774//vacuolar membrane;GO:0043231//intracellular membrane-bounded organelle;GO:0005739//mitochondrion;GO:0044444//cytoplasmic part;GO:0005737//cytoplasm	GO:0005524//ATP binding	GO:0006457//protein folding;GO:0042026//protein refolding	K04077//chaperonin GroEL	gi|502156248|ref|XP_004510380.1|//PREDICTED: chaperonin CPN60-like 2, mitochondrial [Cicer arietinum];gi|593266742|ref|XP_007135549.1|//hypothetical protein PHAVU_010G138700g [Phaseolus vulgaris];gi|920683553|gb|KOM30243.1|//hypothetical protein LR48_Vigan1082s001500 [Vigna angularis];gi|951033530|ref|XP_014515741.1|//PREDICTED: chaperonin CPN60-like 2, mitochondrial [Vigna radiata var. radiata]
Aradu.4TR4G	Aradu.4TR4G,BGI_novel_T010995,BGI_novel_T010996,BGI_novel_T010997,BGI_novel_T010998,BGI_novel_T010999,BGI_novel_T011000,BGI_novel_T011001,BGI_novel_T011002,BGI_novel_T011003,BGI_novel_T011004	9.51	7.71	8.65	13.13	7.75	4.94	9.53	7.96	6	3.48	4.03	3.45	2.57	2.75	3.98	3.3	3.26	5.23	GO:0005795//Golgi stack;GO:0005783//endoplasmic reticulum;GO:0012507//ER to Golgi transport vesicle membrane;GO:0000139//Golgi membrane	GO:0008565//protein transporter activity	GO:0006886//intracellular protein transport;GO:0061025//membrane fusion;GO:0048280//vesicle fusion with Golgi apparatus;GO:0048211//Golgi vesicle docking;GO:0006888//ER to Golgi vesicle-mediated transport;GO:0045056//transcytosis	NA	gi|571553184|ref|XP_003554992.2|//PREDICTED: golgin candidate 6-like [Glycine max]
Araip.2FG35	Araip.2FG35,BGI_novel_T053109,BGI_novel_T053110,BGI_novel_T053111,BGI_novel_T053112,BGI_novel_T053113,BGI_novel_T053114,BGI_novel_T053115,BGI_novel_T053116,BGI_novel_T053117	9.49	6.13	7.94	10.33	6.4	6.61	9.19	7.62	3.87	2.59	4.59	2.21	2	1.21	2.19	2.21	2.96	2.41	GO:0016020//membrane;GO:0005622//intracellular	GO:0005525//GTP binding	GO:0007264//small GTPase mediated signal transduction	K07889//Ras-related protein Rab-5C	gi|922330319|ref|XP_003630800.2|//RAB GTPase-like protein A5B [Medicago truncatula]
Aradu.AD1RK	Aradu.AD1RK,BGI_novel_T012444,BGI_novel_T012445,BGI_novel_T012446,BGI_novel_T012447,BGI_novel_T012448,BGI_novel_T012449,BGI_novel_T012450,BGI_novel_T012451,BGI_novel_T012452,BGI_novel_T012453,BGI_novel_T012454,BGI_novel_T012455	9.46	4.7	4.15	15.99	4.87	4.82	11.83	5.1	6.36	3.7	3.89	1.6	2.32	1.78	2.97	1.92	3.14	2.58	NA	GO:0008270//zinc ion binding	NA	NA	gi|965614219|dbj|BAT99851.1|//hypothetical protein VIGAN_10138700 [Vigna angularis var. angularis];gi|593789994|ref|XP_007158036.1|//hypothetical protein PHAVU_002G118800g [Phaseolus vulgaris];gi|828331422|ref|XP_012574582.1|//PREDICTED: MORC family CW-type zinc finger protein 3-like [Cicer arietinum];gi|922355820|ref|XP_003612418.2|//CW-type zinc finger protein [Medicago truncatula]
Araip.2JP01	Araip.2JP01	9.43	13.2	2.77	19.32	2.35	5.18	4.21	1.3	4.6	22.14	11.21	42.69	14.11	8.75	61.53	12.91	1.7	5.88	GO:0005887//integral component of plasma membrane;GO:0009506//plasmodesma;GO:0005773//vacuole	GO:0015250//water channel activity;GO:0015254//glycerol channel activity	GO:0006833//water transport;GO:0034220//ion transmembrane transport;GO:0009992//cellular water homeostasis;GO:0015793//glycerol transport	K09872//aquaporin PIP	gi|359806793|ref|NP_001241050.1|//uncharacterized protein LOC100791447 [Glycine max]
Araip.Z633N	Araip.Z633N,BGI_novel_T029057,BGI_novel_T029058,BGI_novel_T029059,BGI_novel_T029060	9.42	7.37	6.07	11.53	11	8.68	12.14	7.49	3.62	4.03	6.83	2.04	2.33	2.58	4.27	2.8	3.39	3.92	GO:0051233//spindle midzone;GO:0000780//condensed nuclear chromosome, centromeric region;GO:0031616//spindle pole centrosome;GO:0032133//chromosome passenger complex;GO:0005876//spindle microtubule	GO:0035175//histone kinase activity (H3-S10 specific);GO:0005524//ATP binding;GO:0000166//nucleotide binding;GO:0044022//histone kinase activity (H3-S28 specific);GO:0035174//histone serine kinase activity	GO:0000226//microtubule cytoskeleton organization;GO:0007059//chromosome segregation;GO:0006468//protein phosphorylation;GO:0035404//histone-serine phosphorylation;GO:0006996//organelle organization;GO:0043987//histone H3-S10 phosphorylation;GO:0007052//mitotic spindle organization;GO:0032465//regulation of cytokinesis;GO:0043988//histone H3-S28 phosphorylation	K08850//aurora kinase, other [EC:2.7.11.1]	gi|955357521|ref|XP_014621005.1|//PREDICTED: serine/threonine-protein kinase Aurora-3 isoform X2 [Glycine max];gi|502157854|ref|XP_004510933.1|//PREDICTED: serine/threonine-protein kinase Aurora-3 [Cicer arietinum];gi|734436705|gb|KHN48311.1|//Serine/threonine-protein kinase Aurora-3 [Glycine soja]
Araip.M7RY3	Araip.M7RY3,BGI_novel_T059696,BGI_novel_T059697,BGI_novel_T059698,BGI_novel_T059699	9.42	7.82	5.4	14.78	8.03	13.81	22.93	10.17	5.43	4.39	1.87	0.2	1.34	0.07	2.05	0.21	2.05	0.17	GO:0008180//COP9 signalosome	NA	GO:0010387//COP9 signalosome assembly;GO:0010388//cullin deneddylation	K01376//UFM1-specific protease 2 [EC:3.4.22.-];K12175//COP9 signalosome complex subunit 1	gi|356520465|ref|XP_003528882.1|//PREDICTED: COP9 signalosome complex subunit 1-like [Glycine max];gi|703080916|ref|XP_010091550.1|//COP9 signalosome complex subunit 1 [Morus notabilis];gi|734391644|gb|KHN27284.1|//COP9 signalosome complex subunit 1 [Glycine soja]
Aradu.XZ1FD	Aradu.XZ1FD,BGI_novel_T015608	9.41	9.81	9.34	10.35	5.37	6.24	12.07	9.04	9.27	5.24	4.2	4.61	3.25	2.68	2.92	3.25	1.8	4.22	NA	GO:0046872//metal ion binding;GO:0003676//nucleic acid binding	NA	K13096//splicing factor 4;K13094//RNA-binding protein 5/10;K13103//tuftelin-interacting protein 11	gi|593800502|ref|XP_007163288.1|//hypothetical protein PHAVU_001G222000g [Phaseolus vulgaris];gi|955313163|ref|XP_014629465.1|//PREDICTED: G patch domain-containing protein 8 isoform X1 [Glycine max]
Araip.C4XV9	Araip.C4XV9,BGI_novel_T029249,BGI_novel_T029250,BGI_novel_T029251	9.35	6.18	4.31	8.35	17.47	12.97	8.58	8.18	3.14	3.02	4.13	0.53	2.58	0.41	2.05	1.16	2.56	2.29	GO:0016020//membrane;GO:0005887//integral component of plasma membrane	GO:0005355//glucose transmembrane transporter activity;GO:0005351//sugar:proton symporter activity;GO:0022857//transmembrane transporter activity	GO:0006810//transport;GO:0046323//glucose import;GO:0015992//proton transport;GO:1904659//glucose transmembrane transport	K08145//MFS transporter, SP family, solute carrier family 2 (facilitated glucose transporter), member 8	gi|947102453|gb|KRH50945.1|//hypothetical protein GLYMA_07G252800, partial [Glycine max];gi|947052718|gb|KRH02171.1|//hypothetical protein GLYMA_17G021600 [Glycine max]
Araip.IZQ8N	Araip.IZQ8N	9.35	0.7	8.69	0.47	0.66	0	1.09	4.2	2.2	38.3	1.06	56.6	1.1	0	5.8	4.79	8.62	4.34	NA	NA	NA	K07019//uncharacterized protein	gi|951057597|ref|XP_014522027.1|//PREDICTED: uncharacterized protein LOC106778572 [Vigna radiata var. radiata]
Araip.2QG75	Araip.2QG75,BGI_novel_T059259,BGI_novel_T059260,BGI_novel_T059261,BGI_novel_T059262,BGI_novel_T059263,BGI_novel_T059264,BGI_novel_T059265,BGI_novel_T059266,BGI_novel_T059267,BGI_novel_T059268,BGI_novel_T059269,BGI_novel_T059270	9.33	10.34	7.38	14.52	9.9	7.76	14.33	11.59	9.46	4.36	5.57	2.8	3.27	4.4	4.54	3.05	4.6	5.36	GO:0048046//apoplast;GO:0005634//nucleus;GO:0009534//chloroplast thylakoid;GO:0005739//mitochondrion;GO:0005886//plasma membrane;GO:0010319//stromule;GO:0009570//chloroplast stroma;GO:0022626//cytosolic ribosome	GO:0004372//glycine hydroxymethyltransferase activity;GO:0008266//poly(U) RNA binding;GO:0008168//methyltransferase activity;GO:0030170//pyridoxal phosphate binding	GO:0006544//glycine metabolic process;GO:0009853//photorespiration;GO:0035999//tetrahydrofolate interconversion;GO:0032259//methylation;GO:0006563//L-serine metabolic process	K00600//glycine hydroxymethyltransferase [EC:2.1.2.1]	gi|351722183|ref|NP_001237491.1|//serine hydroxymethyltransferase 3 [Glycine max];gi|734319689|gb|KHN03621.1|//Serine hydroxymethyltransferase, mitochondrial [Glycine soja];gi|734433188|gb|KHN46622.1|//Serine hydroxymethyltransferase, mitochondrial [Glycine soja]
Aradu.PM81Q	Aradu.PM81Q,BGI_novel_T016887,BGI_novel_T016888	9.3	10.24	5.45	7.41	12.18	5.81	13.42	10.71	5.09	3.99	4.98	2.38	3.54	1.98	4.59	3.67	6.04	3.81	NA	NA	NA	K02542//DNA replication licensing factor MCM6 [EC:3.6.4.12];K15280//solute carrier family 35, member C2	gi|356567380|ref|XP_003551898.1|//PREDICTED: probable sugar phosphate/phosphate translocator At1g06470 [Glycine max];gi|734380385|gb|KHN22827.1|//Putative sugar phosphate/phosphate translocator [Glycine soja]
Aradu.MG582	Aradu.MG582,BGI_novel_T007097,BGI_novel_T007098,BGI_novel_T007099	9.24	11.26	6.13	11.48	7.44	6.75	9.69	10.5	7.71	4.18	5.85	2.96	3.19	2.54	1.74	2.47	2.15	5.59	GO:0031965//nuclear membrane;GO:0005737//cytoplasm	GO:0008565//protein transporter activity;GO:0008139//nuclear localization sequence binding	GO:0006606//protein import into nucleus	K15436//transportin-3;K03841//fructose-1,6-bisphosphatase I [EC:3.1.3.11]	gi|828325814|ref|XP_012573588.1|//PREDICTED: transportin-3 [Cicer arietinum];gi|764585629|ref|XP_011464546.1|//PREDICTED: LOW QUALITY PROTEIN: transportin-3 [Fragaria vesca subsp. vesca]
Araip.W2QM3	Araip.W2QM3,BGI_novel_T056297,BGI_novel_T056298	9.2	8.69	5.15	14.68	12.44	6.62	10.24	9.8	5.42	1.33	2.39	0.67	4.46	1.35	0.6	0.86	0.5	1.49	NA	GO:0004672//protein kinase activity;GO:0016301//kinase activity;GO:0016798//hydrolase activity, acting on glycosyl bonds	NA	K01193//beta-fructofuranosidase [EC:3.2.1.26];K08829//male germ cell-associated kinase [EC:2.7.11.22]	gi|947091317|gb|KRH39982.1|//hypothetical protein GLYMA_09G231500 [Glycine max];gi|356496445|ref|XP_003517078.1|//PREDICTED: cyclin-dependent kinase F-4 [Glycine max]
Aradu.ZZD53	Aradu.ZZD53,BGI_novel_T002924	9.14	24.74	53.07	13.12	12.83	13.32	76.96	43.48	49.62	6.63	5.1	15.83	7.26	7.35	4.98	14.06	19.41	15.88	GO:0005829//cytosol	GO:0016787//hydrolase activity;GO:0047974//guanosine deaminase activity;GO:0008270//zinc ion binding	GO:0009451//RNA modification	K12951//cation-transporting P-type ATPase D [EC:3.6.3.-];K11991//tRNA(adenine34) deaminase [EC:3.5.4.33]	gi|502150685|ref|XP_004508073.1|//PREDICTED: uncharacterized protein LOC101506670 [Cicer arietinum];gi|3204108|emb|CAA07230.1|//putative cytidine deaminase [Cicer arietinum]
Araip.LQ2QN	Araip.LQ2QN,BGI_novel_T042865,BGI_novel_T042866,BGI_novel_T042867	9.13	27.1	26.33	9.21	5.84	5.16	15.12	10.82	13.01	4.23	6.06	13.08	2.06	2.46	2.61	1.9	1.52	4.66	NA	NA	NA	NA	gi|922353743|ref|XP_013452688.1|//Ulp1 protease family, carboxy-terminal domain protein [Medicago truncatula];gi|357484057|ref|XP_003612315.1|//Ulp1 protease family, carboxy-terminal domain protein [Medicago truncatula]
Aradu.S1EHV	Aradu.S1EHV,BGI_novel_T010656,BGI_novel_T010657	9.11	4.97	4.63	9.73	6.7	6.98	7.33	5.85	3.09	2.32	3.55	1.51	1.18	0.96	2.53	1.38	0.94	1.46	GO:0000228//nuclear chromosome;GO:0032301//MutSalpha complex	GO:0032137//guanine/thymine mispair binding;GO:0005524//ATP binding;GO:0003684//damaged DNA binding;GO:0032138//single base insertion or deletion binding;GO:0000400//four-way junction DNA binding	GO:0000710//meiotic mismatch repair;GO:0045910//negative regulation of DNA recombination;GO:0007131//reciprocal meiotic recombination;GO:0009411//response to UV;GO:0043570//maintenance of DNA repeat elements	K08737//DNA mismatch repair protein MSH6	gi|965604525|dbj|BAT91701.1|//hypothetical protein VIGAN_07031900 [Vigna angularis var. angularis];gi|147861780|emb|CAN78918.1|//hypothetical protein VITISV_032225 [Vitis vinifera]
Araip.W7QT4	Araip.W7QT4,BGI_novel_T059751,BGI_novel_T059752,BGI_novel_T059753,BGI_novel_T059754,BGI_novel_T059755,BGI_novel_T059756,BGI_novel_T059757,BGI_novel_T059758,BGI_novel_T059759,BGI_novel_T059760,BGI_novel_T059761	9.09	6.37	4.17	10.72	7.48	8.04	6.48	5.3	5.35	3.24	4.29	1.55	3.71	2.69	3.2	1.98	1.23	2.95	NA	NA	NA	K04371//mitogen-activated protein kinase 1/3 [EC:2.7.11.24]	gi|694428846|ref|XP_009341969.1|//PREDICTED: uncharacterized protein LOC103933994 isoform X2 [Pyrus x bretschneideri];gi|694428843|ref|XP_009341968.1|//PREDICTED: uncharacterized protein LOC103933994 isoform X1 [Pyrus x bretschneideri]
Aradu.E4IUB	Aradu.E4IUB,BGI_novel_T000363,BGI_novel_T000364,BGI_novel_T000365,BGI_novel_T000366	9.08	9.33	8.71	14.23	10.49	9.14	13	8.25	7.46	3.97	4.96	4.34	3.02	4.42	3.98	2.84	2.03	4.74	NA	GO:0003676//nucleic acid binding	NA	NA	gi|593690130|ref|XP_007145666.1|//hypothetical protein PHAVU_007G258100g [Phaseolus vulgaris];gi|951020258|ref|XP_014512345.1|//PREDICTED: G patch domain-containing protein 11 [Vigna radiata var. radiata]
Araip.T6FRX	Araip.T6FRX,BGI_novel_T056735,BGI_novel_T056736,BGI_novel_T056737,BGI_novel_T056738,BGI_novel_T056739	9.05	10.58	7.42	11.81	9.64	11.18	15.87	10.85	5.65	3.9	4.36	2.75	2.5	4.14	1.96	3.49	2.4	4.22	NA	GO:0016491//oxidoreductase activity	GO:0055114//oxidation-reduction process	K19642//D-galacturonate reductase [EC:1.1.1.365];K00011//aldehyde reductase [EC:1.1.1.21]	gi|593704495|ref|XP_007152621.1|//hypothetical protein PHAVU_004G145500g [Phaseolus vulgaris];gi|566196647|ref|XP_002317718.2|//hypothetical protein POPTR_0012s03700g [Populus trichocarpa];gi|734426059|gb|KHN43670.1|//Putative NAD(P)H-dependent oxidoreductase 1 [Glycine soja]
Araip.F5ZLI	Araip.F5ZLI	9.04	2.36	6.08	13.48	3.58	0	5.37	5.77	5.13	3.79	0	3.53	1.24	0.01	0	3.62	0	0	GO:0043564//Ku70:Ku80 complex;GO:0000784//nuclear chromosome, telomeric region	GO:0042162//telomeric DNA binding;GO:0005524//ATP binding;GO:0003684//damaged DNA binding;GO:0003690//double-stranded DNA binding;GO:0004003//ATP-dependent DNA helicase activity	GO:0071481//cellular response to X-ray;GO:0071480//cellular response to gamma radiation;GO:0006303//double-strand break repair via nonhomologous end joining;GO:0006310//DNA recombination;GO:0032508//DNA duplex unwinding;GO:0000723//telomere maintenance	K10885//ATP-dependent DNA helicase 2 subunit 2	gi|357469575|ref|XP_003605072.1|//ATP-dependent DNA helicase 2 subunit Ku80 [Medicago truncatula]
Araip.WGA6E	Araip.WGA6E,BGI_novel_T031184,BGI_novel_T031185,BGI_novel_T031186,BGI_novel_T031187	8.97	6.64	6.28	7.34	7.85	8.82	6.42	7.07	5.16	4.27	3.2	2.37	3.8	3.65	3.3	3.23	2.36	1.83	NA	GO:0046872//metal ion binding;GO:0003824//catalytic activity	NA	K13107//RNA-binding motif protein, X-linked 2	gi|356547875|ref|XP_003542330.1|//PREDICTED: zinc finger CCCH domain-containing protein 64 [Glycine max];gi|734365292|gb|KHN17671.1|//Zinc finger CCCH domain-containing protein 64 [Glycine soja]
Araip.IJ6VM	Araip.IJ6VM,BGI_novel_T050284,BGI_novel_T050285,BGI_novel_T050286,BGI_novel_T050287,BGI_novel_T050288,BGI_novel_T050289,BGI_novel_T050290,BGI_novel_T050291	8.97	8.06	8.18	16.45	10.08	11.1	8.73	7.56	5	3.96	2.7	3.26	1.47	2.09	3.99	1.09	2.56	2.42	GO:0005669//transcription factor TFIID complex	GO:0003743//translation initiation factor activity;GO:0046982//protein heterodimerization activity	GO:0006413//translational initiation;GO:0006352//DNA-templated transcription, initiation	K03129//transcription initiation factor TFIID subunit 4;K20473//neuroblastoma-amplified sequence	gi|734376681|gb|KHN21410.1|//Transcription initiation factor TFIID subunit 4 [Glycine soja]
Aradu.IW0YD	Aradu.IW0YD,BGI_novel_T009334	8.95	9.68	3.34	8.44	7.05	7.92	4.8	4.51	6.36	1.61	1.76	2.17	1.86	1.58	1.09	1.12	0.05	1.53	GO:0016021//integral component of membrane;GO:0000139//Golgi membrane	GO:0008378//galactosyltransferase activity	GO:0006486//protein glycosylation	K20855//beta-1,3-galactosyltransferase 1/2/3/4/5/7/8 [EC:2.4.1.-]	gi|720073348|ref|XP_010278673.1|//PREDICTED: probable beta-1,3-galactosyltransferase 2 isoform X2 [Nelumbo nucifera];gi|955355165|ref|XP_014620511.1|//PREDICTED: probable beta-1,3-galactosyltransferase 2 isoform X1 [Glycine max]
BGI_novel_G005321	BGI_novel_T045046	8.92	4.22	4.54	10.96	7.43	6.7	6.06	6.09	3.58	3.54	1.79	0	0.5	0.99	1.77	1.39	1.69	1.1	GO:0005737//cytoplasm	GO:0005524//ATP binding;GO:0051082//unfolded protein binding	GO:0006457//protein folding	K09493//T-complex protein 1 subunit alpha	gi|951013195|ref|XP_014510251.1|//PREDICTED: T-complex protein 1 subunit alpha [Vigna radiata var. radiata]
Araip.Y7XUX	Araip.Y7XUX,BGI_novel_T039838,BGI_novel_T039839,BGI_novel_T039840,BGI_novel_T039841,BGI_novel_T039842,BGI_novel_T039843,BGI_novel_T039844,BGI_novel_T039845,BGI_novel_T039846,BGI_novel_T039847,BGI_novel_T039848,BGI_novel_T039849	8.91	6.05	7.49	12.55	9.41	7.99	9.02	5.56	4.25	2.32	7.31	1.56	2.64	1.54	1.75	2.21	1.68	2.7	NA	NA	NA	K00826//branched-chain amino acid aminotransferase [EC:2.6.1.42];K00344//NADPH2:quinone reductase [EC:1.6.5.5]	gi|734416106|gb|KHN38034.1|//Sister chromatid cohesion protein PDS5 [Glycine soja];gi|947095963|gb|KRH44548.1|//hypothetical protein GLYMA_08G217900 [Glycine max]
Araip.ASF6R	Araip.ASF6R,BGI_novel_T061081,BGI_novel_T061082,BGI_novel_T061083,BGI_novel_T061084,BGI_novel_T061085,BGI_novel_T061086,BGI_novel_T061087,BGI_novel_T061088,BGI_novel_T061089,BGI_novel_T061090	8.87	8.6	5.86	9.14	5.82	9.62	10.57	9.04	6.67	3.9	4.83	2.79	1.94	4.17	3.72	2.38	0.96	2.22	GO:0043231//intracellular membrane-bounded organelle;GO:0005887//integral component of plasma membrane;GO:0016021//integral component of membrane	GO:0046872//metal ion binding;GO:0005524//ATP binding;GO:0000166//nucleotide binding;GO:0005388//calcium-transporting ATPase activity;GO:0005516//calmodulin binding	GO:0070588//calcium ion transmembrane transport;GO:0006816//calcium ion transport	K01537//Ca2+-transporting ATPase [EC:3.6.3.8]	gi|955371530|ref|XP_014623401.1|//PREDICTED: calcium-transporting ATPase 8, plasma membrane-type-like [Glycine max];gi|950975004|ref|XP_014501025.1|//PREDICTED: calcium-transporting ATPase 8, plasma membrane-type-like [Vigna radiata var. radiata];gi|828290981|ref|XP_012574040.1|//PREDICTED: calcium-transporting ATPase 8, plasma membrane-type isoform X2 [Cicer arietinum];gi|593330657|ref|XP_007138…
Araip.KS37X	Araip.KS37X,BGI_novel_T049002,BGI_novel_T049003,BGI_novel_T049004,BGI_novel_T049005,BGI_novel_T049006,BGI_novel_T049007,BGI_novel_T049008,BGI_novel_T049009	8.86	5.44	4.62	9.2	8.13	6.38	11.16	6.87	4.55	2.68	3	1.79	1.64	1.32	2.56	2.15	2.6	3.39	GO:0009507//chloroplast	GO:0016636//oxidoreductase activity, acting on the CH-CH group of donors, iron-sulfur protein as acceptor;GO:0050619//phytochromobilin:ferredoxin oxidoreductase activity;GO:0050897//cobalt ion binding	GO:0010024//phytochromobilin biosynthetic process;GO:0055114//oxidation-reduction process;GO:0010019//chloroplast-nucleus signaling pathway	K15918//D-glycerate 3-kinase [EC:2.7.1.31];K08101//phytochromobilin:ferredoxin oxidoreductase [EC:1.3.7.4]	gi|593562468|ref|XP_007142482.1|//hypothetical protein PHAVU_008G284200g [Phaseolus vulgaris];gi|734428961|gb|KHN44903.1|//Putative disease resistance RPP13-like protein 1 [Glycine soja]
Araip.S9NB8	Araip.S9NB8,BGI_novel_T045746,BGI_novel_T045747,BGI_novel_T045748,BGI_novel_T045749,BGI_novel_T045750,BGI_novel_T045751	8.84	4.91	4.35	10.57	7.1	7.91	12.3	6.47	4.23	2.68	5	1.17	1.89	1.22	0.43	1.01	1.33	1.78	NA	GO:0008353//RNA polymerase II carboxy-terminal domain kinase activity;GO:0004674//protein serine/threonine kinase activity;GO:0005524//ATP binding	GO:0006468//protein phosphorylation	K08829//male germ cell-associated kinase [EC:2.7.11.22]	gi|828331520|ref|XP_012574599.1|//PREDICTED: cyclin-dependent kinase F-4 [Cicer arietinum];gi|356496445|ref|XP_003517078.1|//PREDICTED: cyclin-dependent kinase F-4 [Glycine max]
Araip.GD4T5	Araip.GD4T5	8.79	5.9	20.46	1.57	0.63	2.49	1.04	0.76	0.94	66.67	19.34	30.53	3.24	0.61	5.84	0.24	0	0.45	GO:0009535//chloroplast thylakoid membrane;GO:0019898//extrinsic component of membrane;GO:0016021//integral component of membrane;GO:0009654//photosystem II oxygen evolving complex	GO:0005509//calcium ion binding	GO:0042549//photosystem II stabilization	K02716//photosystem II oxygen-evolving enhancer protein 1	gi|920678571|gb|KOM25591.1|//hypothetical protein LR48_Vigan123s001100 [Vigna angularis]
Araip.C3YW5	Araip.C3YW5,BGI_novel_T046675,BGI_novel_T046676,BGI_novel_T046677,BGI_novel_T046678,BGI_novel_T046679,BGI_novel_T046680,BGI_novel_T046681,BGI_novel_T046682,BGI_novel_T046683	8.78	7.92	7.94	12.3	8.66	8.49	11	7.72	4.9	3.59	4.6	3.01	2.15	2.75	2.31	2.02	3.37	2.88	GO:0000932//P-body	GO:0003729//mRNA binding;GO:0016787//hydrolase activity;GO:0008047//enzyme activator activity	GO:0031087//deadenylation-independent decapping of nuclear-transcribed mRNA;GO:0000290//deadenylation-dependent decapping of nuclear-transcribed mRNA;GO:0043085//positive regulation of catalytic activity	K12611//mRNA-decapping enzyme 1B [EC:3.-.-.-]	gi|976924325|gb|KVI08309.1|//Dcp1-like decapping [Cynara cardunculus var. scolymus];gi|356570869|ref|XP_003553606.1|//PREDICTED: mRNA-decapping enzyme-like protein [Glycine max]
BGI_novel_G005373	BGI_novel_T045489	8.76	6.6	3.81	13.05	4.75	5.29	5.91	4.02	2.67	1.74	2.39	1.94	1.82	3.96	1.52	1.33	0.48	2.48	NA	NA	NA	K01872//alanyl-tRNA synthetase [EC:6.1.1.7]	gi|698586939|ref|XP_009779044.1|//PREDICTED: uncharacterized protein LOC104228301 isoform X1 [Nicotiana sylvestris]
Araip.CI87W	Araip.CI87W,BGI_novel_T058542,BGI_novel_T058543,BGI_novel_T058544,BGI_novel_T058545	8.76	4.85	3.28	3.93	5.78	6.72	3.06	2.19	1.96	2.3	2.97	2.19	1.34	0.64	1.95	0.69	0.97	0.51	GO:0005829//cytosol	GO:0016791//phosphatase activity	GO:0016311//dephosphorylation	K15637//serine/threonine-protein phosphatase PGAM5 [EC:3.1.3.16]	gi|574584563|ref|NP_001276275.1|//uncharacterized protein LOC100811714 [Glycine max];gi|947072555|gb|KRH21446.1|//hypothetical protein GLYMA_13G239400 [Glycine max];gi|356549333|ref|XP_003543048.1|//PREDICTED: probable 2-carboxy-D-arabinitol-1-phosphatase [Glycine max]
Araip.BR60N	Araip.BR60N,BGI_novel_T061000,BGI_novel_T061001,BGI_novel_T061002,BGI_novel_T061003,BGI_novel_T061004,BGI_novel_T061005	8.73	6.44	5.04	7.04	5.37	10.28	9.5	4.57	4.37	3.2	2.63	1.53	2	2.08	2.54	2.42	0.73	2.12	GO:0016021//integral component of membrane	GO:0016757//transferase activity, transferring glycosyl groups;GO:0016740//transferase activity	NA	K13680//beta-mannan synthase [EC:2.4.1.32]	gi|703071957|ref|XP_010089159.1|//hypothetical protein L484_003290 [Morus notabilis]
BGI_novel_G002243	BGI_novel_T019222	8.7	4.63	4.57	7.55	7.17	9.82	6.35	7.82	3.84	3.48	3.38	0.81	0.75	2.77	3.09	1.77	1.13	1.91	GO:0016459//myosin complex	GO:0003779//actin binding;GO:0005524//ATP binding;GO:0003774//motor activity	NA	K10357//myosin V	gi|355002695|gb|AER51968.1|//myosin XIK [Arabidopsis thaliana]
Araip.CQ3BI	Araip.CQ3BI,BGI_novel_T053106,BGI_novel_T053107,BGI_novel_T053108	8.7	7.54	6.32	10.17	10.05	9.11	11.95	9.49	6.1	2.51	3.9	1.93	1.46	1.13	3.14	2.54	2.78	2.19	NA	GO:0000166//nucleotide binding;GO:0004672//protein kinase activity	GO:0016310//phosphorylation	K04733//interleukin-1 receptor-associated kinase 4 [EC:2.7.11.1]	gi|502118018|ref|XP_004496060.1|//PREDICTED: receptor-like cytosolic serine/threonine-protein kinase RBK2 [Cicer arietinum];gi|920695659|gb|KOM38884.1|//hypothetical protein LR48_Vigan03g226600 [Vigna angularis]
Araip.YZH0M	Araip.YZH0M,BGI_novel_T057143,BGI_novel_T057144,BGI_novel_T057145,BGI_novel_T057146,BGI_novel_T057147,BGI_novel_T057148,BGI_novel_T057149	8.67	5.48	5.23	7.67	5.03	5.61	9.15	4.4	3.27	2.73	4.11	1.71	1.02	0.87	1.52	0.39	1.76	0.31	NA	GO:0003700//transcription factor activity, sequence-specific DNA binding	GO:0006355//regulation of transcription, DNA-templated	NA	gi|951069473|ref|XP_014490234.1|//PREDICTED: uncharacterized protein LOC106752963 [Vigna radiata var. radiata];gi|1000982726|ref|XP_015584544.1|//PREDICTED: uncharacterized protein LOC8270655 isoform X1 [Ricinus communis];gi|255541346|ref|XP_002511737.1|//PREDICTED: putative protein tag-278 isoform X2 [Ricinus communis]
BGI_novel_G005934	BGI_novel_T049830	8.6	1.29	1.68	5.65	8.52	11.2	13.75	4.92	3.71	2.03	2.21	0.08	0.77	0.18	0.19	0.69	0.86	1.22	GO:0000502//proteasome complex	GO:0032947//protein complex scaffold	GO:0043248//proteasome assembly	K11886//proteasome component ECM29	gi|734346205|gb|KHN11016.1|//Proteasome-associated protein ECM29 like [Glycine soja]
Aradu.3DC0K	Aradu.3DC0K,BGI_novel_T006180	8.56	3.74	5.89	5.13	6.47	6	9.09	7.06	7.64	2.61	3.47	2.44	2.4	1.75	2.69	3.37	4.27	3.16	GO:0016020//membrane;GO:0016021//integral component of membrane	GO:0015266//protein channel activity	GO:0071806//protein transmembrane transport;GO:0033365//protein localization to organelle;GO:0008104//protein localization	K17790//mitochondrial import inner membrane translocase subunit TIM22	gi|947075181|gb|KRH24021.1|//hypothetical protein GLYMA_12G017200 [Glycine max]
Aradu.CGM8T	Aradu.CGM8T,BGI_novel_T023048,BGI_novel_T023049	8.55	10.12	8.7	9.36	8.47	4.16	12.12	9.12	7.93	3.56	5.77	4	2.81	3.89	3.58	3.25	4.34	3.88	GO:0031965//nuclear membrane;GO:0005737//cytoplasm	GO:0008536//Ran GTPase binding;GO:0008565//protein transporter activity;GO:0008139//nuclear localization sequence binding	GO:0043484//regulation of RNA splicing;GO:0006606//protein import into nucleus	K15436//transportin-3	gi|828325814|ref|XP_012573588.1|//PREDICTED: transportin-3 [Cicer arietinum]
Araip.R569J	Araip.R569J	8.47	4.15	5.19	10.93	5.29	3.34	7.18	3.54	3.97	3	3.09	2.57	0	1.23	0.85	0.66	1.57	1.4	NA	NA	NA	K15078//structure-specific endonuclease subunit SLX1 [EC:3.6.1.-]	gi|951048367|ref|XP_014519682.1|//PREDICTED: putative disease resistance protein RGA4 [Vigna radiata var. radiata]
Aradu.IEN2P	Aradu.IEN2P,BGI_novel_T010555,BGI_novel_T010556	8.45	5.93	4.82	7.3	5.03	2.79	8.32	6.19	2.61	2.38	4.42	1.41	1.32	1.55	2.13	1.3	1.09	1.21	GO:0005634//nucleus	GO:0005524//ATP binding;GO:0008568//microtubule-severing ATPase activity	GO:0031122//cytoplasmic microtubule organization	NA	gi|951024884|ref|XP_014513534.1|//PREDICTED: uncharacterized protein LOC106771966 isoform X2 [Vigna radiata var. radiata];gi|965609234|dbj|BAT95725.1|//hypothetical protein VIGAN_08250200 [Vigna angularis var. angularis]
Araip.A4TGA	Araip.A4TGA,BGI_novel_T038737,BGI_novel_T038738,BGI_novel_T038739,BGI_novel_T038740,BGI_novel_T038741,BGI_novel_T038742,BGI_novel_T038743,BGI_novel_T038744,BGI_novel_T038745,BGI_novel_T038746	8.44	9.28	5.87	18.08	9.66	9.94	10.72	7.66	3.33	3.19	5.28	1.27	1.58	2.6	2.02	2.09	1.23	2.35	GO:0035861//site of double-strand break;GO:0005634//nucleus;GO:0000784//nuclear chromosome, telomeric region;GO:0000794//condensed nuclear chromosome;GO:0030870//Mre11 complex;GO:0000790//nuclear chromatin;GO:0005737//cytoplasm	GO:0003691//double-stranded telomeric DNA binding;GO:0008408//3'-5' exonuclease activity;GO:0043047//single-stranded telomeric DNA binding;GO:0051880//G-quadruplex DNA binding;GO:0000014//single-stranded DNA endodeoxyribonuclease activity;GO:0004017//adenylate kinase activity;GO:0004003//ATP-dependent DNA helicase activity;GO:0016887//ATPase activity	GO:0000722//telomere maintenance via recombination;GO:0006281//DNA repair;GO:0006259//DNA metabolic process;GO:0032508//DNA duplex unwinding;GO:0016233//telomere capping;GO:0070192//chromosome organization involved in meiotic cell cycle;GO:0007131//reciprocal meiotic recombination;GO:0046939//nucleotide phosphorylation;GO:0090305//nucleic acid phosphodiester bond hydrolysis;GO:0007004//telomere m…	K10866//DNA repair protein RAD50 [EC:3.6.-.-]	gi|955384321|ref|XP_014626370.1|//PREDICTED: DNA repair protein RAD50 isoform X3 [Glycine max];gi|568879147|ref|XP_006492538.1|//PREDICTED: DNA repair protein RAD50 [Citrus sinensis];gi|659075772|ref|XP_008438322.1|//PREDICTED: DNA repair protein RAD50 [Cucumis melo];gi|567856580|ref|XP_006421020.1|//hypothetical protein CICLE_v10004166mg [Citrus clementina]
Aradu.6M4Q5	Aradu.6M4Q5,BGI_novel_T017309	8.44	7.07	1.77	3.5	3.87	6.39	1.99	1.74	2.54	1.76	5.48	1.08	3.55	0.18	0.49	0.19	0	0.44	NA	NA	NA	K05337//ferredoxin;K08244//alpha-glucan, water dikinase [EC:2.7.9.4]	gi|388513049|gb|AFK44586.1|//unknown [Lotus japonicus]
Aradu.5YN9Z	Aradu.5YN9Z,BGI_novel_T016606,BGI_novel_T016607,BGI_novel_T016608,BGI_novel_T016609,BGI_novel_T016610,BGI_novel_T016611,BGI_novel_T016612,BGI_novel_T016613,BGI_novel_T016614,BGI_novel_T016615,BGI_novel_T016616,BGI_novel_T016617	8.37	0.29	6.73	2.4	8.73	0.42	7.78	9.44	5.61	1.79	2.63	0.31	0.37	0.04	1.71	0.43	2.38	1.35	GO:0005665//DNA-directed RNA polymerase II, core complex;GO:0016021//integral component of membrane	GO:0001106//RNA polymerase II transcription corepressor activity;GO:0004674//protein serine/threonine kinase activity;GO:0005524//ATP binding;GO:0016301//kinase activity;GO:0003682//chromatin binding;GO:0019212//phosphatase inhibitor activity;GO:0016874//ligase activity	GO:0008152//metabolic process;GO:0006468//protein phosphorylation;GO:0010923//negative regulation of phosphatase activity	K04733//interleukin-1 receptor-associated kinase 4 [EC:2.7.11.1];K01904//4-coumarate--CoA ligase [EC:6.2.1.12];K17560//unconventional prefoldin RPB5 interactor 1	gi|502092898|ref|XP_004489819.1|//PREDICTED: protein NSP-INTERACTING KINASE 3 [Cicer arietinum];gi|734357488|gb|KHN14560.1|//Protein NSP-INTERACTING KINASE 3 [Glycine soja];gi|516561173|gb|AGO89321.1|//Ca4CL4 [Salix arbutifolia];gi|566184861|ref|XP_006380012.1|//hypothetical protein POPTR_0008s19310g [Populus trichocarpa];gi|854930968|gb|AKN79311.1|//4-coumarate-CoA ligase 1 [Betula platyphylla]
Araip.5L3CH	Araip.5L3CH,BGI_novel_T029490,BGI_novel_T029491,BGI_novel_T029492,BGI_novel_T029493,BGI_novel_T029494	8.34	7.19	4.99	9.27	8.28	5.61	9.18	6.25	4.01	3.2	5.68	1.77	2.8	1.57	2.13	1.56	1.96	3.06	GO:0005759//mitochondrial matrix;GO:0005840//ribosome;GO:0043231//intracellular membrane-bounded organelle;GO:0005739//mitochondrion	GO:0003735//structural constituent of ribosome;GO:0004739//pyruvate dehydrogenase (acetyl-transferring) activity	GO:0006096//glycolytic process;GO:0006412//translation;GO:0055114//oxidation-reduction process;GO:0006086//acetyl-CoA biosynthetic process from pyruvate	K02939//large subunit ribosomal protein L9;K00161//pyruvate dehydrogenase E1 component alpha subunit [EC:1.2.4.1]	gi|593488063|ref|XP_007140899.1|//hypothetical protein PHAVU_008G150700g [Phaseolus vulgaris];gi|763764108|gb|KJB31362.1|//hypothetical protein B456_005G187700 [Gossypium raimondii];gi|641863967|gb|KDO82653.1|//hypothetical protein CISIN_1g016175mg [Citrus sinensis]
Araip.3Y88U	Araip.3Y88U,BGI_novel_T052399,BGI_novel_T052400,BGI_novel_T052401,BGI_novel_T052402,BGI_novel_T052403,BGI_novel_T052404,BGI_novel_T052405,BGI_novel_T052406	8.29	8.5	11.8	11.66	8.01	6.46	8.65	11.17	5.86	3.86	5.48	3.41	1.26	4.32	1.54	3.33	0.05	5.68	NA	GO:0016705//oxidoreductase activity, acting on paired donors, with incorporation or reduction of molecular oxygen;GO:0005506//iron ion binding;GO:0031418//L-ascorbic acid binding	GO:0055114//oxidation-reduction process	K13648//alpha-1,4-galacturonosyltransferase [EC:2.4.1.43]	gi|947110277|gb|KRH58603.1|//hypothetical protein GLYMA_05G138500 [Glycine max];gi|965657857|dbj|BAT74276.1|//hypothetical protein VIGAN_01191000 [Vigna angularis var. angularis];gi|571470631|ref|XP_006585072.1|//PREDICTED: uncharacterized protein LOC100788718 isoform X2 [Glycine max];gi|734388854|gb|KHN25978.1|//Prolyl 3-hydroxylase 1 [Glycine soja]
Aradu.Q0KQT	Aradu.Q0KQT,BGI_novel_T013424,BGI_novel_T013425,BGI_novel_T013426,BGI_novel_T013427,BGI_novel_T013428,BGI_novel_T013429,BGI_novel_T013430,BGI_novel_T013431,BGI_novel_T013432,BGI_novel_T013433	8.27	6.01	5.12	4.75	8.91	4.27	4.07	8.56	3.01	3.39	0.99	0.04	0.07	0.03	1.7	0.99	0.67	0.82	GO:0043231//intracellular membrane-bounded organelle;GO:0005739//mitochondrion;GO:0044444//cytoplasmic part;GO:0009507//chloroplast	GO:0046872//metal ion binding;GO:0004177//aminopeptidase activity;GO:0008235//metalloexopeptidase activity;GO:0070006//metalloaminopeptidase activity	GO:0006508//proteolysis;GO:0019538//protein metabolic process;GO:0070084//protein initiator methionine removal;GO:0009737//response to abscisic acid	K01265//methionyl aminopeptidase [EC:3.4.11.18]	gi|731373402|ref|XP_010666636.1|//PREDICTED: methionine aminopeptidase 1D, chloroplastic/mitochondrial isoform X1 [Beta vulgaris subsp. vulgaris];gi|571434679|ref|XP_006573266.1|//PREDICTED: methionine aminopeptidase 1B, chloroplastic-like isoform X2 [Glycine max];gi|703091500|ref|XP_010094376.1|//Methionine aminopeptidase 1D [Morus notabilis]
Araip.KV91G	Araip.KV91G,BGI_novel_T047991,BGI_novel_T047992,BGI_novel_T047993,BGI_novel_T047994	8.26	8.46	8.15	13.39	8.82	8.3	12	8.67	2.91	4.29	4.15	3.62	0.9	1.47	2.27	1.44	0.59	3.09	GO:0005634//nucleus;GO:0005737//cytoplasm	GO:0043565//sequence-specific DNA binding;GO:0001077//transcriptional activator activity, RNA polymerase II core promoter proximal region sequence-specific binding;GO:0004430//1-phosphatidylinositol 4-kinase activity	GO:0044763//single-organism cellular process;GO:0016310//phosphorylation;GO:0045944//positive regulation of transcription from RNA polymerase II promoter	K19801//phosphatidylinositol 4-kinase B [EC:2.7.1.67];K14848//ribosome assembly protein RRB1	gi|828315576|ref|XP_012571932.1|//PREDICTED: phosphatidylinositol 4-kinase beta 1 isoform X2 [Cicer arietinum];gi|734395697|gb|KHN29055.1|//Calmodulin-binding transcription activator 2 [Glycine soja]
Araip.Y5JHT	Araip.Y5JHT,BGI_novel_T050674,BGI_novel_T050675,BGI_novel_T050676	8.25	10.29	12.22	10.1	7.88	7.97	9.49	17.94	13.03	5.79	2.92	5.16	3.17	4.84	3.22	5.04	2.13	5.17	GO:0005829//cytosol	GO:0003723//RNA binding;GO:0019239//deaminase activity;GO:0009982//pseudouridine synthase activity	GO:0000455//enzyme-directed rRNA pseudouridine synthesis	K06180//23S rRNA pseudouridine1911/1915/1917 synthase [EC:5.4.99.23]	gi|947112688|gb|KRH60990.1|//hypothetical protein GLYMA_04G020900 [Glycine max];gi|356509084|ref|XP_003523282.1|//PREDICTED: RNA pseudouridine synthase 2, chloroplastic-like [Glycine max]
Araip.HN2WJ	Araip.HN2WJ,BGI_novel_T034997,BGI_novel_T034998,BGI_novel_T034999,BGI_novel_T035000,BGI_novel_T035001,BGI_novel_T035002,BGI_novel_T035003,BGI_novel_T035004,BGI_novel_T035005,BGI_novel_T035006	8.24	7.37	6.26	9.47	6.58	6.77	9.85	9.42	6.32	3.17	3.63	2.47	2.84	2.92	3.29	2.8	1.62	2.79	GO:0005622//intracellular;GO:0016021//integral component of membrane	GO:0008536//Ran GTPase binding;GO:0005524//ATP binding;GO:0042626//ATPase activity, coupled to transmembrane movement of substances	GO:0006886//intracellular protein transport;GO:0055085//transmembrane transport	K20222//importin-5;K05677//ATP-binding cassette, subfamily D (ALD), member 3	gi|947111019|gb|KRH59345.1|//hypothetical protein GLYMA_05G178900 [Glycine max];gi|920686950|gb|KOM30933.1|//hypothetical protein LR48_Vigan01g048800 [Vigna angularis];gi|947111024|gb|KRH59350.1|//hypothetical protein GLYMA_05G178900 [Glycine max];gi|593793220|ref|XP_007159649.1|//hypothetical protein PHAVU_002G2555001g, partial [Phaseolus vulgaris];gi|734329930|gb|KHN06585.1|//ABC transporter D …
Aradu.C7G3P	Aradu.C7G3P,BGI_novel_T012556	8.22	1.67	4.13	2.02	1.11	1.18	0.69	0.71	0.54	1.45	1.57	1.28	0.35	0.32	1.09	0.44	0	0.32	GO:0016020//membrane;GO:0016021//integral component of membrane	GO:0046872//metal ion binding;GO:0008270//zinc ion binding	NA	K00826//branched-chain amino acid aminotransferase [EC:2.6.1.42]	gi|951013412|ref|XP_014510302.1|//PREDICTED: uncharacterized protein LOC106769272 isoform X1 [Vigna radiata var. radiata];gi|502139775|ref|XP_004503898.1|//PREDICTED: uncharacterized protein LOC101504710 [Cicer arietinum]
Araip.MZ8WE	Araip.MZ8WE,BGI_novel_T032770,BGI_novel_T032771,BGI_novel_T032772,BGI_novel_T032773,BGI_novel_T032774,BGI_novel_T032775,BGI_novel_T032776,BGI_novel_T032777,BGI_novel_T032778,BGI_novel_T032779,BGI_novel_T032780,BGI_novel_T032781,BGI_novel_T032782,BGI_novel_T032783,BGI_novel_T032784,BGI_novel_T032785,BGI_novel_T032786	8.2	6.84	6.11	11.39	8.92	8.23	8.86	8.15	5.6	2.74	4.5	2.04	3.84	2.65	2.58	1.64	3.2	3.39	NA	GO:0003677//DNA binding;GO:0005488//binding;GO:0046983//protein dimerization activity	NA	K03553//recombination protein RecA;K13422//transcription factor MYC2	gi|571470554|ref|XP_006585047.1|//PREDICTED: transcription factor bHLH89-like [Glycine max]
BGI_novel_G001934	BGI_novel_T016399	8.19	6.02	5.65	10.31	4.05	6.15	7.45	5.37	5.05	3.94	1.44	0.58	1.43	1.1	2.87	1.41	0.57	1.89	NA	NA	NA	NA	gi|947092800|gb|KRH41385.1|//hypothetical protein GLYMA_08G026700 [Glycine max]
Aradu.GA3IF	Aradu.GA3IF,BGI_novel_T011637,BGI_novel_T011638	8.18	4.33	2.51	8.11	3.91	3.86	5.61	3.51	3.26	3.09	2.34	0.63	2.41	2.32	2.07	1.31	0.87	2.07	NA	NA	NA	NA	NA
Araip.V73AP	Araip.V73AP,BGI_novel_T029809,BGI_novel_T029810,BGI_novel_T029811,BGI_novel_T029812,BGI_novel_T029813,BGI_novel_T029814,BGI_novel_T029815,BGI_novel_T029816	8.17	4.95	4.93	9.03	6.98	6.91	7.8	4.34	5.47	1.86	4.83	1.43	1.42	1.32	1.65	0.8	0.85	2.93	GO:0005737//cytoplasm;GO:0009507//chloroplast	GO:0030785//[ribulose-bisphosphate carboxylase]-lysine N-methyltransferase activity;GO:0005096//GTPase activator activity	GO:0043547//positive regulation of GTPase activity;GO:0032259//methylation	K07198//5'-AMP-activated protein kinase, catalytic alpha subunit [EC:2.7.11.11];K18270//Rab3 GTPase-activating protein catalytic subunit;K19199//histone-lysine N-methyltransferase SETD3 [EC:2.1.1.43]	gi|947081398|gb|KRH30187.1|//hypothetical protein GLYMA_11G165900 [Glycine max];gi|802540971|ref|XP_012078978.1|//PREDICTED: rab3 GTPase-activating protein catalytic subunit isoform X1 [Jatropha curcas];gi|567864974|ref|XP_006425136.1|//hypothetical protein CICLE_v100277661mg, partial [Citrus clementina];gi|955350783|ref|XP_014619575.1|//PREDICTED: LOW QUALITY PROTEIN: rab3 GTPase-activating prot…
Aradu.7S3KY	Aradu.7S3KY,BGI_novel_T022561,BGI_novel_T022562,BGI_novel_T022563,BGI_novel_T022564,BGI_novel_T022565,BGI_novel_T022566,BGI_novel_T022567,BGI_novel_T022568	8.17	17.72	14.54	10.13	10.27	9.89	14.73	12.2	7.65	6.4	7.6	6	5.55	4.87	4.54	3.22	4.39	3.49	GO:0016020//membrane;GO:0016021//integral component of membrane	NA	NA	K13436//pto-interacting protein 1 [EC:2.7.11.1]	gi|357465031|ref|XP_003602797.1|//CBS/octicosapeptide/phox/Bemp1 (PB1) domain protein [Medicago truncatula];gi|950981057|ref|XP_014502203.1|//PREDICTED: CBS domain-containing protein CBSCBSPB1 [Vigna radiata var. radiata]
Araip.3F2JW	Araip.3F2JW,BGI_novel_T046891	8.14	16.28	14.85	11.88	8.3	8.19	14.97	10.53	10.69	6	4.23	5.43	3.39	3.31	3.63	3.64	6.24	2.99	NA	NA	NA	K13717//OTU domain-containing protein 3 [EC:3.4.19.12];K12655//OTU domain-containing protein 5 [EC:3.4.19.12];K16743//abnormal spindle-like microcephaly-associated protein	gi|593799454|ref|XP_007162765.1|//hypothetical protein PHAVU_001G178500g [Phaseolus vulgaris]
Aradu.T5FFK	Aradu.T5FFK,BGI_novel_T013508,BGI_novel_T013509,BGI_novel_T013510,BGI_novel_T013511,BGI_novel_T013512,BGI_novel_T013513	8.12	10.19	7.01	8.22	6.3	4.8	6.42	5.41	3.45	3.4	4.86	3.08	2.04	2.04	2.86	2.59	2.2	1.94	GO:0005618//cell wall	GO:0004252//serine-type endopeptidase activity;GO:0008236//serine-type peptidase activity	GO:0006508//proteolysis	K04733//interleukin-1 receptor-associated kinase 4 [EC:2.7.11.1];K01942//biotin--protein ligase [EC:6.3.4.9 6.3.4.10 6.3.4.11 6.3.4.15];K08150//MFS transporter, SP family, solute carrier family 2 (myo-inositol transporter), member 13	gi|764641579|ref|XP_011470878.1|//PREDICTED: uncharacterized protein LOC101314621 [Fragaria vesca subsp. vesca];gi|502140920|ref|XP_004504376.1|//PREDICTED: subtilisin-like protease SBT3.3 [Cicer arietinum];gi|922329843|ref|XP_003629621.2|//subtilisin-like serine protease [Medicago truncatula];gi|731379983|ref|XP_010661922.1|//PREDICTED: LOW QUALITY PROTEIN: subtilisin-like protease SBT3.5 [Vitis…
Araip.R1QL1	Araip.R1QL1,BGI_novel_T039704,BGI_novel_T039705,BGI_novel_T039706,BGI_novel_T039707,BGI_novel_T039708,BGI_novel_T039709	8.07	7	7.17	10.1	6.74	5.69	7.4	5.66	4.23	3.64	2.67	2.46	1.46	1.81	2.49	1.43	0.83	2.26	GO:0005737//cytoplasm	GO:0005524//ATP binding;GO:0004824//lysine-tRNA ligase activity;GO:0003676//nucleic acid binding	GO:0006430//lysyl-tRNA aminoacylation	K04567//lysyl-tRNA synthetase, class II [EC:6.1.1.6]	gi|951075145|ref|XP_014492793.1|//PREDICTED: lysine--tRNA ligase-like isoform X1 [Vigna radiata var. radiata];gi|951075148|ref|XP_014492794.1|//PREDICTED: lysine--tRNA ligase-like isoform X2 [Vigna radiata var. radiata];gi|955351352|ref|XP_014619685.1|//PREDICTED: lysine--tRNA ligase, cytoplasmic-like [Glycine max]
Aradu.HXR78	Aradu.HXR78,BGI_novel_T010297,BGI_novel_T010298,BGI_novel_T010299,BGI_novel_T010300,BGI_novel_T010301,BGI_novel_T010302,BGI_novel_T010303,BGI_novel_T010304,BGI_novel_T010305,BGI_novel_T010306,BGI_novel_T010307,BGI_novel_T010308,BGI_novel_T010309	8.06	6.92	4.51	14.44	9.39	5.7	8.29	6.67	5.26	3.41	4.49	0.92	4.51	1.63	3.12	3.01	4.09	2.58	GO:0009941//chloroplast envelope;GO:0009534//chloroplast thylakoid	GO:0051537//2 iron, 2 sulfur cluster binding;GO:0046872//metal ion binding;GO:0005524//ATP binding;GO:0010277//chlorophyllide a oxygenase [overall] activity;GO:0032441//pheophorbide a oxygenase activity;GO:0004550//nucleoside diphosphate kinase activity	GO:0010154//fruit development;GO:0006241//CTP biosynthetic process;GO:0006165//nucleoside diphosphate phosphorylation;GO:0008219//cell death;GO:0055114//oxidation-reduction process;GO:0009816//defense response to bacterium, incompatible interaction;GO:0006228//UTP biosynthetic process;GO:0009908//flower development;GO:0015996//chlorophyll catabolic process;GO:0006183//GTP biosynthetic process	K00940//nucleoside-diphosphate kinase [EC:2.7.4.6];K13071//pheophorbide a oxygenase [EC:1.14.15.17]	gi|71040669|gb|AAZ20283.1|//nucleoside diphosphate kinase I [Arachis hypogaea];gi|226434019|gb|ACO56118.1|//chloroplast pheide a oxyganase [Vitis vinifera];gi|734416918|gb|KHN38635.1|//hypothetical protein glysoja_008184 [Glycine soja];gi|828321284|ref|XP_012572808.1|//PREDICTED: uncharacterized protein LOC101489540 [Cicer arietinum];gi|225436442|ref|XP_002274210.1|//PREDICTED: pheophorbide a oxy…
Araip.C42Y7	Araip.C42Y7	8.05	9.74	17.28	2.7	8.5	8.75	8.18	12.97	9.72	17.94	11.26	46.47	14.24	73.55	47.02	34.86	10.65	36.8	GO:0005576//extracellular region	GO:0016722//oxidoreductase activity, oxidizing metal ions;GO:0005507//copper ion binding;GO:0008447//L-ascorbate oxidase activity	GO:0055114//oxidation-reduction process	K00423//L-ascorbate oxidase [EC:1.10.3.3]	gi|593691041|ref|XP_007146090.1|//hypothetical protein PHAVU_006G011700g [Phaseolus vulgaris]
Aradu.F9LPP	Aradu.F9LPP	8.05	3.67	51.46	2.41	2.08	2.17	0.99	1	0.39	133.59	13.18	57.73	1.37	2.71	13.23	3.99	0.86	2.09	GO:0009507//chloroplast	GO:0004497//monooxygenase activity;GO:0016984//ribulose-bisphosphate carboxylase activity	GO:0019253//reductive pentose-phosphate cycle;GO:0009853//photorespiration;GO:0055114//oxidation-reduction process	K01602//ribulose-bisphosphate carboxylase small chain [EC:4.1.1.39]	gi|540360866|gb|AGV08375.1|//ribulose-1,5-bisphosphate carboxylase/oxygenase small subunit [Arachis hypogaea]
Araip.49RC6	Araip.49RC6,BGI_novel_T051342,BGI_novel_T051343,BGI_novel_T051344,BGI_novel_T051345,BGI_novel_T051346,BGI_novel_T051347,BGI_novel_T051348,BGI_novel_T051349,BGI_novel_T051350,BGI_novel_T051351,BGI_novel_T051352	8.04	7.69	4.84	11.12	9.43	10.59	7.5	5.11	3.52	2.51	5.29	2.29	2.04	2.55	2.02	2.39	2.26	2.99	GO:0005634//nucleus;GO:0005737//cytoplasm	GO:0003677//DNA binding;GO:0016757//transferase activity, transferring glycosyl groups;GO:0003910//DNA ligase (ATP) activity;GO:0003824//catalytic activity;GO:0003950//NAD+ ADP-ribosyltransferase activity	GO:0044260//cellular macromolecule metabolic process;GO:0006273//lagging strand elongation;GO:0051103//DNA ligation involved in DNA repair;GO:0034645//cellular macromolecule biosynthetic process;GO:0044238//primary metabolic process;GO:0006471//protein ADP-ribosylation	K10798//poly [ADP-ribose] polymerase [EC:2.4.2.30]	gi|590586983|ref|XP_007015851.1|//Poly [ADP-ribose] polymerase 3, putative [Theobroma cacao];gi|351724917|ref|NP_001237586.1|//poly [ADP-ribose] polymerase 3 [Glycine max];gi|734375903|gb|KHN21141.1|//Poly [ADP-ribose] polymerase 3 [Glycine soja];gi|657972919|ref|XP_008378254.1|//PREDICTED: poly [ADP-ribose] polymerase 3 [Malus domestica]
Aradu.YZ2KU	Aradu.YZ2KU,BGI_novel_T027028	8.03	12.76	9.97	10.39	8.51	4.86	9.8	10.5	10.19	3.43	6.87	4.13	5.1	3.72	2.13	4.04	4.58	5.96	GO:0005634//nucleus;GO:0005739//mitochondrion;GO:0090406//pollen tube	NA	GO:0009409//response to cold;GO:0009408//response to heat;GO:0006417//regulation of translation	K10295//F-box protein 9	gi|356509387|ref|XP_003523431.1|//PREDICTED: F-box protein 7 isoform X3 [Glycine max]
Aradu.G88H9	Aradu.G88H9,BGI_novel_T016448,BGI_novel_T016449,BGI_novel_T016450,BGI_novel_T016451,BGI_novel_T016452,BGI_novel_T016453,BGI_novel_T016454,BGI_novel_T016455,BGI_novel_T016456,BGI_novel_T016457	8.03	7.15	5.72	9.94	8.1	6.26	8.9	7.24	5.57	2.84	5.69	1.44	1.79	2.66	2.78	1.49	2.08	3.06	NA	GO:0004326//tetrahydrofolylpolyglutamate synthase activity;GO:0005524//ATP binding	GO:0046901//tetrahydrofolylpolyglutamate biosynthetic process	K20457//dihydrofolate synthase [EC:6.3.2.12]	gi|356533471|ref|XP_003535287.1|//PREDICTED: dihydrofolate synthetase-like isoform X1 [Glycine max];gi|571481973|ref|XP_006588819.1|//PREDICTED: dihydrofolate synthetase-like isoform X2 [Glycine max]
Araip.67ZKD	Araip.67ZKD,BGI_novel_T059620,BGI_novel_T059621,BGI_novel_T059622,BGI_novel_T059623,BGI_novel_T059624	7.9	4.99	6.4	5.8	5.94	5.51	4.44	3.59	2.78	3.17	3.78	1.51	0.93	0.83	2.05	0.53	0.87	0.96	GO:0005622//intracellular	GO:0005525//GTP binding	GO:0007264//small GTPase mediated signal transduction	K07889//Ras-related protein Rab-5C	gi|922330319|ref|XP_003630800.2|//RAB GTPase-like protein A5B [Medicago truncatula];gi|955334197|ref|XP_014634164.1|//PREDICTED: ras-related protein RHN1-like isoform X2 [Glycine max]
BGI_novel_G005904	BGI_novel_T049646	7.9	1.38	1.75	6.16	3.17	2.43	7.89	3.11	2.1	0.55	0.45	0.75	1.4	0.32	0.99	0.91	2.22	0.29	NA	NA	NA	K19613//leucine-rich repeat protein SHOC2	gi|828332961|ref|XP_012574864.1|//PREDICTED: putative disease resistance protein At3g14460 [Cicer arietinum]
Aradu.LE8RX	Aradu.LE8RX,BGI_novel_T017089,BGI_novel_T017090,BGI_novel_T017091,BGI_novel_T017092,BGI_novel_T017093	7.83	6.33	6.65	11	15.48	14.86	4.7	7.68	4.56	2.96	2.82	1.56	3.21	3.88	4.15	1.92	2.54	1.15	GO:0005774//vacuolar membrane;GO:0009505//plant-type cell wall	GO:0030246//carbohydrate binding;GO:0008270//zinc ion binding;GO:0004559//alpha-mannosidase activity	GO:0006013//mannose metabolic process;GO:0006517//protein deglycosylation	K01191//alpha-mannosidase [EC:3.2.1.24]	gi|947045078|gb|KRG94707.1|//hypothetical protein GLYMA_19G103200 [Glycine max];gi|571555983|ref|XP_003553307.2|//PREDICTED: alpha-mannosidase isoform X1 [Glycine max]
Aradu.C6I2X	Aradu.C6I2X,BGI_novel_T005331,BGI_novel_T005332,BGI_novel_T005333	7.77	10.63	8.84	8.09	14.13	7.59	15.24	5.13	6.82	3.69	7.08	3.44	3.09	2.19	2.11	3.67	5.85	3.77	NA	GO:0000166//nucleotide binding;GO:0003676//nucleic acid binding	NA	K12900//FUS-interacting serine-arginine-rich protein 1	gi|388509350|gb|AFK42741.1|//unknown [Lotus japonicus];gi|502167479|ref|XP_004514153.1|//PREDICTED: serine/arginine-rich SC35-like splicing factor SCL33 [Cicer arietinum]
BGI_novel_G004437	BGI_novel_T038496	7.76	151.35	135.17	75.05	0.76	2.93	21.27	26.19	27.64	20.19	12.37	63.49	4.89	8.55	3.63	15.99	4.85	12.19	NA	NA	NA	NA	gi|922364442|ref|XP_013454501.1|//transmembrane protein, putative [Medicago truncatula]
Aradu.GX9JC	Aradu.GX9JC	7.71	5.41	3.44	0.62	2.83	5.92	0.74	0.75	0.48	12.61	15.28	5.69	13.87	3.89	18.04	0.51	0	0.2	NA	GO:0016747//transferase activity, transferring acyl groups other than amino-acyl groups	NA	K15400//omega-hydroxypalmitate O-feruloyl transferase [EC:2.3.1.188]	gi|502106999|ref|XP_004493124.1|//PREDICTED: omega-hydroxypalmitate O-feruloyl transferase [Cicer arietinum]
BGI_novel_G001473	BGI_novel_T011681	7.64	36.99	38.72	45.27	99.68	48.27	116.84	162.09	89.59	9.79	6.7	14.44	31.88	22.9	35.46	18.82	16.3	17.04	NA	NA	NA	NA	gi|922401825|ref|XP_013468049.1|//leguminosin group486 secreted peptide [Medicago truncatula]
Araip.VQ0MQ	Araip.VQ0MQ,BGI_novel_T029139,BGI_novel_T029140,BGI_novel_T029141,BGI_novel_T029142,BGI_novel_T029143	7.63	6.31	4.79	11.57	13.39	16.88	6.44	10.99	5.48	2.89	4.59	1.8	1.81	1.68	2.13	1.06	2.59	2.61	NA	GO:0008017//microtubule binding	GO:0007010//cytoskeleton organization	K09264//MADS-box transcription factor, plant;K02641//ferredoxin--NADP+ reductase [EC:1.18.1.2]	gi|922388831|ref|XP_013462928.1|//myosin II heavy chain family protein [Medicago truncatula];gi|571517926|ref|XP_006597612.1|//PREDICTED: microtubule-associated protein 70-5 [Glycine max]
Araip.IA0U9	Araip.IA0U9,BGI_novel_T034996	7.63	116.09	137.13	41.41	95.28	229.72	2.74	17.37	2.26	360.08	58.34	679.13	283.54	140.88	767.97	216.95	75.4	78.93	NA	GO:0016210//naringenin-chalcone synthase activity	GO:0009813//flavonoid biosynthetic process	K00660//chalcone synthase [EC:2.3.1.74]	gi|179251196|gb|ACB78187.1|//chalcone synthase [Senna tora];gi|325911190|gb|ADZ45299.1|//chalcone synthase 1 [Astragalus membranaceus]
Araip.22RGE	Araip.22RGE,BGI_novel_T055170,BGI_novel_T055171,BGI_novel_T055172,BGI_novel_T055173,BGI_novel_T055174,BGI_novel_T055175,BGI_novel_T055176	7.63	10.68	9.56	8.28	5.86	6.8	5.67	3.77	3.4	2.74	6.4	2.52	2.04	3.47	1.62	2.24	0	1.73	GO:0005622//intracellular	GO:0010181//FMN binding;GO:0003959//NADPH dehydrogenase activity	GO:0055114//oxidation-reduction process	K05894//12-oxophytodienoic acid reductase [EC:1.3.1.42]	gi|734373081|gb|KHN20106.1|//Putative 12-oxophytodienoate reductase 11 [Glycine soja];gi|965661902|dbj|BAT77611.1|//hypothetical protein VIGAN_02019900 [Vigna angularis var. angularis];gi|363807918|ref|NP_001242706.1|//uncharacterized protein LOC100817099 [Glycine max]
Araip.4P5MP	Araip.4P5MP,BGI_novel_T059053,BGI_novel_T059054,BGI_novel_T059055,BGI_novel_T059056,BGI_novel_T059057,BGI_novel_T059058	7.61	5.09	3.9	7.6	8.85	8	8.75	6.95	5.12	2.57	4.53	1.04	3.21	2.08	2.88	2.31	4.39	2.32	NA	GO:0051015//actin filament binding	GO:0051017//actin filament bundle assembly	K14485//transport inhibitor response 1;K05761//villin 1;K05768//gelsolin;K09529//DnaJ homolog subfamily C member 9	gi|950950425|ref|XP_014495391.1|//PREDICTED: villin-3-like [Vigna radiata var. radiata];gi|951024923|ref|XP_014513543.1|//PREDICTED: villin-3-like isoform X2 [Vigna radiata var. radiata]
Aradu.SFQ0K	Aradu.SFQ0K,BGI_novel_T004298,BGI_novel_T004301,BGI_novel_T004302,BGI_novel_T004303,BGI_novel_T004305	7.61	27.69	24.8	17.7	12.91	14.18	17.56	19.55	14.5	5.24	5.34	9.23	4.04	5.72	4.44	6.11	3.27	7.14	NA	NA	NA	K01689//enolase [EC:4.2.1.11]	NA
Aradu.5W8QP	Aradu.5W8QP,BGI_novel_T006170,BGI_novel_T006171,BGI_novel_T006172,BGI_novel_T006173,BGI_novel_T006174,BGI_novel_T006175	7.6	6.51	4.36	4.93	5.3	4.76	4.93	2.95	4.09	3.13	3.6	1.87	1.65	2.23	2.72	1.49	1.03	2.19	NA	NA	NA	K19613//leucine-rich repeat protein SHOC2;K15078//structure-specific endonuclease subunit SLX1 [EC:3.6.1.-]	gi|694394905|ref|XP_009372804.1|//PREDICTED: putative disease resistance RPP13-like protein 1 [Pyrus x bretschneideri];gi|37222015|gb|AAN85399.1|//resistance protein, partial [Arachis cardenasii];gi|657951294|ref|XP_008352025.1|//PREDICTED: putative disease resistance RPP13-like protein 1 [Malus domestica]
Aradu.C7MWG	Aradu.C7MWG	7.58	3.11	1.53	0.55	0.39	0.24	1.27	2.88	0.55	21.94	6.68	7.36	1.43	2.63	0.41	0.29	0	0.44	GO:0005886//plasma membrane	GO:0022857//transmembrane transporter activity	GO:0006810//transport	K07874//Ras-related protein Rab-1A;K00801//farnesyl-diphosphate farnesyltransferase [EC:2.5.1.21]	gi|357490417|ref|XP_003615496.1|//nodulin MtN21/EamA-like transporter family protein [Medicago truncatula]
Araip.S5590	Araip.S5590,BGI_novel_T036537,BGI_novel_T036538,BGI_novel_T036539,BGI_novel_T036540,BGI_novel_T036541,BGI_novel_T036542,BGI_novel_T036543,BGI_novel_T036544,BGI_novel_T036545	7.57	6.85	5.35	11.09	9.33	7.46	9.77	6.49	4.91	2.95	2.85	1.38	1.92	1.12	1.54	1.75	1.77	1.9	GO:0016020//membrane	GO:0016462//pyrophosphatase activity	GO:0006810//transport	K15074//BTB/POZ domain-containing adapter for CUL3-mediated RhoA degradation protein;K01507//inorganic pyrophosphatase [EC:3.6.1.1];K00626//acetyl-CoA C-acetyltransferase [EC:2.3.1.9]	gi|769804273|ref|XP_011625763.1|//PREDICTED: pyrophosphate-energized membrane proton pump 2 isoform X1 [Amborella trichopoda];gi|694399433|ref|XP_009374845.1|//PREDICTED: acetyl-CoA acetyltransferase, cytosolic 1 isoform X1 [Pyrus x bretschneideri];gi|694399435|ref|XP_009374846.1|//PREDICTED: probable acetyl-CoA acetyltransferase, cytosolic 2 isoform X2 [Pyrus x bretschneideri]
Araip.82B50	Araip.82B50,BGI_novel_T046862,BGI_novel_T046863,BGI_novel_T046864,BGI_novel_T046865,BGI_novel_T046866	7.57	33	25.88	26.62	17.39	18.93	20.05	23.11	21.98	7.84	16.74	5.07	8.09	8.18	7.03	6.21	7.8	8.24	GO:0005886//plasma membrane	GO:0004674//protein serine/threonine kinase activity;GO:0005524//ATP binding	GO:0006468//protein phosphorylation	K04733//interleukin-1 receptor-associated kinase 4 [EC:2.7.11.1]	gi|951075988|ref|XP_014493122.1|//PREDICTED: putative serine/threonine-protein kinase [Vigna radiata var. radiata];gi|571446187|ref|XP_006577021.1|//PREDICTED: putative serine/threonine-protein kinase isoform X3 [Glycine max];gi|734417757|gb|KHN39083.1|//Putative serine/threonine-protein kinase [Glycine soja];gi|571446181|ref|XP_003521391.2|//PREDICTED: putative serine/threonine-protein kinase is…
Araip.A9H3K	Araip.A9H3K,BGI_novel_T057561	7.56	3.68	7.8	10.26	4.21	3.45	10.58	3.59	3.41	62.74	35.24	85.22	28.23	13.91	52.13	41.74	50.51	40.08	NA	GO:0045430//chalcone isomerase activity	GO:0009813//flavonoid biosynthetic process	K01859//chalcone isomerase [EC:5.5.1.6]	gi|399207901|gb|AFP33452.1|//type I chalcone isomerase [Arachis hypogaea]
Aradu.RA346	Aradu.RA346,BGI_novel_T004749,BGI_novel_T004750,BGI_novel_T004751,BGI_novel_T004752,BGI_novel_T004753,BGI_novel_T004754	7.55	3.8	1.48	7.82	8.67	5.53	9.32	4.66	3.07	1.78	2.27	1.76	1.56	2.37	2.07	1.91	2.79	1.57	GO:0016020//membrane;GO:0005768//endosome;GO:0005802//trans-Golgi network	GO:0003824//catalytic activity	GO:0008152//metabolic process	K07574//RNA-binding protein	gi|922340051|ref|XP_003624824.2|//plant/T8M16-150 protein, putative [Medicago truncatula];gi|734350526|gb|KHN12473.1|//L-Ala-D/L-Glu epimerase [Glycine soja];gi|502107501|ref|XP_004493283.1|//PREDICTED: uncharacterized protein LOC101489167 [Cicer arietinum]
BGI_novel_G001331	BGI_novel_T010745	7.55	0.11	3.76	0	0.21	0.72	0.84	0.78	1.38	0.97	1.98	0.47	1.59	1.51	0.42	0.46	0.47	0.21	NA	NA	NA	NA	gi|593789510|ref|XP_007157794.1|//hypothetical protein PHAVU_002G099200g [Phaseolus vulgaris]
Araip.K1U5S	Araip.K1U5S,BGI_novel_T044490,BGI_novel_T044491,BGI_novel_T044492,BGI_novel_T044493,BGI_novel_T044494,BGI_novel_T044495	7.53	4.22	4.54	8.92	6.15	8.72	8.71	4.59	4	3.39	2.7	1.81	2.16	1.94	2.58	1.4	2.38	2.67	NA	GO:0016705//oxidoreductase activity, acting on paired donors, with incorporation or reduction of molecular oxygen;GO:0005506//iron ion binding;GO:0031418//L-ascorbic acid binding	GO:0055114//oxidation-reduction process	K11593//eukaryotic translation initiation factor 2C	gi|951052467|ref|XP_014520711.1|//PREDICTED: ARM REPEAT PROTEIN INTERACTING WITH ABF2 [Vigna radiata var. radiata];gi|593788236|ref|XP_007157157.1|//hypothetical protein PHAVU_002G047400g [Phaseolus vulgaris];gi|965657857|dbj|BAT74276.1|//hypothetical protein VIGAN_01191000 [Vigna angularis var. angularis];gi|502141671|ref|XP_004504586.1|//PREDICTED: uncharacterized protein LOC101514379 [Cicer ar…
Araip.WU3YG	Araip.WU3YG,BGI_novel_T049366,BGI_novel_T049367,BGI_novel_T049368,BGI_novel_T049369,BGI_novel_T049370,BGI_novel_T049371	7.51	5.67	5.74	7.2	9.76	8.24	8.82	6.85	4.13	2.4	4.06	1.66	1.7	1.26	1.45	0.88	0.86	1.3	GO:0005622//intracellular	NA	GO:0006886//intracellular protein transport	K02951//small subunit ribosomal protein S12e	gi|720067466|ref|XP_010276808.1|//PREDICTED: TOM1-like protein 2 [Nelumbo nucifera];gi|920680776|gb|KOM27620.1|//hypothetical protein LR48_Vigan442s005600 [Vigna angularis]
Araip.VY8TX	Araip.VY8TX,BGI_novel_T056525,BGI_novel_T056526,BGI_novel_T056527,BGI_novel_T056528,BGI_novel_T056529,BGI_novel_T056530,BGI_novel_T056531,BGI_novel_T056532,BGI_novel_T056533	7.48	4.51	5.27	8.08	6.41	6.45	9.47	5.28	2.66	2.56	3.28	1.16	1.07	2.11	2.25	0.44	0.79	1.24	GO:0016020//membrane;GO:0009360//DNA polymerase III complex;GO:0016021//integral component of membrane	GO:0097159//organic cyclic compound binding;GO:1901363//heterocyclic compound binding;GO:0003677//DNA binding;GO:0003887//DNA-directed DNA polymerase activity;GO:0005524//ATP binding	GO:0006810//transport;GO:0071897//DNA biosynthetic process;GO:0006260//DNA replication;GO:0034645//cellular macromolecule biosynthetic process;GO:0015031//protein transport;GO:0006259//DNA metabolic process	K14554//U3 small nucleolar RNA-associated protein 21;K10956//protein transport protein SEC61 subunit alpha	gi|922363668|ref|XP_003608912.2|//DNA polymerase III subunit gamma/tau [Medicago truncatula];gi|502176316|ref|XP_004515846.1|//PREDICTED: protein STICHEL-like 2 [Cicer arietinum];gi|922371085|ref|XP_013457704.1|//DNA polymerase III subunit gamma/tau [Medicago truncatula]
Araip.IXI9W	Araip.IXI9W,BGI_novel_T032364,BGI_novel_T032365,BGI_novel_T032366,BGI_novel_T032367	7.48	2.92	5.43	4.36	4.32	3.53	1.25	2.87	2.46	2.14	2.04	2.33	0.73	0.42	0.74	0.69	0.96	1.15	NA	NA	NA	K06630//14-3-3 protein epsilon	gi|955347212|ref|XP_014618851.1|//PREDICTED: protein lin-12-like [Glycine max];gi|947086751|gb|KRH35472.1|//hypothetical protein GLYMA_10G244800 [Glycine max];gi|955344304|ref|XP_014618352.1|//PREDICTED: uncharacterized protein LOC100807319 isoform X1 [Glycine max]
BGI_novel_G006257	BGI_novel_T052616	7.46	6.46	7.28	6.29	9.76	11.24	8.21	6.33	3.5	2.12	3.38	0.67	2.14	1.62	1.9	1.64	0	0.52	NA	NA	NA	NA	NA
Aradu.PI8QK	Aradu.PI8QK,BGI_novel_T012760,BGI_novel_T012761	7.41	7.2	7.11	17.19	4.55	5.55	10.1	6.47	5.39	3.83	3.22	3.1	1.32	2.1	2.13	1.97	2.88	2.85	GO:0005739//mitochondrion	NA	NA	NA	gi|356540670|ref|XP_003538809.1|//PREDICTED: uncharacterized protein LOC100809304 [Glycine max];gi|951049717|ref|XP_014520026.1|//PREDICTED: uncharacterized protein LOC106777039 [Vigna radiata var. radiata]
Araip.8HB4V	Araip.8HB4V,BGI_novel_T050275,BGI_novel_T050276,BGI_novel_T050277,BGI_novel_T050278,BGI_novel_T050279	7.4	6.11	4.53	9.63	9.22	7.32	7.76	7.14	4.19	2.29	5.15	1.49	2.38	2.37	2.24	1.83	0.73	2.19	GO:0016021//integral component of membrane	NA	GO:0008643//carbohydrate transport	K15285//solute carrier family 35, member E3;K02324//DNA polymerase epsilon subunit 1 [EC:2.7.7.7]	gi|922357686|ref|XP_003618009.2|//hypothetical protein MTR_5g097970 [Medicago truncatula];gi|255635117|gb|ACU17916.1|//unknown [Glycine max]
Araip.N8VG5	Araip.N8VG5,BGI_novel_T043666,BGI_novel_T043667,BGI_novel_T043668,BGI_novel_T043669,BGI_novel_T043670	7.37	6.48	5.7	10.37	6.28	7.23	6.56	3.97	3.17	2.54	4.1	2.43	1.12	1.32	2.53	1.95	2.01	2.33	GO:0005887//integral component of plasma membrane	GO:0005249//voltage-gated potassium channel activity	GO:0006810//transport;GO:0071805//potassium ion transmembrane transport;GO:0042391//regulation of membrane potential	K04908//potassium voltage-gated channel Eag-related subfamily H member 5;K08857//NIMA (never in mitosis gene a)-related kinase 1/4/5 [EC:2.7.11.1]	gi|947104108|gb|KRH52491.1|//hypothetical protein GLYMA_06G071100 [Glycine max];gi|743927969|ref|XP_011008176.1|//PREDICTED: potassium channel AKT1-like [Populus euphratica];gi|734331501|gb|KHN07100.1|//Potassium channel AKT1 [Glycine soja]
Araip.VR2GZ	Araip.VR2GZ,BGI_novel_T035908,BGI_novel_T035909,BGI_novel_T035910,BGI_novel_T035911,BGI_novel_T035912,BGI_novel_T035913,BGI_novel_T035914,BGI_novel_T035915	7.36	9.16	4.74	9.01	10.64	11.67	14.84	7.68	6.45	3.36	4.25	2.51	1.24	1.37	2.94	2.02	2.98	3.82	NA	NA	NA	K12600//superkiller protein 3;K10772//AP endonuclease 2 [EC:4.2.99.18]	gi|947058671|gb|KRH08077.1|//hypothetical protein GLYMA_16G128400 [Glycine max];gi|947130125|gb|KRH77979.1|//hypothetical protein GLYMA_01G245200 [Glycine max];gi|955304431|ref|XP_014633063.1|//PREDICTED: tetratricopeptide repeat protein SKI3 isoform X5 [Glycine max]
Araip.QA9FS	Araip.QA9FS,BGI_novel_T057225,BGI_novel_T057226,BGI_novel_T057227,BGI_novel_T057228,BGI_novel_T057229,BGI_novel_T057230,BGI_novel_T057231	7.33	6.34	2.86	7.05	5.46	5.44	6.84	4.51	2.41	1.78	3.13	0.51	1.71	1.55	1.13	1.04	0.77	1.25	NA	NA	NA	K14491//two-component response regulator ARR-B family	gi|734383760|gb|KHN24104.1|//Two-component response regulator ARR11 [Glycine soja];gi|955384646|ref|XP_014626435.1|//PREDICTED: LOW QUALITY PROTEIN: two-component response regulator ARR11-like [Glycine max]
Aradu.W3KLG	Aradu.W3KLG,BGI_novel_T019648,BGI_novel_T019649	7.29	7.69	6.88	4.73	5.35	3.15	3.77	3.76	2.78	3.79	4.63	2.39	2.44	1.11	1.94	0.66	2.09	0.47	NA	GO:0003677//DNA binding	NA	K09422//myb proto-oncogene protein, plant	gi|734370285|gb|KHN19227.1|//Transcription factor MYB12 [Glycine soja];gi|571473162|ref|XP_006585841.1|//PREDICTED: uncharacterized protein LOC102664834 [Glycine max]
Araip.58V91	Araip.58V91,BGI_novel_T043575	7.28	6.92	6.06	8.36	6.1	5.83	9.38	4.87	3.86	2.43	2.5	1.94	1.29	1.67	1.58	0.94	0	1.51	GO:0016020//membrane;GO:0016021//integral component of membrane	NA	GO:0015743//malate transport	NA	gi|778687989|ref|XP_004148510.2|//PREDICTED: aluminum-activated malate transporter 12-like [Cucumis sativus];gi|357482371|ref|XP_003611471.1|//aluminum activated malate transporter family protein [Medicago truncatula]
Aradu.6X273	Aradu.6X273,BGI_novel_T026499,BGI_novel_T026500,BGI_novel_T026501,BGI_novel_T026502	7.27	7.67	5.36	9.06	9	7.16	11.14	8.48	8.39	3.57	3.27	2.07	3.45	1.9	3.04	3.68	1.89	2.07	GO:0009507//chloroplast	NA	NA	K17795//mitochondrial import inner membrane translocase subunit TIM17	gi|543177506|gb|AGV54774.1|//ankyrin repeat domain-containing protein [Phaseolus vulgaris];gi|828327113|ref|XP_012573803.1|//PREDICTED: uncharacterized protein LOC101496266 [Cicer arietinum]
Aradu.9K9BG	Aradu.9K9BG,BGI_novel_T016705,BGI_novel_T016706	7.25	3.56	4.41	7.32	6.74	8.21	5.56	4.45	3.02	3.27	2.2	2.07	1.11	0.78	1.77	1.83	1.02	2.1	GO:0005618//cell wall;GO:0005773//vacuole	GO:0030246//carbohydrate binding;GO:0004565//beta-galactosidase activity	GO:0008152//metabolic process;GO:0005975//carbohydrate metabolic process	K12309//beta-galactosidase [EC:3.2.1.23]	gi|661889540|emb|CDP07127.1|//unnamed protein product [Coffea canephora];gi|734417061|gb|KHN38778.1|//Beta-galactosidase 8 [Glycine soja]
Araip.IIK37	Araip.IIK37,BGI_novel_T059700,BGI_novel_T059701,BGI_novel_T059702,BGI_novel_T059703,BGI_novel_T059704	7.25	7.1	3.98	9.97	5.88	6.49	9.12	4.63	4.51	2.92	4.26	1.52	2.28	2.2	2.11	2.7	2.66	1.8	NA	GO:0004674//protein serine/threonine kinase activity;GO:0005524//ATP binding	GO:0006468//protein phosphorylation	K08269//serine/threonine-protein kinase ULK/ATG1 [EC:2.7.11.1]	gi|734400038|gb|KHN31124.1|//Serine/threonine-protein kinase ULK3-like protein [Glycine soja];gi|951063825|ref|XP_014523369.1|//PREDICTED: serine/threonine-protein kinase ULK3 isoform X2 [Vigna radiata var. radiata];gi|951063829|ref|XP_014523370.1|//PREDICTED: serine/threonine-protein kinase ULK3 isoform X3 [Vigna radiata var. radiata];gi|951063821|ref|XP_014523368.1|//PREDICTED: serine/threonine…
Araip.G1DSL	Araip.G1DSL,BGI_novel_T055203	7.21	5.25	4.14	4.52	5.59	5.52	6.19	2.47	2	2.74	2.44	2.4	1.38	1	2.68	1.44	0.66	1.11	NA	NA	NA	NA	gi|357465053|ref|XP_003602808.1|//hypothetical protein MTR_3g099220 [Medicago truncatula]
Aradu.0Z8XN	Aradu.0Z8XN	7.2	3.7	3.08	0.36	0.57	0.46	0.05	1.36	0.23	12.57	14.26	9.35	6.16	4.33	3.43	0	0	0	GO:0016021//integral component of membrane	GO:0016709//oxidoreductase activity, acting on paired donors, with incorporation or reduction of molecular oxygen, NAD(P)H as one donor, and incorporation of one atom of oxygen;GO:0020037//heme binding;GO:0005506//iron ion binding	GO:0044550//secondary metabolite biosynthetic process;GO:0055114//oxidation-reduction process	K00517;K07409//cytochrome P450 family 1 subfamily A polypeptide 2 [EC:1.14.14.1];K20619//cytochrome P450 family 78 subfamily A	gi|356525156|ref|XP_003531193.1|//PREDICTED: cytochrome P450 78A5-like [Glycine max]
Araip.QX6ES	Araip.QX6ES,BGI_novel_T035487	7.18	3.27	2.84	6.87	6.28	4.36	4.95	3.36	2.28	2.56	2.38	0.87	0.84	0.53	1.08	0.36	1.21	0.91	NA	NA	NA	NA	NA
Araip.TRY4F	Araip.TRY4F,BGI_novel_T047225,BGI_novel_T047226,BGI_novel_T047227,BGI_novel_T047228,BGI_novel_T047229,BGI_novel_T047230,BGI_novel_T047231	7.18	3.58	3.16	7.85	8.43	6.88	9.2	4.82	4.38	2.22	3.78	1.33	1.4	2.21	2.61	1.52	0.83	2.15	GO:0016021//integral component of membrane	GO:0008422//beta-glucosidase activity;GO:0102483//scopolin beta-glucosidase activity;GO:0004842//ubiquitin-protein transferase activity	GO:0009251//glucan catabolic process;GO:0016567//protein ubiquitination	K05349//beta-glucosidase [EC:3.2.1.21];K11000//callose synthase [EC:2.4.1.-]	gi|920695888|gb|KOM39113.1|//hypothetical protein LR48_Vigan03g249500 [Vigna angularis];gi|823181108|ref|XP_012488116.1|//PREDICTED: putative callose synthase 8 [Gossypium raimondii];gi|950948065|ref|XP_014494856.1|//PREDICTED: E3 ubiquitin-protein ligase PUB22 [Vigna radiata var. radiata];gi|734380816|gb|KHN22996.1|//Lysosomal beta glucosidase [Glycine soja]
Araip.L46A5	Araip.L46A5,BGI_novel_T040305,BGI_novel_T040306,BGI_novel_T040307,BGI_novel_T040308,BGI_novel_T040309,BGI_novel_T040310,BGI_novel_T040311,BGI_novel_T040312,BGI_novel_T040313	7.16	5.54	4.34	6.02	10.32	9.06	6.06	9.69	6.81	1.59	3.69	1.62	3.14	4.86	3.25	3.72	2.7	3.65	GO:0009570//chloroplast stroma	GO:0004636//phosphoribosyl-ATP diphosphatase activity;GO:0004635//phosphoribosyl-AMP cyclohydrolase activity	GO:0000105//histidine biosynthetic process	K11755//phosphoribosyl-ATP pyrophosphohydrolase / phosphoribosyl-AMP cyclohydrolase [EC:3.6.1.31 3.5.4.19]	gi|502106940|ref|XP_004493105.1|//PREDICTED: histidine biosynthesis bifunctional protein hisIE, chloroplastic [Cicer arietinum];gi|965615808|dbj|BAU00958.1|//hypothetical protein VIGAN_11010200 [Vigna angularis var. angularis]
Araip.270QR	Araip.270QR,BGI_novel_T054161,BGI_novel_T054162,BGI_novel_T054163	7.16	5.37	5.39	9.02	4.11	5.65	7.88	4.29	4.41	2.49	1.83	1.65	1.64	0.99	1.98	1.33	1.27	2.26	GO:0005634//nucleus;GO:0005737//cytoplasm	NA	NA	K01369//legumain [EC:3.4.22.34];K03943//NADH dehydrogenase (ubiquinone) flavoprotein 2 [EC:1.6.5.3 1.6.99.3]	gi|593788236|ref|XP_007157157.1|//hypothetical protein PHAVU_002G047400g [Phaseolus vulgaris];gi|357444309|ref|XP_003592432.1|//ARM repeat protein interacting WITH ABF2 protein [Medicago truncatula]
Araip.XLH1X	Araip.XLH1X,BGI_novel_T028866,BGI_novel_T028867,BGI_novel_T028868,BGI_novel_T028869,BGI_novel_T028870	7.16	4.86	4.44	11.3	9.42	9.24	8.32	7.11	3.98	2.26	4.67	0.95	2.24	2.01	1.28	1.78	4.1	2.7	GO:0005795//Golgi stack;GO:0009506//plasmodesma;GO:0005794//Golgi apparatus;GO:0044464//cell part;GO:0005886//plasma membrane;GO:0005773//vacuole	GO:0005524//ATP binding;GO:0016887//ATPase activity	GO:0043001//Golgi to plasma membrane protein transport;GO:0048211//Golgi vesicle docking;GO:0006891//intra-Golgi vesicle-mediated transport	K06027//vesicle-fusing ATPase [EC:3.6.4.6]	gi|920687067|gb|KOM31050.1|//hypothetical protein LR48_Vigan01g060500 [Vigna angularis];gi|965657318|dbj|BAT73737.1|//hypothetical protein VIGAN_01126100 [Vigna angularis var. angularis]
Aradu.AM9JS	Aradu.AM9JS,BGI_novel_T019075,BGI_novel_T019076,BGI_novel_T019077,BGI_novel_T019078,BGI_novel_T019079,BGI_novel_T019080,BGI_novel_T019081	7.16	3.67	3.57	9.52	6.54	5.71	6.37	4.11	2.54	2.8	2.67	1.2	1.56	1.78	2.6	0.89	1.32	2.51	GO:0008622//epsilon DNA polymerase complex;GO:0005886//plasma membrane	GO:0008408//3'-5' exonuclease activity;GO:0003677//DNA binding;GO:0003887//DNA-directed DNA polymerase activity;GO:0004674//protein serine/threonine kinase activity;GO:0000166//nucleotide binding;GO:0008270//zinc ion binding	GO:0016310//phosphorylation;GO:0071897//DNA biosynthetic process;GO:0006281//DNA repair;GO:0006260//DNA replication;GO:0090305//nucleic acid phosphodiester bond hydrolysis;GO:0007166//cell surface receptor signaling pathway	K04733//interleukin-1 receptor-associated kinase 4 [EC:2.7.11.1];K02324//DNA polymerase epsilon subunit 1 [EC:2.7.7.7]	gi|734427642|gb|KHN44319.1|//DNA polymerase epsilon catalytic subunit A [Glycine soja];gi|955351653|ref|XP_014619734.1|//PREDICTED: LOW QUALITY PROTEIN: DNA polymerase epsilon catalytic subunit A-like [Glycine max];gi|947082471|gb|KRH31260.1|//hypothetical protein GLYMA_11G237700 [Glycine max];gi|922354299|ref|XP_013452964.1|//tyrosine kinase family protein [Medicago truncatula];gi|922354285|ref|…
Araip.S6LSH	Araip.S6LSH,BGI_novel_T029344,BGI_novel_T029345,BGI_novel_T029346,BGI_novel_T029347,BGI_novel_T029348,BGI_novel_T029349,BGI_novel_T029351	7.14	4.92	6.23	8.73	12.29	8.03	11.22	9.47	3.47	2.7	0.35	1.43	1.06	0.26	1.84	1.81	1.62	2.14	GO:0005685//U1 snRNP;GO:0071004//U2-type prespliceosome;GO:0000243//commitment complex	GO:0030627//pre-mRNA 5'-splice site binding	GO:0000395//mRNA 5'-splice site recognition	K13217//pre-mRNA-processing factor 39	gi|828318275|ref|XP_012572324.1|//PREDICTED: uncharacterized protein LOC101508685 isoform X2 [Cicer arietinum];gi|734436345|gb|KHN48049.1|//Pre-mRNA-processing factor 39 [Glycine soja]
Aradu.PY9TY	Aradu.PY9TY,BGI_novel_T022821,BGI_novel_T022822,BGI_novel_T022823,BGI_novel_T022824	7.13	4.95	3.56	4.41	9.48	2.6	6.51	5.55	1.85	0.15	0.29	1.31	0.23	0.11	1.19	1.64	0.61	1.67	NA	NA	NA	K07466//replication factor A1	gi|922329455|ref|XP_003628568.2|//replication factor-A carboxy-terminal domain protein [Medicago truncatula];gi|593698538|ref|XP_007149739.1|//hypothetical protein PHAVU_005G095200g [Phaseolus vulgaris]
Aradu.U9EHP	Aradu.U9EHP,BGI_novel_T003902,BGI_novel_T003915,BGI_novel_T003916,BGI_novel_T003917,BGI_novel_T003918	7.11	8.19	7.12	11.49	9.5	6.3	8.23	7.55	4.69	2.97	3.93	3.55	1.61	3.49	2.96	1.44	3.14	3.75	GO:0005618//cell wall;GO:0005576//extracellular region	GO:0045735//nutrient reservoir activity;GO:0030145//manganese ion binding;GO:0046564//oxalate decarboxylase activity;GO:0003676//nucleic acid binding	GO:0033609//oxalate metabolic process	K19199//histone-lysine N-methyltransferase SETD3 [EC:2.1.1.43];K11426//SET and MYND domain-containing protein;K13366//polyamine oxidase [EC:1.5.3.14 1.5.3.16 1.5.3.-]	gi|698479004|ref|XP_009786622.1|//PREDICTED: glycine-rich protein A3-like [Nicotiana sylvestris];gi|920690897|gb|KOM34122.1|//hypothetical protein LR48_Vigan02g027200 [Vigna angularis];gi|291042505|gb|ADD71877.1|//germin-like protein subfamily 1 member 1 precursor [Arachis hypogaea]
Araip.CH8XD	Araip.CH8XD	7.11	2.04	4.05	4.45	4.85	5.03	4.46	3.38	3.08	2.27	1.84	1.04	2.01	1.12	1.97	1.92	1.02	1.54	GO:0022627//cytosolic small ribosomal subunit	GO:0003735//structural constituent of ribosome	GO:0006412//translation	K02984//small subunit ribosomal protein S3Ae	gi|951046921|ref|XP_014519309.1|//PREDICTED: 40S ribosomal protein S3a [Vigna radiata var. radiata]
BGI_novel_G004493	BGI_novel_T039337	7.11	3.79	2.91	5.93	3.64	3.12	2.83	2.19	1.43	2.34	2.38	0.66	1.11	1.25	1.15	0.78	0	1.11	GO:0016021//integral component of membrane;GO:0005622//intracellular	GO:0000155//phosphorelay sensor kinase activity	GO:0023014//signal transduction by protein phosphorylation;GO:0000160//phosphorelay signal transduction system	K03086//RNA polymerase primary sigma factor	gi|60545052|gb|AAQ10680.2|//cold inducible histidine kinase 1 [Catharanthus roseus]
Araip.ZEX5T	Araip.ZEX5T	7.09	0.59	5.33	0.45	0.21	1.64	0.34	0.63	0	0.14	0.48	0.14	0.07	0	0.21	0	0	0	GO:0005737//cytoplasm	GO:0046914//transition metal ion binding	GO:0030001//metal ion transport;GO:0046916//cellular transition metal ion homeostasis	K14292//trimethylguanosine synthase [EC:2.1.1.-];K07213//copper chaperone	gi|502138501|ref|XP_004503430.1|//PREDICTED: uncharacterized protein LOC101493106 [Cicer arietinum]
Aradu.Y5MLI	Aradu.Y5MLI,BGI_novel_T015474,BGI_novel_T015475	7.06	3.92	4.1	7.57	9.53	7.61	6.04	6.99	7.96	20.86	19.53	35.33	17.48	11.34	24.11	18.74	39.67	22.06	GO:0005634//nucleus	NA	GO:0009910//negative regulation of flower development;GO:0035281//pre-miRNA export from nucleus;GO:0009965//leaf morphogenesis;GO:0048364//root development;GO:0009944//polarity specification of adaxial/abaxial axis	K14289//exportin-5	gi|356504082|ref|XP_003520828.1|//PREDICTED: protein HASTY 1-like [Glycine max]
Araip.MCW46	Araip.MCW46,BGI_novel_T033776,BGI_novel_T033777,BGI_novel_T033778,BGI_novel_T033779,BGI_novel_T033780,BGI_novel_T033781,BGI_novel_T033782,BGI_novel_T033783,BGI_novel_T033784,BGI_novel_T033785,BGI_novel_T033786,BGI_novel_T033787	7.05	9.72	7.7	11.09	6.85	5.04	21.61	12.39	10.47	3.16	4.08	3.84	1.79	3.22	2.19	2.72	1.49	7.02	GO:0016021//integral component of membrane	GO:0005385//zinc ion transmembrane transporter activity	GO:0098655//cation transmembrane transport;GO:0010043//response to zinc ion;GO:0061088//regulation of sequestering of zinc ion;GO:0071577//zinc II ion transmembrane transport	K14689//solute carrier family 30 (zinc transporter), member 2	gi|922404136|ref|XP_013469198.1|//metal tolerance-like protein [Medicago truncatula];gi|734320196|gb|KHN03739.1|//Metal tolerance protein C1 [Glycine soja];gi|828304056|ref|XP_012569962.1|//PREDICTED: metal tolerance protein 2 [Cicer arietinum];gi|356535392|ref|XP_003536229.1|//PREDICTED: metal tolerance protein 2 [Glycine max]
Aradu.93VDF	Aradu.93VDF,BGI_novel_T023603	7.05	5.81	3.16	6.87	5.57	4.54	8.96	7.4	5.12	2.38	3.34	1.38	1.52	1.31	1.03	1.07	2.76	2.64	GO:0005634//nucleus;GO:0005829//cytosol;GO:0016021//integral component of membrane;GO:0010319//stromule;GO:0009570//chloroplast stroma	GO:0000287//magnesium ion binding;GO:0003677//DNA binding;GO:0003746//translation elongation factor activity;GO:0004614//phosphoglucomutase activity	GO:0006006//glucose metabolic process;GO:0019252//starch biosynthetic process;GO:0005978//glycogen biosynthetic process;GO:0019388//galactose catabolic process;GO:0009590//detection of gravity;GO:0006351//transcription, DNA-templated;GO:0009742//brassinosteroid mediated signaling pathway;GO:0006414//translational elongation	K17498//transcription factor SPN1	gi|356531459|ref|XP_003534295.1|//PREDICTED: transcription factor IWS1 [Glycine max]
Aradu.C7VL7	Aradu.C7VL7,BGI_novel_T007417,BGI_novel_T007418,BGI_novel_T007419,BGI_novel_T007420,BGI_novel_T007421,BGI_novel_T007422,BGI_novel_T007423	7.04	3.96	2.45	9.15	6.91	6.14	8.32	6.62	2.34	2.39	2.17	1.09	1.02	1.24	1.12	1.61	1.15	2.4	GO:0005777//peroxisome	GO:0004846//urate oxidase activity	GO:0007031//peroxisome organization;GO:0009877//nodulation;GO:0019628//urate catabolic process;GO:0006144//purine nucleobase metabolic process;GO:0055114//oxidation-reduction process	K00365//urate oxidase [EC:1.7.3.3]	gi|465010|sp|P34798.1|URIC1_CANLI//RecName: Full=Uricase-2 isozyme 1; AltName: Full=Urate oxidase; AltName: Full=Uricase II clone pcClNUO-01 [Canavalia lineata];gi|11414904|dbj|BAB18541.1|//uricase 5 [Astragalus sinicus];gi|465012|sp|P34799.1|URIC2_CANLI//RecName: Full=Uricase-2 isozyme 2; AltName: Full=Urate oxidase; AltName: Full=Uricase II clone pcClNUO-02 [Canavalia lineata]
Araip.WC91U	Araip.WC91U,BGI_novel_T037238,BGI_novel_T037239,BGI_novel_T037240,BGI_novel_T037241,BGI_novel_T037242	7.03	5.79	4.76	7.07	10.03	8.27	9.05	6.06	3.74	3.18	2.5	1.89	1.31	2.29	2.58	1.35	1.05	2.26	NA	GO:0005488//binding	NA	K16190//glucuronokinase [EC:2.7.1.43];K13422//transcription factor MYC2	gi|947057436|gb|KRH06842.1|//hypothetical protein GLYMA_16G049400 [Glycine max];gi|1000979642|ref|XP_015570780.1|//PREDICTED: transcription factor ICE1 [Ricinus communis]
Aradu.E3D7M	Aradu.E3D7M,BGI_novel_T015499,BGI_novel_T015500,BGI_novel_T015501	7.02	38.64	21.53	26.27	37.73	33.71	28.19	31.4	24.34	6.2	13.05	6.67	13.7	14.38	10.82	14.19	5.92	12.62	NA	GO:0008483//transaminase activity;GO:0003824//catalytic activity	GO:0008152//metabolic process	K00826//branched-chain amino acid aminotransferase [EC:2.6.1.42]	gi|965600872|dbj|BAT88050.1|//hypothetical protein VIGAN_05148600 [Vigna angularis var. angularis];gi|571447017|ref|XP_006577254.1|//PREDICTED: branched-chain-amino-acid aminotransferase-like protein 2 isoform X2 [Glycine max]
Araip.438GZ	Araip.438GZ,BGI_novel_T030020,BGI_novel_T030021,BGI_novel_T030022	7.02	6.51	7.19	6.72	8.39	5.71	8.1	5.76	3.58	2.95	3.74	1.67	1.01	2.09	1.02	1	0.81	1.55	GO:0016020//membrane	NA	NA	K13863//solute carrier family 7 (cationic amino acid transporter), member 1;K11423//histone-lysine N-methyltransferase SETD2 [EC:2.1.1.43];K17662//cytochrome b pre-mRNA-processing protein 3	gi|502160636|ref|XP_004511823.1|//PREDICTED: uncharacterized protein LOC101488490 [Cicer arietinum]
Aradu.Z7SY9	Aradu.Z7SY9,BGI_novel_T023455	7	6.09	7.98	7.89	7.33	9.49	9.25	7.51	3.32	2.17	5.47	2.32	2.46	0.71	2.65	3.05	0	4.16	GO:0016020//membrane;GO:0016021//integral component of membrane	GO:0004674//protein serine/threonine kinase activity;GO:0005524//ATP binding;GO:0000166//nucleotide binding;GO:0004672//protein kinase activity	GO:0016310//phosphorylation;GO:0006468//protein phosphorylation	K20718//LRR receptor-like serine/threonine-protein kinase ERECTA [EC:2.7.11.1];K04730//interleukin-1 receptor-associated kinase 1 [EC:2.7.11.1]	gi|593341982|ref|XP_007140045.1|//hypothetical protein PHAVU_008G079800g [Phaseolus vulgaris];gi|356568254|ref|XP_003552328.1|//PREDICTED: probable LRR receptor-like serine/threonine-protein kinase At1g06840 [Glycine max]
Araip.ZQ0FS	Araip.ZQ0FS,BGI_novel_T059472,BGI_novel_T059473,BGI_novel_T059474,BGI_novel_T059475	6.99	4.23	4.21	7.32	7.1	4.82	6.06	4.93	3.83	2.39	3.08	1.67	2.3	1.86	2.49	1.9	1.7	2.56	NA	GO:0016279//protein-lysine N-methyltransferase activity	GO:0018026//peptidyl-lysine monomethylation	K11518//mitochondrial import receptor subunit TOM40;K14754//interferon-induced GTP-binding protein Mx1;K05302//N-lysine methyltransferase SETD6 [EC:2.1.1.-];K06670//cohesin complex subunit SCC1;K17065//dynamin 1-like protein [EC:3.6.5.5]	gi|502140569|ref|XP_004504261.1|//PREDICTED: dynamin-related protein 4C [Cicer arietinum];gi|734419992|gb|KHN40498.1|//Sister chromatid cohesion 1 protein 3 [Glycine soja];gi|922403353|ref|XP_013468811.1|//SET-domain protein lysine methyltransferase family protein [Medicago truncatula]
BGI_novel_G003629	BGI_novel_T031110	6.98	0.07	2.05	0.14	0.27	0.74	0.41	0.61	0	13.17	1.25	11.86	0.48	0.14	2.33	0	0	0	NA	NA	NA	NA	gi|502150270|ref|XP_004507872.1|//PREDICTED: uncharacterized protein At4g30180-like [Cicer arietinum]
Aradu.B3PEJ	Aradu.B3PEJ,BGI_novel_T002142,BGI_novel_T002143,BGI_novel_T002144,BGI_novel_T002145	6.98	9.11	12.82	6.54	5.91	7.48	13.21	9.6	10.3	1.37	3.27	6.33	2.47	1.9	1.78	3.85	3.81	3.41	GO:0031248//protein acetyltransferase complex;GO:0016021//integral component of membrane	GO:0004596//peptide alpha-N-acetyltransferase activity	GO:0006474//N-terminal protein amino acid acetylation	K20793//N-alpha-acetyltransferase 50 [EC:2.3.1.258];K01834//2,3-bisphosphoglycerate-dependent phosphoglycerate mutase [EC:5.4.2.11]	gi|351723807|ref|NP_001236268.1|//uncharacterized protein LOC100306012 [Glycine max];gi|955371470|ref|XP_014623388.1|//PREDICTED: uncharacterized protein LOC100808675 isoform X4 [Glycine max];gi|955371463|ref|XP_006597869.2|//PREDICTED: uncharacterized protein LOC100808675 isoform X1 [Glycine max];gi|955371466|ref|XP_014623386.1|//PREDICTED: uncharacterized protein LOC100808675 isoform X3 [Glycin…
Araip.G5M3E	Araip.G5M3E,BGI_novel_T044565	6.97	3.59	3.95	7.87	6.66	6.03	6.94	4.75	3.84	3.12	2.45	1.09	2.1	2	2.14	1.74	3.52	2.11	NA	GO:0050514//homospermidine synthase (spermidine-specific) activity	GO:0009553//embryo sac development;GO:0008612//peptidyl-lysine modification to peptidyl-hypusine	K00809//deoxyhypusine synthase [EC:2.5.1.46]	gi|734419842|gb|KHN40348.1|//Deoxyhypusine synthase [Glycine soja];gi|351726826|ref|NP_001235604.1|//dhs1 [Glycine max]
Araip.N3M8N	Araip.N3M8N,BGI_novel_T050686,BGI_novel_T050687,BGI_novel_T050688,BGI_novel_T050689,BGI_novel_T050690,BGI_novel_T050691	6.93	3.95	3.79	7.27	3.94	4.39	5.51	3.06	2.39	2.51	1.71	1.57	0.81	1.47	1.72	0.8	0.76	2.2	GO:0005634//nucleus;GO:0005730//nucleolus;GO:0016021//integral component of membrane	GO:0005524//ATP binding;GO:0004672//protein kinase activity	GO:0006468//protein phosphorylation	K14782//protein AATF/BFR2;K00894//ethanolamine kinase [EC:2.7.1.82];K04730//interleukin-1 receptor-associated kinase 1 [EC:2.7.11.1]	gi|357489793|ref|XP_003615184.1|//apoptosis antagonizing transcription factor [Medicago truncatula];gi|731425284|ref|XP_010663195.1|//PREDICTED: probable inactive receptor kinase At2g26730 [Vitis vinifera];gi|965668811|dbj|BAT83418.1|//hypothetical protein VIGAN_04056000 [Vigna angularis var. angularis];gi|920693681|gb|KOM36906.1|//hypothetical protein LR48_Vigan03g028700 [Vigna angularis]
Araip.2K9VD	Araip.2K9VD,BGI_novel_T040499,BGI_novel_T040500,BGI_novel_T040501,BGI_novel_T040502,BGI_novel_T040503,BGI_novel_T040504,BGI_novel_T040505	6.91	5.42	3.28	6.77	4.41	3.68	5.24	5.27	3.24	2.39	2.89	1.72	0.81	1.25	1.66	1.69	1.36	2.68	GO:0016021//integral component of membrane	GO:0015238//drug transmembrane transporter activity;GO:0015297//antiporter activity;GO:0022857//transmembrane transporter activity	GO:0055085//transmembrane transport;GO:0006855//drug transmembrane transport	K20456//oxysterol-binding protein 1	gi|502104312|ref|XP_004492499.1|//PREDICTED: MATE efflux family protein 2, chloroplastic [Cicer arietinum]
Araip.UE4G0	Araip.UE4G0,BGI_novel_T036069,BGI_novel_T036070,BGI_novel_T036071,BGI_novel_T036072	6.88	3.34	1.93	5.76	2.33	3.06	6.61	3.04	3.77	2.12	2.72	0.7	0.75	0.59	1.19	1.1	1.73	1.5	GO:0005737//cytoplasm	GO:0004364//glutathione transferase activity	GO:0006749//glutathione metabolic process	K00799//glutathione S-transferase [EC:2.5.1.18]	gi|571453223|ref|XP_006579425.1|//PREDICTED: uncharacterized protein LOC100799229 isoform X1 [Glycine max];gi|734382521|gb|KHN23653.1|//Glutathione S-transferase T1 [Glycine soja]
Araip.Q1GLT	Araip.Q1GLT,BGI_novel_T049969,BGI_novel_T049970,BGI_novel_T049971,BGI_novel_T049972,BGI_novel_T049973,BGI_novel_T049974,BGI_novel_T049975,BGI_novel_T049976	6.87	11.4	8.68	13.3	10.25	9.67	10.56	8.89	6.94	2.91	3.1	2.5	2.07	4.6	3.24	3.24	0.87	4.8	NA	GO:0004001//adenosine kinase activity	GO:0006167//AMP biosynthetic process;GO:0016310//phosphorylation	K04733//interleukin-1 receptor-associated kinase 4 [EC:2.7.11.1];K13447//respiratory burst oxidase [EC:1.6.3.- 1.11.1.-];K01897//long-chain acyl-CoA synthetase [EC:6.2.1.3];K08819//cyclin-dependent kinase 12/13 [EC:2.7.11.22 2.7.11.23]	gi|965662042|dbj|BAT77751.1|//hypothetical protein VIGAN_02034600 [Vigna angularis var. angularis];gi|593795402|ref|XP_007160739.1|//hypothetical protein PHAVU_001G013100g [Phaseolus vulgaris];gi|922383833|ref|XP_013462137.1|//pfkB family carbohydrate kinase [Medicago truncatula]
BGI_novel_G004938	BGI_novel_T042460	6.84	4.25	2.55	7.69	2.1	2.19	3.07	2.05	1.03	2.59	1.6	1.52	0.49	0.87	1	0.54	0	0.64	NA	GO:0004802//transketolase activity	GO:0008152//metabolic process	K00615//transketolase [EC:2.2.1.1]	gi|356576867|ref|XP_003556551.1|//PREDICTED: transketolase, chloroplastic [Glycine max]
Araip.Z7H22	Araip.Z7H22,BGI_novel_T050053,BGI_novel_T050054,BGI_novel_T050055,BGI_novel_T050056,BGI_novel_T050057,BGI_novel_T050058	6.82	9.91	11.16	18.26	26.19	15.26	103.1	50.45	41.68	0.58	0.73	2.39	3.52	7.71	3.51	13.55	16.31	17.48	GO:0005634//nucleus	GO:0003677//DNA binding;GO:0003700//transcription factor activity, sequence-specific DNA binding;GO:0046983//protein dimerization activity	GO:0006355//regulation of transcription, DNA-templated	K09264//MADS-box transcription factor, plant	gi|571511229|ref|XP_006596388.1|//PREDICTED: MADS-box transcription factor 23-like isoform X2 [Glycine max];gi|955364413|ref|XP_014622591.1|//PREDICTED: MADS-box transcription factor 23-like isoform X4 [Glycine max]
BGI_novel_G007095	BGI_novel_T059450	6.82	4.16	5.11	7.19	8.28	2.42	6.3	5.56	3.31	2.85	4.99	0	3.18	1.99	1.01	1.16	4.92	0	NA	GO:0016787//hydrolase activity;GO:0019172//glyoxalase III activity	GO:0019243//methylglyoxal catabolic process to D-lactate via S-lactoyl-glutathione	K18881//D-lactate dehydratase [EC:4.2.1.130]	gi|502129944|ref|XP_004500477.1|//PREDICTED: protein DJ-1 homolog D [Cicer arietinum]
Araip.38SIY	Araip.38SIY,BGI_novel_T055350,BGI_novel_T055351	6.81	3.81	2.88	7.42	5.4	6.38	7.89	5.29	2.65	3.07	2.37	1.08	1.32	1.68	1.56	1.18	0.44	0.89	GO:0005737//cytoplasm	GO:0003999//adenine phosphoribosyltransferase activity	GO:0006168//adenine salvage;GO:0009116//nucleoside metabolic process	K00759//adenine phosphoribosyltransferase [EC:2.4.2.7]	gi|802602990|ref|XP_012073155.1|//PREDICTED: adenine phosphoribosyltransferase 2 [Jatropha curcas]
Araip.7S9ET	Araip.7S9ET,BGI_novel_T041181	6.79	3.95	4.03	11.32	7.74	11.13	9.3	5.12	3.08	2.24	2.55	0.4	1.08	1.66	1.2	0.44	0.99	1.41	NA	NA	GO:0008104//protein localization	K17790//mitochondrial import inner membrane translocase subunit TIM22	gi|747057714|ref|XP_011075171.1|//PREDICTED: outer envelope pore protein 16-3, chloroplastic/mitochondrial-like isoform X2 [Sesamum indicum];gi|502083741|ref|XP_004487550.1|//PREDICTED: aspartic proteinase-like protein 2 [Cicer arietinum]
Araip.2C5PA	Araip.2C5PA,BGI_novel_T053095,BGI_novel_T053096,BGI_novel_T053097,BGI_novel_T053098,BGI_novel_T053099,BGI_novel_T053100	6.79	11.12	9.55	12.54	10.43	11.67	9.13	8.27	7.64	2.77	5.31	1.65	3.06	2.07	2.32	1.47	1.56	3.68	GO:0031965//nuclear membrane;GO:0034399//nuclear periphery;GO:0005618//cell wall;GO:0005829//cytosol	GO:0008536//Ran GTPase binding;GO:0008565//protein transporter activity;GO:0008139//nuclear localization sequence binding	GO:0006607//NLS-bearing protein import into nucleus;GO:0006610//ribosomal protein import into nucleus;GO:0000060//protein import into nucleus, translocation;GO:0000059//protein import into nucleus, docking	K20222//importin-5;K11647//SWI/SNF-related matrix-associated actin-dependent regulator of chromatin subfamily A member 2/4 [EC:3.6.4.-]	gi|357518889|ref|XP_003629733.1|//importin beta-3, putative [Medicago truncatula]
Araip.088VH	Araip.088VH,BGI_novel_T043434,BGI_novel_T043435,BGI_novel_T043436,BGI_novel_T043437,BGI_novel_T043438	6.75	4.1	3.47	6.92	4.07	4.68	4.41	3.76	3.29	1.32	2.3	1.08	0.77	1.25	1.74	1.14	0.53	1.47	GO:0016282//eukaryotic 43S preinitiation complex;GO:0033290//eukaryotic 48S preinitiation complex;GO:0005852//eukaryotic translation initiation factor 3 complex	GO:0003743//translation initiation factor activity;GO:0016757//transferase activity, transferring glycosyl groups	GO:0006446//regulation of translational initiation;GO:0001731//formation of translation preinitiation complex	K03246//translation initiation factor 3 subunit I;K06611//stachyose synthetase [EC:2.4.1.67]	gi|734403276|gb|KHN32457.1|//Eukaryotic translation initiation factor 3 subunit I [Glycine soja];gi|947074934|gb|KRH23774.1|//hypothetical protein GLYMA_12G002900 [Glycine max];gi|703158278|ref|XP_010111947.1|//Eukaryotic translation initiation factor 3 subunit I [Morus notabilis];gi|356572805|ref|XP_003554556.1|//PREDICTED: stachyose synthase [Glycine max];gi|947091365|gb|KRH40030.1|//hypothetic…
BGI_novel_G003845	BGI_novel_T032971	6.75	11.76	46.43	8.08	22.1	17	25.82	25.58	42.09	2.26	10.21	2.86	3.1	6.15	5.37	3.9	2.06	2.96	NA	NA	NA	NA	NA
Araip.YQP66	Araip.YQP66,BGI_novel_T059478,BGI_novel_T059479,BGI_novel_T059481	6.73	1.85	0.59	5.69	4.02	4.35	9.2	4.32	7.59	16.06	6.65	8.66	13.26	13.19	9.26	15.64	12.45	20.11	GO:0016021//integral component of membrane	GO:0061630//ubiquitin protein ligase activity;GO:0016787//hydrolase activity;GO:0008270//zinc ion binding	GO:0043161//proteasome-mediated ubiquitin-dependent protein catabolic process;GO:0016567//protein ubiquitination	K19040//E3 ubiquitin-protein ligase ATL10/75/76/77/78 [EC:2.3.2.27];K19041//E3 ubiquitin-protein ligase RNF38/44 [EC:2.3.2.27]	gi|357461325|ref|XP_003600944.1|//zinc finger, C3HC4 type (RING finger) protein [Medicago truncatula]
Araip.M2G3P	Araip.M2G3P,BGI_novel_T051843,BGI_novel_T051844	6.72	5.67	6.56	6.36	4.93	6	6.79	4.68	3.35	2.37	2.53	3.1	2.18	1.1	2.07	1.62	1.93	1.19	NA	NA	GO:0006355//regulation of transcription, DNA-templated	K17604//zinc finger SWIM domain-containing protein 3	gi|955365909|ref|XP_014622881.1|//PREDICTED: protein FAR1-RELATED SEQUENCE 5-like isoform X1 [Glycine max];gi|593699981|ref|XP_007150429.1|//hypothetical protein PHAVU_005G152800g [Phaseolus vulgaris]
Aradu.ZJ042	Aradu.ZJ042,BGI_novel_T008802,BGI_novel_T008803,BGI_novel_T008804,BGI_novel_T008805,BGI_novel_T008806,BGI_novel_T008807,BGI_novel_T008808,BGI_novel_T008809	6.71	9.17	9.31	13.41	6.67	7.93	10.26	6.53	3.49	2.86	4.5	2.3	0.98	0.91	1.24	1.22	0.9	1.48	NA	NA	NA	K15363//fanconi-associated nuclease 1 [EC:3.1.21.- 3.1.4.1]	gi|922356202|ref|XP_003613503.2|//TPR-like protein [Medicago truncatula];gi|922359650|ref|XP_013453753.1|//TPR-like protein [Medicago truncatula];gi|947121195|gb|KRH69401.1|//hypothetical protein GLYMA_02G024500 [Glycine max];gi|502093482|ref|XP_004489957.1|//PREDICTED: tetratricopeptide repeat protein 38 isoform X1 [Cicer arietinum];gi|357486429|ref|XP_003613502.1|//TPR-like protein [Medicago tr…
Araip.R56T8	Araip.R56T8,BGI_novel_T036721,BGI_novel_T036722,BGI_novel_T036723	6.69	3.38	3.96	5.52	7.49	6.39	5.68	4.69	4.61	1.91	2.92	1.57	2.32	1.79	3.01	1.13	3.39	1.37	GO:0005634//nucleus;GO:0016021//integral component of membrane	GO:0046872//metal ion binding;GO:0003677//DNA binding	GO:0006351//transcription, DNA-templated	NA	gi|356567332|ref|XP_003551875.1|//PREDICTED: uncharacterized protein LOC100527694 isoform X1 [Glycine max];gi|920697905|gb|KOM41130.1|//hypothetical protein LR48_Vigan04g132800 [Vigna angularis]
Aradu.3FR7T	Aradu.3FR7T,BGI_novel_T021468	6.67	8.57	9.42	11.84	13.07	13.39	21.79	20.07	19.83	3.92	4.5	2.43	5.11	7.41	3.46	7.51	5.86	8.77	GO:0005741//mitochondrial outer membrane	NA	GO:0000266//mitochondrial fission	NA	gi|356544742|ref|XP_003540806.1|//PREDICTED: mitochondrial fission protein ELM1-like [Glycine max]
Araip.M0IUG	Araip.M0IUG,BGI_novel_T056607,BGI_novel_T056608,BGI_novel_T056609,BGI_novel_T056610,BGI_novel_T056611	6.62	5.88	5.7	8.95	3.98	6.47	6.9	4.34	3.89	1.82	2.41	1.84	1.32	0.8	1.55	1.01	3.51	1.22	NA	NA	NA	NA	NA
Araip.R4PLR	Araip.R4PLR	6.59	2.28	5.16	2.17	6.69	2.66	2.46	7.34	2.4	2.2	2.27	0.66	3.48	0	2.04	0.16	0.56	0.05	GO:0016020//membrane	NA	NA	K08176//MFS transporter, PHS family, inorganic phosphate transporter;K03509//DNA polymerase eta [EC:2.7.7.7];K13675//UDP-glucose:O-linked fucose beta-1,3-glucosyltransferase [EC:2.4.1.-]	gi|955382759|ref|XP_006602605.2|//PREDICTED: uncharacterized protein LOC100813750 [Glycine max]
Aradu.62CWM	Aradu.62CWM,BGI_novel_T013253,BGI_novel_T013254,BGI_novel_T013255,BGI_novel_T013256	6.59	3.98	3.44	6.94	6.95	5	8.28	6.96	4.16	2.18	2.43	1.15	1.83	2.08	2.2	1.71	2.68	3.02	GO:0005783//endoplasmic reticulum;GO:0016021//integral component of membrane	GO:0016705//oxidoreductase activity, acting on paired donors, with incorporation or reduction of molecular oxygen;GO:0020037//heme binding;GO:0005506//iron ion binding;GO:0051777//ent-kaurenoate oxidase activity;GO:0004497//monooxygenase activity	GO:0010268//brassinosteroid homeostasis;GO:0007275//multicellular organism development;GO:0016132//brassinosteroid biosynthetic process;GO:0016125//sterol metabolic process;GO:0055114//oxidation-reduction process;GO:0009686//gibberellin biosynthetic process	K04123//ent-kaurenoic acid hydroxylase [EC:1.14.13.79]	gi|951039304|ref|XP_014517371.1|//PREDICTED: ent-kaurenoic acid oxidase 2-like [Vigna radiata var. radiata]
Araip.K6NLX	Araip.K6NLX	6.59	6.21	4.71	4.95	10.92	11.41	6.46	7.42	8.83	10.96	17.69	11.73	28.38	15.22	16.17	15.12	15.9	23.67	NA	NA	NA	K09571//FK506-binding protein 4/5 [EC:5.2.1.8]	gi|629092202|gb|KCW58197.1|//hypothetical protein EUGRSUZ_H00910 [Eucalyptus grandis]
Araip.1M15Y	Araip.1M15Y,BGI_novel_T043314,BGI_novel_T043315,BGI_novel_T043316,BGI_novel_T043317,BGI_novel_T043318	6.59	4.45	3.21	7.44	2.29	6.7	4.73	3.55	2.82	1.09	4.13	2.23	1.51	2.17	3.34	1.07	1.32	0.78	GO:0010494//cytoplasmic stress granule;GO:0000932//P-body	GO:0004252//serine-type endopeptidase activity;GO:0005524//ATP binding;GO:0004004//ATP-dependent RNA helicase activity;GO:0016787//hydrolase activity;GO:0000166//nucleotide binding;GO:0003676//nucleic acid binding	GO:0006508//proteolysis;GO:0033962//cytoplasmic mRNA processing body assembly;GO:0010501//RNA secondary structure unwinding;GO:0006417//regulation of translation	K12614//ATP-dependent RNA helicase DDX6/DHH1 [EC:3.6.4.13]	gi|703135738|ref|XP_010105971.1|//DEAD-box ATP-dependent RNA helicase 8 [Morus notabilis];gi|950962742|ref|XP_014498174.1|//PREDICTED: protease Do-like 9 [Vigna radiata var. radiata];gi|802543262|ref|XP_012081992.1|//PREDICTED: protease Do-like 9 [Jatropha curcas];gi|920695003|gb|KOM38228.1|//hypothetical protein LR48_Vigan03g161000 [Vigna angularis]
Aradu.KD39G	Aradu.KD39G,BGI_novel_T001731,BGI_novel_T001732,BGI_novel_T001733,BGI_novel_T001734,BGI_novel_T001735,BGI_novel_T001736	6.56	14.67	1.21	0.92	0.2	2.94	1.27	0.52	0.36	3.98	3.63	0.11	3.53	0.3	0.33	0.27	0.07	0.16	NA	NA	NA	K14165//atypical dual specificity phosphatase [EC:3.1.3.16 3.1.3.48];K07375//tubulin beta	gi|734363598|gb|KHN16659.1|//Protein-tyrosine phosphatase mitochondrial 1 [Glycine soja];gi|763769654|gb|KJB36869.1|//hypothetical protein B456_006G179900 [Gossypium raimondii]
Aradu.SCJ52	Aradu.SCJ52,BGI_novel_T006357	6.56	6.51	4.53	7.43	3.59	4.96	5.03	6.33	4.98	2.77	2.33	0.66	3.79	0.53	2.86	0.84	3.93	0.8	NA	NA	NA	K08592//sentrin-specific protease 1 [EC:3.4.22.68];K13126//polyadenylate-binding protein	gi|922377573|ref|XP_013459070.1|//Ulp1 protease family, carboxy-terminal domain protein [Medicago truncatula]
Araip.60WE7	Araip.60WE7,BGI_novel_T049300	6.55	5.39	3.05	8.51	5.58	5.4	3.9	3.85	3	2.26	1.97	1.16	0.52	2.05	1.22	1.12	0.6	0.93	GO:0009506//plasmodesma	GO:0005524//ATP binding;GO:0004672//protein kinase activity;GO:0008017//microtubule binding	GO:0006468//protein phosphorylation;GO:0000914//phragmoplast assembly;GO:0010342//endosperm cellularization	K17545//serine/threonine-protein kinase ULK4 [EC:2.7.11.1]	gi|502079551|ref|XP_004486295.1|//PREDICTED: uncharacterized protein LOC101494929 [Cicer arietinum]
Araip.BI06T	Araip.BI06T,BGI_novel_T029888,BGI_novel_T029889,BGI_novel_T029890	6.55	12.07	14.99	25.3	1.53	1.72	4.41	9.17	10.79	3.02	2.46	1.67	0.77	0.5	1.28	1.85	3.52	2.1	NA	NA	NA	K17710//pentatricopeptide repeat domain-containing protein 1	gi|356519741|ref|XP_003528528.1|//PREDICTED: pentatricopeptide repeat-containing protein At2g01860-like [Glycine max];gi|947039568|gb|KRG89292.1|//hypothetical protein GLYMA_20G014200 [Glycine max]
Araip.65GPJ	Araip.65GPJ,BGI_novel_T053725,BGI_novel_T053726,BGI_novel_T053727,BGI_novel_T053728,BGI_novel_T053729,BGI_novel_T053730,BGI_novel_T053731,BGI_novel_T053732,BGI_novel_T053733,BGI_novel_T053734	6.53	5.88	3.65	5.56	5.17	3.74	5.47	3.78	3.86	2.26	3.16	2.67	2.22	1.72	2.31	1.27	1.54	2.46	NA	GO:0005086//ARF guanyl-nucleotide exchange factor activity	GO:0032012//regulation of ARF protein signal transduction;GO:0043547//positive regulation of GTPase activity;GO:0065007//biological regulation	K13462//guanine nucleotide-exchange factor	gi|734365394|gb|KHN17773.1|//Brefeldin A-inhibited guanine nucleotide-exchange protein 2 [Glycine soja];gi|593782973|ref|XP_007154527.1|//hypothetical protein PHAVU_003G126000g [Phaseolus vulgaris]
Araip.R4IH2	Araip.R4IH2,BGI_novel_T056204,BGI_novel_T056205,BGI_novel_T056206,BGI_novel_T056207	6.53	5.27	3.34	5.12	5.22	2.96	4.83	5.05	2.49	2.99	2.64	1.76	2.07	1.49	2.71	1.24	1.29	1.35	GO:0016021//integral component of membrane;GO:0090406//pollen tube;GO:0005886//plasma membrane;GO:0031225//anchored component of membrane	NA	NA	K14405//pre-mRNA 3'-end-processing factor FIP1;K13173//arginine and glutamate-rich protein 1	gi|950969491|ref|XP_014499837.1|//PREDICTED: GPI-anchored protein LORELEI-like [Vigna radiata var. radiata];gi|920699721|gb|KOM42946.1|//hypothetical protein LR48_Vigan05g055000 [Vigna angularis]
BGI_novel_G000061	BGI_novel_T000143	6.52	2.64	2.98	8.37	8.52	4.3	26.72	4.94	13.22	5.15	16.41	7.81	3.77	3.57	2.33	7.2	4.63	1.83	NA	NA	NA	NA	gi|947068862|gb|KRH17753.1|//hypothetical protein GLYMA_13G012800 [Glycine max]
Aradu.CWE2B	Aradu.CWE2B,BGI_novel_T010989	6.52	4.56	2.96	6.27	3.61	4.8	6.17	4.42	2.59	2.71	2	0.34	1.05	0.62	1.69	1.37	2.64	2.25	NA	NA	NA	K14455//aspartate aminotransferase, mitochondrial [EC:2.6.1.1];K03549//KUP system potassium uptake protein	gi|357460427|ref|XP_003600495.1|//transmembrane protein, putative [Medicago truncatula];gi|922375222|ref|XP_003600497.2|//transmembrane protein, putative [Medicago truncatula]
Aradu.S8151	Aradu.S8151,BGI_novel_T026391,BGI_novel_T026392,BGI_novel_T026393,BGI_novel_T026394,BGI_novel_T026395,BGI_novel_T026396,BGI_novel_T026397	6.52	13.44	9.93	9.57	12.63	9.78	18.44	12.99	6.8	2.73	6.08	2.32	2.97	3.51	3.13	3.29	4.83	3.56	GO:0044424//intracellular part;GO:0005730//nucleolus;GO:0034457//Mpp10 complex;GO:0032040//small-subunit processome;GO:0005732//small nucleolar ribonucleoprotein complex;GO:0030684//preribosome	NA	GO:0006364//rRNA processing;GO:0030490//maturation of SSU-rRNA	K14559//U3 small nucleolar RNA-associated protein MPP10	gi|802651762|ref|XP_012080043.1|//PREDICTED: U3 small nucleolar ribonucleoprotein protein MPP10 isoform X1 [Jatropha curcas];gi|947053819|gb|KRH03272.1|//hypothetical protein GLYMA_17G088200 [Glycine max];gi|359491237|ref|XP_003634246.1|//PREDICTED: U3 small nucleolar ribonucleoprotein protein MPP10 [Vitis vinifera];gi|734367799|gb|KHN18445.1|//U3 small nucleolar ribonucleoprotein MPP10 [Glycine …
Araip.MX4H9	Araip.MX4H9,BGI_novel_T052289,BGI_novel_T052290	6.51	4.16	3.35	7.12	9.11	8.07	9.05	5.52	3.7	2.55	2.34	1.9	0.64	0.86	0.7	0.76	1.19	1.08	GO:0016020//membrane	NA	NA	K17345//tetraspanin-5;K11649//SWI/SNF related-matrix-associated actin-dependent regulator of chromatin subfamily C;K17353//tetraspanin-18	gi|590624651|ref|XP_007025662.1|//Tetraspanin family protein isoform 2 [Theobroma cacao];gi|1000966708|ref|XP_015574608.1|//PREDICTED: tetraspanin-19 isoform X2 [Ricinus communis]
BGI_novel_G007070	BGI_novel_T059314	6.51	3.24	4.17	0.86	0.05	0.64	0.58	1.29	0.18	9.26	9.75	9.28	2.17	0.9	2.6	0.46	0	0.18	NA	NA	NA	NA	gi|356567838|ref|XP_003552122.1|//PREDICTED: uncharacterized protein LOC100792830 [Glycine max]
Araip.RFA35	Araip.RFA35,BGI_novel_T057191,BGI_novel_T057192,BGI_novel_T057193	6.5	3.93	3.19	4.4	2.86	3.67	4.83	3.14	3.56	1.23	1.89	1.52	1.4	1.17	0.58	0.89	0	1.17	NA	NA	NA	K15622//myeloid leukemia factor 1;K10251//17beta-estradiol 17-dehydrogenase / very-long-chain 3-oxoacyl-CoA reductase [EC:1.1.1.62 1.1.1.330]	gi|593785105|ref|XP_007155593.1|//hypothetical protein PHAVU_003G215200g [Phaseolus vulgaris];gi|731380063|ref|XP_002267296.2|//PREDICTED: myeloid leukemia factor 1 [Vitis vinifera]
Araip.QX4SI	Araip.QX4SI,BGI_novel_T050330,BGI_novel_T050331,BGI_novel_T050332,BGI_novel_T050333,BGI_novel_T050334	6.46	6.29	4.91	8.87	6.87	3.36	7.53	5.66	3.99	2.96	3.06	0.91	2.02	2.3	2.11	2.62	1.23	4.01	NA	NA	NA	K05909//laccase [EC:1.10.3.2]	gi|723689023|ref|XP_010319213.1|//PREDICTED: uncharacterized protein LOC101255289 [Solanum lycopersicum];gi|698534355|ref|XP_009763829.1|//PREDICTED: uncharacterized protein LOC104215674 [Nicotiana sylvestris];gi|698485784|ref|XP_009789654.1|//PREDICTED: uncharacterized protein LOC104237250 [Nicotiana sylvestris]
Araip.J5E0R	Araip.J5E0R,BGI_novel_T043501,BGI_novel_T043502,BGI_novel_T043503	6.45	9.81	8.3	14.07	14.14	12.72	11.99	11.39	9.45	4.45	3.14	4.81	3.22	4.4	4.83	3.15	2.19	5.48	GO:0016020//membrane;GO:0009705//plant-type vacuole membrane	GO:0004674//protein serine/threonine kinase activity;GO:0005524//ATP binding;GO:0015140//malate transmembrane transporter activity	GO:0006468//protein phosphorylation;GO:0015743//malate transport	K08960//casein kinase 1, epsilon [EC:2.7.11.1]	gi|920714125|gb|KOM54213.1|//hypothetical protein LR48_Vigan10g010500 [Vigna angularis];gi|593787240|ref|XP_007156659.1|//hypothetical protein PHAVU_002G006300g, partial [Phaseolus vulgaris];gi|965617756|dbj|BAU02906.1|//hypothetical protein VIGAN_11250200 [Vigna angularis var. angularis]
Aradu.F6CIR	Aradu.F6CIR,BGI_novel_T012557,BGI_novel_T012558	6.44	3.79	3.04	6.28	8.64	6.7	5.16	4.21	3.74	2.54	2.55	0.9	2.24	2.45	3.19	1.97	1.3	2.56	GO:0016021//integral component of membrane;GO:0005886//plasma membrane	GO:0015171//amino acid transmembrane transporter activity	GO:0006865//amino acid transport;GO:0080167//response to karrikin;GO:0003333//amino acid transmembrane transport;GO:0043090//amino acid import	K14209//solute carrier family 36 (proton-coupled amino acid transporter);K15015//solute carrier family 32 (vesicular inhibitory amino acid transporter)	gi|947054460|gb|KRH03913.1|//hypothetical protein GLYMA_17G127800 [Glycine max]
Araip.7Q6WT	Araip.7Q6WT,BGI_novel_T036416,BGI_novel_T036417,BGI_novel_T036418,BGI_novel_T036419,BGI_novel_T036420	6.44	5.13	3.82	7.43	8.32	9.43	10.08	6.84	5.04	1.98	2.18	1.63	0.61	1.29	1.02	0.9	0.82	1.56	GO:0016021//integral component of membrane;GO:0000148//1,3-beta-D-glucan synthase complex	GO:0003843//1,3-beta-D-glucan synthase activity	GO:0006075//(1->3)-beta-D-glucan biosynthetic process	K11000//callose synthase [EC:2.4.1.-]	gi|951063603|ref|XP_014523317.1|//PREDICTED: callose synthase 7-like [Vigna radiata var. radiata];gi|357449069|ref|XP_003594810.1|//transmembrane protein, putative [Medicago truncatula]
Aradu.S5PR2	Aradu.S5PR2	6.43	2.27	1.63	0	11.88	6.34	5.67	3.82	7.49	6.77	14.12	6.81	22.63	20.13	24.64	22.08	28.12	14.14	GO:0044424//intracellular part	NA	GO:0006259//DNA metabolic process	NA	gi|922329871|ref|XP_003629719.2|//F-box protein [Medicago truncatula]
BGI_novel_G004590	BGI_novel_T039835	6.43	10.49	5.38	11.32	5.3	0	10.95	6.25	4.56	1.87	2.75	0	2.19	1.29	1.09	0	1.64	1.48	GO:0005634//nucleus	GO:0003677//DNA binding	GO:0006355//regulation of transcription, DNA-templated	K01054//acylglycerol lipase [EC:3.1.1.23]	gi|734336161|gb|KHN08165.1|//NAC domain-containing protein 100 [Glycine soja]
Aradu.4D2H2	Aradu.4D2H2,BGI_novel_T014409,BGI_novel_T014410,BGI_novel_T014411,BGI_novel_T014412,BGI_novel_T014413,BGI_novel_T014414	6.4	5.53	4.41	7.83	6.24	4.07	11.89	5.85	4.39	2.29	3.79	1.09	1.41	1.79	1.64	1.66	1.8	2.14	GO:0016020//membrane;GO:0016021//integral component of membrane	NA	GO:0006810//transport;GO:0055085//transmembrane transport	NA	gi|920704363|gb|KOM47588.1|//hypothetical protein LR48_Vigan07g129200 [Vigna angularis];gi|590706250|ref|XP_007047671.1|//Processing isoform 3 [Theobroma cacao];gi|593790472|ref|XP_007158275.1|//hypothetical protein PHAVU_002G1389001g, partial [Phaseolus vulgaris];gi|734417418|gb|KHN38918.1|//Putative sphingolipid transporter spinster like 3 [Glycine soja]
Araip.JFP77	Araip.JFP77,BGI_novel_T056698,BGI_novel_T056699	6.34	5.43	3.07	4.75	3.34	3.76	10.13	6.14	4.44	1.76	1.93	1.45	1.72	1.91	1	1.66	2.23	2.7	GO:0012505//endomembrane system;GO:0031410//cytoplasmic vesicle;GO:0044425//membrane part;GO:0098805//whole membrane	NA	NA	K04646//clathrin heavy chain	gi|502097571|ref|XP_004491025.1|//PREDICTED: clathrin heavy chain 2 [Cicer arietinum]
Araip.0X7ZE	Araip.0X7ZE,BGI_novel_T041146,BGI_novel_T041148,BGI_novel_T041151	6.34	5.31	4.02	11.01	8.6	7.39	6.7	6.36	7	3.17	3.36	0.95	2.87	3.21	4.66	3.55	2.4	2.92	GO:0044425//membrane part;GO:0016021//integral component of membrane;GO:0005739//mitochondrion	GO:0015266//protein channel activity;GO:0008137//NADH dehydrogenase (ubiquinone) activity;GO:0016491//oxidoreductase activity	GO:0071806//protein transmembrane transport;GO:0033365//protein localization to organelle;GO:0055114//oxidation-reduction process	K17790//mitochondrial import inner membrane translocase subunit TIM22	gi|351722785|ref|NP_001236744.1|//uncharacterized protein LOC100499840 [Glycine max]
Araip.T90R9	Araip.T90R9,BGI_novel_T059574,BGI_novel_T059575,BGI_novel_T059576,BGI_novel_T059577,BGI_novel_T059578	6.27	3.78	3.08	7.6	3.78	4.5	2.54	2.2	1.49	2.08	3.06	0.76	1.09	0.83	1.8	0.67	0.28	0.69	GO:0005655//nucleolar ribonuclease P complex	GO:0004526//ribonuclease P activity	GO:0090502//RNA phosphodiester bond hydrolysis, endonucleolytic	K01738//cysteine synthase A [EC:2.5.1.47];K10352//myosin heavy chain	gi|502136379|ref|XP_004502665.1|//PREDICTED: myosin-3 [Cicer arietinum];gi|920698117|gb|KOM41342.1|//hypothetical protein LR48_Vigan04g154000 [Vigna angularis];gi|965663131|dbj|BAT78840.1|//hypothetical protein VIGAN_02158300 [Vigna angularis var. angularis]
Aradu.9Z0KG	Aradu.9Z0KG	6.27	1.92	8.39	12.27	1.26	0.98	0.73	1.49	1.54	7.12	5.63	50.81	2.27	1.9	1.99	1.83	3.73	2.83	NA	GO:0004737//pyruvate decarboxylase activity;GO:0000287//magnesium ion binding;GO:0030976//thiamine pyrophosphate binding	NA	K01568//pyruvate decarboxylase [EC:4.1.1.1]	gi|29373077|gb|AAO72533.1|//pyruvate decarboxylase 1 [Lotus corniculatus]
BGI_novel_G006713	BGI_novel_T056069	6.27	6.01	3.05	5.45	4.72	3.69	9.52	7.05	4.74	1.92	2.12	0.48	1.54	1.65	1.05	1.48	2.27	1.84	NA	GO:0003866//3-phosphoshikimate 1-carboxyvinyltransferase activity	GO:0009423//chorismate biosynthetic process;GO:0008652//cellular amino acid biosynthetic process;GO:0009073//aromatic amino acid family biosynthetic process	K00800//3-phosphoshikimate 1-carboxyvinyltransferase [EC:2.5.1.19]	gi|920679369|gb|KOM26275.1|//hypothetical protein LR48_Vigan246s000300 [Vigna angularis]
Aradu.0KQ9H	Aradu.0KQ9H,BGI_novel_T021168	6.26	5.68	6.22	1.64	4.71	4.76	0.29	1.26	1.58	1.93	2.73	1.26	1.03	0.16	1.84	0.05	0	0.06	NA	NA	NA	K08064//nuclear transcription factor Y, alpha	gi|571515121|ref|XP_006597203.1|//PREDICTED: nuclear transcription factor Y subunit A-3-like isoform X2 [Glycine max]
Araip.TL1W2	Araip.TL1W2,BGI_novel_T039550,BGI_novel_T039551,BGI_novel_T039552,BGI_novel_T039553,BGI_novel_T039554	6.25	4.21	10.83	3.24	2.25	2.42	2.37	2.36	1.63	2.52	2.35	1.68	1.09	0.68	1.12	0.17	0.1	0.61	NA	NA	NA	NA	gi|922381910|ref|XP_013461183.1|//hypothetical protein MTR_3g082270 [Medicago truncatula]
Aradu.Y1FF6	Aradu.Y1FF6,BGI_novel_T016119,BGI_novel_T016120,BGI_novel_T016121,BGI_novel_T016122	6.18	2.44	2.24	5.63	3.29	3.02	4.9	2.79	1.71	1.97	1.57	0.34	1.37	0.64	0.77	1.45	1.57	1.43	GO:0009536//plastid;GO:0009507//chloroplast	GO:0008878//glucose-1-phosphate adenylyltransferase activity;GO:0005524//ATP binding;GO:0000166//nucleotide binding;GO:0016779//nucleotidyltransferase activity;GO:0016740//transferase activity	GO:0019252//starch biosynthetic process;GO:0005978//glycogen biosynthetic process;GO:0009058//biosynthetic process;GO:0009250//glucan biosynthetic process	K00975//glucose-1-phosphate adenylyltransferase [EC:2.7.7.27]	gi|525343555|ref|NP_001266131.1|//glucose-1-phosphate adenylyltransferase large subunit 1, chloroplastic-like [Cicer arietinum];gi|947102561|gb|KRH51053.1|//hypothetical protein GLYMA_07G258500 [Glycine max];gi|13487711|gb|AAK27685.1|AF347698_1//ADP-glucose pyrophosphorylase large subunit [Brassica rapa subsp. pekinensis];gi|947102562|gb|KRH51054.1|//hypothetical protein GLYMA_07G258500 [Glycine …
Araip.JYD22	Araip.JYD22,BGI_novel_T053577,BGI_novel_T053578	6.18	10.16	8.4	54.9	26.45	19.01	62.97	48.64	33.54	2.39	6.32	2.89	9.81	10.33	5.59	13.22	10.97	15.52	GO:0016021//integral component of membrane	NA	NA	NA	gi|356557090|ref|XP_003546851.1|//PREDICTED: major facilitator superfamily domain-containing protein 12-like isoform X1 [Glycine max];gi|356525698|ref|XP_003531460.1|//PREDICTED: major facilitator superfamily domain-containing protein 12-like isoform X1 [Glycine max]
BGI_novel_G002973	BGI_novel_T026091	6.14	5.18	2.61	5.22	5.27	6.55	10.4	4.42	4.07	1.56	1.83	0.37	0.42	1.1	1.43	1.31	0.9	0.65	NA	GO:0004516//nicotinate phosphoribosyltransferase activity;GO:0004514//nicotinate-nucleotide diphosphorylase (carboxylating) activity	GO:0019358//nicotinate nucleotide salvage;GO:0009435//NAD biosynthetic process	K00763//nicotinate phosphoribosyltransferase [EC:6.3.4.21];K00938//phosphomevalonate kinase [EC:2.7.4.2]	gi|657305000|gb|AID51440.1|//phosphomevalonate kinase 1 [Astragalus membranaceus]
Araip.QN5QK	Araip.QN5QK,BGI_novel_T055443	6.13	0.63	1.19	6.22	0.88	0.8	1.37	0.88	1.41	1.82	1.05	0.54	0.33	0.43	0.4	0.32	0	0.32	NA	NA	NA	NA	gi|342365835|gb|AEL30368.1|//hypothetical protein 205D04_8 [Arachis hypogaea]
BGI_novel_G000619	BGI_novel_T004510	6.12	4.31	2.25	5.8	4.28	5	3.59	2.51	1.63	1.93	2.56	0.72	1.85	0.89	1.09	0.58	0.97	1.61	NA	NA	NA	NA	gi|828332961|ref|XP_012574864.1|//PREDICTED: putative disease resistance protein At3g14460 [Cicer arietinum]
Aradu.E4SD0	Aradu.E4SD0,BGI_novel_T018627	6.09	9.15	8.19	11.01	8.06	11.19	14.28	3.77	2.92	4.13	1.97	0.53	0	1.19	0.07	0	1.03	2.25	GO:0005829//cytosol;GO:0015935//small ribosomal subunit	GO:0003723//RNA binding;GO:0003735//structural constituent of ribosome	GO:0042254//ribosome biogenesis;GO:0006412//translation	K02952//small subunit ribosomal protein S13	gi|590598638|ref|XP_007018955.1|//Ribosomal protein S13/S18 family [Theobroma cacao]
Aradu.K5HPZ	Aradu.K5HPZ,BGI_novel_T022073	6.09	5.9	2.59	6.23	4.38	3.01	5.86	1.92	2.44	1.36	1.78	0.5	0.44	0.52	0.84	0.13	0	1.07	GO:0016020//membrane;GO:0005774//vacuolar membrane;GO:0005622//intracellular;GO:0031201//SNARE complex	GO:0005483//soluble NSF attachment protein activity;GO:0019905//syntaxin binding	GO:0006886//intracellular protein transport;GO:0061025//membrane fusion	K21198//gamma-soluble NSF attachment protein	gi|356556487|ref|XP_003546556.1|//PREDICTED: gamma-soluble NSF attachment protein [Glycine max]
Araip.ZEH5L	Araip.ZEH5L,BGI_novel_T023124	6.07	1.74	11.17	9.83	0.8	7.96	0	2.68	3.78	3.6	4.04	1.65	0	3.47	2.46	0	0	0	GO:0005840//ribosome;GO:0022625//cytosolic large ribosomal subunit	GO:0003735//structural constituent of ribosome	GO:0006412//translation	K02921//large subunit ribosomal protein L37Ae	gi|922325953|ref|XP_013442369.1|//60S ribosomal protein L37a-2 [Medicago truncatula]
Aradu.55G1C	Aradu.55G1C,BGI_novel_T001698,BGI_novel_T001699,BGI_novel_T001700,BGI_novel_T001701	5.97	3.31	1.73	5.96	4.27	4.32	5.41	4.27	3.49	1.11	2.29	0.41	1.63	1.58	1.96	1.25	0.85	1.19	GO:0009506//plasmodesma;GO:0009507//chloroplast	NA	NA	K19525//vacuolar protein sorting-associated protein 13A/C	gi|922372373|ref|XP_013458344.1|//calcium-dependent lipid-binding-like protein [Medicago truncatula];gi|593782779|ref|XP_007154430.1|//hypothetical protein PHAVU_003G119100g [Phaseolus vulgaris]
Araip.CN5UC	Araip.CN5UC,BGI_novel_T050283	5.96	1.74	6.02	0.77	2.19	0.38	1.02	2.16	1.78	11.83	6.65	18.16	11.48	6.09	17.29	5.7	7.36	4.88	GO:0005887//integral component of plasma membrane	GO:0005355//glucose transmembrane transporter activity;GO:0005351//sugar:proton symporter activity	GO:0046323//glucose import;GO:0015992//proton transport;GO:1904659//glucose transmembrane transport	K16055//trehalose 6-phosphate synthase/phosphatase [EC:2.4.1.15 3.1.3.12];K08145//MFS transporter, SP family, solute carrier family 2 (facilitated glucose transporter), member 8	gi|356552878|ref|XP_003544789.1|//PREDICTED: sugar transport protein 5-like isoform X1 [Glycine max]
Araip.NH4QU	Araip.NH4QU	5.94	6.02	12.31	7.7	3.36	2.36	11.33	17.62	14.99	2.63	1.8	5.03	1.24	3.77	1.69	3.01	2.2	5.31	NA	GO:0016747//transferase activity, transferring acyl groups other than amino-acyl groups	NA	K13065//shikimate O-hydroxycinnamoyltransferase [EC:2.3.1.133]	gi|356527026|ref|XP_003532115.1|//PREDICTED: spermidine hydroxycinnamoyl transferase-like [Glycine max]
Aradu.L9CJB	Aradu.L9CJB	5.93	2.98	0.35	3.56	5.53	0.88	0	2	0	1.61	0	0.08	7.12	7.47	7.77	7.06	0	7.38	NA	NA	NA	K14972//PAX-interacting protein 1	gi|955336613|ref|XP_014634636.1|//PREDICTED: mediator of RNA polymerase II transcription subunit 15a-like isoform X2 [Glycine max]
Aradu.U7EQR	Aradu.U7EQR	5.92	1.54	3.33	6.69	30.93	38.17	99.45	92.15	180.53	14.98	12.57	19.47	50.88	58.31	40.81	147.28	437.52	326.06	NA	NA	NA	NA	gi|357478947|ref|XP_003609759.1|//hypothetical protein MTR_4g121930 [Medicago truncatula]
Araip.H5SJ3	Araip.H5SJ3,BGI_novel_T052893,BGI_novel_T052894,BGI_novel_T052895,BGI_novel_T052896	5.92	4.25	4.49	6.29	5.86	6.58	3.88	3.51	2.18	3	1.96	2.07	1.44	2.53	1.86	1.41	0.22	0.72	GO:0016021//integral component of membrane	GO:0046872//metal ion binding;GO:0005524//ATP binding;GO:0008553//hydrogen-exporting ATPase activity, phosphorylative mechanism	GO:0006754//ATP biosynthetic process;GO:1902600//hydrogen ion transmembrane transport	K13412//calcium-dependent protein kinase [EC:2.7.11.1];K01535//H+-transporting ATPase [EC:3.6.3.6]	gi|593264606|ref|XP_007134481.1|//hypothetical protein PHAVU_010G050900g [Phaseolus vulgaris]
Araip.6K1VA	Araip.6K1VA,BGI_novel_T050369	5.91	30.61	68.12	13.72	0.98	0.98	2.38	14.97	5.85	3.53	6.04	14.29	2.63	3.28	1.16	4.09	3.57	3.55	NA	GO:0005488//binding	NA	K16189//phytochrome-interacting factor 4;K11253//histone H3;K07953//GTP-binding protein SAR1 [EC:3.6.5.-]	gi|947112536|gb|KRH60838.1|//hypothetical protein GLYMA_04G012500 [Glycine max];gi|734405983|gb|KHN33752.1|//Transcription factor bHLH63 [Glycine soja]
Araip.VL81T	Araip.VL81T,BGI_novel_T030603	5.89	11.93	0.52	72.68	2.82	26.97	104.13	4.69	35.65	5.41	62.83	0.82	650.96	9.31	1.36	84.69	167.15	91.81	GO:0016020//membrane;GO:0016021//integral component of membrane;GO:0005886//plasma membrane	NA	NA	NA	gi|955358654|ref|XP_014621239.1|//PREDICTED: CASP-like protein 1D2 isoform X1 [Glycine max];gi|734318200|gb|KHN03003.1|//CASP-like protein 7 [Glycine soja]
Araip.TR8WR	Araip.TR8WR,BGI_novel_T052925,BGI_novel_T052926,BGI_novel_T052927,BGI_novel_T052928,BGI_novel_T052929,BGI_novel_T052930,BGI_novel_T052931	5.87	5.45	3.9	6.13	5.07	4.92	5.97	5.73	5.2	3.1	2.79	1.65	1.77	2.51	1.74	2.66	0.87	2.45	GO:0005829//cytosol;GO:0005739//mitochondrion;GO:0009507//chloroplast;GO:0009570//chloroplast stroma	GO:0016740//transferase activity;GO:0004314//[acyl-carrier-protein] S-malonyltransferase activity	GO:0008152//metabolic process	K00645//[acyl-carrier-protein] S-malonyltransferase [EC:2.3.1.39]	gi|210110272|gb|ACJ07139.1|//malonyl-CoA:ACP transacylase 1-3 [Arachis hypogaea];gi|210110182|gb|ACJ07138.1|//malonyl-CoA:ACP transacylase 1-2 [Arachis hypogaea];gi|210110180|gb|ACJ07137.1|//malonyl-CoA:ACP transacylase 1-1 [Arachis hypogaea]
Aradu.WS4W4	Aradu.WS4W4,BGI_novel_T013710,BGI_novel_T013711,BGI_novel_T013712,BGI_novel_T013713,BGI_novel_T013714,BGI_novel_T013715,BGI_novel_T013716,BGI_novel_T013717,BGI_novel_T013718,BGI_novel_T013719,BGI_novel_T013720	5.86	7.82	7.93	11.03	9.32	11.94	8.63	7.5	2.82	4.45	3.56	2.49	2.16	2.19	2.27	1.25	0.55	2.11	GO:0005634//nucleus	GO:0046982//protein heterodimerization activity;GO:0046983//protein dimerization activity	GO:0006351//transcription, DNA-templated;GO:0051090//regulation of sequence-specific DNA binding transcription factor activity;GO:0006352//DNA-templated transcription, initiation	K03131//transcription initiation factor TFIID subunit 6;K08081//tropinone reductase I [EC:1.1.1.206];K12126//phytochrome-interacting factor 3	gi|734309704|gb|KHM99514.1|//Transcription initiation factor TFIID subunit 6 [Glycine soja];gi|698571740|ref|XP_009774964.1|//PREDICTED: transcription factor PIF3-like isoform X2 [Nicotiana sylvestris];gi|357441955|ref|XP_003591255.1|//phytochrome-interacting factor 3.1 [Medicago truncatula];gi|947097675|gb|KRH46260.1|//hypothetical protein GLYMA_08G322700 [Glycine max]
Aradu.2W3KP	Aradu.2W3KP,BGI_novel_T013493,BGI_novel_T013494,BGI_novel_T013495,BGI_novel_T013496	5.86	5.11	3.62	7.33	4.78	4.09	4.87	6.82	4.14	3.04	2.59	1.46	1.18	1.53	1.8	1.4	0.86	1.63	NA	GO:0003755//peptidyl-prolyl cis-trans isomerase activity	GO:0006457//protein folding;GO:0000413//protein peptidyl-prolyl isomerization;GO:0009987//cellular process	K10590//E3 ubiquitin-protein ligase TRIP12 [EC:2.3.2.26];K05864//peptidyl-prolyl isomerase D [EC:5.2.1.8]	gi|734399746|gb|KHN31054.1|//Peptidyl-prolyl cis-trans isomerase CYP40 [Glycine soja];gi|147858320|emb|CAN81422.1|//hypothetical protein VITISV_035942 [Vitis vinifera]
Araip.2SX8U	Araip.2SX8U,BGI_novel_T059421,BGI_novel_T059422,BGI_novel_T059423,BGI_novel_T059424,BGI_novel_T059425,BGI_novel_T059426,BGI_novel_T059427	5.85	3.91	3.03	6.82	4.96	6	7.06	5.56	2.7	1.74	2.46	0.83	1.27	1.15	1.89	1.59	3.14	2.24	GO:0016021//integral component of membrane	GO:0004674//protein serine/threonine kinase activity;GO:0005524//ATP binding;GO:0016491//oxidoreductase activity;GO:0004714//transmembrane receptor protein tyrosine kinase activity	GO:0000165//MAPK cascade;GO:0018108//peptidyl-tyrosine phosphorylation	K04733//interleukin-1 receptor-associated kinase 4 [EC:2.7.11.1]	gi|734420335|gb|KHN40734.1|//Putative leucine-rich repeat receptor-like protein kinase [Glycine soja]
Aradu.MBE19	Aradu.MBE19,BGI_novel_T014579,BGI_novel_T014580,BGI_novel_T014581,BGI_novel_T014582,BGI_novel_T014583,BGI_novel_T014584,BGI_novel_T014585,BGI_novel_T014586	5.85	8.41	7.31	9.54	6.13	5.42	8.02	7.98	5.37	2.95	4.11	3.14	2.07	4.34	2.93	3	3.35	3.67	NA	GO:0004526//ribonuclease P activity	GO:0016070//RNA metabolic process;GO:0006396//RNA processing;GO:0090501//RNA phosphodiester bond hydrolysis;GO:0090502//RNA phosphodiester bond hydrolysis, endonucleolytic;GO:0001682//tRNA 5'-leader removal	K01164//ribonuclease P/MRP protein subunit POP1 [EC:3.1.26.5]	gi|593262654|ref|XP_007133506.1|//hypothetical protein PHAVU_011G184700g [Phaseolus vulgaris];gi|356554790|ref|XP_003545725.1|//PREDICTED: uncharacterized protein LOC100788705 [Glycine max];gi|502174552|ref|XP_004515545.1|//PREDICTED: uncharacterized protein LOC101490270 [Cicer arietinum]
Aradu.T1Z0F	Aradu.T1Z0F,BGI_novel_T011717	5.84	10.24	8.88	4.86	3.31	5.14	5.74	4.92	3.87	2.94	3.9	3.07	0.85	2.94	2.39	1.72	1.78	1.69	NA	NA	NA	K15601//lysine-specific demethylase 3 [EC:1.14.11.-];K06662//cell cycle checkpoint protein	gi|955307119|ref|XP_014622354.1|//PREDICTED: uncharacterized protein LOC102662361 [Glycine max]
Aradu.WRM1I	Aradu.WRM1I,BGI_novel_T017611,BGI_novel_T017612,BGI_novel_T017613,BGI_novel_T017614	5.84	8.24	6.09	7.92	7.44	7.87	12.01	11.75	7.57	2.27	3	2.51	3.43	3.11	2.48	2.92	2.62	3.08	NA	NA	NA	NA	gi|502132383|ref|XP_004501333.1|//PREDICTED: uncharacterized protein LOC101496661 isoform X3 [Cicer arietinum];gi|571538429|ref|XP_006601151.1|//PREDICTED: uncharacterized protein LOC100818696 isoform X2 [Glycine max]
Araip.32DCE	Araip.32DCE,BGI_novel_T048795,BGI_novel_T048796,BGI_novel_T048797	5.82	4.44	2.08	0.64	1.16	1.96	0.99	1.52	0.82	20.38	9.42	11.42	2.53	12.69	4.5	3.73	2.1	3.53	GO:0016021//integral component of membrane	NA	GO:0055085//transmembrane transport	NA	gi|571506285|ref|XP_006595683.1|//PREDICTED: oligopeptide transporter 1-like [Glycine max];gi|947065063|gb|KRH14206.1|//hypothetical protein GLYMA_14G012400 [Glycine max];gi|950982844|ref|XP_014502634.1|//PREDICTED: oligopeptide transporter 1-like [Vigna radiata var. radiata]
Aradu.YU8WB	Aradu.YU8WB,BGI_novel_T016171,BGI_novel_T016172,BGI_novel_T016173	5.8	3.3	3.69	8.29	6.39	6.73	7.83	4.2	3.92	1.9	3.17	0.63	1.37	1.54	1.67	1.85	2.32	2.17	GO:0009507//chloroplast	GO:0003824//catalytic activity;GO:0050662//coenzyme binding	NA	NA	gi|502126139|ref|XP_004499195.1|//PREDICTED: uncharacterized protein LOC101497078 [Cicer arietinum]
Araip.MJ776	Araip.MJ776,BGI_novel_T061013,BGI_novel_T061014,BGI_novel_T061015,BGI_novel_T061016	5.79	6.84	5.99	8.67	8.06	7.35	6.9	6.56	4.2	2.44	4.27	1.91	1.6	1.25	1.65	1.52	0.74	2.73	GO:0031461//cullin-RING ubiquitin ligase complex	GO:0043022//ribosome binding;GO:0061630//ubiquitin protein ligase activity;GO:0019887//protein kinase regulator activity;GO:0031625//ubiquitin protein ligase binding;GO:0019901//protein kinase binding	GO:0045859//regulation of protein kinase activity;GO:0033554//cellular response to stress;GO:0033674//positive regulation of kinase activity;GO:0006417//regulation of translation;GO:0042787//protein ubiquitination involved in ubiquitin-dependent protein catabolic process	K03347//cullin 1	gi|731326887|ref|XP_010674246.1|//PREDICTED: translational activator GCN1 [Beta vulgaris subsp. vulgaris];gi|947062868|gb|KRH12129.1|//hypothetical protein GLYMA_15G154000 [Glycine max];gi|734435444|gb|KHN47759.1|//Cullin-1 [Glycine soja];gi|920715605|gb|KOM55693.1|//hypothetical protein LR48_Vigan10g158500 [Vigna angularis]
Aradu.75TXC	Aradu.75TXC,BGI_novel_T013990,BGI_novel_T013991,BGI_novel_T013992,BGI_novel_T013993	5.79	5	2.63	6.38	5.63	2.73	6.9	3.39	2.16	1.98	3.38	0.96	1.47	2.02	1.86	1	2.32	1.09	NA	GO:0043565//sequence-specific DNA binding;GO:0003700//transcription factor activity, sequence-specific DNA binding	GO:0010214//seed coat development;GO:0006355//regulation of transcription, DNA-templated	K18835//WRKY transcription factor 2;K00472//prolyl 4-hydroxylase [EC:1.14.11.2];K08819//cyclin-dependent kinase 12/13 [EC:2.7.11.22 2.7.11.23];K13424//WRKY transcription factor 33;K03841//fructose-1,6-bisphosphatase I [EC:3.1.3.11]	gi|920695735|gb|KOM38960.1|//hypothetical protein LR48_Vigan03g234200 [Vigna angularis];gi|734316897|gb|KHN02379.1|//WRKY transcription factor 44 [Glycine soja];gi|950954013|ref|XP_014496318.1|//PREDICTED: WRKY transcription factor 44 [Vigna radiata var. radiata]
BGI_novel_G004568	BGI_novel_T039749	5.78	5.36	0.53	7.5	0.07	2.63	0	2.81	2.68	0	0	1.06	1.81	0.04	0.95	0	0	1.49	GO:0000932//P-body	GO:0003729//mRNA binding;GO:0016787//hydrolase activity;GO:0008047//enzyme activator activity	GO:0031087//deadenylation-independent decapping of nuclear-transcribed mRNA;GO:0000290//deadenylation-dependent decapping of nuclear-transcribed mRNA;GO:0043085//positive regulation of catalytic activity	K12611//mRNA-decapping enzyme 1B [EC:3.-.-.-]	gi|734316715|gb|KHN02197.1|//mRNA-decapping enzyme-like protein [Glycine soja]
Araip.NYD43	Araip.NYD43	5.76	9.39	0	0.03	0	0	0	0	0	12.07	15.02	10.28	11.19	9.15	18.29	0	16.41	2.72	NA	GO:0004674//protein serine/threonine kinase activity;GO:0005524//ATP binding	GO:0006468//protein phosphorylation	K00924;K03083//glycogen synthase kinase 3 beta [EC:2.7.11.26]	gi|62857012|dbj|BAD95891.1|//Ser/Thr protein kinase [Lotus japonicus]
Aradu.U51AH	Aradu.U51AH	5.76	0.44	1.04	6.55	0.39	0.15	0.52	0.7	0.64	9.68	1.65	9.49	0.76	0.44	1.19	0.22	0	0.34	NA	GO:0004170//dUTP diphosphatase activity	GO:0046080//dUTP metabolic process	K01520//dUTP pyrophosphatase [EC:3.6.1.23]	gi|593499575|ref|XP_007141989.1|//hypothetical protein PHAVU_008G243100g [Phaseolus vulgaris]
Araip.YN2H3	Araip.YN2H3,BGI_novel_T057754,BGI_novel_T057755,BGI_novel_T057756,BGI_novel_T057757,BGI_novel_T057758	5.76	2.3	2.89	3.69	2.42	2.91	3.09	1.61	2.2	1.06	2.7	1.41	1.35	0.69	1.4	0.5	0.69	0.31	GO:0016021//integral component of membrane;GO:0005886//plasma membrane	GO:0005216//ion channel activity	GO:0034220//ion transmembrane transport	K05391//cyclic nucleotide gated channel, other eukaryote	gi|567858910|ref|XP_006422138.1|//hypothetical protein CICLE_v10004452mg [Citrus clementina];gi|567858912|ref|XP_006422139.1|//hypothetical protein CICLE_v10004452mg [Citrus clementina];gi|694385706|ref|XP_009368667.1|//PREDICTED: cyclic nucleotide-gated ion channel 1-like isoform X1 [Pyrus x bretschneideri];gi|694385709|ref|XP_009368668.1|//PREDICTED: cyclic nucleotide-gated ion channel 1-like i…
Araip.BII8M	Araip.BII8M,BGI_novel_T033673,BGI_novel_T033674,BGI_novel_T033675	5.75	4.83	3.53	4.65	6.09	5.7	6.68	5.47	3.83	2.45	2.4	1.82	2.41	1.44	1.83	1.62	1.22	2.9	GO:0005737//cytoplasm	GO:0004198//calcium-dependent cysteine-type endopeptidase activity;GO:0005509//calcium ion binding	GO:0006508//proteolysis	K13412//calcium-dependent protein kinase [EC:2.7.11.1];K14685//solute carrier family 40 (iron-regulated transporter), member 1	gi|950977384|ref|XP_014501479.1|//PREDICTED: sorcin-like [Vigna radiata var. radiata];gi|702464153|ref|XP_010028831.1|//PREDICTED: sorcin-like [Eucalyptus grandis];gi|571448534|ref|XP_006577884.1|//PREDICTED: sorcin-like isoform X2 [Glycine max]
Aradu.BA2YX	Aradu.BA2YX,BGI_novel_T006495,BGI_novel_T006496,BGI_novel_T006497,BGI_novel_T006498,BGI_novel_T006499,BGI_novel_T006500,BGI_novel_T006501,BGI_novel_T006502	5.75	1.85	2.92	4.94	3.4	5.54	3.93	3.3	2.3	1.9	1.21	1.23	1.16	1	1.77	0.55	0.3	0.75	GO:0005618//cell wall;GO:0005773//vacuole	GO:0030246//carbohydrate binding;GO:0004565//beta-galactosidase activity	GO:0005975//carbohydrate metabolic process	K09285//AP2-like factor, ANT lineage;K09422//myb proto-oncogene protein, plant;K00626//acetyl-CoA C-acetyltransferase [EC:2.3.1.9];K14396//polyadenylate-binding protein 2;K12309//beta-galactosidase [EC:3.2.1.23]	gi|828326709|ref|XP_012573720.1|//PREDICTED: beta-galactosidase 3-like [Cicer arietinum]
Aradu.29M8Y	Aradu.29M8Y,BGI_novel_T012208,BGI_novel_T012209,BGI_novel_T012210	5.73	3.52	3.19	4.52	6.83	8.39	2.56	2.86	1.74	2.34	2.8	0.75	0.72	0.96	1.59	0.69	0.68	0.72	NA	GO:0046872//metal ion binding;GO:0008253//5'-nucleotidase activity	GO:0016311//dephosphorylation	K13206//coiled-coil domain-containing protein 55	gi|593596845|ref|XP_007142744.1|//hypothetical protein PHAVU_007G013400g [Phaseolus vulgaris];gi|502150072|ref|XP_004507776.1|//PREDICTED: 5'-nucleotidase domain-containing protein DDB_G0275467 [Cicer arietinum]
Araip.5J881	Araip.5J881,BGI_novel_T039916,BGI_novel_T039917,BGI_novel_T039918	5.72	3	1.53	5.47	4.19	2.83	2.78	2.76	2.78	1.49	3.04	0.97	1.77	0.67	1.07	0.93	1.87	1.1	NA	NA	NA	K14190//GDP-L-galactose phosphorylase [EC:2.7.7.69];K03097//casein kinase II subunit alpha [EC:2.7.11.1]	NA
Araip.N5EFP	Araip.N5EFP,BGI_novel_T055925	5.71	1.39	2.52	2.73	3.24	3.04	4.02	1.4	1.27	0.96	1.5	1.14	1.11	0.77	0.36	0.55	0.46	0.29	GO:0005774//vacuolar membrane;GO:0048046//apoplast;GO:0009505//plant-type cell wall	GO:0030246//carbohydrate binding;GO:0008270//zinc ion binding;GO:0004559//alpha-mannosidase activity	GO:0006013//mannose metabolic process	K01191//alpha-mannosidase [EC:3.2.1.24]	gi|955375985|ref|XP_014624449.1|//PREDICTED: alpha-mannosidase-like [Glycine max];gi|828299411|ref|XP_012569187.1|//PREDICTED: alpha-mannosidase-like [Cicer arietinum]
Aradu.RAD5N	Aradu.RAD5N,BGI_novel_T007720,BGI_novel_T007721,BGI_novel_T007722,BGI_novel_T007723,BGI_novel_T007724,BGI_novel_T007725	5.68	2.31	1.21	3.8	4.21	2.8	2.69	1.9	2.92	0.88	2.59	0.48	1.34	1.03	0.98	0.9	1.08	1.26	GO:0016592//mediator complex	GO:0001104//RNA polymerase II transcription cofactor activity;GO:0005215//transporter activity	GO:0006357//regulation of transcription from RNA polymerase II promoter	K15131//mediator of RNA polymerase II transcription subunit 11	gi|488461497|emb|CCW28787.1|//hypothetical protein ARAX_ADH079023-072J06-016 [Arachis duranensis]
Aradu.11IDU	Aradu.11IDU,BGI_novel_T016255,BGI_novel_T016256,BGI_novel_T016257,BGI_novel_T016258,BGI_novel_T016259	5.67	7.13	6.22	7.28	5.03	4.04	7.32	6.5	4.22	2.5	3.05	2.47	1.6	1.5	1.28	1.12	0.75	1.29	NA	NA	NA	K14486//auxin response factor	gi|593791220|ref|XP_007158649.1|//hypothetical protein PHAVU_002G170700g [Phaseolus vulgaris]
Araip.6S98A	Araip.6S98A,BGI_novel_T037440,BGI_novel_T037441,BGI_novel_T037442,BGI_novel_T037443	5.65	2.51	1.7	5.37	4.11	4.12	6.34	4.44	1.87	1.91	2.08	0.37	0.14	0.32	0.52	1.13	0.4	0.7	NA	GO:1901363//heterocyclic compound binding;GO:0097159//organic cyclic compound binding;GO:0003676//nucleic acid binding	NA	K03011//DNA-directed RNA polymerase II subunit RPB3;K11294//nucleolin	gi|388522223|gb|AFK49173.1|//unknown [Lotus japonicus];gi|734402912|gb|KHN32280.1|//RNA-binding protein 34 [Glycine soja];gi|565403771|ref|XP_006367329.1|//PREDICTED: nucleolin 1 [Solanum tuberosum];gi|828320642|ref|XP_012572714.1|//PREDICTED: nucleolin 1 isoform X2 [Cicer arietinum]
Araip.IN8ZX	Araip.IN8ZX,BGI_novel_T060263,BGI_novel_T060264	5.65	0.23	3.2	5.01	1.7	0	4.86	3.86	2.59	0.67	0.32	0	0.68	0	0.11	0.18	0	0	GO:0009506//plasmodesma;GO:0005886//plasma membrane	GO:0003779//actin binding;GO:0004674//protein serine/threonine kinase activity	GO:0006952//defense response;GO:0006468//protein phosphorylation	K04733//interleukin-1 receptor-associated kinase 4 [EC:2.7.11.1];K17508//protein phosphatase PTC7 [EC:3.1.3.16]	gi|571501407|ref|XP_006594795.1|//PREDICTED: G-type lectin S-receptor-like serine/threonine-protein kinase At4g27290 [Glycine max];gi|356496360|ref|XP_003517036.1|//PREDICTED: uncharacterized protein ycf20 [Glycine max]
Araip.Q09TN	Araip.Q09TN,BGI_novel_T050515,BGI_novel_T050516,BGI_novel_T050518,BGI_novel_T050520	5.61	4.09	3.78	4.13	2.34	0.28	6.73	4.02	2.59	1.18	3.4	0	1.28	0.4	0.2	1.49	1.21	1.21	NA	NA	NA	NA	NA
Araip.EZ87E	Araip.EZ87E,BGI_novel_T050882,BGI_novel_T050883,BGI_novel_T050884,BGI_novel_T050885,BGI_novel_T050886,BGI_novel_T050887,BGI_novel_T050888,BGI_novel_T050889,BGI_novel_T050890,BGI_novel_T050891	5.6	6.7	2.64	9.36	11.79	8.48	8.09	6.92	4.23	2.18	2.92	1.05	1.64	1.66	2.66	1.66	1.09	1.49	GO:0016020//membrane;GO:0009506//plasmodesma;GO:0016021//integral component of membrane;GO:0005886//plasma membrane	GO:0005319//lipid transporter activity	GO:0006869//lipid transport	K12385//Niemann-Pick C1 protein;K17710//pentatricopeptide repeat domain-containing protein 1	gi|950976144|ref|XP_014501230.1|//PREDICTED: Niemann-Pick C1 protein [Vigna radiata var. radiata];gi|567855119|ref|XP_006420679.1|//hypothetical protein CICLE_v10005118mg [Citrus clementina];gi|965661910|dbj|BAT77619.1|//hypothetical protein VIGAN_02020700 [Vigna angularis var. angularis];gi|951011803|ref|XP_014509881.1|//PREDICTED: uncharacterized protein At2g02148 isoform X2 [Vigna radiata var.…
Aradu.II3F3	Aradu.II3F3,BGI_novel_T007501,BGI_novel_T007502,BGI_novel_T007503,BGI_novel_T007504,BGI_novel_T007505,BGI_novel_T007506	5.6	4.3	2.32	4.09	4.63	3.96	6.11	4.58	2.28	1.54	2.22	1.24	0.54	0.49	0.71	0.64	0.68	0.42	GO:0005829//cytosol;GO:0016021//integral component of membrane	GO:0050278//sedoheptulose-bisphosphatase activity;GO:0004222//metalloendopeptidase activity	GO:0006508//proteolysis	K02883//large subunit ribosomal protein L18e	gi|593703967|ref|XP_007152386.1|//hypothetical protein PHAVU_004G125600g [Phaseolus vulgaris];gi|947113860|gb|KRH62162.1|//hypothetical protein GLYMA_04G090300 [Glycine max];gi|734336500|gb|KHN08226.1|//hypothetical protein glysoja_017704 [Glycine soja];gi|950980462|ref|XP_014502073.1|//PREDICTED: phosphoglycerate mutase-like protein 1 isoform X1 [Vigna radiata var. radiata]
Araip.VVQ5A	Araip.VVQ5A,BGI_novel_T046991,BGI_novel_T046992,BGI_novel_T046993,BGI_novel_T046994	5.56	4.63	2.03	4.48	4.63	3.86	5.51	4.45	3.73	2.09	2	1.47	1.75	1.59	2.5	0.61	3.79	1.91	NA	NA	NA	K13173//arginine and glutamate-rich protein 1	gi|698513999|ref|XP_009801915.1|//PREDICTED: uncharacterized protein At1g10890 [Nicotiana sylvestris]
Araip.7Z04A	Araip.7Z04A,BGI_novel_T046547,BGI_novel_T046548,BGI_novel_T046549,BGI_novel_T046550,BGI_novel_T046551,BGI_novel_T046552,BGI_novel_T046553,BGI_novel_T046554,BGI_novel_T046555,BGI_novel_T046556,BGI_novel_T046557	5.56	9.19	5.88	11.17	7.88	4.03	9.24	6.5	4.2	2.41	3.09	2.8	1.57	2.15	1.45	2.53	0.74	2.97	NA	GO:0003950//NAD+ ADP-ribosyltransferase activity	NA	K20305//trafficking protein particle complex subunit 8	gi|502127365|ref|XP_004499676.1|//PREDICTED: ankyrin repeat domain-containing protein 2-like [Cicer arietinum]
Araip.EII3L	Araip.EII3L,BGI_novel_T056779,BGI_novel_T056780,BGI_novel_T056781,BGI_novel_T056782	5.54	7	6.41	10.09	7.88	8.25	10.49	5.72	7.07	4.21	1.87	3.4	1.32	2.57	2.29	2.21	1.02	2.62	GO:0005634//nucleus;GO:0005737//cytoplasm	GO:0005524//ATP binding;GO:0004674//protein serine/threonine kinase activity	GO:0018105//peptidyl-serine phosphorylation;GO:0006897//endocytosis;GO:0016055//Wnt signaling pathway;GO:0008360//regulation of cell shape	K08960//casein kinase 1, epsilon [EC:2.7.11.1]	gi|955322014|ref|XP_014631365.1|//PREDICTED: casein kinase I-like isoform X2 [Glycine max];gi|965617756|dbj|BAU02906.1|//hypothetical protein VIGAN_11250200 [Vigna angularis var. angularis]
Araip.16JYL	Araip.16JYL,BGI_novel_T052654,BGI_novel_T052655,BGI_novel_T052656,BGI_novel_T052657,BGI_novel_T052658,BGI_novel_T052659,BGI_novel_T052660,BGI_novel_T052661,BGI_novel_T052662,BGI_novel_T052663	5.54	5.58	4.45	11.71	5.32	5.26	10.42	7.75	5.52	1.41	0.08	0.08	0.08	0.18	2.37	0.06	6.99	0.15	NA	NA	NA	K07300//Ca2+:H+ antiporter;K13484//5-hydroxyisourate hydrolase / 2-oxo-4-hydroxy-4-carboxy-5-ureidoimidazoline decarboxylase [EC:3.5.2.17 4.1.1.97]	gi|828311201|ref|XP_012571238.1|//PREDICTED: uncharacterized protein LOC101508674 [Cicer arietinum];gi|965611624|dbj|BAT97763.1|//hypothetical protein VIGAN_09130000, partial [Vigna angularis var. angularis];gi|565401209|ref|XP_006366100.1|//PREDICTED: uncharacterized protein LOC102603831 [Solanum tuberosum];gi|697126427|ref|XP_009617248.1|//PREDICTED: uncharacterized protein LOC104109606 [Nicoti…
Araip.HIZ4E	Araip.HIZ4E,BGI_novel_T060150,BGI_novel_T060151,BGI_novel_T060152,BGI_novel_T060153,BGI_novel_T060154,BGI_novel_T060155,BGI_novel_T060156	5.5	7	6.1	10.88	8.31	8.15	6.65	7.87	6.24	2.68	3.8	1.79	1.78	4.55	3.32	2.21	1.65	4.5	NA	GO:0004001//adenosine kinase activity	GO:0006167//AMP biosynthetic process;GO:0016310//phosphorylation	K00262//glutamate dehydrogenase (NADP+) [EC:1.4.1.4]	gi|593795402|ref|XP_007160739.1|//hypothetical protein PHAVU_001G013100g [Phaseolus vulgaris];gi|356564288|ref|XP_003550387.1|//PREDICTED: uncharacterized sugar kinase slr0537-like isoform X1 [Glycine max]
Araip.5ZQ8X	Araip.5ZQ8X,BGI_novel_T035316,BGI_novel_T035317,BGI_novel_T035318,BGI_novel_T035319,BGI_novel_T035320,BGI_novel_T035321	5.5	4.01	3.07	5.19	3.27	3.63	5.13	4.25	2.09	2.5	2.1	0.52	1.32	0.93	2.11	0.5	2.95	1.6	GO:0008622//epsilon DNA polymerase complex	GO:0008408//3'-5' exonuclease activity;GO:0003677//DNA binding;GO:0003887//DNA-directed DNA polymerase activity;GO:0000166//nucleotide binding;GO:0008270//zinc ion binding	GO:0071897//DNA biosynthetic process;GO:0006281//DNA repair;GO:0006260//DNA replication;GO:0090305//nucleic acid phosphodiester bond hydrolysis	K02324//DNA polymerase epsilon subunit 1 [EC:2.7.7.7];K13356//alcohol-forming fatty acyl-CoA reductase [EC:1.2.1.84];K13691//pathogen-inducible salicylic acid glucosyltransferase [EC:2.4.1.-]	gi|828299106|ref|XP_012569128.1|//PREDICTED: UDP-glycosyltransferase 74F2-like isoform X1 [Cicer arietinum];gi|731349568|ref|XP_010686060.1|//PREDICTED: DNA polymerase epsilon catalytic subunit A [Beta vulgaris subsp. vulgaris]
Aradu.47ZLQ	Aradu.47ZLQ,BGI_novel_T018736,BGI_novel_T018737,BGI_novel_T018738	5.5	3.75	3.58	8.91	4.92	3.71	6.65	4.28	3.96	1.61	1.63	1.26	1.6	0.6	2.31	1.49	1.06	2.29	GO:0043231//intracellular membrane-bounded organelle;GO:0012505//endomembrane system;GO:0016021//integral component of membrane;GO:0044444//cytoplasmic part;GO:0000139//Golgi membrane	GO:0005351//sugar:proton symporter activity	GO:0008643//carbohydrate transport;GO:0015992//proton transport	K15272//solute carrier family 35 (UDP-sugar transporter), member A1/2/3	gi|593572957|ref|XP_007142580.1|//hypothetical protein PHAVU_008G292800g [Phaseolus vulgaris];gi|734433619|gb|KHN46860.1|//CMP-sialic acid transporter 4 [Glycine soja];gi|743767266|ref|XP_010913891.1|//PREDICTED: CMP-sialic acid transporter 4-like isoform X2 [Elaeis guineensis]
Araip.E2U1G	Araip.E2U1G,BGI_novel_T042824,BGI_novel_T042825,BGI_novel_T042826,BGI_novel_T042827	5.43	2.24	2.87	5.96	5.17	4.85	7.56	3.56	3.08	2.36	1.84	1.1	1.13	1	1.92	1.32	2.19	2.13	NA	NA	NA	K13181//ATP-dependent RNA helicase DDX27 [EC:3.6.4.13]	gi|947097528|gb|KRH46113.1|//hypothetical protein GLYMA_08G313100 [Glycine max];gi|595972037|ref|XP_007217614.1|//hypothetical protein PRUPE_ppa016431mg, partial [Prunus persica];gi|734309784|gb|KHM99594.1|//DEAD-box ATP-dependent RNA helicase 28 [Glycine soja]
Aradu.3579H	Aradu.3579H,BGI_novel_T004562	5.43	5.82	3.24	6.45	5.89	4.55	9.81	7.31	1.98	1.8	4.42	0.35	1.17	1.58	1.41	1.14	0.22	2.12	GO:0048046//apoplast;GO:0005829//cytosol;GO:0009507//chloroplast	GO:0008964//phosphoenolpyruvate carboxylase activity	GO:0006099//tricarboxylic acid cycle;GO:0015977//carbon fixation;GO:0015979//photosynthesis;GO:0048366//leaf development	K01595//phosphoenolpyruvate carboxylase [EC:4.1.1.31]	gi|590610127|ref|XP_007021728.1|//Phosphoenolpyruvate carboxylase 3 isoform 1 [Theobroma cacao];gi|475622972|gb|EMT32045.1|//Phosphoenolpyruvate carboxylase 1 [Aegilops tauschii]
Araip.64TPH	Araip.64TPH,BGI_novel_T053166	5.42	1.61	1.85	4.13	4.41	1.05	1.55	4.29	0.47	11.31	1.32	7.06	1.37	1.68	1.59	1.27	0	1.17	NA	GO:0016787//hydrolase activity;GO:0004673//protein histidine kinase activity	GO:0018106//peptidyl-histidine phosphorylation	K19892//glucan endo-1,3-beta-glucosidase 4 [EC:3.2.1.39];K19891//glucan endo-1,3-beta-glucosidase 1/2/3 [EC:3.2.1.39]	gi|388496298|gb|AFK36215.1|//unknown [Lotus japonicus]
Araip.6SM52	Araip.6SM52,BGI_novel_T035332	5.42	0.09	0.31	0.09	0	0	0.03	0.1	0.43	1.31	1.41	0	1.1	0.03	0	0	0	0	NA	NA	NA	K14487//auxin responsive GH3 gene family	gi|965603057|dbj|BAT90234.1|//hypothetical protein VIGAN_06143900 [Vigna angularis var. angularis];gi|356544856|ref|XP_003540863.1|//PREDICTED: indole-3-acetic acid-amido synthetase GH3.6-like [Glycine max]
Aradu.V4TBZ	Aradu.V4TBZ,BGI_novel_T001635,BGI_novel_T001636,BGI_novel_T001637,BGI_novel_T001638	5.42	4.08	2.63	3.47	6.79	8.94	4.7	3.1	1.86	1.78	2.56	0.86	3.15	1.3	1.37	1.45	1.18	0.91	GO:0005634//nucleus	GO:0003677//DNA binding;GO:0042802//identical protein binding	GO:0010150//leaf senescence;GO:0006355//regulation of transcription, DNA-templated;GO:0009734//auxin-activated signaling pathway	K14486//auxin response factor;K20241//WD repeat-containing protein 44	gi|734340954|gb|KHN09592.1|//WD repeat-containing protein 44 [Glycine soja];gi|947099403|gb|KRH47895.1|//hypothetical protein GLYMA_07G054800 [Glycine max];gi|698552150|ref|XP_009769543.1|//PREDICTED: auxin response factor 2-like isoform X2 [Nicotiana sylvestris]
Araip.B1QQ7	Araip.B1QQ7,BGI_novel_T043257,BGI_novel_T043258,BGI_novel_T043259,BGI_novel_T043260,BGI_novel_T043261,BGI_novel_T043262	5.4	0.34	4.14	8.14	6.7	0.43	6.08	4.27	2.4	1.1	0.14	0.04	0.15	0.03	0.12	0.37	0.52	0	GO:0016021//integral component of membrane	GO:0004222//metalloendopeptidase activity	GO:0007155//cell adhesion;GO:0006508//proteolysis	K01404//leishmanolysin [EC:3.4.24.36]	gi|734378900|gb|KHN22275.1|//Leishmanolysin-like peptidase [Glycine soja];gi|920689795|gb|KOM33778.1|//hypothetical protein LR48_Vigan01g333400 [Vigna angularis];gi|920693213|gb|KOM36438.1|//hypothetical protein LR48_Vigan02g258800 [Vigna angularis]
Aradu.NL33W	Aradu.NL33W,BGI_novel_T012999,BGI_novel_T013000	5.4	2.06	1.49	4.03	3.97	1.75	1.16	1.63	0.83	1.02	1.21	0.98	0.68	0.49	0.55	0.58	0	0.47	GO:0009507//chloroplast	GO:0005525//GTP binding	NA	K03977//GTPase	gi|734387480|gb|KHN25243.1|//GTPase Der [Glycine soja];gi|566186518|ref|XP_002314070.2|//hypothetical protein POPTR_0009s05900g [Populus trichocarpa];gi|356542027|ref|XP_003539473.1|//PREDICTED: GTPase Der-like [Glycine max]
Aradu.S4NDW	Aradu.S4NDW,BGI_novel_T025940,BGI_novel_T025941	5.39	2.42	4.5	3.4	1.69	4.37	3.53	4.34	2.94	32.3	13.61	58.65	10.4	3.98	34.59	7.61	7.62	9.79	NA	GO:0008233//peptidase activity;GO:0016853//isomerase activity;GO:0003860//3-hydroxyisobutyryl-CoA hydrolase activity	GO:0006508//proteolysis	K05605//3-hydroxyisobutyryl-CoA hydrolase [EC:3.1.2.4]	gi|388512395|gb|AFK44259.1|//unknown [Lotus japonicus];gi|922378571|ref|XP_013459524.1|//3-hydroxyisobutyryl-CoA hydrolase-like protein [Medicago truncatula]
Aradu.6P0XM	Aradu.6P0XM,BGI_novel_T013434,BGI_novel_T013435,BGI_novel_T013436,BGI_novel_T013437	5.37	4.75	4.3	6.95	4.12	4.5	7.14	5.08	4.9	2.18	1.91	1.82	1.45	2.1	2.1	1.2	3.41	2.38	NA	GO:0005542//folic acid binding;GO:0016740//transferase activity	GO:0008152//metabolic process	K01265//methionyl aminopeptidase [EC:3.4.11.18]	gi|502168167|ref|XP_004514335.1|//PREDICTED: methionine aminopeptidase 1A isoform X1 [Cicer arietinum];gi|965605079|dbj|BAT92255.1|//hypothetical protein VIGAN_07094000 [Vigna angularis var. angularis]
Araip.Q3VEF	Araip.Q3VEF,BGI_novel_T060359,BGI_novel_T060360	5.37	1.89	1.97	4.99	5.27	3.66	5.38	2.89	2.25	1.45	1.51	0.67	0.82	1.45	1.27	0.54	2.19	1.76	GO:0005634//nucleus	NA	NA	K14505//cyclin D3, plant	gi|89111299|dbj|BAE80324.1|//cyclin D3-1 [Camellia sinensis]
Araip.LW2TY	Araip.LW2TY,BGI_novel_T045945	5.34	3.11	2	2.17	2.44	1.98	4.47	4.46	1.76	0.51	3.11	0.3	0.48	0.47	1	0.76	1.39	1.65	GO:0005634//nucleus	GO:0042393//histone binding	GO:1901141//regulation of lignin biosynthetic process;GO:0071497//cellular response to freezing;GO:0009631//cold acclimation	NA	gi|727502646|ref|XP_010427338.1|//PREDICTED: ultraviolet-B receptor UVR8-like [Camelina sativa];gi|697121597|ref|XP_009614775.1|//PREDICTED: ultraviolet-B receptor UVR8 isoform X1 [Nicotiana tomentosiformis]
Araip.V9F2P	Araip.V9F2P	5.34	2.51	3.42	5.82	1.99	2.79	4.01	2.75	1.85	1.58	1.33	1.56	0.62	0.26	0.61	0.26	0	1.29	NA	NA	NA	K19801//phosphatidylinositol 4-kinase B [EC:2.7.1.67]	gi|593328576|ref|XP_007137715.1|//hypothetical protein PHAVU_009G149800g [Phaseolus vulgaris]
Araip.ZEF2F	Araip.ZEF2F,BGI_novel_T045780,BGI_novel_T045781,BGI_novel_T045782,BGI_novel_T045783,BGI_novel_T045784	5.33	3.96	2.46	7.15	5.57	5.42	6.34	4.39	4.03	1.3	2.36	0.84	1.09	1.23	2.04	1.43	2.09	2.11	GO:0043231//intracellular membrane-bounded organelle;GO:0005887//integral component of plasma membrane	GO:0046872//metal ion binding;GO:0005524//ATP binding;GO:0005388//calcium-transporting ATPase activity;GO:0005516//calmodulin binding	GO:0070588//calcium ion transmembrane transport;GO:0008152//metabolic process	K01537//Ca2+-transporting ATPase [EC:3.6.3.8];K18482//4-amino-4-deoxychorismate lyase [EC:4.1.3.38]	gi|502080501|ref|XP_004486584.1|//PREDICTED: calcium-transporting ATPase 9, plasma membrane-type-like [Cicer arietinum]
Araip.VJ1WU	Araip.VJ1WU,BGI_novel_T057244,BGI_novel_T057245,BGI_novel_T057246,BGI_novel_T057247,BGI_novel_T057248,BGI_novel_T057249,BGI_novel_T057250	5.3	4.34	10.6	28.4	1.01	5.11	19.33	3.6	12.77	5.95	1.34	0.17	0.12	0.21	1.61	1.99	6.92	3.9	NA	NA	NA	NA	NA
Aradu.094MD	Aradu.094MD,BGI_novel_T008595,BGI_novel_T008596	5.3	2.59	2.58	3.54	7.48	7.44	4.76	3.05	3.04	3.25	0.75	1.12	0.76	1.09	2.41	0.83	1.32	1.43	GO:0005737//cytoplasm	GO:0004350//glutamate-5-semialdehyde dehydrogenase activity;GO:0004349//glutamate 5-kinase activity	GO:0006561//proline biosynthetic process;GO:0016310//phosphorylation;GO:0055114//oxidation-reduction process	K12657//delta-1-pyrroline-5-carboxylate synthetase [EC:2.7.2.11 1.2.1.41]	gi|411117725|gb|AFW04294.1|//delta-pyrroline-5-carboxylate synthetase [Lespedeza potaninii];gi|351726518|ref|NP_001238153.1|//delta-pyrroline-5-carboxylate synthetase [Glycine max]
Araip.H8C7N	Araip.H8C7N	5.29	26.48	33.93	4.06	0.35	1.06	4.62	10.93	9.71	2.63	6.59	12.1	1.53	8.4	1.81	4.9	0.31	3.5	GO:0005634//nucleus;GO:0005829//cytosol	GO:0043565//sequence-specific DNA binding;GO:0003700//transcription factor activity, sequence-specific DNA binding	GO:0044699//single-organism process;GO:0006355//regulation of transcription, DNA-templated;GO:0050896//response to stimulus	K14494//DELLA protein	gi|950994233|ref|XP_014505085.1|//PREDICTED: scarecrow-like protein 21 [Vigna radiata var. radiata]
Aradu.IM8CC	Aradu.IM8CC,BGI_novel_T022313,BGI_novel_T022314	5.28	7.26	8.35	2.81	4.76	4.04	2.84	4.85	2.58	2.2	1.17	2.76	0.76	1.76	1.89	1.2	1	1.18	GO:0005634//nucleus;GO:0005737//cytoplasm	GO:0004674//protein serine/threonine kinase activity;GO:0005524//ATP binding	GO:0006468//protein phosphorylation;GO:0035556//intracellular signal transduction	K14498//serine/threonine-protein kinase SRK2 [EC:2.7.11.1]	gi|970043495|ref|XP_015083152.1|//PREDICTED: serine/threonine-protein kinase SAPK3-like [Solanum pennellii];gi|955348087|ref|XP_006590367.2|//PREDICTED: protein kinase 2 isoform X1 [Glycine max];gi|502124370|ref|XP_004498498.1|//PREDICTED: O-acetyl-ADP-ribose deacetylase MACROD2 [Cicer arietinum]
Araip.W4PFA	Araip.W4PFA,BGI_novel_T060431,BGI_novel_T060432,BGI_novel_T060433	5.26	3.65	3.16	5.36	4.18	4.22	5.25	3.29	3.05	2.79	1.86	0.74	0.4	1.45	1.72	1.41	0	1.26	GO:0016021//integral component of membrane	GO:0005337//nucleoside transmembrane transporter activity	GO:1901642//nucleoside transmembrane transport	K15014//solute carrier family 29 (equilibrative nucleoside transporter), member 1/2/3	gi|702490326|ref|XP_010035647.1|//PREDICTED: equilibrative nucleotide transporter 3-like [Eucalyptus grandis]
Araip.UVY31	Araip.UVY31,BGI_novel_T042358	5.25	1.87	1.63	3.45	5.79	8.72	1.56	1.92	2.58	0.82	1.12	1.01	1.18	0.58	1.46	0.88	0.34	1.16	GO:0016020//membrane;GO:0016021//integral component of membrane	GO:0022857//transmembrane transporter activity	GO:0055085//transmembrane transport;GO:0009987//cellular process	K00801//farnesyl-diphosphate farnesyltransferase [EC:2.5.1.21]	gi|356538248|ref|XP_003537616.1|//PREDICTED: protein WALLS ARE THIN 1-like [Glycine max]
Aradu.SHM2K	Aradu.SHM2K	5.24	2.95	1.01	9.73	0.59	0.42	7.22	1.16	7.87	16.67	16.23	1.27	0.74	1.82	1.01	3.88	20.74	7.87	NA	NA	NA	NA	NA
Araip.Q6R0G	Araip.Q6R0G	5.23	5.53	12.01	1.21	0.66	1.91	2.32	1.55	0.8	3.01	4.35	0.65	0.3	0.13	0.25	0.23	0.42	1.41	GO:0016021//integral component of membrane;GO:0005886//plasma membrane	GO:0015171//amino acid transmembrane transporter activity	GO:0003333//amino acid transmembrane transport	K14209//solute carrier family 36 (proton-coupled amino acid transporter);K15015//solute carrier family 32 (vesicular inhibitory amino acid transporter)	gi|356497299|ref|XP_003517498.1|//PREDICTED: probable GABA transporter 2 [Glycine max]
Araip.BWV28	Araip.BWV28,BGI_novel_T050677,BGI_novel_T050678,BGI_novel_T050679,BGI_novel_T050680,BGI_novel_T050681,BGI_novel_T050682	5.2	3.22	4.08	9.12	5.63	5.13	6.65	4.86	3.61	2.13	1.44	2.11	0.4	2.16	1.08	1.53	2.29	2.26	GO:0005634//nucleus;GO:0005622//intracellular;GO:0005694//chromosome;GO:0005737//cytoplasm	GO:0003677//DNA binding;GO:0005524//ATP binding;GO:0009378//four-way junction helicase activity;GO:0043140//ATP-dependent 3'-5' DNA helicase activity;GO:0003676//nucleic acid binding	GO:0006281//DNA repair;GO:0006260//DNA replication;GO:0000724//double-strand break repair via homologous recombination;GO:0006310//DNA recombination;GO:0032508//DNA duplex unwinding	K10901//bloom syndrome protein [EC:3.6.4.12]	gi|590686027|ref|XP_007042260.1|//DNA helicase isoform 1 [Theobroma cacao]
Aradu.DUA6D	Aradu.DUA6D	5.19	38.54	38.31	11.63	5.95	6.65	14.17	21.77	18.57	3.03	4.64	11.51	2.29	6.32	3.14	8.29	4.47	9.27	GO:0005622//intracellular	NA	GO:0007034//vacuolar transport	K12192//charged multivesicular body protein 2B	gi|502110083|ref|XP_004493795.1|//PREDICTED: vacuolar protein sorting-associated protein 2 homolog 3-like [Cicer arietinum]
Aradu.J7MXR	Aradu.J7MXR,BGI_novel_T001326,BGI_novel_T001327,BGI_novel_T001328,BGI_novel_T001329,BGI_novel_T001330	5.18	2.25	1.78	4.77	1.89	1.36	3.12	1.44	2.12	2.24	0.95	0.53	0.92	0.58	1.22	0.44	0.91	0.95	GO:0005669//transcription factor TFIID complex	GO:0046982//protein heterodimerization activity	GO:0006352//DNA-templated transcription, initiation	K03129//transcription initiation factor TFIID subunit 4	gi|593795720|ref|XP_007160898.1|//hypothetical protein PHAVU_001G026300g [Phaseolus vulgaris];gi|951038589|ref|XP_014517179.1|//PREDICTED: uncharacterized protein LOC106774649 [Vigna radiata var. radiata]
Araip.W1S90	Araip.W1S90,BGI_novel_T059588,BGI_novel_T059589,BGI_novel_T059590,BGI_novel_T059591,BGI_novel_T059592,BGI_novel_T059593	5.16	4.22	4.15	5.53	5.51	6.14	10.6	5.28	5.91	1.89	2.6	0.87	2.11	1.43	1.33	1.07	2.51	1.91	GO:0043231//intracellular membrane-bounded organelle;GO:0005773//vacuole	GO:0033947//mannosylglycoprotein endo-beta-mannosidase activity	GO:0005975//carbohydrate metabolic process	K18577//mannosylglycoprotein endo-beta-mannosidase [EC:3.2.1.152]	gi|571560175|ref|XP_006604822.1|//PREDICTED: mannosylglycoprotein endo-beta-mannosidase-like isoform X1 [Glycine max];gi|571560179|ref|XP_006604823.1|//PREDICTED: mannosylglycoprotein endo-beta-mannosidase-like isoform X2 [Glycine max];gi|734320710|gb|KHN03997.1|//Mannosylglycoprotein endo-beta-mannosidase [Glycine soja]
Araip.BL33W	Araip.BL33W,BGI_novel_T040925,BGI_novel_T040926	5.15	3.35	4.38	8.73	8.98	3.52	5.1	5.61	5.23	1.82	2.38	1.02	2.92	1.32	2.27	1.02	1.95	1.62	GO:0016021//integral component of membrane	GO:0015266//protein channel activity;GO:0005524//ATP binding;GO:0042626//ATPase activity, coupled to transmembrane movement of substances;GO:0008137//NADH dehydrogenase (ubiquinone) activity	GO:0071806//protein transmembrane transport;GO:0033365//protein localization to organelle;GO:0055114//oxidation-reduction process	K05658//ATP-binding cassette, subfamily B (MDR/TAP), member 1 [EC:3.6.3.44]	gi|502121408|ref|XP_004497307.1|//PREDICTED: ABC transporter B family member 20 isoform X2 [Cicer arietinum];gi|828306268|ref|XP_012570272.1|//PREDICTED: ABC transporter B family member 6 isoform X1 [Cicer arietinum]
BGI_novel_G003201	BGI_novel_T027834	5.14	2.8	6.22	5.97	6.03	10.26	7.91	3.67	5.05	0	0	5.23	1.03	0	4.84	0	0	1.81	NA	NA	NA	K10772//AP endonuclease 2 [EC:4.2.99.18];K01785//aldose 1-epimerase [EC:5.1.3.3]	gi|565399674|ref|XP_006365372.1|//PREDICTED: protein PXR1-like [Solanum tuberosum]
BGI_novel_G002166	BGI_novel_T018640	5.12	2.74	3.13	9.03	4.56	4.27	11.34	4.82	2.77	1.37	2.88	0.34	1.95	1.39	0.93	1.05	1.11	0.76	NA	NA	NA	NA	gi|965604246|dbj|BAT91422.1|//hypothetical protein VIGAN_07001800 [Vigna angularis var. angularis]
Aradu.B5C1P	Aradu.B5C1P,BGI_novel_T004404,BGI_novel_T004405,BGI_novel_T004406,BGI_novel_T004407	5.12	2.86	2.76	5.05	2.48	4.32	2.48	4.07	3.08	1.69	1.77	1.14	0.88	1.32	0.96	1.43	1.14	1.16	NA	GO:0003824//catalytic activity	GO:0008152//metabolic process	NA	gi|734350526|gb|KHN12473.1|//L-Ala-D/L-Glu epimerase [Glycine soja];gi|356525058|ref|XP_003531144.1|//PREDICTED: L-Ala-D/L-amino acid epimerase isoform X1 [Glycine max]
Araip.52IWG	Araip.52IWG,BGI_novel_T053767,BGI_novel_T053768,BGI_novel_T053769,BGI_novel_T053770,BGI_novel_T053771,BGI_novel_T053772,BGI_novel_T053773,BGI_novel_T053774,BGI_novel_T053775,BGI_novel_T053776	5.11	6.59	7.77	7.22	6.16	4.78	8.32	8.64	5.92	1.8	2.82	2.22	0.99	2.67	2.13	2.26	0.8	3.72	GO:0009535//chloroplast thylakoid membrane;GO:0009941//chloroplast envelope;GO:0005737//cytoplasm	GO:0046872//metal ion binding;GO:0005524//ATP binding;GO:0051082//unfolded protein binding;GO:0031072//heat shock protein binding	GO:0006457//protein folding;GO:0009408//response to heat	K03686//molecular chaperone DnaJ	gi|920701385|gb|KOM44610.1|//hypothetical protein LR48_Vigan05g221500 [Vigna angularis];gi|965604324|dbj|BAT91500.1|//hypothetical protein VIGAN_07010100 [Vigna angularis var. angularis];gi|950981784|ref|XP_014502377.1|//PREDICTED: chaperone protein DnaJ [Vigna radiata var. radiata]
Aradu.T2ULP	Aradu.T2ULP,BGI_novel_T019006	5.09	1.12	1.5	2.14	3.42	3.91	4.94	2.07	1.62	0.54	1.76	0.44	1.45	1.06	1.18	1.06	0.8	1.34	GO:0005794//Golgi apparatus;GO:0016021//integral component of membrane;GO:0005886//plasma membrane	GO:0016174//NAD(P)H oxidase activity;GO:0050664//oxidoreductase activity, acting on NAD(P)H, oxygen as acceptor;GO:0005509//calcium ion binding;GO:0004601//peroxidase activity	GO:0050832//defense response to fungus;GO:0033500//carbohydrate homeostasis;GO:0007231//osmosensory signaling pathway;GO:0043069//negative regulation of programmed cell death;GO:0098869//cellular oxidant detoxification;GO:0072593//reactive oxygen species metabolic process;GO:0009408//response to heat;GO:0055114//oxidation-reduction process	K13447//respiratory burst oxidase [EC:1.6.3.- 1.11.1.-];K14328//regulator of nonsense transcripts 3	gi|698429903|ref|XP_009792203.1|//PREDICTED: respiratory burst oxidase homolog protein D-like isoform X1 [Nicotiana sylvestris];gi|920697496|gb|KOM40721.1|//hypothetical protein LR48_Vigan04g091900 [Vigna angularis]
Araip.479NK	Araip.479NK,BGI_novel_T043467,BGI_novel_T043468	5.08	1.41	2.31	5.47	3.72	3.3	4.12	2.04	2.52	1.58	1.08	0.89	0.7	0.57	1.54	0.76	0.43	1.09	GO:0005634//nucleus	NA	NA	K14505//cyclin D3, plant	gi|950969146|ref|XP_014499748.1|//PREDICTED: cyclin-D3-3-like [Vigna radiata var. radiata];gi|255538192|ref|XP_002510161.1|//PREDICTED: cyclin-D3-3 [Ricinus communis]
Aradu.H6ZW2	Aradu.H6ZW2,BGI_novel_T018257,BGI_novel_T018258	5.07	5.43	3.78	4.49	3.03	3.63	1.8	1.75	1.28	2.63	3.13	1.24	1.1	1.19	1.31	0.72	0.75	0.23	NA	GO:0005524//ATP binding	NA	K09489//heat shock 70kDa protein 4	gi|763754738|gb|KJB22069.1|//hypothetical protein B456_004G027900 [Gossypium raimondii];gi|828296616|ref|XP_012568676.1|//PREDICTED: heat shock 70 kDa protein 16-like isoform X2 [Cicer arietinum]
Aradu.TE25W	Aradu.TE25W	5.07	9.54	8.53	1.92	1.93	3.18	2.16	4.47	2.86	3.16	2.15	4.63	1.01	0.65	1.44	1.06	0.28	1.44	GO:0005737//cytoplasm	GO:0000234//phosphoethanolamine N-methyltransferase activity	GO:0032259//methylation;GO:0006656//phosphatidylcholine biosynthetic process	K05929//phosphoethanolamine N-methyltransferase [EC:2.1.1.103]	gi|502138045|ref|XP_004503268.1|//PREDICTED: phosphoethanolamine N-methyltransferase-like [Cicer arietinum]
Aradu.TN6E9	Aradu.TN6E9,BGI_novel_T023566,BGI_novel_T023567	5.04	4.46	3.26	4.58	7.97	7.17	9.11	4.01	7.38	2.09	1.72	2.04	2.58	1.24	1.93	1.41	1.44	2.01	GO:0016021//integral component of membrane	GO:0004674//protein serine/threonine kinase activity;GO:0005524//ATP binding	GO:0006468//protein phosphorylation	K20718//LRR receptor-like serine/threonine-protein kinase ERECTA [EC:2.7.11.1]	gi|502119538|ref|XP_004496653.1|//PREDICTED: LRR receptor-like serine/threonine-protein kinase ERL1 [Cicer arietinum]
BGI_novel_G004884	BGI_novel_T041793	5.02	1.42	2.16	3.58	0.59	2.26	2.54	1.15	1.13	1.63	0.75	0.93	0.37	0.35	0.44	0.32	0.28	0.74	NA	NA	NA	NA	NA
Aradu.ZBA73	Aradu.ZBA73,BGI_novel_T025922,BGI_novel_T025923,BGI_novel_T025924,BGI_novel_T025925,BGI_novel_T025926	5.02	5.27	5.43	5.51	6	4.79	7.05	7	7.62	2.36	2.47	2.56	2.05	3.03	3.37	2.54	2.38	2.39	GO:0016020//membrane;GO:0016021//integral component of membrane	NA	NA	NA	gi|356558483|ref|XP_003547536.1|//PREDICTED: uncharacterized protein LOC100812436 [Glycine max];gi|734405652|gb|KHN33454.1|//Membralin [Glycine soja]
Araip.36I48	Araip.36I48,BGI_novel_T045416,BGI_novel_T045417,BGI_novel_T045418,BGI_novel_T045419	5.01	13.75	10.7	11.26	4.36	3.59	3.08	14.75	5.58	4.21	1.56	4.33	1.45	4.57	2.06	2.44	1.36	2.2	GO:0016021//integral component of membrane	GO:0015095//magnesium ion transmembrane transporter activity	GO:0015693//magnesium ion transport;GO:1903830//magnesium ion transmembrane transport	K16075//magnesium transporter	gi|922345835|ref|XP_013449832.1|//magnesium transporter MRS2-like protein [Medicago truncatula];gi|571557846|ref|XP_006604483.1|//PREDICTED: magnesium transporter MRS2-I-like isoform X2 [Glycine max];gi|356572243|ref|XP_003554279.1|//PREDICTED: magnesium transporter MRS2-I-like isoform X1 [Glycine max]
Aradu.VQU6F	Aradu.VQU6F,BGI_novel_T011177,BGI_novel_T011178,BGI_novel_T011179,BGI_novel_T011180,BGI_novel_T011181	5	3.05	3.98	5.64	5.49	4.49	5.55	3.65	4.43	1.68	2.09	1.51	1.35	1.33	2.64	1.1	0.39	2.16	NA	GO:0016787//hydrolase activity	NA	NA	gi|828298389|ref|XP_012569012.1|//PREDICTED: GDSL esterase/lipase CPRD49-like isoform X2 [Cicer arietinum];gi|734433720|gb|KHN46945.1|//GDSL esterase/lipase CPRD49 [Glycine soja]
Araip.ZVG95	Araip.ZVG95,BGI_novel_T057211,BGI_novel_T057212,BGI_novel_T057213,BGI_novel_T057214,BGI_novel_T057215,BGI_novel_T057216,BGI_novel_T057217,BGI_novel_T057218	5	2.69	1.77	6.7	4.82	5.52	5.03	2.49	1.59	2.38	1.63	0.73	1.52	1.41	2.67	1.31	1.7	1.09	GO:0016021//integral component of membrane	GO:0005524//ATP binding;GO:0042626//ATPase activity, coupled to transmembrane movement of substances;GO:0005215//transporter activity	GO:0055085//transmembrane transport	K14611//solute carrier family 23 (nucleobase transporter), member 1/2;K04733//interleukin-1 receptor-associated kinase 4 [EC:2.7.11.1];K05666//ATP-binding cassette, subfamily C (CFTR/MRP), member 2	gi|920698806|gb|KOM42031.1|//hypothetical protein LR48_Vigan04g222900 [Vigna angularis];gi|703138193|ref|XP_010106678.1|//ABC transporter C family member 8 [Morus notabilis];gi|965662412|dbj|BAT78121.1|//hypothetical protein VIGAN_02076200 [Vigna angularis var. angularis]
Araip.TTF3S	Araip.TTF3S,BGI_novel_T055687,BGI_novel_T055688,BGI_novel_T055689,BGI_novel_T055690,BGI_novel_T055691,BGI_novel_T055692,BGI_novel_T055693,BGI_novel_T055694,BGI_novel_T055695	4.96	3.92	3.64	5.53	3.83	7.19	5.75	6.1	2.89	4.08	2.79	1.31	1.65	1.75	0.74	2.52	1.83	3	GO:0005634//nucleus;GO:0005829//cytosol	GO:0003677//DNA binding;GO:0005524//ATP binding;GO:0003682//chromatin binding;GO:0004386//helicase activity;GO:0008094//DNA-dependent ATPase activity	GO:0040029//regulation of gene expression, epigenetic;GO:0006355//regulation of transcription, DNA-templated;GO:0043044//ATP-dependent chromatin remodeling;GO:0010199//organ boundary specification between lateral organs and the meristem	K19476//vacuolar protein sorting-associated protein IST1;K11647//SWI/SNF-related matrix-associated actin-dependent regulator of chromatin subfamily A member 2/4 [EC:3.6.4.-]	gi|947057217|gb|KRH06623.1|//hypothetical protein GLYMA_16G035100 [Glycine max];gi|947099622|gb|KRH48114.1|//hypothetical protein GLYMA_07G069400 [Glycine max];gi|955375437|ref|XP_003548671.2|//PREDICTED: LOW QUALITY PROTEIN: ATP-dependent helicase BRM-like [Glycine max];gi|734433470|gb|KHN46725.1|//ATP-dependent helicase BRM [Glycine soja];gi|42571243|ref|NP_973695.1|//ATP-dependent helicase BRA…
Araip.ZV22A	Araip.ZV22A,BGI_novel_T056877,BGI_novel_T056878	4.96	2.17	5.85	5.9	2.11	3.54	4.29	3	1.88	2.05	0.37	3.8	0.5	0.55	1.02	0.9	0.62	0.7	GO:0016020//membrane;GO:0031977//thylakoid lumen;GO:0005739//mitochondrion	GO:0008236//serine-type peptidase activity	GO:0006508//proteolysis	K03797//carboxyl-terminal processing protease [EC:3.4.21.102]	gi|955393901|ref|XP_014628403.1|//PREDICTED: carboxyl-terminal-processing peptidase 2, chloroplastic-like isoform X2 [Glycine max]
Aradu.40JMZ	Aradu.40JMZ	4.96	26.52	15.63	41.95	48.84	51.33	4.99	31.42	5.19	79.14	86.18	92.8	131.95	59.27	128.55	104.14	65.24	51.85	GO:0016020//membrane	GO:0016746//transferase activity, transferring acyl groups	GO:0008152//metabolic process	K15397//3-ketoacyl-CoA synthase [EC:2.3.1.199]	gi|502121440|ref|XP_004497320.1|//PREDICTED: 3-ketoacyl-CoA synthase 21 [Cicer arietinum]
BGI_novel_G005063	BGI_novel_T043358	4.95	6.87	3.85	8.19	7.62	6.52	7.42	8.05	4.03	0.99	2.13	1.07	2.52	3.96	1.94	0.65	0.65	2.96	NA	NA	NA	K16812//targeting protein for Xklp2	gi|734312994|gb|KHN01110.1|//Targeting protein for Xklp2 [Glycine soja]
BGI_novel_G005276	BGI_novel_T044782	4.95	0	1.58	2.64	1.61	0	1.42	3.61	1.89	0	2.46	0	0	0.39	0.63	1.91	0	0	NA	NA	NA	NA	NA
BGI_novel_G001370	BGI_novel_T011052	4.94	7.15	4.8	1.28	2.08	2.9	2.87	1.26	6.39	16.45	12.66	17.56	7.17	2	5.43	3.09	16.19	8.37	NA	NA	NA	K13993//HSP20 family protein	gi|922327727|ref|XP_013443256.1|//cytosolic class I small heat shock protein [Medicago truncatula]
Araip.05JE5	Araip.05JE5,BGI_novel_T041341,BGI_novel_T041342	4.9	4.55	4.96	7.13	7.4	5.94	7.48	4.14	3.19	2.81	2.25	1.82	1.19	1.51	2.08	1.1	4.35	1.48	NA	NA	NA	K00028//malate dehydrogenase (decarboxylating) [EC:1.1.1.39]	gi|920682836|gb|KOM29608.1|//hypothetical protein LR48_Vigan728s003100 [Vigna angularis];gi|255640274|gb|ACU20427.1|//unknown [Glycine max];gi|593783245|ref|XP_007154663.1|//hypothetical protein PHAVU_003G137300g [Phaseolus vulgaris]
Araip.6PI0D	Araip.6PI0D	4.89	108.87	26.38	51.63	34.55	1.26	3823.38	523.46	2446.89	4.33	8.63	3.67	196.92	15.76	1.88	289.81	994.82	1320.35	NA	NA	NA	NA	NA
Aradu.JNW1V	Aradu.JNW1V,BGI_novel_T001876,BGI_novel_T001877,BGI_novel_T001878,BGI_novel_T001879,BGI_novel_T001880,BGI_novel_T001881	4.89	5.3	5.85	9.48	6.04	4.54	7.56	6.45	4.59	1.79	4.12	1.51	1.6	1.21	1.37	1.53	2.31	1.26	GO:0005634//nucleus	NA	GO:0000381//regulation of alternative mRNA splicing, via spliceosome;GO:0080009//mRNA methylation	NA	gi|955380992|ref|XP_014625557.1|//PREDICTED: FKBP12-interacting protein of 37 kDa-like isoform X1 [Glycine max];gi|356562704|ref|XP_003549609.1|//PREDICTED: FKBP12-interacting protein of 37 kDa-like isoform X2 [Glycine max]
Araip.N3NWL	Araip.N3NWL,BGI_novel_T052903,BGI_novel_T052904,BGI_novel_T052905,BGI_novel_T052906,BGI_novel_T052907,BGI_novel_T052908,BGI_novel_T052909	4.87	3.31	4.35	8.69	2.39	3.58	2.82	1.03	1.09	1.94	2.03	1.82	0.39	0.92	0.83	0.17	0	0.99	NA	GO:0005524//ATP binding	NA	K14440//SWI/SNF-related matrix-associated actin-dependent regulator of chromatin subfamily A-like protein 1 [EC:3.6.4.12]	gi|955379803|ref|XP_003550580.3|//PREDICTED: SWI/SNF-related matrix-associated actin-dependent regulator of chromatin subfamily A-like protein 1 [Glycine max];gi|947053037|gb|KRH02490.1|//hypothetical protein GLYMA_17G041700 [Glycine max];gi|734365415|gb|KHN17794.1|//SWI/SNF-related matrix-associated actin-dependent regulator of chromatin subfamily A-like protein 1 [Glycine soja];gi|947053039|gb|…
Aradu.S0VR2	Aradu.S0VR2,BGI_novel_T004328,BGI_novel_T004329,BGI_novel_T004330	4.86	2.74	3.8	5.04	6.38	3.43	4.84	3.22	1.58	1.5	1.97	1.37	0.87	0.79	1.8	0.81	2.92	1.55	GO:0005887//integral component of plasma membrane;GO:0016021//integral component of membrane	GO:0005355//glucose transmembrane transporter activity;GO:0005351//sugar:proton symporter activity;GO:0022891//substrate-specific transmembrane transporter activity	GO:0055085//transmembrane transport;GO:0046323//glucose import;GO:0015992//proton transport;GO:1904659//glucose transmembrane transport	K08145//MFS transporter, SP family, solute carrier family 2 (facilitated glucose transporter), member 8	gi|502151198|ref|XP_004508324.1|//PREDICTED: sugar transporter ERD6-like 16 [Cicer arietinum]
Araip.ME6WT	Araip.ME6WT,BGI_novel_T053896	4.82	3.46	4.89	6.19	4.37	6.28	5.38	4.37	2.5	2.77	2.01	1.29	1.12	0.89	1.78	0.56	1.04	0.85	NA	GO:0005525//GTP binding;GO:0003924//GTPase activity	NA	K01528//dynamin GTPase [EC:3.6.5.5]	gi|947112097|gb|KRH60423.1|//hypothetical protein GLYMA_05G239300 [Glycine max]
Aradu.P12Q4	Aradu.P12Q4,BGI_novel_T027751,BGI_novel_T027752	4.82	1.21	1.73	3.92	1.88	3.52	5.77	3.94	2.43	1.47	1.14	0.33	0.23	0.55	0.11	0.69	0.56	0.47	GO:0016272//prefoldin complex;GO:0005634//nucleus	GO:0001106//RNA polymerase II transcription corepressor activity;GO:0051082//unfolded protein binding;GO:0001104//RNA polymerase II transcription cofactor activity	GO:0000122//negative regulation of transcription from RNA polymerase II promoter;GO:0006457//protein folding;GO:0006357//regulation of transcription from RNA polymerase II promoter	K15151//mediator of RNA polymerase II transcription subunit 10	gi|955306917|ref|XP_014622003.1|//PREDICTED: protein UXT homolog isoform X3 [Glycine max];gi|734315610|gb|KHN01992.1|//Protein UXT like [Glycine soja]
Araip.211V1	Araip.211V1,BGI_novel_T031444,BGI_novel_T031445,BGI_novel_T031446	4.81	3.08	2.93	5.29	4.18	3.36	3.63	4.46	3.82	1.8	1.62	1.12	1.37	1.1	2.03	1.16	0.86	1.86	GO:0005622//intracellular;GO:0005739//mitochondrion	GO:1901363//heterocyclic compound binding;GO:0097159//organic cyclic compound binding;GO:0005524//ATP binding;GO:0000166//nucleotide binding;GO:0003746//translation elongation factor activity;GO:0005525//GTP binding;GO:0003924//GTPase activity	GO:0046686//response to cadmium ion;GO:0006414//translational elongation;GO:0070125//mitochondrial translational elongation	K02355//elongation factor G	gi|955302297|ref|XP_014629436.1|//PREDICTED: elongation factor G-2, mitochondrial isoform X2 [Glycine max];gi|947127429|gb|KRH75283.1|//hypothetical protein GLYMA_01G075400 [Glycine max]
Aradu.Z804L	Aradu.Z804L,BGI_novel_T018945,BGI_novel_T018946,BGI_novel_T018947,BGI_novel_T018948,BGI_novel_T018949,BGI_novel_T018950	4.76	3.62	3.01	7	8.8	7.81	4.92	5.49	3.86	2.63	2.16	0.47	1.38	1.53	1.74	1.08	0.91	1.68	GO:0009705//plant-type vacuole membrane	NA	GO:0009959//negative gravitropism;GO:0009660//amyloplast organization	K03495//tRNA uridine 5-carboxymethylaminomethyl modification enzyme	gi|920701121|gb|KOM44346.1|//hypothetical protein LR48_Vigan05g195100 [Vigna angularis];gi|828301834|ref|XP_012569597.1|//PREDICTED: protein SHOOT GRAVITROPISM 6-like isoform X4 [Cicer arietinum];gi|950959198|ref|XP_014497402.1|//PREDICTED: uncharacterized protein LOC106758909 [Vigna radiata var. radiata]
Aradu.UZ3N1	Aradu.UZ3N1,BGI_novel_T010285,BGI_novel_T010286	4.68	7.5	3.79	3.03	4.27	5.17	0.76	2.13	1.79	1.49	3.03	0.05	2.72	0.86	0.39	0.59	0	0.74	NA	NA	NA	NA	gi|356529153|ref|XP_003533161.1|//PREDICTED: uncharacterized protein LOC100804088 [Glycine max]
Aradu.00HR8	Aradu.00HR8,BGI_novel_T002984,BGI_novel_T002985,BGI_novel_T002986,BGI_novel_T002987	4.68	10.28	2.4	2.74	3.25	2.34	3.31	5.04	2.23	1.15	2.76	0.11	2.59	0.09	0.9	1.04	0.99	1.05	NA	NA	NA	K03696//ATP-dependent Clp protease ATP-binding subunit ClpC	gi|342365840|gb|AEL30373.1|//unknown [Arachis hypogaea];gi|828291752|ref|XP_012575541.1|//PREDICTED: uncharacterized protein LOC101508396 [Cicer arietinum]
Araip.Y5NPN	Araip.Y5NPN,BGI_novel_T055187,BGI_novel_T055188,BGI_novel_T055189,BGI_novel_T055190,BGI_novel_T055191	4.64	2.34	2.33	5.33	3.35	2.87	3.84	3.1	3	1.7	1.56	0.92	0.83	0.7	1.68	1.3	0	1.3	GO:0016020//membrane;GO:0016021//integral component of membrane	GO:0016757//transferase activity, transferring glycosyl groups;GO:0016740//transferase activity	GO:0044267//cellular protein metabolic process;GO:0044763//single-organism cellular process;GO:0006487//protein N-linked glycosylation;GO:0030433//ER-associated ubiquitin-dependent protein catabolic process;GO:0044710//single-organism metabolic process	K03847//alpha-1,6-mannosyltransferase [EC:2.4.1.260]	gi|734399971|gb|KHN31111.1|//Dol-P-Man:Man(7)GlcNAc(2)-PP-Dol alpha-1,6-mannosyltransferase [Glycine soja];gi|947118207|gb|KRH66456.1|//hypothetical protein GLYMA_03G108200 [Glycine max];gi|571465903|ref|XP_006583509.1|//PREDICTED: dol-P-Man:Man(7)GlcNAc(2)-PP-Dol alpha-1,6-mannosyltransferase-like isoform X2 [Glycine max];gi|955311620|ref|XP_003521056.3|//PREDICTED: dol-P-Man:Man(7)GlcNAc(2)-PP-…
BGI_novel_G000664	BGI_novel_T004826	4.63	2.57	3.08	7.24	7.15	8.34	19.01	7.14	5.05	1.46	2.93	0.5	2.16	1.54	2.2	1.48	1.8	3	NA	NA	NA	NA	gi|747105799|ref|XP_011101174.1|//PREDICTED: probable transcriptional regulator SLK2 [Sesamum indicum]
Araip.S81WY	Araip.S81WY,BGI_novel_T042161	4.63	2.73	3.47	7.91	1.94	1.58	2.5	3.45	3.26	1.58	1.47	2.09	0.3	0.67	1.07	0.8	0.41	1.15	GO:0005739//mitochondrion	NA	NA	NA	gi|356540670|ref|XP_003538809.1|//PREDICTED: uncharacterized protein LOC100809304 [Glycine max];gi|951049717|ref|XP_014520026.1|//PREDICTED: uncharacterized protein LOC106777039 [Vigna radiata var. radiata]
BGI_novel_G005993	BGI_novel_T050137	4.6	1.98	2.03	4.83	3.8	3.4	2.81	2.58	2.02	1.72	1.28	1.05	1.35	1	1.08	0.79	1.44	1.33	NA	GO:0016773//phosphotransferase activity, alcohol group as acceptor	GO:0005975//carbohydrate metabolic process	K14611//solute carrier family 23 (nucleobase transporter), member 1/2;K09571//FK506-binding protein 4/5 [EC:5.2.1.8]	gi|763786816|gb|KJB53812.1|//hypothetical protein B456_009G006500 [Gossypium raimondii]
Araip.L3Q4J	Araip.L3Q4J	4.56	3.1	5.59	0.45	0.55	3.93	0.71	0.47	0.78	182.96	37.83	411.89	54.54	23.14	326.96	31.41	9.89	12.36	NA	GO:0046872//metal ion binding;GO:0051213//dioxygenase activity	GO:0010023//proanthocyanidin biosynthetic process;GO:0007033//vacuole organization;GO:0055114//oxidation-reduction process;GO:0009718//anthocyanin-containing compound biosynthetic process	K05277//leucoanthocyanidin dioxygenase [EC:1.14.11.19]	gi|658306027|gb|AID59207.1|//anthocyanidin synthase [Arachis hypogaea]
Araip.PUY3U	Araip.PUY3U,BGI_novel_T029694	4.56	1.91	1.89	3.55	4.87	6.05	4.71	3.56	3.32	0.24	0.11	0.24	0	0	0.75	0.69	1.35	0.37	NA	NA	NA	NA	gi|950944664|ref|XP_014494075.1|//PREDICTED: uncharacterized protein LOC106756250 [Vigna radiata var. radiata]
Araip.J400H	Araip.J400H	4.56	4.66	4	7.05	7.93	2.81	5.3	5.97	3.11	1.57	2.26	0.94	0.58	0.91	1.53	1.13	0.36	1.82	NA	NA	GO:0051260//protein homooligomerization	K15074//BTB/POZ domain-containing adapter for CUL3-mediated RhoA degradation protein	gi|763815583|gb|KJB82435.1|//hypothetical protein B456_013G195400 [Gossypium raimondii]
Aradu.QYM4C	Aradu.QYM4C	4.54	4.03	0.23	18.79	15.69	7.45	24.75	13.21	13.31	2.94	14.72	0.06	318.34	0.74	1.03	18.28	70.68	23.5	NA	NA	NA	NA	gi|955358654|ref|XP_014621239.1|//PREDICTED: CASP-like protein 1D2 isoform X1 [Glycine max]
Aradu.YK55H	Aradu.YK55H,BGI_novel_T011555,BGI_novel_T011556,BGI_novel_T011557,BGI_novel_T011558,BGI_novel_T011559	4.54	2.97	1.16	2.91	3.48	4.37	4.74	4.8	1.16	1.23	1.49	1.13	0.61	1.65	1.35	1.43	2.66	0.94	NA	NA	NA	K17710//pentatricopeptide repeat domain-containing protein 1	gi|922401361|ref|XP_013467817.1|//START-2 domain protein [Medicago truncatula];gi|828332094|ref|XP_012574701.1|//PREDICTED: pentatricopeptide repeat-containing protein At1g12300, mitochondrial-like isoform X1 [Cicer arietinum];gi|502181331|ref|XP_004516779.1|//PREDICTED: pentatricopeptide repeat-containing protein At1g12775, mitochondrial-like [Cicer arietinum]
Aradu.9L87M	Aradu.9L87M,BGI_novel_T011111,BGI_novel_T011112,BGI_novel_T011113,BGI_novel_T011114,BGI_novel_T011115,BGI_novel_T011116,BGI_novel_T011117	4.53	4.3	3.26	7.82	7.15	5.66	5.93	5.16	4.1	2.41	2.42	0.93	1.91	1.8	2.52	2.51	1.85	2.83	NA	GO:0008909//isochorismate synthase activity	GO:0009058//biosynthetic process	K02552//menaquinone-specific isochorismate synthase [EC:5.4.4.2]	gi|951070503|ref|XP_014490771.1|//PREDICTED: isochorismate synthase 2, chloroplastic-like isoform X2 [Vigna radiata var. radiata];gi|955302642|ref|XP_014629929.1|//PREDICTED: isochorismate synthase 2, chloroplastic-like isoform X3 [Glycine max];gi|965611215|dbj|BAT97354.1|//hypothetical protein VIGAN_09077300 [Vigna angularis var. angularis]
Araip.2P1HN	Araip.2P1HN	4.52	129.5	203.14	17.16	2.48	3.2	1.49	36.47	28.21	6.25	1.94	149.96	4.37	50.39	8.93	11.71	0.44	12.29	GO:0009505//plant-type cell wall;GO:0009506//plasmodesma	GO:0016722//oxidoreductase activity, oxidizing metal ions;GO:0005507//copper ion binding	GO:0055114//oxidation-reduction process	K19791//iron transport multicopper oxidase	gi|502144383|ref|XP_004505676.1|//PREDICTED: L-ascorbate oxidase homolog [Cicer arietinum]
Aradu.CXW2P	Aradu.CXW2P,BGI_novel_T024786,BGI_novel_T024787,BGI_novel_T024788,BGI_novel_T024789,BGI_novel_T024790	4.52	48.52	73.46	3.51	0.33	1.17	8.13	15.71	16.68	6.51	11.08	39.95	2.06	23.07	8.63	6.07	1.28	7.73	GO:0009506//plasmodesma;GO:0016021//integral component of membrane;GO:0005886//plasma membrane	GO:0004674//protein serine/threonine kinase activity;GO:0005524//ATP binding	GO:0006468//protein phosphorylation;GO:0042742//defense response to bacterium	K04733//interleukin-1 receptor-associated kinase 4 [EC:2.7.11.1]	gi|955392050|ref|XP_006606021.2|//PREDICTED: uncharacterized protein LOC100790058 [Glycine max];gi|731437381|ref|XP_003635322.2|//PREDICTED: cysteine-rich receptor-like protein kinase 10 [Vitis vinifera];gi|571484620|ref|XP_006589610.1|//PREDICTED: cysteine-rich receptor-like protein kinase 26 [Glycine max]
Araip.4ER3Y	Araip.4ER3Y,BGI_novel_T040318,BGI_novel_T040319,BGI_novel_T040320,BGI_novel_T040321,BGI_novel_T040322,BGI_novel_T040323,BGI_novel_T040324,BGI_novel_T040325,BGI_novel_T040326,BGI_novel_T040327	4.48	4.85	3.54	7.21	6.52	6.48	7.13	5.83	2.88	2.25	2.5	1.35	2.93	3.21	2.46	2.57	1.81	2.85	NA	GO:0008909//isochorismate synthase activity	GO:0009058//biosynthetic process	K02552//menaquinone-specific isochorismate synthase [EC:5.4.4.2]	gi|920718953|gb|KOM58150.1|//hypothetical protein LR48_Vigan11g118400 [Vigna angularis];gi|955302642|ref|XP_014629929.1|//PREDICTED: isochorismate synthase 2, chloroplastic-like isoform X3 [Glycine max];gi|955311244|ref|XP_006576607.2|//PREDICTED: isochorismate synthase, chloroplastic isoform X2 [Glycine max];gi|965611215|dbj|BAT97354.1|//hypothetical protein VIGAN_09077300 [Vigna angularis var. …
Araip.48W26	Araip.48W26,BGI_novel_T037144,BGI_novel_T037145,BGI_novel_T037146,BGI_novel_T037147,BGI_novel_T037148	4.46	4.61	4.12	4.8	7.38	4.8	9.48	8.45	3.97	2.37	2.66	1.06	1.38	1.48	2.09	1.94	1.26	2.7	NA	NA	NA	K09527//DnaJ homolog subfamily C member 7	gi|356518485|ref|XP_003527909.1|//PREDICTED: TPR repeat-containing thioredoxin TTL1-like [Glycine max]
Araip.97PUZ	Araip.97PUZ,BGI_novel_T059837	4.46	4.28	1.29	3.54	5.2	5.06	5.07	4.56	2.32	0.55	0.06	0.11	0.73	0	0	0.18	0.05	0.42	NA	GO:0004674//protein serine/threonine kinase activity;GO:0005524//ATP binding	GO:0006468//protein phosphorylation	K08829//male germ cell-associated kinase [EC:2.7.11.22]	gi|951052801|ref|XP_014520807.1|//PREDICTED: cyclin-dependent kinase F-4 [Vigna radiata var. radiata];gi|356496445|ref|XP_003517078.1|//PREDICTED: cyclin-dependent kinase F-4 [Glycine max]
Araip.RC9AW	Araip.RC9AW	4.45	1.6	2.11	3.25	2.2	1.74	2.84	2.1	1.85	1.53	1.18	1.19	0.18	0.54	0.69	0.88	0.58	0.22	NA	NA	NA	K19613//leucine-rich repeat protein SHOC2;K15078//structure-specific endonuclease subunit SLX1 [EC:3.6.1.-]	gi|922349122|ref|XP_003619440.2|//NBS-LRR type disease resistance protein [Medicago truncatula]
Aradu.N0YGL	Aradu.N0YGL,BGI_novel_T026079,BGI_novel_T026080,BGI_novel_T026081,BGI_novel_T026082	4.44	5.3	5.67	4.46	5.17	4.08	3.41	2.59	2.44	1.69	3.38	2.03	0.66	0.81	1.21	0.92	1.12	1.32	NA	GO:0046872//metal ion binding;GO:0008270//zinc ion binding;GO:0003676//nucleic acid binding	NA	K00847//fructokinase [EC:2.7.1.4]	gi|955371954|ref|XP_014623507.1|//PREDICTED: nuclear export mediator factor NEMF-like isoform X2 [Glycine max];gi|947062626|gb|KRH11887.1|//hypothetical protein GLYMA_15G136900 [Glycine max]
Araip.31UAG	Araip.31UAG,BGI_novel_T050508,BGI_novel_T050509,BGI_novel_T050510,BGI_novel_T050511,BGI_novel_T050512,BGI_novel_T050513	4.41	2.55	1.95	3.77	2.56	2.99	3.16	3.82	1.9	1.92	1.08	1.22	0.95	1.26	1.6	1.01	1.65	1.52	GO:0009570//chloroplast stroma	GO:0005524//ATP binding;GO:0004357//glutamate-cysteine ligase activity;GO:0016874//ligase activity	GO:0050832//defense response to fungus;GO:0009700//indole phytoalexin biosynthetic process;GO:0019761//glucosinolate biosynthetic process;GO:0009408//response to heat;GO:0009816//defense response to bacterium, incompatible interaction;GO:0009908//flower development;GO:0046686//response to cadmium ion;GO:0042398//cellular modified amino acid biosynthetic process;GO:0006750//glutathione biosyntheti…	K01919//glutamate--cysteine ligase [EC:6.3.2.2]	gi|920717905|gb|KOM57102.1|//hypothetical protein LR48_Vigan11g013400 [Vigna angularis]
Aradu.UM37Y	Aradu.UM37Y,BGI_novel_T019982,BGI_novel_T019983,BGI_novel_T019984,BGI_novel_T019985,BGI_novel_T019986	4.4	3.69	2.05	2.82	2.49	2.34	1.82	2.49	1.77	1.71	2.07	0.63	0.88	1.24	1.12	0.44	0.82	1.08	NA	GO:0005524//ATP binding;GO:0016787//hydrolase activity;GO:0003824//catalytic activity	NA	K06688//ubiquitin-conjugating enzyme E2 C [EC:2.3.2.23];K17506//protein phosphatase 1L [EC:3.1.3.16]	gi|823124110|ref|XP_012478552.1|//PREDICTED: ubiquitin-conjugating enzyme E2 20 [Gossypium raimondii];gi|950994431|ref|XP_014505133.1|//PREDICTED: probable protein phosphatase 2C 25 [Vigna radiata var. radiata]
Araip.Q5TN5	Araip.Q5TN5,BGI_novel_T056128,BGI_novel_T056129,BGI_novel_T056130,BGI_novel_T056131,BGI_novel_T056132	4.4	2.31	2.58	6.39	6.32	6.21	4.73	3	1.82	1.33	2.45	0.59	0.91	1.66	1.16	0.58	2.43	1.33	GO:0005783//endoplasmic reticulum;GO:0016021//integral component of membrane;GO:0005789//endoplasmic reticulum membrane	GO:0005509//calcium ion binding;GO:0051082//unfolded protein binding	GO:0006457//protein folding;GO:0010204//defense response signaling pathway, resistance gene-independent;GO:0009626//plant-type hypersensitive response;GO:0046283//anthocyanin-containing compound metabolic process;GO:0042742//defense response to bacterium	K08057//calreticulin;K16302//metal transporter CNNM	gi|920708826|gb|KOM50823.1|//hypothetical protein LR48_Vigan08g165000 [Vigna angularis];gi|593153057|ref|XP_007131934.1|//hypothetical protein PHAVU_011G053000g [Phaseolus vulgaris];gi|359475517|ref|XP_002272975.2|//PREDICTED: DUF21 domain-containing protein At2g14520 [Vitis vinifera]
Araip.34ZNV	Araip.34ZNV,BGI_novel_T029470,BGI_novel_T029471,BGI_novel_T029472,BGI_novel_T029473,BGI_novel_T029474	4.39	3.49	2.97	4.31	3.32	3.67	3.58	2.49	2.33	2.43	1.39	0.97	1.34	1.33	1.99	0.88	1.39	1.28	GO:0005783//endoplasmic reticulum;GO:0005576//extracellular region	GO:0020037//heme binding;GO:0046872//metal ion binding;GO:0016853//isomerase activity;GO:0004601//peroxidase activity;GO:0003756//protein disulfide isomerase activity	GO:0006457//protein folding;GO:0006979//response to oxidative stress;GO:0098869//cellular oxidant detoxification;GO:0034976//response to endoplasmic reticulum stress;GO:0042744//hydrogen peroxide catabolic process;GO:0055114//oxidation-reduction process;GO:0045454//cell redox homeostasis	K00430//peroxidase [EC:1.11.1.7];K09584//protein disulfide-isomerase A6 [EC:5.3.4.1]	gi|947121032|gb|KRH69238.1|//hypothetical protein GLYMA_02G0140002, partial [Glycine max];gi|356562167|ref|XP_003549343.1|//PREDICTED: peroxidase 16 [Glycine max];gi|351724739|ref|NP_001236300.1|//protein disulfide isomerase-like protein precursor [Glycine max];gi|255645335|gb|ACU23164.1|//unknown [Glycine max]
BGI_novel_G003228	BGI_novel_T028074	4.38	4.5	3.38	5.48	3.47	3.69	8.26	4.64	5.71	0.87	2.14	0.32	1.47	1.61	0.94	2.96	0	0.76	NA	NA	NA	NA	NA
BGI_novel_G005931	BGI_novel_T049827	4.38	1.39	1.46	7.77	10.04	8.87	5.28	7.53	3.94	1.19	2.28	0	0.14	0.17	1.21	0.71	1.03	0.95	GO:0000502//proteasome complex	GO:0032947//protein complex scaffold	GO:0043248//proteasome assembly	K11886//proteasome component ECM29	gi|955363397|ref|XP_006595778.2|//PREDICTED: proteasome-associated protein ECM29 homolog [Glycine max]
Araip.2W8EJ	Araip.2W8EJ,BGI_novel_T046188	4.38	2.41	4.01	2.51	2.82	3.02	0.98	2.83	1.64	13.85	7.2	24.93	5.15	1.75	15.97	5.13	4.6	4.95	NA	GO:0050661//NADP binding;GO:0003855//3-dehydroquinate dehydratase activity;GO:0004764//shikimate 3-dehydrogenase (NADP+) activity	GO:0055114//oxidation-reduction process;GO:0019632//shikimate metabolic process	K13832//3-dehydroquinate dehydratase / shikimate dehydrogenase [EC:4.2.1.10 1.1.1.25]	gi|802757357|ref|XP_012089149.1|//PREDICTED: bifunctional 3-dehydroquinate dehydratase/shikimate dehydrogenase, chloroplastic-like [Jatropha curcas]
Aradu.HBL6B	Aradu.HBL6B,BGI_novel_T023150	4.37	2.31	3.02	4.33	4.63	2.56	4.21	1.56	3.44	1.46	1.54	1.46	0.95	1.2	1.48	0.98	2.31	1.23	NA	NA	NA	NA	gi|357465053|ref|XP_003602808.1|//hypothetical protein MTR_3g099220 [Medicago truncatula]
Aradu.YF2EN	Aradu.YF2EN,BGI_novel_T022997	4.37	2.81	2.16	3.74	3.39	2.09	3.29	2.48	1.61	1.11	2.21	0.73	0.56	0.68	0.58	0.82	0.29	0.53	NA	NA	NA	K06911//uncharacterized protein	gi|922332564|ref|XP_013444273.1|//F-box/FBD-like domain protein, putative [Medicago truncatula]
Araip.D0W13	Araip.D0W13	4.37	3.2	7.5	1.88	3.22	3.31	1.53	4.73	5.48	11.3	8.17	17.06	11.23	15.22	15.92	10.2	17.96	8.36	GO:0043231//intracellular membrane-bounded organelle	GO:0080043//quercetin 3-O-glucosyltransferase activity;GO:0080044//quercetin 7-O-glucosyltransferase activity	GO:0009813//flavonoid biosynthetic process;GO:0052696//flavonoid glucuronidation	K08237//hydroquinone glucosyltransferase [EC:2.4.1.218]	gi|133874198|dbj|BAF49302.1|//putative glycosyltransferase [Clitoria ternatea]
Araip.5NU5L	Araip.5NU5L,BGI_novel_T037686,BGI_novel_T037687,BGI_novel_T037688	4.37	2.31	4.02	6.02	2.22	1.54	2.88	2.44	0.87	1.57	1.17	2.01	0.53	0.18	1.38	0.53	0.43	0.9	NA	NA	NA	K15363//fanconi-associated nuclease 1 [EC:3.1.21.- 3.1.4.1]	gi|947121195|gb|KRH69401.1|//hypothetical protein GLYMA_02G024500 [Glycine max];gi|922356202|ref|XP_003613503.2|//TPR-like protein [Medicago truncatula];gi|357486429|ref|XP_003613502.1|//TPR-like protein [Medicago truncatula]
Araip.4E5HU	Araip.4E5HU,BGI_novel_T046901,BGI_novel_T046902	4.35	9.62	1.5	1.03	0.7	2.81	0.63	0.2	0.33	2.21	3.89	0.32	1.19	0.07	0.03	0	0	0	GO:0000228//nuclear chromosome;GO:0032300//mismatch repair complex	GO:0005524//ATP binding;GO:0003684//damaged DNA binding;GO:0030983//mismatched DNA binding;GO:0008661//1-deoxy-D-xylulose-5-phosphate synthase activity	GO:0000710//meiotic mismatch repair;GO:0007131//reciprocal meiotic recombination;GO:0016114//terpenoid biosynthetic process	K08736//DNA mismatch repair protein MSH3;K20798//small RNA 2'-O-methyltransferase [EC:2.1.1.-];K01662//1-deoxy-D-xylulose-5-phosphate synthase [EC:2.2.1.7]	gi|593786839|ref|XP_007156460.1|//hypothetical protein PHAVU_003G287800g [Phaseolus vulgaris];gi|947041763|gb|KRG91487.1|//hypothetical protein GLYMA_20G157600 [Glycine max]
Araip.LJA89	Araip.LJA89,BGI_novel_T030001,BGI_novel_T030002,BGI_novel_T030003,BGI_novel_T030004,BGI_novel_T030005,BGI_novel_T030006,BGI_novel_T030007	4.34	7.6	7.11	9.6	5.96	7.88	10.65	7.5	7.19	2.33	1.6	1.01	1.4	1.9	1.17	0.86	1.99	1.32	GO:0016020//membrane;GO:0016021//integral component of membrane	GO:0005216//ion channel activity;GO:0005247//voltage-gated chloride channel activity	GO:0006820//anion transport;GO:0055085//transmembrane transport;GO:0006821//chloride transport;GO:0034220//ion transmembrane transport;GO:0006811//ion transport;GO:1903959//regulation of anion transmembrane transport	K11279//nucleosome assembly protein 1-like 1	gi|965605749|dbj|BAT92925.1|//hypothetical protein VIGAN_07179400 [Vigna angularis var. angularis];gi|593696382|ref|XP_007148673.1|//hypothetical protein PHAVU_005G005200g [Phaseolus vulgaris]
Araip.HSZ4K	Araip.HSZ4K,BGI_novel_T029112,BGI_novel_T029113,BGI_novel_T029114	4.34	3.24	2.33	5.09	3.29	2.03	3.18	3.14	2.52	1.37	1.76	1.41	1.4	1.54	0.9	1.32	1.1	1.31	GO:0005794//Golgi apparatus;GO:0032541//cortical endoplasmic reticulum;GO:0016021//integral component of membrane	NA	GO:0044699//single-organism process;GO:0006665//sphingolipid metabolic process;GO:0097036//regulation of plasma membrane sterol distribution;GO:0016125//sterol metabolic process;GO:0032366//intracellular sterol transport	NA	gi|502108089|ref|XP_004493386.1|//PREDICTED: protein arv1 homolog [Cicer arietinum]
Aradu.SI0S1	Aradu.SI0S1	4.31	8.83	1.88	5.43	1.91	4.39	9.57	11.26	11.34	10.79	15.76	4.02	16.61	3.07	4.79	8.51	51.58	7.44	GO:0016020//membrane	GO:0016779//nucleotidyltransferase activity	GO:0016070//RNA metabolic process	K14376//poly(A) polymerase [EC:2.7.7.19]	gi|951042690|ref|XP_014518213.1|//PREDICTED: uncharacterized protein LOC106775581 [Vigna radiata var. radiata]
BGI_novel_G005991	BGI_novel_T050135	4.3	3.07	4.15	5.29	3.22	4.34	4.17	2.13	1.21	1.48	1.32	1.34	1.06	0.92	0.94	1.28	0.49	0.82	NA	GO:0016773//phosphotransferase activity, alcohol group as acceptor	GO:0005975//carbohydrate metabolic process	K14611//solute carrier family 23 (nucleobase transporter), member 1/2;K09571//FK506-binding protein 4/5 [EC:5.2.1.8]	gi|823226717|ref|XP_012446184.1|//PREDICTED: FGGY carbohydrate kinase domain-containing protein [Gossypium raimondii]
Aradu.QB8UW	Aradu.QB8UW,BGI_novel_T010863,BGI_novel_T010864,BGI_novel_T010865	4.29	5.14	3.5	5.71	3.62	2.57	3.85	4.37	3.35	1.69	2.28	2.15	1.14	0.57	0.57	1.9	1.46	0.96	GO:0031080//nuclear pore outer ring	GO:0017056//structural constituent of nuclear pore	GO:0006406//mRNA export from nucleus;GO:0006606//protein import into nucleus;GO:0045893//positive regulation of transcription, DNA-templated	K14304//nuclear pore complex protein Nup85	gi|922395155|ref|XP_003588386.2|//Nup85 nucleoporin protein [Medicago truncatula];gi|922396731|ref|XP_013465672.1|//Nup85 nucleoporin protein [Medicago truncatula]
Araip.U2ZEJ	Araip.U2ZEJ	4.28	1.16	1.16	7.69	3.93	5.17	0.96	2.03	2.23	1.83	1.3	0	0.79	0.16	1.16	0.76	0	0.59	NA	GO:0000166//nucleotide binding;GO:0004672//protein kinase activity	GO:0016310//phosphorylation	K04733//interleukin-1 receptor-associated kinase 4 [EC:2.7.11.1];K04730//interleukin-1 receptor-associated kinase 1 [EC:2.7.11.1]	gi|950964326|ref|XP_014498537.1|//PREDICTED: probable receptor-like serine/threonine-protein kinase At5g57670 [Vigna radiata var. radiata]
Araip.ZZ7ZT	Araip.ZZ7ZT,BGI_novel_T055981,BGI_novel_T055982,BGI_novel_T055983,BGI_novel_T055984,BGI_novel_T055985,BGI_novel_T055986,BGI_novel_T055987	4.27	3.86	2.67	5.96	6.01	5.69	4.71	3.3	2.29	1.92	2.31	0.78	1.47	1.54	1.55	1.02	1.41	2.11	NA	GO:0000287//magnesium ion binding;GO:0016831//carboxy-lyase activity;GO:0030976//thiamine pyrophosphate binding	NA	K01568//pyruvate decarboxylase [EC:4.1.1.1]	gi|743781167|ref|XP_010920798.1|//PREDICTED: pyruvate decarboxylase 1 [Elaeis guineensis]
Aradu.3QX5P	Aradu.3QX5P,BGI_novel_T017273,BGI_novel_T017274	4.27	3.94	1.57	3.75	3.92	4.38	3.9	2.49	0.81	1.03	1.34	1.16	0.59	0.93	1.37	0.14	2.7	1.04	GO:0005634//nucleus;GO:0043234//protein complex;GO:0042555//MCM complex	GO:0003688//DNA replication origin binding;GO:0003677//DNA binding;GO:0005524//ATP binding;GO:0000166//nucleotide binding;GO:0003682//chromatin binding;GO:0004386//helicase activity;GO:0003678//DNA helicase activity	GO:0006260//DNA replication;GO:0006270//DNA replication initiation;GO:0032508//DNA duplex unwinding	K02209//DNA replication licensing factor MCM5 [EC:3.6.4.12]	gi|913341759|gb|AKU77322.1|//DNA replication licensing factor MCM5, partial [Paeonia lactiflora];gi|734378478|gb|KHN22100.1|//DNA replication licensing factor mcm5-A [Glycine soja]
Araip.82NGY	Araip.82NGY,BGI_novel_T046534,BGI_novel_T046535,BGI_novel_T046536,BGI_novel_T046537,BGI_novel_T046538,BGI_novel_T046539,BGI_novel_T046540	4.26	3.83	4.65	6.3	6.21	2.99	5.91	10.98	8.18	2.02	2.03	2.51	1.12	2.75	1.91	2.1	2.75	2.51	NA	NA	NA	NA	gi|502093728|ref|XP_004490033.1|//PREDICTED: probable ran guanine nucleotide release factor [Cicer arietinum]
Araip.D4SZE	Araip.D4SZE,BGI_novel_T047096,BGI_novel_T047097	4.26	4.9	1.99	5.73	7.07	7.07	17.24	4.79	5.32	2.36	2.12	0.69	0.6	0.26	1.58	0.58	0.89	1.24	GO:0016021//integral component of membrane	GO:0008270//zinc ion binding	NA	K11420//euchromatic histone-lysine N-methyltransferase [EC:2.1.1.43]	gi|828320026|ref|XP_012572604.1|//PREDICTED: uncharacterized protein LOC101502576 isoform X2 [Cicer arietinum];gi|359497085|ref|XP_002269005.2|//PREDICTED: uncharacterized protein LOC100244841 [Vitis vinifera]
Araip.XHB2P	Araip.XHB2P,BGI_novel_T040345,BGI_novel_T040346,BGI_novel_T040347,BGI_novel_T040348	4.26	3.09	2.51	6.6	2.52	4.96	8.36	4.72	2.17	0.92	1.78	0.77	0.95	0.94	0.51	0.99	1.06	2.29	GO:0005665//DNA-directed RNA polymerase II, core complex;GO:0005666//DNA-directed RNA polymerase III complex;GO:0005736//DNA-directed RNA polymerase I complex;GO:0005739//mitochondrion;GO:0030956//glutamyl-tRNA(Gln) amidotransferase complex;GO:0009507//chloroplast	GO:0003677//DNA binding;GO:0001055//RNA polymerase II activity;GO:0001056//RNA polymerase III activity;GO:0050567//glutaminyl-tRNA synthase (glutamine-hydrolyzing) activity;GO:0008270//zinc ion binding;GO:0001054//RNA polymerase I activity	GO:0032543//mitochondrial translation;GO:0006360//transcription from RNA polymerase I promoter;GO:0070681//glutaminyl-tRNAGln biosynthesis via transamidation;GO:0006366//transcription from RNA polymerase II promoter;GO:0006383//transcription from RNA polymerase III promoter	K02434//aspartyl-tRNA(Asn)/glutamyl-tRNA(Gln) amidotransferase subunit B [EC:6.3.5.6 6.3.5.7];K02184//formin 2;K03007//DNA-directed RNA polymerases I, II, and III subunit RPABC5	gi|1655699|emb|CAA69032.1|//pherophorin-S [Volvox carteri f. nagariensis];gi|947126720|gb|KRH74574.1|//hypothetical protein GLYMA_01G029400 [Glycine max]
Araip.T1QD3	Araip.T1QD3,BGI_novel_T050317	4.24	0	10.59	0	16.98	0	15.02	7.88	18.15	4.11	26.54	9.32	0.11	29.15	15.47	15.13	26.33	41.59	NA	NA	NA	NA	gi|922327153|ref|XP_013442969.1|//senescence-associated protein [Medicago truncatula];gi|922327227|ref|XP_013443006.1|//hypothetical protein MTR_0052s0170 [Medicago truncatula]
Araip.DB8NC	Araip.DB8NC	4.19	0.8	3.81	0.1	0.11	0.44	0.28	0.6	0	0.58	0.2	2.05	0.74	0.68	0.56	0.14	0	0	GO:0016021//integral component of membrane	GO:0020037//heme binding;GO:0070330//aromatase activity;GO:0005506//iron ion binding	GO:0055114//oxidation-reduction process	K20665//jasmonoyl-isoleucine 12-hydroxylase [EC:1.14.-.-];K20624//12-hydroxyjasmonoyl-L-isoleucine oxidase / fatty acid hydroxylase [EC:1.14.-.-]	gi|502145722|ref|XP_004506151.1|//PREDICTED: cytochrome P450 94C1 [Cicer arietinum]
BGI_novel_G001419	BGI_novel_T011309	4.19	2.07	1.3	0.89	3.43	1.5	2.31	0	1.78	0	3.58	0	0.57	0	0	0	0	0	NA	GO:0046872//metal ion binding	NA	K16276//zinc finger protein-like protein	gi|828316606|ref|XP_012572081.1|//PREDICTED: uncharacterized protein LOC101514376 [Cicer arietinum]
Aradu.39UKV	Aradu.39UKV,BGI_novel_T020605	4.18	4.1	6.34	6.64	1.06	8.07	8.04	4.53	3.28	0.51	1.01	1.32	0.49	0.76	0.3	0.85	0	1.12	GO:0005840//ribosome;GO:0005634//nucleus	GO:0003746//translation elongation factor activity;GO:0003735//structural constituent of ribosome	GO:0032784//regulation of DNA-templated transcription, elongation;GO:0006357//regulation of transcription from RNA polymerase II promoter;GO:0006412//translation;GO:0006414//translational elongation	K15172//transcription elongation factor SPT5	gi|951059127|ref|XP_014522333.1|//PREDICTED: putative transcription elongation factor SPT5 homolog 1 [Vigna radiata var. radiata]
Aradu.LM4IS	Aradu.LM4IS,BGI_novel_T004548,BGI_novel_T004549	4.18	2.67	2.1	4.11	3.85	3.74	3.5	2.59	1.58	1.09	2.32	0.92	1.37	1.18	1.04	0.55	1.81	1.51	NA	GO:0016740//transferase activity	GO:0044237//cellular metabolic process;GO:1901564//organonitrogen compound metabolic process	K01800//maleylacetoacetate isomerase [EC:5.2.1.2]	gi|194466141|gb|ACF74301.1|//glutathione S-transferase 2 [Arachis hypogaea]
Aradu.V1BNU	Aradu.V1BNU,BGI_novel_T017318,BGI_novel_T017319,BGI_novel_T017320	4.17	5.6	3.67	7.69	4.7	5.07	4.81	4.66	3.7	2.03	2.73	1.5	1.6	2.47	1.75	1.9	2.05	1.97	NA	GO:0003899//DNA-directed 5'-3' RNA polymerase activity;GO:0003677//DNA binding	GO:0006351//transcription, DNA-templated	K10908//DNA-directed RNA polymerase, mitochondrial [EC:2.7.7.6]	gi|947096569|gb|KRH45154.1|//hypothetical protein GLYMA_08G253800 [Glycine max];gi|947096567|gb|KRH45152.1|//hypothetical protein GLYMA_08G253800 [Glycine max];gi|955337108|ref|XP_014634729.1|//PREDICTED: DNA-directed RNA polymerase 2B, chloroplastic/mitochondrial-like isoform X4 [Glycine max]
BGI_novel_G005380	BGI_novel_T045549	4.13	4.26	2.61	2.68	2.5	0	3.03	0.95	0	0	0.83	1.45	0.84	1.04	0.52	0.25	0	0.5	NA	NA	NA	K01872//alanyl-tRNA synthetase [EC:6.1.1.7];K07300//Ca2+:H+ antiporter	gi|697126427|ref|XP_009617248.1|//PREDICTED: uncharacterized protein LOC104109606 [Nicotiana tomentosiformis]
Aradu.1NG5L	Aradu.1NG5L,BGI_novel_T013819,BGI_novel_T013820	4.13	4.17	1.98	6.78	3.69	5.37	5.75	4.69	4.44	1.42	2.17	0.52	0.76	1.35	0.75	0.79	1.29	1.38	GO:0005634//nucleus;GO:0005886//plasma membrane;GO:0005737//cytoplasm	GO:0000155//phosphorelay sensor kinase activity;GO:0005524//ATP binding;GO:0004674//protein serine/threonine kinase activity	GO:0023014//signal transduction by protein phosphorylation;GO:0000160//phosphorelay signal transduction system	K20715//phototropin [EC:2.7.11.1]	gi|947061090|gb|KRH10351.1|//hypothetical protein GLYMA_15G043600 [Glycine max];gi|734405630|gb|KHN33432.1|//Phototropin-1 [Glycine soja];gi|734397469|gb|KHN30224.1|//Phototropin-1 [Glycine soja]
Araip.4X6EK	Araip.4X6EK,BGI_novel_T047942,BGI_novel_T047943,BGI_novel_T047944,BGI_novel_T047945,BGI_novel_T047946,BGI_novel_T047947	4.13	5.31	4.19	6.64	4.46	3.19	5.5	5.48	4.44	2.66	1.71	1.66	1.33	1.5	1.32	1.59	0.68	1.75	GO:0016020//membrane;GO:0016021//integral component of membrane	NA	NA	NA	gi|356562718|ref|XP_003549616.1|//PREDICTED: uncharacterized protein LOC100780551 [Glycine max]
Araip.JRQ56	Araip.JRQ56,BGI_novel_T038099,BGI_novel_T038100,BGI_novel_T038101,BGI_novel_T038102	4.12	10.01	6.75	6.73	3.95	4.46	6.96	16.84	12.47	3.61	3.88	4.09	2.16	2.58	1.84	4.39	0.52	5.07	GO:0009570//chloroplast stroma;GO:0009507//chloroplast	GO:0008270//zinc ion binding;GO:0051287//NAD binding;GO:0004399//histidinol dehydrogenase activity	GO:0009555//pollen development;GO:0000105//histidine biosynthetic process;GO:0055114//oxidation-reduction process	K00013//histidinol dehydrogenase [EC:1.1.1.23]	gi|593791888|ref|XP_007158983.1|//hypothetical protein PHAVU_002G198300g [Phaseolus vulgaris];gi|951069271|ref|XP_014490129.1|//PREDICTED: histidinol dehydrogenase, chloroplastic-like [Vigna radiata var. radiata];gi|356524921|ref|XP_003531076.1|//PREDICTED: histidinol dehydrogenase, chloroplastic-like [Glycine max]
Aradu.T0FDC	Aradu.T0FDC,BGI_novel_T023348,BGI_novel_T023349,BGI_novel_T023350,BGI_novel_T023351,BGI_novel_T023352	4.09	2.01	1.44	3.91	3.46	2	2.77	1.56	1.18	1.19	1.09	0.4	0.47	0.62	0.75	0.71	1.82	0.81	GO:0005759//mitochondrial matrix	GO:0004739//pyruvate dehydrogenase (acetyl-transferring) activity;GO:0016624//oxidoreductase activity, acting on the aldehyde or oxo group of donors, disulfide as acceptor	GO:0006096//glycolytic process;GO:0006086//acetyl-CoA biosynthetic process from pyruvate;GO:0055114//oxidation-reduction process	K10393//kinesin family member 2/24;K01599//uroporphyrinogen decarboxylase [EC:4.1.1.37];K00161//pyruvate dehydrogenase E1 component alpha subunit [EC:1.2.4.1]	gi|297838787|ref|XP_002887275.1|//hypothetical protein ARALYDRAFT_894802 [Arabidopsis lyrata subsp. lyrata];gi|731344295|ref|XP_010683335.1|//PREDICTED: pyruvate dehydrogenase E1 component subunit alpha, mitochondrial [Beta vulgaris subsp. vulgaris]
BGI_novel_G002151	BGI_novel_T018522	4.09	0	18.2	5.9	20.66	24.99	0	11.99	19.61	0	4.88	3.07	0	15.62	4.84	27.56	20.59	15.5	NA	NA	NA	K01180//endo-1,3(4)-beta-glucanase [EC:3.2.1.6];K05747//Wiskott-Aldrich syndrome protein	gi|955309774|ref|XP_014628139.1|//PREDICTED: glycine-rich cell wall structural protein 1.8 [Glycine max]
Araip.FLN6I	Araip.FLN6I,BGI_novel_T058949,BGI_novel_T058950,BGI_novel_T058951,BGI_novel_T058952,BGI_novel_T058953	4.09	2.96	4.53	7.04	3.25	3.79	4.56	3.34	2.64	1.7	1.64	1.32	1.03	1.38	0.78	1.3	0.7	1.32	GO:0005737//cytoplasm	GO:0008422//beta-glucosidase activity;GO:0004553//hydrolase activity, hydrolyzing O-glycosyl compounds;GO:0004124//cysteine synthase activity;GO:0016740//transferase activity;GO:0030170//pyridoxal phosphate binding	GO:0008652//cellular amino acid biosynthetic process;GO:0009251//glucan catabolic process;GO:0006535//cysteine biosynthetic process from serine;GO:0005975//carbohydrate metabolic process	K01738//cysteine synthase A [EC:2.5.1.47];K05349//beta-glucosidase [EC:3.2.1.21]	gi|922379850|ref|XP_013460158.1|//glycoside hydrolase family 3 protein [Medicago truncatula];gi|734408244|gb|KHN34626.1|//Putative cysteine synthase, chloroplastic [Glycine soja];gi|502129232|ref|XP_004500232.1|//PREDICTED: lysosomal beta glucosidase-like [Cicer arietinum]
Aradu.L82NR	Aradu.L82NR,BGI_novel_T006677,BGI_novel_T006678,BGI_novel_T006679,BGI_novel_T006680,BGI_novel_T006681,BGI_novel_T006682,BGI_novel_T006683	4.09	4.37	3.71	6.16	6.52	4.73	5.76	4.99	3.35	1.69	2.2	1.39	1.95	1.5	1.6	3.23	1.65	2.23	GO:0005634//nucleus;GO:0005829//cytosol;GO:0008540//proteasome regulatory particle, base subcomplex	GO:0031593//polyubiquitin binding	GO:0043248//proteasome assembly;GO:0043161//proteasome-mediated ubiquitin-dependent protein catabolic process;GO:0006511//ubiquitin-dependent protein catabolic process	K03029//26S proteasome regulatory subunit N10	gi|255634729|gb|ACU17726.1|//unknown [Glycine max];gi|947128789|gb|KRH76643.1|//hypothetical protein GLYMA_01G165100 [Glycine max];gi|947080020|gb|KRH28809.1|//hypothetical protein GLYMA_11G078100 [Glycine max]
BGI_novel_G004179	BGI_novel_T036240	4.08	4.24	2.61	4.59	4.28	4.57	3.99	3.36	2.63	1.68	1.67	0.75	0.41	1.46	0.82	1.09	0.51	1.28	NA	NA	NA	K18342//OTU domain-containing protein 6 [EC:3.4.19.12]	NA
Araip.FK22V	Araip.FK22V,BGI_novel_T053405,BGI_novel_T053406,BGI_novel_T053407,BGI_novel_T053408	4.08	2.29	2.31	3.49	3.73	2.54	3.59	3.09	2.6	1.65	1.96	0.67	1.25	1.11	1.01	0.93	1.13	1.17	NA	NA	NA	K10712//cysteamine dioxygenase [EC:1.13.11.19];K01051//pectinesterase [EC:3.1.1.11]	gi|593698982|ref|XP_007149956.1|//hypothetical protein PHAVU_005G113600g [Phaseolus vulgaris];gi|702490198|ref|XP_010035607.1|//PREDICTED: peroxisome biogenesis protein 22 isoform X2 [Eucalyptus grandis]
Aradu.Z5MWA	Aradu.Z5MWA	4.07	0.93	1.13	3.93	1.72	2.02	2.79	2.02	1.88	0.58	0.92	1.13	0.74	0.35	0.82	0.2	2.27	0.65	NA	GO:0004516//nicotinate phosphoribosyltransferase activity;GO:0004514//nicotinate-nucleotide diphosphorylase (carboxylating) activity	GO:0019358//nicotinate nucleotide salvage;GO:0009435//NAD biosynthetic process	K00763//nicotinate phosphoribosyltransferase [EC:6.3.4.21]	gi|658006342|ref|XP_008338327.1|//PREDICTED: LOW QUALITY PROTEIN: nicotinate phosphoribosyltransferase-like [Malus domestica]
Araip.6S4IL	Araip.6S4IL,BGI_novel_T042650	4.07	1.21	2.19	3.95	3.44	2.72	3.27	2.62	2.28	1.59	0.76	0.94	0.75	1.05	1.99	1.13	0.72	1.32	GO:0005634//nucleus;GO:0005777//peroxisome	GO:0004674//protein serine/threonine kinase activity;GO:0005524//ATP binding	GO:0046777//protein autophosphorylation	K04733//interleukin-1 receptor-associated kinase 4 [EC:2.7.11.1]	gi|951042443|ref|XP_014518166.1|//PREDICTED: receptor-like cytosolic serine/threonine-protein kinase RBK2 [Vigna radiata var. radiata];gi|593694628|ref|XP_007147835.1|//hypothetical protein PHAVU_006G159100g [Phaseolus vulgaris]
Araip.L120L	Araip.L120L	4.06	3.33	3.5	4.85	4.56	8.17	4.34	3.74	2.2	2.2	1.74	1.06	1.45	1.3	1.47	1.92	0	1.44	GO:0016020//membrane;GO:0005737//cytoplasm	GO:0008757//S-adenosylmethionine-dependent methyltransferase activity	GO:0032259//methylation	K20298//vacuolar protein sorting-associated protein 52	gi|920711965|gb|KOM53214.1|//hypothetical protein LR48_Vigan09g187300 [Vigna angularis]
Araip.C9EBF	Araip.C9EBF,BGI_novel_T047860	4.06	0	0.22	0	0.07	0	3.57	1.68	2.14	0.12	0.06	0	1.72	0	0	0	0.85	0.23	NA	NA	NA	K04733//interleukin-1 receptor-associated kinase 4 [EC:2.7.11.1]	gi|920694134|gb|KOM37359.1|//hypothetical protein LR48_Vigan03g074100 [Vigna angularis];gi|950962965|ref|XP_014498230.1|//PREDICTED: probable receptor-like protein kinase At3g55450 isoform X2 [Vigna radiata var. radiata]
Araip.85IIK	Araip.85IIK,BGI_novel_T056080	4.04	4.04	2.73	3.75	4.12	2.12	6.51	3.82	3.31	1.32	2.12	1.04	0.73	1.05	1.06	1.27	0.91	1.64	NA	GO:0004421//hydroxymethylglutaryl-CoA synthase activity	GO:0008299//isoprenoid biosynthetic process	K01641//hydroxymethylglutaryl-CoA synthase [EC:2.3.3.10]	gi|873859745|gb|AKP55622.1|//3-hydroxy-3-methylglutaryl coenzyme-A synthase [Panax notoginseng];gi|747041250|ref|XP_011072067.1|//PREDICTED: hydroxymethylglutaryl-CoA synthase-like [Sesamum indicum]
Aradu.80Y44	Aradu.80Y44,BGI_novel_T015831,BGI_novel_T015832	4.04	1.94	1.71	3.67	2.41	1.89	4.67	3.06	2.29	1.81	0.82	0.57	1.42	0.68	0.85	1.27	0.94	0.86	NA	NA	NA	K20464//oxysterol-binding protein-related protein 5/8	gi|922346710|ref|XP_013450268.1|//downstream neighbor of Son-like protein, putative [Medicago truncatula];gi|571446485|ref|XP_006577107.1|//PREDICTED: protein downstream neighbor of Son-like isoform X2 [Glycine max]
Araip.EK3DU	Araip.EK3DU,BGI_novel_T028475,BGI_novel_T028476,BGI_novel_T028477,BGI_novel_T028478	4.03	2.28	2.28	3.64	2.88	4.03	3.49	2.87	2.06	1.4	1.37	0.83	0.47	0.83	1.3	1.06	0.88	1.21	NA	NA	GO:0051301//cell division;GO:0006270//DNA replication initiation	K02213//cell division control protein 6	gi|922379946|ref|XP_013460205.1|//cell division control protein [Medicago truncatula];gi|947097853|gb|KRH46438.1|//hypothetical protein GLYMA_08G333800 [Glycine max];gi|947048811|gb|KRG98339.1|//hypothetical protein GLYMA_18G066900 [Glycine max];gi|502147279|ref|XP_004506723.1|//PREDICTED: cell division control protein 6 homolog B-like [Cicer arietinum]
Araip.E2KK4	Araip.E2KK4,BGI_novel_T057102,BGI_novel_T057103,BGI_novel_T057104,BGI_novel_T057105,BGI_novel_T057106	4.03	4.41	3.81	4.36	4.39	2.61	4.31	3.43	3.42	1.23	2.16	1.54	0.89	1.45	1.43	1.09	1.06	2.26	NA	NA	GO:0006351//transcription, DNA-templated	K12741//heterogeneous nuclear ribonucleoprotein A1/A3;K06236//collagen, type I, alpha;K01940//argininosuccinate synthase [EC:6.3.4.5]	gi|593791220|ref|XP_007158649.1|//hypothetical protein PHAVU_002G170700g [Phaseolus vulgaris];gi|951050132|ref|XP_014520124.1|//PREDICTED: uncharacterized protein LOC106777111 [Vigna radiata var. radiata]
Araip.15WVM	Araip.15WVM,BGI_novel_T028800	4.02	2.82	2.05	4.64	4.49	2.97	7.15	5.55	5.25	1.25	1.67	0.55	0.81	0.94	0.95	1.65	0.78	1.53	GO:0005634//nucleus	GO:0052907//23S rRNA (adenine(1618)-N(6))-methyltransferase activity	GO:0070475//rRNA base methylation	K06970//23S rRNA (adenine1618-N6)-methyltransferase [EC:2.1.1.181]	gi|502141838|ref|XP_004504663.1|//PREDICTED: methyltransferase-like protein 16 [Cicer arietinum]
Araip.5RL1T	Araip.5RL1T,BGI_novel_T049937,BGI_novel_T049938,BGI_novel_T049939,BGI_novel_T049940	4.01	6.33	4.77	5.96	3.04	2.83	4.06	4.15	3.74	2.18	2.09	2.12	1.18	3.02	1.74	2.37	1.7	2.04	GO:0016020//membrane	GO:0016301//kinase activity;GO:0003824//catalytic activity	GO:0016310//phosphorylation;GO:0006464//cellular protein modification process;GO:0006796//phosphate-containing compound metabolic process	K04733//interleukin-1 receptor-associated kinase 4 [EC:2.7.11.1];K16302//metal transporter CNNM	gi|734368643|gb|KHN18856.1|//Putative inactive protein kinase, partial [Glycine soja];gi|955307292|ref|XP_014622694.1|//PREDICTED: uncharacterized protein LOC100781476 isoform X2 [Glycine max]
Aradu.X18GD	Aradu.X18GD,BGI_novel_T017757,BGI_novel_T017758,BGI_novel_T017759,BGI_novel_T017760	4.01	4.79	3.05	4.95	5.48	5.91	4.6	5.36	3.41	2.33	1.34	1.04	1.57	2.03	1.87	1.7	0.75	2.2	GO:0005829//cytosol	GO:0003824//catalytic activity;GO:0050662//coenzyme binding;GO:0035671//enone reductase activity	GO:0008202//steroid metabolic process;GO:0010051//xylem and phloem pattern formation;GO:0055114//oxidation-reduction process	K04733//interleukin-1 receptor-associated kinase 4 [EC:2.7.11.1];K20718//LRR receptor-like serine/threonine-protein kinase ERECTA [EC:2.7.11.1];K10712//cysteamine dioxygenase [EC:1.13.11.19]	gi|217074258|gb|ACJ85489.1|//unknown [Medicago truncatula];gi|922383058|ref|XP_013461752.1|//3-oxo-delta(4,5)-steroid 5-beta-reductase-like protein [Medicago truncatula]
Aradu.GF6GG	Aradu.GF6GG,BGI_novel_T023053,BGI_novel_T023054,BGI_novel_T023055,BGI_novel_T023056,BGI_novel_T023057,BGI_novel_T023058,BGI_novel_T023059,BGI_novel_T023060,BGI_novel_T023061	4	4.47	4.46	10.49	3.08	5.81	12.82	6.49	5.28	2.39	2.64	1.57	0.43	2.98	2.66	2.06	2.24	3.82	NA	GO:0004616//phosphogluconate dehydrogenase (decarboxylating) activity;GO:0016832//aldehyde-lyase activity;GO:0008270//zinc ion binding;GO:0051287//NAD binding;GO:0005488//binding;GO:0016491//oxidoreductase activity	GO:0008152//metabolic process;GO:0005975//carbohydrate metabolic process;GO:0055114//oxidation-reduction process	K11593//eukaryotic translation initiation factor 2C	gi|922353665|ref|XP_013452649.1|//ketose-bisphosphate aldolase class-II family protein [Medicago truncatula];gi|702250549|ref|XP_010061313.1|//PREDICTED: LOW QUALITY PROTEIN: protein IQ-DOMAIN 14 [Eucalyptus grandis];gi|590665866|ref|XP_007036854.1|//Ketose-bisphosphate aldolase class-II family protein isoform 4 [Theobroma cacao];gi|955330645|ref|XP_014633392.1|//PREDICTED: uncharacterized protei…
Araip.YUX7E	Araip.YUX7E,BGI_novel_T050446	3.98	1.74	2.63	6.61	3.95	3.64	4.37	2.76	2.32	1.55	1.43	1.09	0.64	1.27	1.21	0.64	0.25	0.97	GO:0048046//apoplast;GO:0005634//nucleus;GO:0009534//chloroplast thylakoid;GO:0005739//mitochondrion;GO:0005886//plasma membrane;GO:0010319//stromule;GO:0009570//chloroplast stroma;GO:0022626//cytosolic ribosome	GO:0004372//glycine hydroxymethyltransferase activity;GO:0008266//poly(U) RNA binding;GO:0008168//methyltransferase activity;GO:0030170//pyridoxal phosphate binding	GO:0006544//glycine metabolic process;GO:0009853//photorespiration;GO:0035999//tetrahydrofolate interconversion;GO:0032259//methylation;GO:0006563//L-serine metabolic process	K00600//glycine hydroxymethyltransferase [EC:2.1.2.1]	gi|734433188|gb|KHN46622.1|//Serine hydroxymethyltransferase, mitochondrial [Glycine soja]
BGI_novel_G001542	BGI_novel_T012329	3.97	1.87	7.75	4.29	6.65	2.06	6.07	2.63	3.95	2.1	0.74	2.24	1.16	1.06	1.24	1.32	0	4.09	NA	GO:0043565//sequence-specific DNA binding;GO:0003700//transcription factor activity, sequence-specific DNA binding	GO:0006355//regulation of transcription, DNA-templated	K09060//plant G-box-binding factor	gi|356496180|ref|XP_003516948.1|//PREDICTED: transcription factor HBP-1a isoform X2 [Glycine max]
BGI_novel_G002395	BGI_novel_T020868	3.95	2.06	2.33	3.85	3.57	4.88	4.6	1.71	1.95	1.95	1.7	0.43	0.34	0.7	1.47	0.27	1.77	1.32	NA	GO:0016301//kinase activity;GO:0005488//binding	NA	K04733//interleukin-1 receptor-associated kinase 4 [EC:2.7.11.1]	gi|823193444|ref|XP_012492069.1|//PREDICTED: L-type lectin-domain containing receptor kinase IX.1-like [Gossypium raimondii]
Aradu.FRY3G	Aradu.FRY3G,BGI_novel_T021584,BGI_novel_T021585,BGI_novel_T021586	3.94	11.77	5.57	4.38	2.16	4.25	3.89	3.21	2.35	1.8	4.93	0.4	0.69	0.38	0.96	0.5	2.26	0.71	GO:0031314//extrinsic component of mitochondrial inner membrane;GO:0005758//mitochondrial intermembrane space;GO:0005777//peroxisome	GO:0005509//calcium ion binding;GO:0016491//oxidoreductase activity	GO:0055114//oxidation-reduction process	K17871//NADH:ubiquinone reductase (non-electrogenic) [EC:1.6.5.9]	gi|734380522|gb|KHN22897.1|//External NADH-ubiquinone oxidoreductase 1, mitochondrial [Glycine soja]
BGI_novel_G005960	BGI_novel_T049994	3.93	6.79	10.42	7.79	1.01	0.35	8.95	4.96	6.42	1.4	3.79	1.46	1.77	0.78	0.37	5.07	1.09	3.3	GO:0016021//integral component of membrane	NA	NA	NA	gi|488726202|gb|AGL08214.1|//hypothetical protein [Arachis hypogaea]
Aradu.3602N	Aradu.3602N,BGI_novel_T007427	3.93	41.78	29.42	1.72	3.77	1.31	1.95	10.08	5.6	6.82	8.96	8.81	0.52	2.28	0.58	2.13	0.64	0.84	GO:0005737//cytoplasm	GO:0004364//glutathione transferase activity	GO:0006749//glutathione metabolic process;GO:0009407//toxin catabolic process	K00799//glutathione S-transferase [EC:2.5.1.18]	gi|748303053|gb|AJE59685.1|//tau class glutathione S-transferase [Glycine max]
BGI_novel_G000996	BGI_novel_T007800	3.91	3.6	3.49	4.59	1.12	3.15	2.65	2.17	2.49	1.11	2.07	1.12	0.89	1.11	0.82	0.76	1.32	0.89	NA	NA	NA	K02689//photosystem I P700 chlorophyll a apoprotein A1;K00083//cinnamyl-alcohol dehydrogenase [EC:1.1.1.195]	NA
Araip.E6IX0	Araip.E6IX0,BGI_novel_T061363	3.91	2.2	2.69	2.26	2.28	3.74	2.83	2	2.52	0.94	1.92	1.06	1.38	1.06	1.08	0.32	1.2	1.17	GO:0016021//integral component of membrane;GO:0005622//intracellular	NA	GO:0000160//phosphorelay signal transduction system	K14492//two-component response regulator ARR-A family	gi|920699198|gb|KOM42423.1|//hypothetical protein LR48_Vigan05g002700 [Vigna angularis];gi|965606209|dbj|BAT93385.1|//hypothetical protein VIGAN_07233700 [Vigna angularis var. angularis]
Aradu.7AQ1B	Aradu.7AQ1B	3.91	7.22	3.6	0.76	0.81	0.37	0.79	0.66	0.93	4.59	9.35	15.22	6.34	0.06	1.5	0.12	0	0.2	NA	NA	NA	K09287//RAV-like factor	gi|356499715|ref|XP_003518682.1|//PREDICTED: AP2/ERF and B3 domain-containing transcription repressor TEM1 [Glycine max]
BGI_novel_G005020	BGI_novel_T043073	3.89	3.49	2.32	4.61	5.62	2.07	8.39	2.41	1	1	0	0	0	0.51	0	0	1.42	0	NA	GO:0004170//dUTP diphosphatase activity	GO:0046080//dUTP metabolic process	K01520//dUTP pyrophosphatase [EC:3.6.1.23]	gi|901807875|gb|KMZ64842.1|//dUTP diphosphatase [Zostera marina]
Aradu.7E2JG	Aradu.7E2JG	3.88	2.46	2.52	0.43	0.82	0.87	0.5	0.66	1.08	13.18	7.13	18.17	3.89	2.69	10.03	2.95	8.12	3.53	NA	NA	NA	K16222//Dof zinc finger protein DOF5.5	gi|593329294|ref|XP_007138074.1|//hypothetical protein PHAVU_009G178300g [Phaseolus vulgaris]
Aradu.6CP8H	Aradu.6CP8H,BGI_novel_T025616,BGI_novel_T025617,BGI_novel_T025618	3.88	3.09	2.69	3.42	4.89	5.54	7.58	3.11	2.85	1.71	1.65	0.54	1.55	1.57	1.74	0.98	1.26	0.96	NA	NA	GO:0006810//transport	K20471//coatomer subunit delta	gi|734347599|gb|KHN11457.1|//Coatomer subunit delta [Glycine soja];gi|502120970|ref|XP_004497143.1|//PREDICTED: coatomer subunit delta-like [Cicer arietinum]
Aradu.R6N6V	Aradu.R6N6V,BGI_novel_T026989,BGI_novel_T026990	3.86	3.29	2.05	3.98	2.47	4.63	5.54	3.91	4.67	1.18	1.37	1.21	1.4	1.09	1.58	1.05	2.16	0.72	NA	GO:0004632//phosphopantothenate--cysteine ligase activity;GO:0016874//ligase activity	NA	K01922//phosphopantothenate-cysteine ligase [EC:6.3.2.5]	gi|734340045|gb|KHN09155.1|//Phosphopantothenate--cysteine ligase 2 [Glycine soja];gi|502151815|ref|XP_004508627.1|//PREDICTED: phosphopantothenate--cysteine ligase 2-like, partial [Cicer arietinum]
BGI_novel_G002018	BGI_novel_T017084	3.85	4.01	0.44	6.86	0	2.3	1.64	0.37	2.11	0	2.05	0	0.82	0.61	0	0	0	0.93	NA	NA	NA	NA	NA
Araip.Q0TI9	Araip.Q0TI9,BGI_novel_T043302,BGI_novel_T043303	3.84	1.87	0.66	1.08	1.35	2.83	1.2	0.55	0.78	0.85	0.49	0.14	0.21	0.04	0.64	0.23	0.58	0.18	NA	GO:0005086//ARF guanyl-nucleotide exchange factor activity	GO:0032012//regulation of ARF protein signal transduction;GO:0043547//positive regulation of GTPase activity	K13462//guanine nucleotide-exchange factor	gi|593782971|ref|XP_007154526.1|//hypothetical protein PHAVU_003G126000g [Phaseolus vulgaris];gi|593782973|ref|XP_007154527.1|//hypothetical protein PHAVU_003G126000g [Phaseolus vulgaris]
BGI_novel_G004585	BGI_novel_T039823	3.84	2.58	3.61	1.96	5.51	5.11	2.84	2.95	1.11	0.64	2.21	0.98	0.63	2.13	1.66	1.24	0.68	0.56	NA	NA	NA	K01528//dynamin GTPase [EC:3.6.5.5];K01265//methionyl aminopeptidase [EC:3.4.11.18]	gi|147854093|emb|CAN83392.1|//hypothetical protein VITISV_041406 [Vitis vinifera]
Aradu.XR48Z	Aradu.XR48Z	3.8	11.08	23.41	32.4	17.7	2.61	452.85	223.91	360.58	5.27	4.28	3.53	5.95	5.56	1.45	44.24	38.16	97.48	NA	NA	NA	NA	gi|388515153|gb|AFK45638.1|//unknown [Lotus japonicus]
Araip.74MSA	Araip.74MSA,BGI_novel_T033542,BGI_novel_T033543,BGI_novel_T033544,BGI_novel_T033545,BGI_novel_T033546,BGI_novel_T033547	3.8	1.54	2.91	2.63	1.96	2.85	2.14	1.41	1.26	1.9	0.63	2.05	0.45	0.7	1.13	0.07	0.35	0.2	GO:0016020//membrane;GO:0016021//integral component of membrane	GO:0015095//magnesium ion transmembrane transporter activity	GO:0015693//magnesium ion transport;GO:1903830//magnesium ion transmembrane transport	K04733//interleukin-1 receptor-associated kinase 4 [EC:2.7.11.1];K05868//cyclin B	gi|734306330|gb|KHM98885.1|//Putative leucine-rich repeat receptor-like protein kinase [Glycine soja];gi|955309063|ref|XP_014625839.1|//PREDICTED: probable magnesium transporter NIPA3 isoform X2 [Glycine max];gi|571444108|ref|XP_003521957.2|//PREDICTED: probable leucine-rich repeat receptor-like protein kinase At1g35710 [Glycine max];gi|593489233|ref|XP_007141484.1|//hypothetical protein PHAVU_00…
Araip.U58DA	Araip.U58DA,BGI_novel_T039661,BGI_novel_T039662	3.79	0	5.1	0.34	0.58	0	0.2	2.76	2.49	0.65	0.08	0.07	0	0.09	0	0.11	0	0	NA	GO:0004553//hydrolase activity, hydrolyzing O-glycosyl compounds	GO:0005975//carbohydrate metabolic process	K19613//leucine-rich repeat protein SHOC2;K05349//beta-glucosidase [EC:3.2.1.21]	gi|870811638|gb|AKP17605.1|//NBS-LRR type disease resistance protein [Arachis hypogaea]
Aradu.NG7HH	Aradu.NG7HH,BGI_novel_T004065	3.77	10.58	8.19	13.54	6.8	7.6	12.83	7.07	4.79	1.17	5.73	2.17	1.99	1.64	0.39	3.02	0	3.81	GO:0005774//vacuolar membrane;GO:0031201//SNARE complex	GO:0005524//ATP binding;GO:0004672//protein kinase activity;GO:0005483//soluble NSF attachment protein activity;GO:0019905//syntaxin binding	GO:0006886//intracellular protein transport;GO:0061025//membrane fusion;GO:0006468//protein phosphorylation	K21198//gamma-soluble NSF attachment protein;K14500//BR-signaling kinase [EC:2.7.11.1]	gi|734430656|gb|KHN45560.1|//Gamma-soluble NSF attachment protein [Glycine soja];gi|976910552|gb|KVH97239.1|//Protein kinase-like domain-containing protein [Cynara cardunculus var. scolymus]
Aradu.XW8AZ	Aradu.XW8AZ	3.76	140.81	129.65	2.18	1.53	0	7.68	27.86	6.98	6.88	3.24	72.35	2.03	17.62	1.34	7.49	0.38	2.14	GO:0016021//integral component of membrane	GO:0020037//heme binding;GO:0070330//aromatase activity;GO:0005506//iron ion binding	GO:0055114//oxidation-reduction process	K20624//12-hydroxyjasmonoyl-L-isoleucine oxidase / fatty acid hydroxylase [EC:1.14.-.-];K13407//fatty acid omega-hydroxylase [EC:1.14.-.-]	gi|571492691|ref|XP_006592314.1|//PREDICTED: cytochrome P450 94C1 [Glycine max]
Araip.14VD4	Araip.14VD4,BGI_novel_T029408,BGI_novel_T029409,BGI_novel_T029410,BGI_novel_T029411	3.76	1.64	1.27	3.07	3.06	3.75	3.11	3.14	1.9	1.07	0.84	0.33	0.74	0.67	1.18	0.46	0.9	0.85	NA	NA	NA	NA	gi|593801220|ref|XP_007163647.1|//hypothetical protein PHAVU_001G252100g [Phaseolus vulgaris];gi|502135705|ref|XP_004502425.1|//PREDICTED: oxidation resistance protein 1 [Cicer arietinum]
Araip.18J4Y	Araip.18J4Y,BGI_novel_T048183,BGI_novel_T048184,BGI_novel_T048185	3.75	1.21	3.49	2.22	0.98	2.19	3.71	1.89	1.83	0.95	0.36	2.27	0.78	0.57	0.42	0.92	1.44	0.76	GO:0005737//cytoplasm	GO:0008168//methyltransferase activity;GO:0016740//transferase activity	GO:0008152//metabolic process;GO:0032259//methylation;GO:0006364//rRNA processing	K00783//23S rRNA (pseudouridine1915-N3)-methyltransferase [EC:2.1.1.177]	gi|947055550|gb|KRH05003.1|//hypothetical protein GLYMA_17G201400 [Glycine max];gi|947055548|gb|KRH05001.1|//hypothetical protein GLYMA_17G201400 [Glycine max];gi|356561909|ref|XP_003549219.1|//PREDICTED: putative RNA methyltransferase At5g10620 [Glycine max]
Araip.FWT5G	Araip.FWT5G,BGI_novel_T042672	3.75	2.37	3.04	4.16	2.89	2.2	2.72	2.05	2.47	1.51	1.14	1.06	0.55	0.84	0.93	0.96	0.13	0.65	GO:0005618//cell wall;GO:0016021//integral component of membrane;GO:0005886//plasma membrane	GO:0016760//cellulose synthase (UDP-forming) activity;GO:0046872//metal ion binding	GO:0050832//defense response to fungus;GO:0009414//response to water deprivation;GO:0006970//response to osmotic stress;GO:0030244//cellulose biosynthetic process;GO:0042742//defense response to bacterium;GO:0071555//cell wall organization;GO:0009834//plant-type secondary cell wall biogenesis	K10999//cellulose synthase A [EC:2.4.1.12]	gi|703114764|ref|XP_010100738.1|//Protein irregular xylem 1 [Morus notabilis]
Araip.0G1MU	Araip.0G1MU,BGI_novel_T047832,BGI_novel_T047833,BGI_novel_T047834,BGI_novel_T047835,BGI_novel_T047836	3.73	2.38	2.07	3.61	3.21	1.96	3.07	1.86	0.64	1.22	1.58	0.91	0.38	0.91	1.15	0.25	1.21	0.33	GO:0016020//membrane;GO:0016021//integral component of membrane	NA	NA	K14011//UBX domain-containing protein 6;K18158//nuclear control of ATPase protein 2	gi|720088337|ref|XP_010244419.1|//PREDICTED: uncharacterized protein LOC104588262 isoform X1 [Nelumbo nucifera];gi|720088345|ref|XP_010244421.1|//PREDICTED: nuclear control of ATPase protein 2 isoform X3 [Nelumbo nucifera];gi|641847538|gb|KDO66418.1|//hypothetical protein CISIN_1g007748mg [Citrus sinensis]
Araip.249LQ	Araip.249LQ,BGI_novel_T050482,BGI_novel_T050483,BGI_novel_T050485,BGI_novel_T050486	3.72	2.41	2.56	3.24	3.83	2.93	4.89	3.75	0.93	1.33	1.54	0.54	1.17	0.22	0.48	0.64	0.99	2.53	NA	NA	NA	K14491//two-component response regulator ARR-B family	gi|920698107|gb|KOM41332.1|//hypothetical protein LR48_Vigan04g153000 [Vigna angularis];gi|571451982|ref|XP_006578905.1|//PREDICTED: pentatricopeptide repeat-containing protein At3g49240-like [Glycine max]
BGI_novel_G001903	BGI_novel_T016058	3.7	1.35	0.87	2.53	1.68	1.64	4.1	1.11	1.59	0.7	1.25	0.38	0.8	0	0.49	0.95	0.62	1.11	GO:0005840//ribosome	GO:0003735//structural constituent of ribosome	GO:0006412//translation	K02883//large subunit ribosomal protein L18e	gi|823148333|ref|XP_012474075.1|//PREDICTED: 60S ribosomal protein L18-2-like [Gossypium raimondii]
BGI_novel_G006493	BGI_novel_T054178	3.7	0.14	1.49	0.68	0.44	0	3.23	0	1.15	0.64	0	0	0.03	0	0.13	0.38	0.11	0.19	NA	GO:0003677//DNA binding	NA	K04733//interleukin-1 receptor-associated kinase 4 [EC:2.7.11.1];K00872//homoserine kinase [EC:2.7.1.39];K17479//glutaredoxin domain-containing cysteine-rich protein 1;K17917//sorting nexin-1/2	gi|947093978|gb|KRH42563.1|//hypothetical protein GLYMA_08G097600 [Glycine max]
Araip.RX4PW	Araip.RX4PW,BGI_novel_T031942,BGI_novel_T031943,BGI_novel_T031944,BGI_novel_T031945	3.66	1.2	0.66	3.23	1.7	1.37	3	1.48	0.99	0.82	0.71	0.32	0.37	0.74	0.45	0.48	1.74	0.35	NA	GO:0043565//sequence-specific DNA binding;GO:0003700//transcription factor activity, sequence-specific DNA binding	GO:0006355//regulation of transcription, DNA-templated	K09060//plant G-box-binding factor;K09422//myb proto-oncogene protein, plant	gi|357512481|ref|XP_003626529.1|//bZIP transcription factor family protein [Medicago truncatula]
Araip.08H2V	Araip.08H2V,BGI_novel_T033294	3.64	16.98	16.52	7.13	4.53	5.81	9.36	16.64	9.86	3.08	2.82	7.52	0.86	2.96	2.64	3.27	0.44	3.56	GO:0016020//membrane;GO:0016021//integral component of membrane	GO:0003735//structural constituent of ribosome	GO:0006810//transport;GO:0055085//transmembrane transport;GO:0006412//translation	K14684//solute carrier family 25 (mitochondrial phosphate transporter), member 23/24/25/41	gi|955311039|ref|XP_003520555.2|//PREDICTED: probable envelope ADP,ATP carrier protein, chloroplastic [Glycine max]
Araip.EXN14	Araip.EXN14,BGI_novel_T028796,BGI_novel_T028797	3.64	2.09	2.88	3.32	2.98	3.54	10.15	4.59	3.66	0.99	1.94	0.51	0.36	1.43	0.91	1.23	0.67	1.46	NA	NA	NA	K09060//plant G-box-binding factor	gi|731383639|ref|XP_010647852.1|//PREDICTED: light-inducible protein CPRF3-like isoform X2 [Vitis vinifera];gi|731383637|ref|XP_010647851.1|//PREDICTED: transcriptional activator TAF-1-like isoform X1 [Vitis vinifera]
Aradu.RIS2A	Aradu.RIS2A,BGI_novel_T021576,BGI_novel_T021577	3.61	4.43	2.09	3.2	3.01	2.45	2.38	2.24	1.78	1.46	1.6	0.27	0.6	0.33	0.63	0.51	0	0.75	GO:0016021//integral component of membrane	GO:0004674//protein serine/threonine kinase activity;GO:0005524//ATP binding;GO:0016301//kinase activity	GO:0006468//protein phosphorylation	K04733//interleukin-1 receptor-associated kinase 4 [EC:2.7.11.1];K17345//tetraspanin-5	gi|257480733|gb|ACV60499.1|//plasma membrane Na+/H+ antiporter [Puccinellia tenuiflora];gi|502141775|ref|XP_004504632.1|//PREDICTED: LRR receptor-like serine/threonine-protein kinase GSO1 [Cicer arietinum]
Araip.980T3	Araip.980T3,BGI_novel_T054602,BGI_novel_T054603	3.6	1.98	2.71	4.09	2.05	2.82	2.75	2.24	2.15	0.9	1.62	0.38	0.94	0.55	1.35	1	0.53	0.63	NA	NA	NA	NA	gi|357465053|ref|XP_003602808.1|//hypothetical protein MTR_3g099220 [Medicago truncatula]
BGI_novel_G004816	BGI_novel_T041299	3.59	3.56	1.2	2.31	2.6	2.87	4.83	2.54	1.59	0.59	2.86	0.6	0.48	1.18	0.3	0.52	1.62	0.61	NA	GO:0008835//diaminohydroxyphosphoribosylaminopyrimidine deaminase activity;GO:0050661//NADP binding;GO:0008270//zinc ion binding;GO:0008703//5-amino-6-(5-phosphoribosylamino)uracil reductase activity	GO:0009451//RNA modification;GO:0009231//riboflavin biosynthetic process;GO:0055114//oxidation-reduction process	K12261//2-hydroxyacyl-CoA lyase 1 [EC:4.1.-.-];K11752//diaminohydroxyphosphoribosylaminopyrimidine deaminase / 5-amino-6-(5-phosphoribosylamino)uracil reductase [EC:3.5.4.26 1.1.1.193]	gi|502090327|ref|XP_004489192.1|//PREDICTED: 2-hydroxyacyl-CoA lyase [Cicer arietinum]
BGI_novel_G005539	BGI_novel_T046931	3.58	2.62	0.84	0	2.71	4.83	4.21	2.43	1.39	0.33	0.85	0	0.18	0.61	0.8	0	0	0.39	NA	NA	GO:0006810//transport	K01535//H+-transporting ATPase [EC:3.6.3.6]	gi|793421094|ref|NP_001292679.1|//plasma membrane ATPase 4 [Cucumis sativus]
Araip.67NK6	Araip.67NK6,BGI_novel_T044397	3.57	1.58	1.85	3.84	2.49	1.93	3.52	2.15	1.72	1.24	1.29	0.77	0.3	0.66	1.14	0.77	1.48	1.07	GO:0016021//integral component of membrane;GO:0009706//chloroplast inner membrane	GO:0008565//protein transporter activity	GO:0045037//protein import into chloroplast stroma	K02987//small subunit ribosomal protein S4e	gi|734318470|gb|KHN03096.1|//hypothetical protein glysoja_037496 [Glycine soja];gi|356496245|ref|XP_003516979.1|//PREDICTED: protein TIC 56, chloroplastic-like [Glycine max]
Aradu.R3KCC	Aradu.R3KCC,BGI_novel_T004629,BGI_novel_T004630,BGI_novel_T004631	3.57	2.29	1.98	2.33	3.3	4.08	6.07	3.67	2.25	0.98	1.79	0.49	0.4	1.01	0.91	0.71	1.55	1.36	GO:0016021//integral component of membrane	GO:0008810//cellulase activity	GO:0030245//cellulose catabolic process	K01179//endoglucanase [EC:3.2.1.4];K20471//coatomer subunit delta;K08832//serine/threonine-protein kinase SRPK3 [EC:2.7.11.1]	gi|703105967|ref|XP_010098378.1|//Endoglucanase 16 [Morus notabilis]
BGI_novel_G006779	BGI_novel_T056543	3.56	4.47	0	2.1	4.28	1.23	0	2	1.92	0	1.75	0.23	1.61	0.87	0.29	0	0	0.88	NA	NA	NA	K07300//Ca2+:H+ antiporter	gi|920687373|gb|KOM31356.1|//hypothetical protein LR48_Vigan01g091100 [Vigna angularis]
Araip.TNL0C	Araip.TNL0C	3.55	0.97	0.77	6.18	0.28	2.52	0.6	0.88	0.26	1	1.11	0.34	0.14	0.67	0.56	0	0	0.36	GO:0043231//intracellular membrane-bounded organelle;GO:0005887//integral component of plasma membrane	GO:0046872//metal ion binding;GO:0005524//ATP binding;GO:0008553//hydrogen-exporting ATPase activity, phosphorylative mechanism	GO:0006754//ATP biosynthetic process;GO:1902600//hydrogen ion transmembrane transport;GO:0051453//regulation of intracellular pH	K01535//H+-transporting ATPase [EC:3.6.3.6]	gi|947100313|gb|KRH48805.1|//hypothetical protein GLYMA_07G113500 [Glycine max]
Araip.DQ8EI	Araip.DQ8EI,BGI_novel_T051638	3.55	4.84	0.7	9.05	3.24	0.33	16.97	8.31	6.66	8.87	7.23	0.12	43.61	1.22	0.05	2.57	1.19	4.67	GO:0016021//integral component of membrane	GO:0052654//L-leucine transaminase activity;GO:0052656//L-isoleucine transaminase activity;GO:0052655//L-valine transaminase activity	GO:0009081//branched-chain amino acid metabolic process	K00826//branched-chain amino acid aminotransferase [EC:2.6.1.42]	gi|922383212|ref|XP_013461828.1|//branched-chain amino acid aminotransferase [Medicago truncatula];gi|734429393|gb|KHN45115.1|//Branched-chain-amino-acid aminotransferase 2, chloroplastic [Glycine soja]
Aradu.M08CJ	Aradu.M08CJ,BGI_novel_T020298,BGI_novel_T020299	3.54	4.77	3.11	5.55	10.35	12.9	27.87	7.58	14.34	0.58	0.13	0	0.62	0.48	0.34	0.81	0.84	0	NA	GO:0016614//oxidoreductase activity, acting on CH-OH group of donors;GO:0019139//cytokinin dehydrogenase activity;GO:0050660//flavin adenine dinucleotide binding	GO:0009690//cytokinin metabolic process;GO:0055114//oxidation-reduction process	K05909//laccase [EC:1.10.3.2];K00279//cytokinin dehydrogenase [EC:1.5.99.12]	gi|502151021|ref|XP_004508239.1|//PREDICTED: cytokinin dehydrogenase 3-like [Cicer arietinum];gi|970041092|ref|XP_015081940.1|//PREDICTED: uncharacterized protein LOC107025688 [Solanum pennellii];gi|695020031|ref|XP_009397051.1|//PREDICTED: cytokinin dehydrogenase 5-like [Musa acuminata subsp. malaccensis]
Araip.GAW68	Araip.GAW68,BGI_novel_T050003,BGI_novel_T050004	3.54	1.4	1.35	3.56	1.54	1.14	2.98	1.3	1.49	1.49	0.75	0.52	0.43	0.51	0.73	0.5	0.68	0.41	GO:0005768//endosome;GO:0005739//mitochondrion	GO:0016307//phosphatidylinositol phosphate kinase activity;GO:0000285//1-phosphatidylinositol-3-phosphate 5-kinase activity;GO:0046872//metal ion binding;GO:0005524//ATP binding	GO:0009555//pollen development;GO:0010256//endomembrane system organization;GO:0007033//vacuole organization;GO:0090332//stomatal closure;GO:0046854//phosphatidylinositol phosphorylation	K00921//1-phosphatidylinositol-3-phosphate 5-kinase [EC:2.7.1.150]	gi|947099221|gb|KRH47713.1|//hypothetical protein GLYMA_07G045600 [Glycine max];gi|571464853|ref|XP_006583187.1|//PREDICTED: 1-phosphatidylinositol-3-phosphate 5-kinase FAB1B-like [Glycine max]
Aradu.A3ZD3	Aradu.A3ZD3,BGI_novel_T016056,BGI_novel_T016057	3.54	3.39	2.14	4.73	4.01	1.91	3.94	3.34	2.21	0.9	1.41	0.69	0.53	0.85	0.81	2.25	0.79	1.1	GO:0030529//intracellular ribonucleoprotein complex;GO:0019013//viral nucleocapsid	GO:0000166//nucleotide binding;GO:0003676//nucleic acid binding	NA	K14411//RNA-binding protein Musashi	gi|502160845|ref|XP_004511926.1|//PREDICTED: heterogeneous nuclear ribonucleoprotein 1 [Cicer arietinum]
Araip.IEJ60	Araip.IEJ60	3.54	35.72	38.32	7.2	9.52	23.18	8.59	21.32	16.55	1.93	2.8	20.17	1.71	3.69	3.29	5.1	1.45	4.29	GO:0016021//integral component of membrane	NA	GO:0006950//response to stress	NA	gi|356520964|ref|XP_003529129.1|//PREDICTED: uncharacterized protein LOC100305688 [Glycine max]
Aradu.F5BID	Aradu.F5BID,BGI_novel_T013532,BGI_novel_T013533	3.53	3.19	2.37	2.78	3.01	3.02	3.37	3.7	2.44	0.6	1.52	0.92	0.6	0.63	0.54	0.28	1	0.52	NA	GO:0046872//metal ion binding	NA	NA	gi|502141255|ref|XP_004504501.1|//PREDICTED: zinc finger MYND domain-containing protein 15 isoform X1 [Cicer arietinum];gi|356498052|ref|XP_003517868.1|//PREDICTED: zinc finger MYND domain-containing protein 15-like [Glycine max]
BGI_novel_G006563	BGI_novel_T054720	3.53	1.69	0.85	2.36	2.3	3.5	1.53	1.78	1.93	1.12	1.01	0.67	0.97	0	1.89	0.7	0	0.49	GO:0005773//vacuole	GO:0004185//serine-type carboxypeptidase activity	GO:0051603//proteolysis involved in cellular protein catabolic process	K16297//serine carboxypeptidase-like clade II [EC:3.4.16.-]	gi|661896541|emb|CDO99730.1|//unnamed protein product [Coffea canephora]
Aradu.1NQ0K	Aradu.1NQ0K,BGI_novel_T010395	3.53	6.33	3.61	6.11	6.38	4.44	5.48	4.61	3.98	1.47	2.32	0.63	1.7	2.43	1.47	2.44	1.08	2.51	GO:0016021//integral component of membrane	GO:0051119//sugar transmembrane transporter activity	GO:0015758//glucose transport;GO:0035428//hexose transmembrane transport	NA	gi|502153793|ref|XP_004509464.1|//PREDICTED: monosaccharide-sensing protein 2-like [Cicer arietinum]
Aradu.NVB9V	Aradu.NVB9V,BGI_novel_T019667,BGI_novel_T019668,BGI_novel_T019669	3.51	1.58	2.87	3.96	4.93	1.85	27.24	10.44	13.77	0.19	0.21	0.11	0.86	0.76	0.38	2.3	2.22	4.74	GO:0005634//nucleus	GO:0003677//DNA binding;GO:0003700//transcription factor activity, sequence-specific DNA binding;GO:0046983//protein dimerization activity	GO:0006355//regulation of transcription, DNA-templated	K09264//MADS-box transcription factor, plant	gi|571511229|ref|XP_006596388.1|//PREDICTED: MADS-box transcription factor 23-like isoform X2 [Glycine max];gi|955364413|ref|XP_014622591.1|//PREDICTED: MADS-box transcription factor 23-like isoform X4 [Glycine max]
Araip.YG2I8	Araip.YG2I8,BGI_novel_T057622	3.49	20.56	12.53	10.93	1.8	1.64	25.42	30.42	36	2.47	2.35	11.76	2.47	24.98	7.25	21.85	2.97	15.86	NA	NA	NA	NA	gi|356536439|ref|XP_003536745.1|//PREDICTED: transmembrane protein 53-like [Glycine max];gi|734414531|gb|KHN37362.1|//Transmembrane protein 53 [Glycine soja]
Araip.U51ZX	Araip.U51ZX,BGI_novel_T039391,BGI_novel_T039392	3.49	2.56	2.08	4.46	1.93	1.52	3.9	2.28	2.17	1.38	1.76	0.36	0.75	0.21	0.64	0.34	0.13	0.82	NA	GO:0005524//ATP binding	NA	K01810//glucose-6-phosphate isomerase [EC:5.3.1.9]	gi|734399589|gb|KHN30955.1|//Pachytene checkpoint protein 2 like [Glycine soja];gi|955316990|ref|XP_014630290.1|//PREDICTED: pachytene checkpoint protein 2 homolog isoform X2 [Glycine max];gi|703122915|ref|XP_010102684.1|//Pachytene checkpoint protein 2-like protein [Morus notabilis]
Araip.J8RG7	Araip.J8RG7	3.48	0.14	0.94	3.74	0.04	0.42	0	0.4	0.22	6.9	0.91	2.61	0.09	0.05	0.22	0.05	0	0	NA	NA	NA	NA	gi|593794483|ref|XP_007160280.1|//hypothetical protein PHAVU_002G308100g [Phaseolus vulgaris]
Araip.KV8R5	Araip.KV8R5,BGI_novel_T039545,BGI_novel_T039546,BGI_novel_T039547,BGI_novel_T039548	3.47	4.7	4.39	2.69	1.69	2.34	2.25	2.41	2.39	1.58	1.84	1.08	0.81	2.22	0.23	1.11	0.11	1.28	NA	NA	NA	NA	gi|922388384|ref|XP_013462722.1|//Ulp1 protease family, carboxy-terminal domain protein [Medicago truncatula]
BGI_novel_G001164	BGI_novel_T009252	3.46	4.07	3.08	5.01	2.53	3.74	4.93	4.72	3.89	1.66	2.52	0.51	1.38	1.15	0.88	0.83	0.96	2.07	NA	NA	NA	K09060//plant G-box-binding factor	gi|593332571|ref|XP_007139711.1|//hypothetical protein PHAVU_008G052800g [Phaseolus vulgaris]
Aradu.9721M	Aradu.9721M,BGI_novel_T024436,BGI_novel_T024437,BGI_novel_T024438	3.45	2.32	2.39	3.95	2.86	1.61	2.83	2.15	1.66	1.18	1.77	0.73	0.77	0.2	0.83	0.75	0.58	0.18	NA	NA	NA	K06630//14-3-3 protein epsilon	gi|571492632|ref|XP_006592295.1|//PREDICTED: syndetin-like isoform X2 [Glycine max];gi|734416974|gb|KHN38691.1|//Coiled-coil domain-containing protein 132 [Glycine soja]
BGI_novel_G000689	BGI_novel_T004908	3.45	3.02	1.49	2.96	3.41	1.63	1.7	4.44	0.87	0.23	1.77	0.57	1.82	0.47	1.42	1.01	0	0.69	NA	NA	NA	K15078//structure-specific endonuclease subunit SLX1 [EC:3.6.1.-];K12818//ATP-dependent RNA helicase DHX8/PRP22 [EC:3.6.4.13]	gi|357457003|ref|XP_003598782.1|//NB-ARC domain disease resistance protein [Medicago truncatula]
Araip.QLB39	Araip.QLB39,BGI_novel_T043178,BGI_novel_T043179	3.44	7.88	4.68	3.99	4.58	2.81	6.26	7.65	3.77	2.16	2.04	1.1	0.76	0.7	1.2	1.29	0.84	1.95	NA	GO:0005509//calcium ion binding	NA	NA	gi|951003801|ref|XP_014507701.1|//PREDICTED: calcium uptake protein 1, mitochondrial-like [Vigna radiata var. radiata]
Araip.SBY7I	Araip.SBY7I,BGI_novel_T059199,BGI_novel_T059200	3.43	4.15	3.33	4.83	4.01	2.76	5.12	5.08	4.49	1.79	2.05	0.98	1.39	1.31	2.35	2.01	0.78	2.84	GO:0005774//vacuolar membrane;GO:0005634//nucleus;GO:0031201//SNARE complex	GO:0005483//soluble NSF attachment protein activity;GO:0019905//syntaxin binding	GO:0006886//intracellular protein transport;GO:0061025//membrane fusion	K21198//gamma-soluble NSF attachment protein;K11446//histone demethylase JARID1 [EC:1.14.11.-]	gi|734436410|gb|KHN48114.1|//Putative lysine-specific demethylase JMJ14 [Glycine soja]
Araip.993EP	Araip.993EP,BGI_novel_T055314,BGI_novel_T055315,BGI_novel_T055316	3.43	1.62	1.14	2.56	5.28	2.72	2.67	2.24	1.09	0.83	1.27	0.58	0.84	2	1.51	0.27	0.9	0.85	GO:0005773//vacuole	GO:0016758//transferase activity, transferring hexosyl groups;GO:0016906//sterol 3-beta-glucosyltransferase activity	GO:0009791//post-embryonic development;GO:0030259//lipid glycosylation;GO:0009813//flavonoid biosynthetic process;GO:0052696//flavonoid glucuronidation	K05841//sterol 3beta-glucosyltransferase [EC:2.4.1.173]	gi|947122078|gb|KRH70284.1|//hypothetical protein GLYMA_02G081000 [Glycine max];gi|965616877|dbj|BAU02027.1|//hypothetical protein VIGAN_11143200 [Vigna angularis var. angularis];gi|920715379|gb|KOM55467.1|//hypothetical protein LR48_Vigan10g135900 [Vigna angularis]
Araip.L0DD2	Araip.L0DD2,BGI_novel_T058100	3.42	2.02	1.74	1.8	0.75	1.92	0.99	0.72	0.65	4.95	8.52	5.29	7.92	1.64	6.26	4.33	6.43	3.04	NA	GO:0005524//ATP binding	NA	K10406//kinesin family member C2/C3;K10400//kinesin family member 15	gi|922396465|ref|XP_003592260.2|//ATP-binding protein, putative [Medicago truncatula]
Aradu.KM6HL	Aradu.KM6HL,BGI_novel_T000886,BGI_novel_T000887	3.42	1.19	0.89	1.41	1.32	2.07	1.86	1.88	0.76	0.96	0.51	0.52	0.68	0.48	0.51	0.32	0.9	0.96	NA	GO:0003723//RNA binding	NA	K14945//protein quaking	gi|734368084|gb|KHN18643.1|//KH domain-containing protein [Glycine soja]
Araip.U02ML	Araip.U02ML,BGI_novel_T056488,BGI_novel_T056489,BGI_novel_T056490	3.4	2.68	2.27	5.87	4.07	2.48	3.46	2.15	1.97	1.17	1.56	1.51	0	1.29	0.75	0.27	0	2.83	GO:0005737//cytoplasm	GO:0004430//1-phosphatidylinositol 4-kinase activity	GO:0048015//phosphatidylinositol-mediated signaling;GO:0046854//phosphatidylinositol phosphorylation	K19801//phosphatidylinositol 4-kinase B [EC:2.7.1.67];K14848//ribosome assembly protein RRB1	gi|955324445|ref|XP_014631950.1|//PREDICTED: phosphatidylinositol 4-kinase beta 1-like isoform X1 [Glycine max];gi|593331478|ref|XP_007139165.1|//hypothetical protein PHAVU_008G006800g [Phaseolus vulgaris];gi|955324450|ref|XP_014631952.1|//PREDICTED: phosphatidylinositol 4-kinase beta 1-like isoform X3 [Glycine max]
Aradu.NBS30	Aradu.NBS30,BGI_novel_T019286,BGI_novel_T019287,BGI_novel_T019288,BGI_novel_T019289,BGI_novel_T019290,BGI_novel_T019291	3.4	2.75	1.94	4.21	4.45	5.36	4.72	2.64	3.24	1.48	1.45	0.72	1.64	1.48	1.37	1.36	2.72	1.5	NA	GO:0046872//metal ion binding;GO:0004222//metalloendopeptidase activity;GO:0008270//zinc ion binding;GO:0003824//catalytic activity	GO:0006508//proteolysis;GO:0016485//protein processing	K01411//nardilysin [EC:3.4.24.61]	gi|593692660|ref|XP_007146872.1|//hypothetical protein PHAVU_006G0775001g, partial [Phaseolus vulgaris];gi|502129594|ref|XP_004500358.1|//PREDICTED: nardilysin [Cicer arietinum]
Araip.DR634	Araip.DR634,BGI_novel_T047010	3.39	0	14.18	0.21	0	0	0	0	0	1.4	2.83	2.64	1.35	0.4	0.94	0.37	13.75	2.25	NA	NA	NA	NA	gi|590634936|ref|XP_007028506.1|//Uncharacterized protein TCM_024341 [Theobroma cacao];gi|731439589|ref|XP_010647461.1|//PREDICTED: uncharacterized protein LOC104878589, partial [Vitis vinifera]
Aradu.P5HLK	Aradu.P5HLK,BGI_novel_T024137,BGI_novel_T024138,BGI_novel_T024139	3.38	6.78	6.3	4.17	1.85	2.6	2.64	2.11	2.72	0.9	1.86	3.79	0.18	0.71	0.35	0.13	0.5	0.76	NA	NA	NA	NA	NA
Aradu.7GA9E	Aradu.7GA9E,BGI_novel_T025895	3.36	3.05	3.87	3.32	2.5	2.92	1.74	2.45	0.66	1.48	1.08	1.55	0.19	0.78	0.53	0.49	0	0.3	NA	GO:0016758//transferase activity, transferring hexosyl groups	GO:0008152//metabolic process	K05841//sterol 3beta-glucosyltransferase [EC:2.4.1.173]	gi|571472024|ref|XP_003532979.2|//PREDICTED: sterol 3-beta-glucosyltransferase UGT80A2 isoform X3 [Glycine max];gi|502086183|ref|XP_004488136.1|//PREDICTED: sterol 3-beta-glucosyltransferase UGT80A2 isoform X1 [Cicer arietinum]
Aradu.99LYU	Aradu.99LYU	3.36	3.62	5.54	1.56	0.22	1.1	0.27	0.66	0.63	7.33	4	15	5.91	0.15	2.89	0	0.09	0	NA	GO:0030410//nicotianamine synthase activity	GO:0030418//nicotianamine biosynthetic process	K05953//nicotianamine synthase [EC:2.5.1.43]	gi|734320644|gb|KHN03931.1|//Nicotianamine synthase [Glycine soja]
Araip.U28RZ	Araip.U28RZ,BGI_novel_T045081	3.35	1.64	2.29	4.47	4.51	2.63	73.12	21.09	27.61	0.31	0.75	0.8	0.5	0.48	1.47	7.67	5.37	11.37	NA	NA	NA	NA	gi|922344664|ref|XP_013449251.1|//hypothetical protein MTR_7g073510 [Medicago truncatula]
Aradu.H0LHH	Aradu.H0LHH	3.35	1.17	1.81	3.07	0.49	1.03	0.27	0.7	0.11	5.22	6.25	4.85	3.65	1.91	4.6	1.53	0	1.36	GO:0016020//membrane	GO:0046872//metal ion binding;GO:0003950//NAD+ ADP-ribosyltransferase activity	NA	NA	gi|950983231|ref|XP_014502723.1|//PREDICTED: uncharacterized protein LOC106763069 [Vigna radiata var. radiata]
Araip.F0TL2	Araip.F0TL2	3.34	5.75	10.04	44.69	32.99	21.7	25.49	33.55	24.49	85.11	79.28	128.57	212.95	67.3	147.17	100.29	175.57	93.85	GO:0005615//extracellular space;GO:0005764//lysosome	GO:0004197//cysteine-type endopeptidase activity	GO:0051603//proteolysis involved in cellular protein catabolic process	K01365//cathepsin L [EC:3.4.22.15]	gi|922370570|ref|XP_013457448.1|//papain family cysteine protease [Medicago truncatula]
Aradu.YY49G	Aradu.YY49G,BGI_novel_T001405,BGI_novel_T001406,BGI_novel_T001407	3.34	2.25	1.82	4.25	1.87	2.09	2.82	2.66	2.51	1.63	1.02	0.86	0.9	1.41	0.55	1.1	0.57	0.43	GO:0016021//integral component of membrane	NA	NA	NA	gi|502152453|ref|XP_004508931.1|//PREDICTED: uncharacterized protein LOC101489346 [Cicer arietinum];gi|950996050|ref|XP_014505595.1|//PREDICTED: uncharacterized protein LOC106765470 [Vigna radiata var. radiata]
BGI_novel_G007141	BGI_novel_T059823	3.34	4.23	5.19	7.17	1.64	1.05	3.13	2.85	2.49	1.1	1.75	1.22	0.55	0.75	2.49	0.95	1.34	0.67	GO:0016021//integral component of membrane;GO:0009536//plastid	GO:0005315//inorganic phosphate transmembrane transporter activity	GO:0055085//transmembrane transport	K08193//MFS transporter, ACS family, solute carrier family 17 (sodium-dependent inorganic phosphate cotransporter), other	gi|731353063|ref|XP_010687864.1|//PREDICTED: probable anion transporter 6, chloroplastic [Beta vulgaris subsp. vulgaris]
Aradu.GS2RC	Aradu.GS2RC,BGI_novel_T003871,BGI_novel_T003872	3.33	3.95	5.92	3.9	4.58	4.8	3.37	6.8	4.37	1.24	2.66	2.14	1.96	3.04	1.32	2.89	0	2.46	NA	NA	NA	NA	NA
Araip.UK2VD	Araip.UK2VD,BGI_novel_T031191	3.33	0.07	0	0	0	0	0.72	0.16	0.17	0.34	0.82	0	0.39	0	0	0	0.04	0	GO:0016021//integral component of membrane	GO:0016614//oxidoreductase activity, acting on CH-OH group of donors;GO:0019139//cytokinin dehydrogenase activity;GO:0050660//flavin adenine dinucleotide binding	GO:0009690//cytokinin metabolic process;GO:0055114//oxidation-reduction process	K00279//cytokinin dehydrogenase [EC:1.5.99.12]	gi|734411240|gb|KHN35852.1|//Cytokinin dehydrogenase 3 [Glycine soja];gi|951003445|ref|XP_014507602.1|//PREDICTED: cytokinin dehydrogenase 3-like [Vigna radiata var. radiata]
BGI_novel_G006600	BGI_novel_T055051	3.3	11.66	4.54	5.86	2.06	1.26	3.17	3.12	2.11	1.08	1.47	0	0	0	0.49	0	0.71	1.18	NA	NA	NA	K03809//NAD(P)H dehydrogenase (quinone) [EC:1.6.5.2]	gi|703111318|ref|XP_010099827.1|//Minor allergen Alt a 7 [Morus notabilis]
BGI_novel_G007035	BGI_novel_T059000	3.28	2.18	1.64	4.67	2.63	3.44	2.55	1.29	2.5	0.57	1.01	0.51	1.82	0.41	0.95	0.25	0.79	1.54	GO:0031417//NatC complex	GO:0004596//peptide alpha-N-acetyltransferase activity	GO:0006474//N-terminal protein amino acid acetylation	K00670//N-alpha-acetyltransferase 30 [EC:2.3.1.256]	gi|356568895|ref|XP_003552643.1|//PREDICTED: N-alpha-acetyltransferase MAK3-like [Glycine max]
Araip.9A07Z	Araip.9A07Z,BGI_novel_T060249,BGI_novel_T060250	3.28	2.42	3.11	4.29	2.37	1.22	2.24	1.81	1.71	1.74	1.04	0.89	0.55	0.87	1.12	0.71	0.19	1.58	NA	GO:0008081//phosphoric diester hydrolase activity	GO:0007165//signal transduction;GO:0006629//lipid metabolic process	K05857//phosphatidylinositol phospholipase C, delta [EC:3.1.4.11]	gi|502097435|ref|XP_004490992.1|//PREDICTED: phosphoinositide phospholipase C 6-like isoform X3 [Cicer arietinum];gi|947065806|gb|KRH14949.1|//hypothetical protein GLYMA_14G059400 [Glycine max];gi|955362276|ref|XP_014622062.1|//PREDICTED: phosphoinositide phospholipase C 6-like isoform X2 [Glycine max]
Araip.ZTP1V	Araip.ZTP1V	3.27	2.57	0.84	6.48	12.93	19.81	11.47	6.57	8.61	0.62	0.71	0.23	3.55	1.01	1.81	2.32	4.83	1.52	NA	GO:0004867//serine-type endopeptidase inhibitor activity	GO:0009611//response to wounding;GO:0010951//negative regulation of endopeptidase activity	NA	gi|734354459|gb|KHN13695.1|//Subtilisin inhibitor 1 [Glycine soja]
[truncated: 931 more rows]
