# Supplementary material for: Transcriptome and metabolome reveal redirection of flavonoids in a white testa peanut mutant
Source: BMC Plant Biol. 2020 Apr 15;20:161. doi: 10.1186/s12870-020-02383-7 (PMC7161308; doi:10.1186/s12870-020-02383-7)
Supplement: Supplementary file 18 — Additional file 18. Expression and annotation of stitching genes between seed specified and common DEGs at the three developmental stages assessed in this study. [file 12870_2020_2383_MOESM18_ESM.xls]

## Sheet: Sheet1
Gene_id	Transcript_id(s)	wsc DAF201_FPKM	wsc DAF202_FPKM	wsc DAF203_FPKM	wsc DAF401_FPKM	wsc DAF402_FPKM	wsc DAF403_FPKM	wsc DAF601_FPKM	wsc DAF602_FPKM	wsc DAF603_FPKM	WT DAF201_FPKM	WT DAF202_FPKM	WT DAF203_FPKM	WT DAF401_FPKM	WT DAF402_FPKM	WT DAF403_FPKM	WT DAF601_FPKM	WT DAF602_FPKM	WT DAF603_FPKM	Cellular Component	Molecular Function	Biological Process	Kegg Orthology	Nr Description
Aradu.0M36Q	Aradu.0M36Q,BGI_novel_T000361	1.62	2.62	1.91	3.67	2.44	3.95	2.01	2.74	2.68	1.26	1.03	0.64	0.27	0.21	0.98	1.27	0	0.66	NA	GO:0043531//ADP binding;GO:0005524//ATP binding	GO:0007165//signal transduction;GO:0006952//defense response	K11251//histone H2A;K08852//serine/threonine-protein kinase/endoribonuclease IRE1 [EC:2.7.11.1 3.1.26.-];K13414//mitogen-activated protein kinase kinase kinase 1 [EC:2.7.11.25];K02183//calmodulin;K19613//leucine-rich repeat protein SHOC2	gi|764634565|ref|XP_004307741.2|//PREDICTED: TMV resistance protein N-like isoform X1 [Fragaria vesca subsp. vesca];gi|764634571|ref|XP_011469998.1|//PREDICTED: TMV resistance protein N-like isoform X2 [Fragaria vesca subsp. vesca]
Aradu.14IQ9	Aradu.14IQ9	213.96	296.34	261.27	26.27	208.68	207.67	150.87	93.24	81.16	617.66	662.66	442.34	459.61	391.53	729.43	25.87	24.13	45.99	NA	NA	NA	NA	NA
Aradu.1M7BQ	Aradu.1M7BQ	0.28	0.43	0.28	0	0	0	0.67	0.77	0	0.74	2.26	3.22	0.84	0	0.79	1.74	3.21	0.34	GO:0009507//chloroplast	GO:0005524//ATP binding;GO:0004004//ATP-dependent RNA helicase activity;GO:0003676//nucleic acid binding	GO:0010501//RNA secondary structure unwinding	K13179//ATP-dependent RNA helicase DDX18/HAS1 [EC:3.6.4.13]	gi|356516407|ref|XP_003526886.1|//PREDICTED: DEAD-box ATP-dependent RNA helicase 50 [Glycine max]
Aradu.4B6F6	Aradu.4B6F6	0.3	0.64	0.33	0.06	0.06	0	0.27	0.19	0.42	18.58	29.65	23.41	91.12	8.99	23.93	36.36	54.1	28.04	NA	NA	NA	K08819//cyclin-dependent kinase 12/13 [EC:2.7.11.22 2.7.11.23]	gi|590718320|ref|XP_007050789.1|//Uncharacterized protein TCM_004539 [Theobroma cacao]
Aradu.4K13K	Aradu.4K13K	0.21	1.05	3.78	1.13	4.86	8.33	1.05	1.01	0.41	1.01	0.71	0.47	0.07	0.63	1.58	3.96	2.38	1.92	GO:0005634//nucleus	GO:0003677//DNA binding	GO:0006355//regulation of transcription, DNA-templated	K12741//heterogeneous nuclear ribonucleoprotein A1/A3;K13606//chlorophyll(ide) b reductase [EC:1.1.1.294];K06236//collagen, type I, alpha;K14491//two-component response regulator ARR-B family;K01940//argininosuccinate synthase [EC:6.3.4.5]	gi|951060154|ref|XP_014522549.1|//PREDICTED: protein PHR1-LIKE 1-like [Vigna radiata var. radiata]
Aradu.60IGT	Aradu.60IGT,BGI_novel_T005579,BGI_novel_T005580,BGI_novel_T005581	0	0.54	0.51	0.67	1.15	0.4	1.18	1.66	0.47	2.14	0.08	2.26	1.5	3.89	2.66	0.13	0	0.38	NA	GO:0043565//sequence-specific DNA binding;GO:0003700//transcription factor activity, sequence-specific DNA binding	GO:0006355//regulation of transcription, DNA-templated;GO:0006351//transcription, DNA-templated	K14431//transcription factor TGA	gi|571488963|ref|XP_003538119.2|//PREDICTED: transcription factor HBP-1b(c38) isoform X2 [Glycine max];gi|965603241|dbj|BAT90418.1|//hypothetical protein VIGAN_06166400 [Vigna angularis var. angularis];gi|950939651|ref|XP_014491531.1|//PREDICTED: transcription factor HBP-1b(c38) isoform X2 [Vigna radiata var. radiata];gi|950939642|ref|XP_014491517.1|//PREDICTED: transcription factor HBP-1b(c38) i…
Aradu.62ZAB	Aradu.62ZAB,BGI_novel_T011489,BGI_novel_T011490,BGI_novel_T011491,BGI_novel_T011492	15.7	2.87	8.18	1.24	2.22	4.44	0.93	2.24	0.8	7.74	1.87	2.68	0.39	1.21	1.34	0.07	0.4	0.4	NA	NA	NA	NA	gi|571493796|ref|XP_006592661.1|//PREDICTED: bromodomain testis-specific protein [Glycine max];gi|593696127|ref|XP_007148562.1|//hypothetical protein PHAVU_006G219000g [Phaseolus vulgaris];gi|140053518|gb|ABE79573.2|//Bromodomain [Medicago truncatula]
Aradu.65PG4	Aradu.65PG4	0.54	0.38	1.42	2.72	14.15	11.65	0.98	1.18	1.24	0.35	0.39	0.05	3.81	2.34	2.67	1.68	3.93	3.08	NA	NA	NA	NA	gi|920682288|gb|KOM29060.1|//hypothetical protein LR48_Vigan630s001900 [Vigna angularis]
Aradu.683BN	Aradu.683BN,BGI_novel_T013958,BGI_novel_T013959	2.92	1.42	2.17	3.83	1.64	0.55	2.36	1.75	1	1.36	0.97	0.72	0.58	0.05	0.2	0.62	0	0.25	GO:0009507//chloroplast	GO:0008878//glucose-1-phosphate adenylyltransferase activity;GO:0005524//ATP binding	GO:0019252//starch biosynthetic process;GO:0005978//glycogen biosynthetic process	K00975//glucose-1-phosphate adenylyltransferase [EC:2.7.7.27]	gi|525343555|ref|NP_001266131.1|//glucose-1-phosphate adenylyltransferase large subunit 1, chloroplastic-like [Cicer arietinum];gi|947102559|gb|KRH51051.1|//hypothetical protein GLYMA_07G258500 [Glycine max]
Aradu.885IZ	Aradu.885IZ	126.43	40.25	167.8	12.42	40.42	15.95	49.28	32.22	61.31	35.05	55.61	17.8	5.85	2.93	11.44	5.51	0.74	4.27	NA	NA	NA	NA	NA
Aradu.8ML7Y	Aradu.8ML7Y,BGI_novel_T005060	1.75	1.12	1.36	1.24	2.03	1.51	2.36	2.35	1.38	0.7	0.65	0.41	1.16	0.39	0.33	0.11	0.4	0.73	GO:0016021//integral component of membrane	GO:0004674//protein serine/threonine kinase activity;GO:0005524//ATP binding;GO:0016301//kinase activity;GO:0016491//oxidoreductase activity;GO:0004714//transmembrane receptor protein tyrosine kinase activity	GO:0018108//peptidyl-tyrosine phosphorylation	K04733//interleukin-1 receptor-associated kinase 4 [EC:2.7.11.1];K20718//LRR receptor-like serine/threonine-protein kinase ERECTA [EC:2.7.11.1]	gi|502139742|ref|XP_004503882.1|//PREDICTED: probable LRR receptor-like serine/threonine-protein kinase At5g63710 isoform X2 [Cicer arietinum];gi|565431342|ref|XP_006279948.1|//hypothetical protein CARUB_v10025818mg, partial [Capsella rubella]
Aradu.B7H15	Aradu.B7H15	1.25	0.66	0.68	1.14	1.07	1.7	0.94	0.92	0.67	0.2	0.07	0.18	0.31	0.54	0.33	0.36	0.51	0.13	NA	NA	NA	NA	gi|922332564|ref|XP_013444273.1|//F-box/FBD-like domain protein, putative [Medicago truncatula]
Aradu.BI4ZP	Aradu.BI4ZP	0.06	0.84	0.95	0.25	0	0.13	0.1	0.97	0.35	0.09	0.16	0.15	0.26	0.94	0.08	0.33	0	0.18	GO:0009506//plasmodesma;GO:0005886//plasma membrane	GO:0004674//protein serine/threonine kinase activity;GO:0000166//nucleotide binding	GO:0006952//defense response;GO:0006468//protein phosphorylation	K04733//interleukin-1 receptor-associated kinase 4 [EC:2.7.11.1]	gi|694366368|ref|XP_009361850.1|//PREDICTED: uncharacterized protein LOC103952043 [Pyrus x bretschneideri]
Aradu.CA8XJ	Aradu.CA8XJ	1.17	0.96	1.43	0.08	0.04	0.54	0	0.04	0.59	3.53	3.31	6.76	1.19	0.35	3.13	2.11	1.48	1.05	NA	NA	NA	K13422//transcription factor MYC2	gi|965670824|dbj|BAT85431.1|//hypothetical protein VIGAN_04297900 [Vigna angularis var. angularis]
Aradu.D1WS1	Aradu.D1WS1,BGI_novel_T015267,BGI_novel_T015268	0	0.04	0.07	0	0.02	0	0	0	0.03	7.94	5.45	10.69	6.97	3.01	5.52	8.89	7.24	7.42	GO:0043231//intracellular membrane-bounded organelle;GO:0005887//integral component of plasma membrane;GO:0016021//integral component of membrane	GO:0046872//metal ion binding;GO:0005524//ATP binding;GO:0008553//hydrogen-exporting ATPase activity, phosphorylative mechanism	GO:0006754//ATP biosynthetic process;GO:1902600//hydrogen ion transmembrane transport;GO:0051453//regulation of intracellular pH	K01535//H+-transporting ATPase [EC:3.6.3.6]	gi|502114188|ref|XP_004494890.1|//PREDICTED: ATPase 10, plasma membrane-type [Cicer arietinum];gi|950966205|ref|XP_014499042.1|//PREDICTED: ATPase 10, plasma membrane-type isoform X2 [Vigna radiata var. radiata]
Aradu.E3D7M	Aradu.E3D7M,BGI_novel_T015499,BGI_novel_T015500,BGI_novel_T015501	7.02	38.64	21.53	26.27	37.73	33.71	28.19	31.4	24.34	6.2	13.05	6.67	13.7	14.38	10.82	14.19	5.92	12.62	NA	GO:0008483//transaminase activity;GO:0003824//catalytic activity	GO:0008152//metabolic process	K00826//branched-chain amino acid aminotransferase [EC:2.6.1.42]	gi|965600872|dbj|BAT88050.1|//hypothetical protein VIGAN_05148600 [Vigna angularis var. angularis];gi|571447017|ref|XP_006577254.1|//PREDICTED: branched-chain-amino-acid aminotransferase-like protein 2 isoform X2 [Glycine max]
Aradu.F4M5D	Aradu.F4M5D	1.1	0	0.6	0	0	0	0	0.35	0	25.27	14.71		17.77	8.35		12.61	9.04	8.85	NA	GO:0016210//naringenin-chalcone synthase activity	GO:0009813//flavonoid biosynthetic process	K00660//chalcone synthase [EC:2.3.1.74]	gi|28261335|gb|AAO32821.1|//chalcone synthase [Arachis hypogaea]
Aradu.FC7FL	Aradu.FC7FL,BGI_novel_T007866	0.3	0.29	0.27	9.44	0.45	0.38	4.64	0.62	2.9	0.07	2.45	0	0	0	0.21	0.3	0	1.87	NA	GO:0046872//metal ion binding	GO:0030001//metal ion transport	K04733//interleukin-1 receptor-associated kinase 4 [EC:2.7.11.1];K12823//ATP-dependent RNA helicase DDX5/DBP2 [EC:3.6.4.13];K10572//inositol-pentakisphosphate 2-kinase [EC:2.7.1.158]	gi|593794135|ref|XP_007160106.1|//hypothetical protein PHAVU_002G292900g [Phaseolus vulgaris];gi|922338233|ref|XP_013447106.1|//heavy metal transport/detoxification superfamily protein [Medicago truncatula]
Aradu.FS9AD	Aradu.FS9AD,BGI_novel_T025003	2.32	1.91	2.09	2.38	1.81	0.63	3.7	2.87	2.23	1.02	1.24	0.7	0.58	0.55	1.13	0.73	0.68	1.68	NA	NA	NA	NA	NA
Aradu.G3TP5	Aradu.G3TP5	129.44	55.27	328.7	85.71	168.29	58.3	227.92	252.93	249.68	39.71	46.49	31.74	25.69	23.22	37.61	18.93	16.1	19.85	NA	NA	NA	NA	gi|734330470|gb|KHN06684.1|//hypothetical protein glysoja_021230 [Glycine soja]
Aradu.GP6IB	Aradu.GP6IB	0.32	0.19	0.18	0.92	0.42	0.63	2.01	1.48	1.57	0	0	0.05	0.23	0.05	0.15	0.58	0	1	NA	NA	NA	K00083//cinnamyl-alcohol dehydrogenase [EC:1.1.1.195]	gi|951053138|ref|XP_014520905.1|//PREDICTED: probable mannitol dehydrogenase [Vigna radiata var. radiata]
Aradu.I73XP	Aradu.I73XP,BGI_novel_T025806	0.04	0	0	0.04	0	0	0.24	0.22	0.15	2.99	0.15	2.67	0.07	0	1.36	0.09	1.6	0.35	GO:0005768//endosome;GO:0016021//integral component of membrane;GO:0005802//trans-Golgi network	GO:0050508//glucuronosyl-N-acetylglucosaminyl-proteoglycan 4-alpha-N-acetylglucosaminyltransferase activity	NA	K18789//xylogalacturonan beta-1,3-xylosyltransferase [EC:2.4.2.41]	gi|593695717|ref|XP_007148357.1|//hypothetical protein PHAVU_006G201500g [Phaseolus vulgaris]
Aradu.IA51K	Aradu.IA51K,BGI_novel_T009340,BGI_novel_T009341	1.83	0.18	1.63	2.56	1.12	0.38	6	1.98	3.78	0.15	0.03	0.37	0.86	0.07	0.15	1.26	0.66	2.9	NA	GO:0016787//hydrolase activity	GO:0006950//response to stress	K00759//adenine phosphoribosyltransferase [EC:2.4.2.7];K19562//bifunctional dethiobiotin synthetase / adenosylmethionine---8-amino-7-oxononanoate aminotransferase [EC:6.3.3.3 2.6.1.62]	gi|947112531|gb|KRH60833.1|//hypothetical protein GLYMA_04G012400 [Glycine max];gi|734405982|gb|KHN33751.1|//Universal stress protein [Glycine soja];gi|947112533|gb|KRH60835.1|//hypothetical protein GLYMA_04G012400 [Glycine max]
Aradu.IE8EQ	Aradu.IE8EQ,BGI_novel_T024529	2.69	1.22	0.46	2.31	1.35	1.8	3.15	0.89	0.54	0.54	0.9	0	0.26	0.36	0.06	0.16	0	0.37	GO:0016021//integral component of membrane	GO:0046872//metal ion binding	NA	K16573//gamma-tubulin complex component 6	gi|947069966|gb|KRH18857.1|//hypothetical protein GLYMA_13G086300 [Glycine max]
Aradu.K46LN	Aradu.K46LN	0.13	0	20.86	0	0.15	27.35	0	0	0	0.12	42.85	0.12	0.32	0	0	0	1.85	0	GO:0016020//membrane;GO:0009536//plastid	NA	NA	NA	gi|966203063|ref|YP_009193223.1|//hypothetical chloroplast RF1 (chloroplast) [Leucaena trichandra]
Aradu.KJV5V	Aradu.KJV5V,BGI_novel_T007445,BGI_novel_T007446,BGI_novel_T007447	0.77	3.51	0.49	2.31	3.91	1.08	3.59	0.88	0.75	0.2	0.73	0.77	0.61	1.58	0.04	0	0.21	0.3	NA	NA	NA	K07300//Ca2+:H+ antiporter	gi|697126427|ref|XP_009617248.1|//PREDICTED: uncharacterized protein LOC104109606 [Nicotiana tomentosiformis]
Aradu.L210Z	Aradu.L210Z	0.36	0.21	0.31	0	0.2	0.05	0.58	0.28	0.45	1.1	0.47	1.66	0.4	0.47	2.5	1.95	2.68	1.35	GO:0044464//cell part	NA	NA	K10418//dynein light chain LC8-type;K20826//RNA polymerase II-associated protein 1	gi|951074682|ref|XP_014492612.1|//PREDICTED: rop guanine nucleotide exchange factor 7-like isoform X1 [Vigna radiata var. radiata]
Aradu.L99DH	Aradu.L99DH	231.5	105.02	248.04	139.62	258.18	125.09	440.73	362.4	348.85	39.62	100.46	25.74	36.08	47.73	68.31	56.26	20.55	75.93	NA	NA	NA	NA	NA
Aradu.MH5X6	Aradu.MH5X6	0.92	0	1.64	0	0.52	0	1.65	8.54	0.78	6.14	0.31	9.17	0.66	8.09	2.02	1.84	0	0	NA	NA	NA	NA	NA
Aradu.NPK2K	Aradu.NPK2K,BGI_novel_T016163	3.25	1.43	1.1	2.95	2.93	2.35	2.24	1.68	1.31	0.88	1.22	0.73	1.14	0.63	0.94	1.25	0.5	0.85	NA	NA	NA	K05909//laccase [EC:1.10.3.2];K01188//beta-glucosidase [EC:3.2.1.21];K00620//glutamate N-acetyltransferase / amino-acid N-acetyltransferase [EC:2.3.1.35 2.3.1.1];K18195//rhamnogalacturonan endolyase [EC:4.2.2.23];K08873//serine/threonine-protein kinase SMG1 [EC:2.7.11.1]	gi|124359343|gb|ABD28505.2|//RNA-directed DNA polymerase (Reverse transcriptase); Polynucleotidyl transferase, Ribonuclease H fold [Medicago truncatula]
Aradu.PWM45	Aradu.PWM45,BGI_novel_T019351	1.24	3.52	2.09	1.38	3.78	0.96	5.4	4.35	2.84	0.12	0.57	0	0.53	0.27	0.23	1.11	1.67	1.77	NA	GO:0016787//hydrolase activity;GO:0016491//oxidoreductase activity	NA	K21026//acetylajmaline esterase [EC:3.1.1.80]	gi|357446921|ref|XP_003593736.1|//GDSL-like lipase/acylhydrolase [Medicago truncatula]
Aradu.R8PMF	Aradu.R8PMF	0	0	0	0	0	0	0	0	0.16	16.49	7.52	9.6	1.69	0	1.27	2.5	0.64	5	NA	GO:0003677//DNA binding	NA	K09422//myb proto-oncogene protein, plant	gi|571494328|ref|XP_006592819.1|//PREDICTED: MYB-like transcription factor ETC1 [Glycine max]
Aradu.RPN4J	Aradu.RPN4J,BGI_novel_T017052,BGI_novel_T017053	0.64	0.29	0.48	0.76	0.21	0.87	0.69	0.9	0.18	0	0	0	0	0	0	0	0	0	GO:0005669//transcription factor TFIID complex	GO:0008237//metallopeptidase activity;GO:0003682//chromatin binding;GO:0043565//sequence-specific DNA binding;GO:0008270//zinc ion binding;GO:0001129//RNA polymerase II transcription factor activity, TBP-class protein binding, involved in preinitiation complex assembly;GO:0001075//transcription factor activity, RNA polymerase II core promoter sequence-specific binding involved in preinitiation co…	GO:0006508//proteolysis;GO:0019538//protein metabolic process;GO:0045944//positive regulation of transcription from RNA polymerase II promoter;GO:0051123//RNA polymerase II transcriptional preinitiation complex assembly	K03128//transcription initiation factor TFIID subunit 2	gi|695009511|ref|XP_009391393.1|//PREDICTED: transcription initiation factor TFIID subunit 2 isoform X2 [Musa acuminata subsp. malaccensis];gi|593784215|ref|XP_007155148.1|//hypothetical protein PHAVU_003G177400g [Phaseolus vulgaris];gi|955379295|ref|XP_014625230.1|//PREDICTED: transcription initiation factor TFIID subunit 2-like isoform X2 [Glycine max]
Aradu.S14MB	Aradu.S14MB,BGI_novel_T027149	1.68	0.61	0.64	0.45	0.55	1.02	0.33	0.31	0.34	0.31	0.16	0.39	0.09	0.45	0.3	0.13	0	0.12	GO:0043231//intracellular membrane-bounded organelle;GO:0044444//cytoplasmic part	GO:0008237//metallopeptidase activity	NA	K03798//cell division protease FtsH [EC:3.4.24.-]	gi|593700355|ref|XP_007150616.1|//hypothetical protein PHAVU_005G167100g [Phaseolus vulgaris];gi|356557300|ref|XP_003546955.1|//PREDICTED: ATP-dependent zinc metalloprotease FtsH 3-like [Glycine max]
Aradu.S8151	Aradu.S8151,BGI_novel_T026391,BGI_novel_T026392,BGI_novel_T026393,BGI_novel_T026394,BGI_novel_T026395,BGI_novel_T026396,BGI_novel_T026397	6.52	13.44	9.93	9.57	12.63	9.78	18.44	12.99	6.8	2.73	6.08	2.32	2.97	3.51	3.13	3.29	4.83	3.56	GO:0044424//intracellular part;GO:0005730//nucleolus;GO:0034457//Mpp10 complex;GO:0032040//small-subunit processome;GO:0005732//small nucleolar ribonucleoprotein complex;GO:0030684//preribosome	NA	GO:0006364//rRNA processing;GO:0030490//maturation of SSU-rRNA	K14559//U3 small nucleolar RNA-associated protein MPP10	gi|802651762|ref|XP_012080043.1|//PREDICTED: U3 small nucleolar ribonucleoprotein protein MPP10 isoform X1 [Jatropha curcas];gi|947053819|gb|KRH03272.1|//hypothetical protein GLYMA_17G088200 [Glycine max];gi|359491237|ref|XP_003634246.1|//PREDICTED: U3 small nucleolar ribonucleoprotein protein MPP10 [Vitis vinifera];gi|734367799|gb|KHN18445.1|//U3 small nucleolar ribonucleoprotein MPP10 [Glycine …
Aradu.T3UVI	Aradu.T3UVI,BGI_novel_T004615	40.09	41.91	82.53	9.21	22.97	10.09	32.01	31.16	67.59	2.79	18.4	1.62	5.43	3.36	2.24	4.71	2.98	2.25	NA	NA	NA	NA	NA
Aradu.U444C	Aradu.U444C,BGI_novel_T018793,BGI_novel_T018794,BGI_novel_T018795	2.12	3.86	3.17	3.14	2.57	1.24	2.33	2.27	1.41	1.08	1.11	1.99	1.29	1.15	0.8	1.16	0.52	0.93	GO:0016021//integral component of membrane	GO:0050664//oxidoreductase activity, acting on NAD(P)H, oxygen as acceptor;GO:0005509//calcium ion binding;GO:0004601//peroxidase activity	GO:0098869//cellular oxidant detoxification;GO:0055114//oxidation-reduction process	K13447//respiratory burst oxidase [EC:1.6.3.- 1.11.1.-]	gi|593328806|ref|XP_007137830.1|//hypothetical protein PHAVU_009G159200g [Phaseolus vulgaris];gi|657973268|ref|XP_008378424.1|//PREDICTED: respiratory burst oxidase homolog protein D-like [Malus domestica]
Aradu.UQ5UQ	Aradu.UQ5UQ,BGI_novel_T018624,BGI_novel_T018625	1.43	1.58	1.44	3.68	2.11	1.07	2.71	1.55	1.42	0.96	0.71	0.42	0.31	0.47	0.69	1.09	0	1.51	GO:0005829//cytosol;GO:0015935//small ribosomal subunit	GO:0003723//RNA binding;GO:0003735//structural constituent of ribosome	GO:0042254//ribosome biogenesis;GO:0006412//translation	K02952//small subunit ribosomal protein S13	gi|629105085|gb|KCW70554.1|//hypothetical protein EUGRSUZ_F03746 [Eucalyptus grandis];gi|590598638|ref|XP_007018955.1|//Ribosomal protein S13/S18 family [Theobroma cacao]
Aradu.V0DHY	Aradu.V0DHY	123.4	14.8	143.31	0.66	5.61	6.67	6.68	9.26	9.29	24.71	41.35	13.59	1.4	0.32	2.9	0.65	0	0	NA	NA	NA	NA	NA
Aradu.V7U3M	Aradu.V7U3M	0.5	0.55	0.51	0	0.1	0.07	0	0.12	0.26	1.27	0.41	1.68	0.47	0.05	0.46	0.62	0.65	0.2	GO:0016020//membrane	NA	NA	K06997//PLP dependent protein;K07393//putative glutathione S-transferase	gi|922386276|ref|XP_003594927.2|//UPF0481 plant-like protein [Medicago truncatula]
Aradu.WN5JG	Aradu.WN5JG,BGI_novel_T011621,BGI_novel_T011622,BGI_novel_T011623	1.95	1.35	1.22	3.04	3.11	2.28	2.47	1.66	1.23	0.44	0.71	0.66	0.51	0.61	1.1	1.39	0.64	0.66	GO:0005634//nucleus;GO:0031226//intrinsic component of plasma membrane;GO:0005737//cytoplasm	GO:0004674//protein serine/threonine kinase activity;GO:0005524//ATP binding;GO:0004683//calmodulin-dependent protein kinase activity;GO:0005509//calcium ion binding;GO:0009931//calcium-dependent protein serine/threonine kinase activity;GO:0005516//calmodulin binding	GO:0009738//abscisic acid-activated signaling pathway;GO:0018105//peptidyl-serine phosphorylation;GO:0006468//protein phosphorylation;GO:0035556//intracellular signal transduction;GO:0046777//protein autophosphorylation	K13412//calcium-dependent protein kinase [EC:2.7.11.1]	gi|734411018|gb|KHN35744.1|//Calcium-dependent protein kinase 33 [Glycine soja]
Aradu.XN89N	Aradu.XN89N,BGI_novel_T006598	75.99	2.89	36.05	0.1	0.17	1.05	0	3.64	0.35	10.69	6.02	3.78	0.48	1.88	1.31	0.2	0	0.24	GO:0016021//integral component of membrane;GO:0046658//anchored component of plasma membrane	GO:0009055//electron carrier activity	NA	K04733//interleukin-1 receptor-associated kinase 4 [EC:2.7.11.1];K03006//DNA-directed RNA polymerase II subunit RPB1 [EC:2.7.7.6]	gi|593232628|ref|XP_007132728.1|//hypothetical protein PHAVU_011G119900g [Phaseolus vulgaris];gi|920708238|gb|KOM50235.1|//hypothetical protein LR48_Vigan08g106200 [Vigna angularis]
Aradu.YC8MH	Aradu.YC8MH,BGI_novel_T012839	0.3	2.93	0.73	273.94	0.88	0.65	24.2	11.19	40.08	3.02	27.94	1.15	3.16	2.47	1.63	12	126.95	34.32	NA	NA	NA	K13091//RNA-binding protein 39	gi|734411754|gb|KHN36140.1|//Vicilin-like antimicrobial peptides 2-2 [Glycine soja];gi|356495423|ref|XP_003516577.1|//PREDICTED: vicilin-like antimicrobial peptides 2-2 [Glycine max]
Araip.08H2V	Araip.08H2V,BGI_novel_T033294	3.64	16.98	16.52	7.13	4.53	5.81	9.36	16.64	9.86	3.08	2.82	7.52	0.86	2.96	2.64	3.27	0.44	3.56	GO:0016020//membrane;GO:0016021//integral component of membrane	GO:0003735//structural constituent of ribosome	GO:0006810//transport;GO:0055085//transmembrane transport;GO:0006412//translation	K14684//solute carrier family 25 (mitochondrial phosphate transporter), member 23/24/25/41	gi|955311039|ref|XP_003520555.2|//PREDICTED: probable envelope ADP,ATP carrier protein, chloroplastic [Glycine max]
Araip.0J4JS	Araip.0J4JS,BGI_novel_T053855,BGI_novel_T053856,BGI_novel_T053857,BGI_novel_T053858	0.95	4.09	3.06	10.16	14.18	7.38	60.72	11.82	13.06	1.63	0.39	1.8	1.65	3.02	3.23	4.66	11.33	9.53	GO:0009705//plant-type vacuole membrane;GO:0016021//integral component of membrane;GO:0005886//plasma membrane	GO:0005215//transporter activity;GO:0022821//potassium ion antiporter activity	GO:0090333//regulation of stomatal closure;GO:0055085//transmembrane transport;GO:0071805//potassium ion transmembrane transport	K17866//diphthamide biosynthesis protein 2;K03715//1,2-diacylglycerol 3-beta-galactosyltransferase [EC:2.4.1.46];K12818//ATP-dependent RNA helicase DHX8/PRP22 [EC:3.6.4.13]	gi|356548789|ref|XP_003542782.1|//PREDICTED: protein ZINC INDUCED FACILITATOR-LIKE 1-like isoform X3 [Glycine max];gi|734343288|gb|KHN10319.1|//Protein ZINC INDUCED FACILITATOR-LIKE 1 [Glycine soja]
Araip.1Y1N6	Araip.1Y1N6	39.31	0.15	17.74	4.87	0.04	0.5	0.12	0.11	0.09	10.51	9.81	0.6	0.17	0.11	0.07	0.56	0.08	0.44	GO:0016021//integral component of membrane	GO:0016705//oxidoreductase activity, acting on paired donors, with incorporation or reduction of molecular oxygen;GO:0020037//heme binding;GO:0005506//iron ion binding;GO:0004497//monooxygenase activity	GO:0055114//oxidation-reduction process	K04123//ent-kaurenoic acid hydroxylase [EC:1.14.13.79]	gi|951039304|ref|XP_014517371.1|//PREDICTED: ent-kaurenoic acid oxidase 2-like [Vigna radiata var. radiata]
Araip.286RN	Araip.286RN,BGI_novel_T041801	381.52	248.27	650.69	111.14	307.83	137.26	379.6	356.78	471.18	146.5	274.28	68.78	47.93	78.44	98.69	78.7	44.76	47.45	NA	NA	NA	NA	NA
Araip.5K1SA	Araip.5K1SA	27.6	2.93	19.26	8.74	17.09	7.65	12.63	38.48	10.51	2.41	3.46	1.66	4.92	1.23	6.24	1.68	1.15	0.33	NA	NA	NA	NA	NA
Araip.86HKR	Araip.86HKR,BGI_novel_T046000,BGI_novel_T046001,BGI_novel_T046002	1278.52	125.06	700.07	82.49	195.45	76.64	154.68	159.63	139.12	79.19	238.35	43.17	25.07	43.93	50.47	19.9	16.03	15.17	NA	NA	NA	NA	gi|727422763|ref|XP_010442996.1|//PREDICTED: formin-like protein 20 [Camelina sativa]
Araip.993EP	Araip.993EP,BGI_novel_T055314,BGI_novel_T055315,BGI_novel_T055316	3.43	1.62	1.14	2.56	5.28	2.72	2.67	2.24	1.09	0.83	1.27	0.58	0.84	2	1.51	0.27	0.9	0.85	GO:0005773//vacuole	GO:0016758//transferase activity, transferring hexosyl groups;GO:0016906//sterol 3-beta-glucosyltransferase activity	GO:0009791//post-embryonic development;GO:0030259//lipid glycosylation;GO:0009813//flavonoid biosynthetic process;GO:0052696//flavonoid glucuronidation	K05841//sterol 3beta-glucosyltransferase [EC:2.4.1.173]	gi|947122078|gb|KRH70284.1|//hypothetical protein GLYMA_02G081000 [Glycine max];gi|965616877|dbj|BAU02027.1|//hypothetical protein VIGAN_11143200 [Vigna angularis var. angularis];gi|920715379|gb|KOM55467.1|//hypothetical protein LR48_Vigan10g135900 [Vigna angularis]
Araip.DTN87	Araip.DTN87,BGI_novel_T051712	0.13	0	0	0.25	0.48	0.32	0.19	0	0	1.28	0.91	1.47	1.7	0.3	1.21	0.96	1.81	1.02	GO:0005622//intracellular	GO:0005525//GTP binding	GO:0007264//small GTPase mediated signal transduction	K07889//Ras-related protein Rab-5C	gi|920701306|gb|KOM44531.1|//hypothetical protein LR48_Vigan05g213600 [Vigna angularis]
Araip.DW2B6	Araip.DW2B6,BGI_novel_T032654,BGI_novel_T032655,BGI_novel_T032656,BGI_novel_T032657	0.4	0.22	1.48	0.81	1.93	1.88	2.47	2.06	1.88	0.37	0	0.45	0.56	0.23	1.23	1.92	0.23	0.36	NA	NA	NA	K17604//zinc finger SWIM domain-containing protein 3	gi|342365834|gb|AEL30367.1|//transposon protein [Arachis hypogaea]
Araip.GZ0W4	Araip.GZ0W4,BGI_novel_T040779,BGI_novel_T040780,BGI_novel_T040781	1.58	1.06	0.29	2.43	2.44	2.06	1.79	1	2.34	0.65	0.21	0.3	0.57	0.79	1.06	1.46	0.29	0.51	NA	NA	NA	NA	gi|734396151|gb|KHN29470.1|//hypothetical protein glysoja_005194 [Glycine soja];gi|356568266|ref|XP_003552334.1|//PREDICTED: uncharacterized protein LOC100819083 [Glycine max];gi|734420089|gb|KHN40595.1|//hypothetical protein glysoja_001093 [Glycine soja]
Araip.H7HAS	Araip.H7HAS,BGI_novel_T036942	0.78	0.56	0.3	0.33	0.18	1	1.12	0.69	0.23	0	0	0.35	0.12	0	0	0.13	0	0.54	GO:0005783//endoplasmic reticulum;GO:0005829//cytosol;GO:0016021//integral component of membrane	NA	GO:0009616//virus induced gene silencing;GO:0010025//wax biosynthetic process;GO:0010267//production of ta-siRNAs involved in RNA interference;GO:0010050//vegetative phase change	K03283//heat shock 70kDa protein 1/8	gi|920697483|gb|KOM40708.1|//hypothetical protein LR48_Vigan04g090600 [Vigna angularis];gi|947044874|gb|KRG94503.1|//hypothetical protein GLYMA_19G089500 [Glycine max]
Araip.HF2GR	Araip.HF2GR	1.97	1.23	0.31	1.19	1.85	0.79	1.24	1.54	1.21	7.78	9.96	1.85	0.71	0.6	0.46	0.74	0.75	0.33	NA	GO:0000166//nucleotide binding;GO:0004497//monooxygenase activity;GO:0050662//coenzyme binding	GO:0055114//oxidation-reduction process	K11816//indole-3-pyruvate monooxygenase [EC:1.14.13.168]	gi|571465483|ref|XP_006583377.1|//PREDICTED: indole-3-pyruvate monooxygenase YUCCA2-like [Glycine max]
Araip.HP15M	Araip.HP15M	1.49	0.88	0.84	3.15	2.06	0.68	2.41	4.33	2.36	5.39	3.24	1.28	9.08	2.87	6.28	10.44	18.9	12.86	NA	NA	NA	NA	gi|593786801|ref|XP_007156441.1|//hypothetical protein PHAVU_003G286300g [Phaseolus vulgaris]
Araip.IZQ8N	Araip.IZQ8N	9.35	0.7	8.69	0.47	0.66	0	1.09	4.2	2.2	38.3	1.06	56.6	1.1	0	5.8	4.79	8.62	4.34	NA	NA	NA	K07019//uncharacterized protein	gi|951057597|ref|XP_014522027.1|//PREDICTED: uncharacterized protein LOC106778572 [Vigna radiata var. radiata]
Araip.K5ASW	Araip.K5ASW,BGI_novel_T028708,BGI_novel_T028709	0.51	0.25	0.12	0.64	0.15	0.64	0	0.17	0.09	1.76	1.51	3.54	0	0	1.8	0.25	1.93	0.29	NA	NA	NA	K09833//homogentisate phytyltransferase / homogentisate geranylgeranyltransferase [EC:2.5.1.115 2.5.1.116]	gi|359806410|ref|NP_001241496.1|//homogentisate phytyltransferase 1, chloroplastic-like [Glycine max]
Araip.K809W	Araip.K809W,BGI_novel_T052183	0	0.12	0	0	0	0	0	0.13	0.44	17.38	8.31	8.07	6.92	1.48	2.69	8.62	7.54	5.46	NA	GO:0003677//DNA binding	NA	K09422//myb proto-oncogene protein, plant	gi|566211792|ref|XP_006372948.1|//hypothetical protein POPTR_0017s06470g [Populus trichocarpa]
Araip.L06SV	Araip.L06SV	59.7	0.21	28.84	0	0.46	1.16	0.54	0.66	1.13	1.54	2.68	0.19	0.28	0	0	0.07	0	0.25	NA	GO:0016491//oxidoreductase activity	GO:0055114//oxidation-reduction process	K08243//Polyketide reductase;K19642//D-galacturonate reductase [EC:1.1.1.365]	gi|356577291|ref|XP_003556761.1|//PREDICTED: NAD(P)H-dependent 6'-deoxychalcone synthase [Glycine max]
Araip.L862N	Araip.L862N,BGI_novel_T060037	1.77	1.56	1.14	3.47	3.27	2.48	4.02	2.7	2.46	0.77	0.85	0.14	0.5	0.84	0.86	0.27	0.41	0.6	NA	NA	NA	K14491//two-component response regulator ARR-B family	gi|920698107|gb|KOM41332.1|//hypothetical protein LR48_Vigan04g153000 [Vigna angularis]
Araip.M2TZZ	Araip.M2TZZ,BGI_novel_T055532,BGI_novel_T055533	0	0	0.02	0	0	0	0	0.06	0	1.95	2.16	6.61	0.19	3.79	2.41	2.34	0.98	2.23	NA	NA	NA	K14007//protein transport protein SEC24;K01188//beta-glucosidase [EC:3.2.1.21];K01230//mannosyl-oligosaccharide alpha-1,2-mannosidase [EC:3.2.1.113];K05658//ATP-binding cassette, subfamily B (MDR/TAP), member 1 [EC:3.6.3.44];K20182//vacuolar protein sorting-associated protein 33;K00026//malate dehydrogenase [EC:1.1.1.37]	gi|571504288|ref|XP_003543854.2|//PREDICTED: uncharacterized protein LOC100780312 [Glycine max]
Araip.M48BY	Araip.M48BY	1.32	0.46	0.26	149.43	0.1	0.23	1.26	1.01	1.46	0	10.53	0.16	0.24	0.07	0.37	0.46	5.12	2.21	NA	GO:0047216//inositol 3-alpha-galactosyltransferase activity	GO:0009409//response to cold;GO:0006012//galactose metabolic process	K18819//inositol 3-alpha-galactosyltransferase [EC:2.4.1.123]	gi|802691692|ref|XP_012082953.1|//PREDICTED: galactinol synthase 1 [Jatropha curcas]
Araip.M7RY3	Araip.M7RY3,BGI_novel_T059696,BGI_novel_T059697,BGI_novel_T059698,BGI_novel_T059699	9.42	7.82	5.4	14.78	8.03	13.81	22.93	10.17	5.43	4.39	1.87	0.2	1.34	0.07	2.05	0.21		0.17	GO:0008180//COP9 signalosome	NA	GO:0010387//COP9 signalosome assembly;GO:0010388//cullin deneddylation	K01376//UFM1-specific protease 2 [EC:3.4.22.-];K12175//COP9 signalosome complex subunit 1	gi|356520465|ref|XP_003528882.1|//PREDICTED: COP9 signalosome complex subunit 1-like [Glycine max];gi|703080916|ref|XP_010091550.1|//COP9 signalosome complex subunit 1 [Morus notabilis];gi|734391644|gb|KHN27284.1|//COP9 signalosome complex subunit 1 [Glycine soja]
Araip.MHR6K	Araip.MHR6K,BGI_novel_T045507	0.61	0.32	0.68	0.04	0	0	0.05	0.04	0.05	4	2.76	4.67	0.68	0.55	1.38	3.7	3.76	1.71	NA	NA	NA	K13422//transcription factor MYC2	gi|965670824|dbj|BAT85431.1|//hypothetical protein VIGAN_04297900 [Vigna angularis var. angularis];gi|950949990|ref|XP_014495284.1|//PREDICTED: basic helix-loop-helix protein A-like [Vigna radiata var. radiata]
Araip.N21VK	Araip.N21VK,BGI_novel_T031119,BGI_novel_T031120,BGI_novel_T031121	0.3	2.13	6.87	0.48	0.05	1.71	1.48	2.77	2.01	0.53	0.55	0	0.03	0.07	0.11	1.64	0	0.16	NA	GO:0003676//nucleic acid binding	NA	K14007//protein transport protein SEC24;K01230//mannosyl-oligosaccharide alpha-1,2-mannosidase [EC:3.2.1.113];K05658//ATP-binding cassette, subfamily B (MDR/TAP), member 1 [EC:3.6.3.44];K20182//vacuolar protein sorting-associated protein 33;K00026//malate dehydrogenase [EC:1.1.1.37]	gi|571504288|ref|XP_003543854.2|//PREDICTED: uncharacterized protein LOC100780312 [Glycine max]
Araip.N5JF5	Araip.N5JF5,BGI_novel_T039570	0.27	0.49	1.28	0.2	0.34	0	0.71	0.63	0.23	1.27	0.09	5.45	0	0.35	2.04	0.69	7.34	3.8	NA	NA	NA	NA	gi|321172998|gb|ADW77283.1|//CLE29 protein [Glycine max]
Araip.NV80N	Araip.NV80N,BGI_novel_T043558,BGI_novel_T043559	2.05	2.13	1.34	1.87	0.96	1.52	1.86	1.32	0.68	0.49	0.41	0.1	0.1	0.11	0.65	0.72	0.95	0	GO:0005634//nucleus;GO:0022627//cytosolic small ribosomal subunit;GO:0015935//small ribosomal subunit	GO:0003723//RNA binding;GO:0003684//damaged DNA binding;GO:0003735//structural constituent of ribosome;GO:0008534//oxidized purine nucleobase lesion DNA N-glycosylase activity	GO:0006281//DNA repair;GO:0006412//translation	K04733//interleukin-1 receptor-associated kinase 4 [EC:2.7.11.1];K02985//small subunit ribosomal protein S3e	gi|976908539|gb|KVH95756.1|//K homology domain, prokaryotic type [Cynara cardunculus var. scolymus];gi|357439691|ref|XP_003590123.1|//40S ribosomal S3-like protein [Medicago truncatula];gi|488726186|gb|AGL08212.1|//40S ribosomal protein S3 [Arachis hypogaea]
Araip.PW452	Araip.PW452,BGI_novel_T036078	2.05	1.25	0.56	0.92	1.31	1.82	1.44	1.06	0.4	0.21	0.56	0.12	0.29	0.09	0.08	0.13	0	0.16	GO:0005737//cytoplasm	GO:0004674//protein serine/threonine kinase activity;GO:0005524//ATP binding;GO:0005096//GTPase activator activity	GO:0007165//signal transduction;GO:0006468//protein phosphorylation;GO:0043547//positive regulation of GTPase activity	K04733//interleukin-1 receptor-associated kinase 4 [EC:2.7.11.1];K20642//Rho GTPase-activating protein 22/24/25	gi|734415122|gb|KHN37534.1|//Receptor-like cytosolic serine/threonine-protein kinase RBK2 [Glycine soja];gi|955358588|ref|XP_014621222.1|//PREDICTED: receptor-like cytosolic serine/threonine-protein kinase RBK2 isoform X1 [Glycine max]
Araip.R6MQE	Araip.R6MQE,BGI_novel_T041199,BGI_novel_T041200,BGI_novel_T041201,BGI_novel_T041202,BGI_novel_T041203,BGI_novel_T041204,BGI_novel_T041205	2.55	4.96	1.44	4.39	2.01	2.22	2	2.03	1.11	0.9	1.78	0.61	1.14	0.33	0.51	0.42	0.84	0.36	GO:0005783//endoplasmic reticulum;GO:0016021//integral component of membrane	GO:0016207//4-coumarate-CoA ligase activity;GO:0004467//long-chain fatty acid-CoA ligase activity;GO:0031956//medium-chain fatty acid-CoA ligase activity	GO:0008152//metabolic process;GO:0046949//fatty-acyl-CoA biosynthetic process;GO:0001676//long-chain fatty acid metabolic process;GO:0080110//sporopollenin biosynthetic process	K01904//4-coumarate--CoA ligase [EC:6.2.1.12]	gi|593692200|ref|XP_007146642.1|//hypothetical protein PHAVU_006G057300g [Phaseolus vulgaris]
Araip.RBV5T	Araip.RBV5T	0.16	0	0.04	0	0.08	0	0.21	0	0.23	0.04	0.66	0.11	3.11	0	0.19	0.33	0.71	0.57	GO:0005887//integral component of plasma membrane	GO:0032440//2-alkenal reductase [NAD(P)] activity;GO:0005355//glucose transmembrane transporter activity;GO:0005351//sugar:proton symporter activity	GO:0046323//glucose import;GO:0055114//oxidation-reduction process;GO:0015992//proton transport;GO:1904659//glucose transmembrane transport	K16055//trehalose 6-phosphate synthase/phosphatase [EC:2.4.1.15 3.1.3.12];K08150//MFS transporter, SP family, solute carrier family 2 (myo-inositol transporter), member 13	gi|357455795|ref|XP_003598178.1|//sugar porter (SP) family MFS transporter [Medicago truncatula]
Araip.RR7DM	Araip.RR7DM,BGI_novel_T044017	0.52	2.05	2	0.31	0.18	0	1.53	2.45	2.04	0.07	0.47	1.1	0.25	0.61	0.71	0.61	0	1.02	NA	NA	NA	K17604//zinc finger SWIM domain-containing protein 3;K03549//KUP system potassium uptake protein;K19042//E3 ubiquitin-protein ligase BOI and related proteins [EC:2.3.2.27];K01246//DNA-3-methyladenine glycosylase I [EC:3.2.2.20]	gi|502121372|ref|XP_004497291.1|//PREDICTED: uncharacterized protein LOC101514901 [Cicer arietinum];gi|301087181|gb|ADK60807.1|//putative mutator sub-class protein, partial [Arachis diogoi]
Araip.SM3LQ	Araip.SM3LQ,BGI_novel_T051586,BGI_novel_T051587	1.59	1.28	1.59	0.72	2.02	2.57	0.83	1.08	1.35	0.15	0.29	0.22	0.19	0	0	0	1.24	0.23	NA	GO:0004421//hydroxymethylglutaryl-CoA synthase activity	GO:0008299//isoprenoid biosynthetic process	K01641//hydroxymethylglutaryl-CoA synthase [EC:2.3.3.10]	gi|920688684|gb|KOM32667.1|//hypothetical protein LR48_Vigan01g222300 [Vigna angularis]
Araip.SY4A0	Araip.SY4A0	204.91	74.39	446.64	113.9	133.87	58.12	244.9	313.41	342.36	52.2	75.26	44.15	24.16	26.63	28.24	15.13	18.54	15.34	NA	NA	NA	NA	gi|764541778|ref|XP_011459157.1|//PREDICTED: uncharacterized protein LOC105349890 [Fragaria vesca subsp. vesca]
Araip.T5VKA	Araip.T5VKA	0	0.89		0.06	0	0	0.22		0.07	0.31	0.06	1.19	0	3.37	0	0	0	0.23	NA	GO:0004316//3-oxoacyl-[acyl-carrier-protein] reductase (NADPH) activity	GO:0055114//oxidation-reduction process	K09841//xanthoxin dehydrogenase [EC:1.1.1.288]	gi|502104387|ref|XP_004492523.1|//PREDICTED: short-chain dehydrogenase reductase 2a-like [Cicer arietinum]
Araip.TS4S8	Araip.TS4S8	264.92	25.74	201.43	0.76	2.44	5.08	0.18	1.45	0.36	80	131.45	11.99	0.58	0	0.7	0	0	0	NA	NA	NA	NA	NA
Araip.UB73G	Araip.UB73G	2043.71	506.8	2174.86	83.19	238.79	180.06	538.75	326.77	440.37	413.97	919.17	254.41	29.37	40.15	104.9	29.32	6.98	35.93	NA	NA	NA	NA	NA
Araip.UJ49C	Araip.UJ49C	27.86	38.44	31.37	28.79	95.51	43.06	89.44	145.28	57.51	8.94	9.96	7.7	20.8	19.48	37.73	38.16	17	15.53	NA	NA	NA	NA	NA
Araip.V660H	Araip.V660H,BGI_novel_T030486	0	0	0.05	0.31	0	0.13	0	0	0.06	6.1	1.03	8.72	1.93	0.19	2.55	0.76	1.51	1.04	GO:0005774//vacuolar membrane;GO:0016021//integral component of membrane	NA	NA	NA	gi|356563356|ref|XP_003549930.1|//PREDICTED: tobamovirus multiplication protein 1-like isoform X1 [Glycine max];gi|593781785|ref|XP_007153933.1|//hypothetical protein PHAVU_003G077400g [Phaseolus vulgaris]
Araip.V6X3Y	Araip.V6X3Y,BGI_novel_T047089,BGI_novel_T047090	0.33	2.04	2.23	1.25	1.44	1.11	0.88	1.97	0.79	0.63	0.7	0.75	0.22	0.73	0.41	0.55	0	0.74	GO:0005623//cell	GO:0050660//flavin adenine dinucleotide binding;GO:0016656//monodehydroascorbate reductase (NADH) activity	GO:0055114//oxidation-reduction process;GO:0045454//cell redox homeostasis	K08232//monodehydroascorbate reductase (NADH) [EC:1.6.5.4]	gi|593689428|ref|XP_007145333.1|//hypothetical protein PHAVU_007G230300g [Phaseolus vulgaris];gi|356577825|ref|XP_003557022.1|//PREDICTED: monodehydroascorbate reductase [Glycine max];gi|540357480|gb|AGV08302.1|//monodehydroascorbate reductase [Populus alba x Populus glandulosa]
Araip.VG7RA	Araip.VG7RA	591.91	0.51	180.32	0	0.16	0	1.19	0	1.2	32.25	29.86	9.73	0	0	2.84	0	0	0	NA	NA	NA	NA	NA
Araip.VJ1WU	Araip.VJ1WU,BGI_novel_T057244,BGI_novel_T057245,BGI_novel_T057246,BGI_novel_T057247,BGI_novel_T057248,BGI_novel_T057249,BGI_novel_T057250	5.3	4.34	10.6	28.4	1.01	5.11	19.33	3.6	12.77	5.95	1.34	0.17	0.12	0.21	1.61	1.99	6.92	3.9	NA	NA	NA	NA	NA
Araip.W2QM3	Araip.W2QM3,BGI_novel_T056297,BGI_novel_T056298	9.2	8.69	5.15	14.68	12.44	6.62	10.24	9.8	5.42	1.33	2.39	0.67	4.46	1.35	0.6	0.86	0.5	1.49	NA	GO:0004672//protein kinase activity;GO:0016301//kinase activity;GO:0016798//hydrolase activity, acting on glycosyl bonds	NA	K01193//beta-fructofuranosidase [EC:3.2.1.26];K08829//male germ cell-associated kinase [EC:2.7.11.22]	gi|947091317|gb|KRH39982.1|//hypothetical protein GLYMA_09G231500 [Glycine max];gi|356496445|ref|XP_003517078.1|//PREDICTED: cyclin-dependent kinase F-4 [Glycine max]
Araip.YHL3W	Araip.YHL3W,BGI_novel_T033570	78.63	5.09	31.1	12.63	12.96	2.8	21.23	16.4	19.88	7.95	12.56	2.75	3.1	1.54	5.53	0.44	3.47	1.34	NA	NA	NA	NA	NA
Araip.YQ2F8	Araip.YQ2F8	0.16	0.57	0.45	130.11	0	0	30.68	3.11	28.65	0.08	2.77	0.15	0.31	0	0	3.45	11.6	9.73	GO:0044432//endoplasmic reticulum part;GO:0044425//membrane part	NA	NA	K20721//reticulon-1;K20723//reticulon-3	gi|351724107|ref|NP_001237302.1|//24 kDa seed maturation protein [Glycine max]
Araip.ZEX5T	Araip.ZEX5T	7.09	0.59	5.33	0.45	0.21	1.64	0.34	0.63	0	0.14	0.48	0.14	0.07	0	0.21	0	0	0	GO:0005737//cytoplasm	GO:0046914//transition metal ion binding	GO:0030001//metal ion transport;GO:0046916//cellular transition metal ion homeostasis	K14292//trimethylguanosine synthase [EC:2.1.1.-];K07213//copper chaperone	gi|502138501|ref|XP_004503430.1|//PREDICTED: uncharacterized protein LOC101493106 [Cicer arietinum]
